# Supplementary material for: RES-Scanner: a software package for genome-wide identification of RNA-editing sites
Source: Gigascience. 2016 Aug 18;5:37. doi: 10.1186/s13742-016-0143-4 (PMC4989487; doi:10.1186/s13742-016-0143-4)
Supplement: Additional file 3: — RNA-editing sites of the leaf-cutting ant identified by RES-Scanner. (XLSX 4.44 mb) [file 13742_2016_143_MOESM3_ESM.xlsx]

## Sheet: All ant editing sites
Description: RNA-editing sites identified in the 9 leaf-cutting ant samples by RES-Scanner. G, L and S represent gynes, large workers and small workers, respectively, while 322, 356 and 363 represent the identifiers of ant colonies. "*" marks the bona fide editing sites determined by RES-Scanner in each sample.
Chromosome	Coordinate	Strand	Gbase	EditType	G322.DNA_baseCount[A,C,G,T]	G322.RNA_baseCount[A,C,G,T];P_value	L322.DNA_baseCount[A,C,G,T]	L322.RNA_baseCount[A,C,G,T];P_value	S322.DNA_baseCount[A,C,G,T]	S322.RNA_baseCount[A,C,G,T];P_value	G356.DNA_baseCount[A,C,G,T]	G356.RNA_baseCount[A,C,G,T];P_value	L356.DNA_baseCount[A,C,G,T]	L356.RNA_baseCount[A,C,G,T];P_value	S356.DNA_baseCount[A,C,G,T]	S356.RNA_baseCount[A,C,G,T];P_value	G363.DNA_baseCount[A,C,G,T]	G363.RNA_baseCount[A,C,G,T];P_value	L363.DNA_baseCount[A,C,G,T]	L363.RNA_baseCount[A,C,G,T];P_value	S363.DNA_baseCount[A,C,G,T]	S363.RNA_baseCount[A,C,G,T];P_value	TargetedGenomicFeature	TargetedFeatureID	CodonChange	AminoAcidChange
C1679532	62	+	A	A->I	7,0,0,0	2,0,2,0;1.72435111e-05	13,0,0,0	1,0,4,0;1.89611178e-11*	6,0,0,0	9,0,3,0;4.35548880e-07	5,0,0,0	3,0,0,0;1.00000000	12,0,0,0	6,0,4,0;1.56005220e-09*	10,0,0,0	2,0,4,0;3.92986808e-11*	7,0,0,0	1,0,0,0;1.00000000	9,0,0,0	4,0,0,0;1.00000000	2,0,0,0	3,0,0,0;1.00000000	-	-	-	-
C1679532	63	+	A	A->I	6,0,0,0	4,0,0,0;1.00000000	11,0,0,0	0,0,4,0;4.06118355e-12*	6,0,0,0	8,0,3,0;3.28500733e-07	4,0,0,0	3,0,0,0;1.00000000	11,0,0,0	9,0,1,0;0.02036800*	10,0,0,0	4,0,1,0;0.00641182*	7,0,0,0	1,0,0,0;1.00000000	10,0,0,0	4,0,0,0;1.00000000	2,0,0,0	3,0,0,0;1.00000000	-	-	-	-
C1786041	95	-	T	A->I	0,0,0,6	0,3,0,0;4.81778004e-09	0,0,0,9	0,2,0,3;1.88099192e-05	0,0,0,12	0,3,0,2;2.26458370e-08*	0,0,0,9	0,0,0,4;1.00000000	0,0,0,11	0,0,0,0;1.00000000	0,0,0,12	0,0,0,5;1.00000000	0,0,0,9	0,0,0,0;1.00000000	0,0,0,10	0,0,0,3;1.00000000	0,0,0,10	0,5,0,3;2.50038437e-13*	repeat	TE489539-denovo	-	-
C1812410	134	-	T	A->I	0,0,0,29	0,4,0,0;6.63925978e-12*	0,0,0,29	0,0,0,4;1.00000000	0,0,0,25	0,3,0,0;2.52251691e-09*	0,0,0,11	0,0,0,1;1.00000000	0,0,0,31	0,0,0,1;1.00000000	0,0,0,43	0,2,0,1;4.79933996e-06*	0,0,0,31	0,0,0,4;1.00000000	0,0,0,24	0,0,0,0;1.00000000	0,0,0,19	0,1,0,1;0.00309149	repeat	TE490586-denovo	-	-
C1894646	53	+	A	A->I	12,0,0,0	0,0,5,0;8.84061135e-15*	18,0,0,0	2,0,2,0;1.15649534e-05*	16,0,0,0	2,0,0,0;1.00000000	12,0,0,0	6,0,2,0;8.03859992e-05*	13,0,0,0	2,0,0,0;1.00000000	14,0,0,0	2,0,0,0;1.00000000	11,0,0,0	0,0,0,0;1.00000000	24,0,0,0	1,0,0,0;1.00000000	12,0,0,0	1,0,0,0;1.00000000	repeat	TE492860-denovo	-	-
C1894646	71	+	A	A->I	24,0,0,0	0,0,4,0;6.71316911e-12*	23,0,0,0	3,0,3,0;5.13515151e-08*	24,0,0,0	2,0,4,0;4.50456385e-11*	16,0,0,0	3,0,5,0;4.69109150e-13*	25,0,0,0	0,0,4,0;9.61105459e-12*	21,0,0,0	0,0,3,0;2.20843073e-09*	21,0,0,0	0,0,3,0;5.13088342e-09*	33,0,0,0	1,0,0,0;1.00000000	23,0,0,0	1,0,1,0;0.00309149	repeat	TE492860-denovo	-	-
C1894646	106	+	A	A->I	19,0,0,0	0,0,6,0;1.71153382e-17*	24,0,0,0	4,0,4,0;2.37216349e-10*	23,0,0,0	1,0,6,0;4.96197602e-17*	21,0,0,0	3,0,9,0;6.17541168e-24*	30,0,0,0	0,0,4,0;9.61105459e-12*	31,0,0,0	0,0,4,0;2.88860579e-12*	30,0,0,0	0,0,5,0;9.10472213e-15*	32,0,0,0	0,0,1,0;0.00225016	22,0,0,0	1,0,1,0;0.00309149	repeat	TE492860-denovo	-	-
C1894646	132	+	A	A->I	20,0,0,0	0,0,2,0;3.22666211e-06	27,0,0,0	5,0,3,0;1.35220240e-07*	26,0,0,0	4,0,3,0;7.44193042e-08*	24,0,0,0	7,0,2,0;0.00010162*	34,0,0,0	3,0,1,0;0.00902728*	32,0,0,0	2,0,3,0;1.99524129e-08*	30,0,0,0	1,0,3,0;1.90976013e-08*	26,0,0,0	1,0,1,0;0.00424561	26,0,0,0	1,0,2,0;6.11839819e-06*	repeat	TE492860-denovo	-	-
C1932151	172	+	A	A->I	6,0,0,0	0,0,3,0;4.81778004e-09	10,0,0,0	1,0,2,0;5.98312308e-06*	12,0,0,0	4,0,4,0;1.98064367e-10*	8,0,0,0	1,0,0,0;1.00000000	5,0,0,0	0,0,0,0;1.00000000	13,0,0,0	1,0,3,0;8.25165496e-09*	7,0,0,0	1,0,1,0;0.00432336	16,0,0,0	2,0,2,0;1.85344692e-05*	15,0,0,0	0,0,1,0;0.00160402	repeat	TE493647-denovo	-	-
C1986475	503	+	A	A->I	33,0,0,0	1,0,1,0;0.00400153	44,0,0,0	1,0,0,0;1.00000000	32,0,0,0	5,0,1,0;0.00792754*	28,0,0,0	4,0,0,0;1.00000000	39,0,0,0	0,0,1,0;0.00263337	42,0,0,0	0,0,3,0;2.20843073e-09*	39,0,0,0	1,0,2,0;9.82225338e-06*	39,0,0,0	2,0,1,0;0.00610581*	24,0,0,0	1,0,0,0;1.00000000	repeat	TE494492-denovo	-	-
C1986475	524	+	A	A->I	36,0,0,0	2,0,2,0;1.72435111e-05*	41,0,0,0	1,0,0,0;1.00000000	35,0,0,0	2,0,1,0;0.00408856*	22,0,0,0	3,0,1,0;0.00813993*	50,0,0,0	1,0,0,0;1.00000000	47,0,0,0	0,0,3,0;2.20843073e-09*	42,0,0,0	0,0,2,0;3.51301438e-06	37,0,0,0	0,0,2,0;3.49697717e-06	28,0,0,0	0,0,1,0;0.00160402	repeat	TE494492-denovo	-	-
C2031061	519	-	A	U->A	25,0,0,0	74,0,0,5;8.52998465e-08*	6,0,0,0	15,0,0,0;1.00000000	26,0,0,0	57,0,0,1;0.06863266	11,0,0,0	51,0,0,0;1.00000000	40,0,0,0	38,0,0,0;1.00000000	33,0,0,0	33,0,0,1;0.04048906*	45,0,0,0	62,0,0,1;0.10129674	10,0,0,0	12,0,0,1;0.02303499*	12,0,0,0	47,0,0,1;0.06217440	-	-	-	-
C2057095	696	-	T	A->I	0,0,0,17	0,1,0,1;0.00400153	0,0,0,12	0,2,0,0;2.09870418e-06	0,0,0,17	0,4,0,2;4.52232103e-11*	0,0,0,10	0,1,0,0;0.00231466	0,0,0,22	0,0,0,0;1.00000000	0,0,0,32	0,3,0,3;3.86197056e-08*	0,0,0,21	0,0,0,2;1.00000000	0,0,0,19	0,0,0,0;1.00000000	0,0,0,10	0,2,0,0;2.15029209e-06	repeat	TE495303-denovo	-	-
C2092455	709	-	T	A->I	0,0,0,47	0,6,0,26;6.10673480e-12*	0,0,0,41	0,38,0,76;1.69378813e-82*	0,0,0,48	0,43,0,112;2.15979270e-89*	0,0,0,30	0,5,0,18;2.16677063e-10*	0,0,0,33	0,9,0,28;1.97285587e-15*	0,0,0,40	0,32,0,111;5.20288543e-16*	0,0,0,25	0,13,0,28;5.15509139e-28*	0,0,0,29	0,20,0,51;1.24638001e-41*	0,0,0,30	0,29,0,112;3.79468309e-56*	-	-	-	-
C2107825	684	+	A	A->I	14,0,0,0	1,0,0,0;1.00000000	22,0,0,0	0,0,1,0;0.00156410	17,0,0,0	0,0,4,0;3.36295681e-12*	12,0,0,0	0,0,0,0;1.00000000	16,0,0,0	0,0,1,0;0.00263337	18,0,0,0	0,0,0,0;1.00000000	17,0,0,0	0,0,1,0;0.00229833	29,0,0,0	0,0,0,0;1.00000000	13,0,0,0	1,0,3,0;1.12065458e-08*	intron;repeat	Aech_17213_intron-N1;TE495675-denovo	-	-
C2107825	709	+	A	A->I	17,0,0,0	0,0,2,0;3.22666211e-06	26,0,0,0	0,0,1,0;0.00156410	18,0,0,0	0,0,7,0;9.07266325e-21*	22,0,0,0	0,0,0,0;1.00000000	8,0,0,0	1,0,0,0;1.00000000	16,0,0,0	0,0,0,0;1.00000000	16,0,0,0	0,0,1,0;0.00229833	32,0,0,0	0,0,0,0;1.00000000	8,0,0,0	0,0,4,0;3.96405594e-12	intron;repeat;repeat	Aech_17213_intron-N1;TE495675-denovo;TE495677-denovo	-	-
C2107825	804	+	A	A->I	27,0,0,0	1,0,0,0;1.00000000	35,0,0,0	0,0,0,0;1.00000000	20,0,0,0	1,0,2,0;5.26698779e-06*	17,0,0,0	0,0,0,0;1.00000000	23,0,0,0	1,0,0,0;1.00000000	45,0,0,0	0,0,1,0;0.00135328	29,0,0,0	0,0,1,0;0.00229833	34,0,0,0	0,0,0,0;1.00000000	20,0,0,0	2,0,3,0;2.67440016e-08*	intron;repeat	Aech_17213_intron-N1;TE495677-denovo	-	-
C2107825	805	+	A	A->I	25,0,0,0	0,0,1,0;0.00211436	34,0,0,0	0,0,0,0;1.00000000	22,0,0,0	3,0,0,0;1.00000000	17,0,0,0	0,0,0,0;1.00000000	23,0,0,0	1,0,0,0;1.00000000	44,0,0,0	0,0,1,0;0.00135328	28,0,0,0	0,0,1,0;0.00229833	32,0,0,0	0,0,0,0;1.00000000	21,0,0,0	2,0,3,0;2.67440016e-08*	intron;repeat	Aech_17213_intron-N1;TE495677-denovo	-	-
C2108139	2441	-	C	G->A	0,43,0,0	0,8,0,0;1.00000000	0,31,0,0	0,45,0,5;5.92158104e-09*	0,42,0,0	0,8,0,0;1.00000000	0,33,0,0	0,16,0,0;1.00000000	0,36,0,0	0,16,0,0;1.00000000	0,45,0,0	0,30,0,0;1.00000000	0,39,0,0	0,4,0,0;1.00000000	0,40,0,0	0,10,0,0;1.00000000	0,39,0,0	0,15,0,0;1.00000000	-	-	-	-
C2142833	2012	-	T	A->I	0,0,0,32	0,0,0,38;1.00000000	0,0,0,26	0,3,0,39;2.09468072e-05*	0,0,0,24	0,2,0,33;0.00086005*	0,0,0,32	0,1,0,34;0.05850078	0,0,0,19	0,0,0,6;1.00000000	0,0,0,24	0,2,0,54;0.00200008*	0,0,0,28	0,1,0,28;0.04876911*	0,0,0,32	0,0,0,21;1.00000000	0,0,0,23	0,2,0,25;0.00058753*	3UTR;repeat	Aech_16998_UTR3-N1;TE496045-denovo	-	-
C2142833	2019	-	T	A->I	0,0,0,31	0,1,0,36;0.05702131	0,0,0,27	0,6,0,36;1.91477153e-11*	0,0,0,27	0,3,0,33;1.18225013e-05*	0,0,0,32	0,3,0,32;2.04618196e-05*	0,0,0,19	0,0,0,6;1.00000000	0,0,0,29	0,5,0,54;9.82640674e-09*	0,0,0,29	0,2,0,28;0.00107187*	0,0,0,30	0,0,0,21;1.00000000	0,0,0,23	0,5,0,24;3.87277434e-10*	3UTR;repeat	Aech_16998_UTR3-N1;TE496045-denovo	-	-
C2142833	2118	-	T	A->I	0,0,0,34	0,0,0,37;1.00000000	0,0,0,46	0,4,0,40;3.07538738e-07*	0,0,0,41	0,1,0,40;0.04939814*	0,0,0,29	0,1,0,33;0.05696694	0,0,0,30	0,2,0,11;0.00024876*	0,0,0,49	0,6,0,55;1.33318192e-10*	0,0,0,30	0,3,0,22;7.73769379e-06*	0,0,0,35	0,2,0,22;0.00068841*	0,0,0,25	0,0,0,22;1.00000000	3UTR;repeat	Aech_16998_UTR3-N1;TE496047-denovo	-	-
C2142833	2175	-	T	A->I	0,0,0,31	0,1,0,16;0.02765218*	0,0,0,35	0,7,0,15;1.85536858e-15*	0,0,0,35	0,7,0,17;1.53298398e-15*	0,0,0,26	0,0,0,22;1.00000000	0,0,0,36	0,2,0,7;0.00012036*	0,0,0,31	0,9,0,26;4.75686888e-19*	0,0,0,28	0,2,0,20;0.00058435*	0,0,0,36	0,3,0,13;2.12751323e-06*	0,0,0,28	0,6,0,13;1.22388724e-13*	3UTR	Aech_16998_UTR3-N1	-	-
C2156607	911	+	A	A->I	39,0,0,0	7,0,0,0;1.00000000	34,0,0,0	16,0,0,0;1.00000000	43,0,0,0	18,0,2,0;0.00028360*	28,0,0,0	2,0,1,0;0.00628005*	36,0,0,0	8,0,1,0;0.01853707*	48,0,0,0	26,0,5,0;4.01273497e-10*	31,0,0,0	11,0,2,0;0.00020786*	32,0,0,0	23,0,0,0;1.00000000	27,0,0,0	21,0,1,0;0.02965124*	-	-	-	-
scaffold1	32331	+	A	A->I	23,0,0,0	10,0,0,0;1.00000000	36,0,0,0	17,0,3,0;2.35941721e-06*	39,0,0,0	9,0,8,0;1.03954579e-15*	26,0,0,0	11,0,0,0;1.00000000	32,0,0,0	0,0,1,0;0.00263337	53,0,0,0	22,0,6,0;1.12636010e-12*	37,0,0,0	4,0,1,0;0.00988757*	44,0,0,0	6,0,1,0;0.01312761*	28,0,0,0	15,0,4,0;1.09301019e-08*	intron;repeat	Aech_13874_intron-N9;TE056518-denovo	-	-
scaffold1	32332	+	A	A->I	24,0,0,0	11,0,0,0;1.00000000	34,0,0,0	17,0,2,0;0.00028517*	39,0,0,0	14,0,3,0;1.28568962e-06*	22,0,0,0	9,0,1,0;0.01846463*	32,0,0,0	1,0,0,0;1.00000000	50,0,0,0	26,0,1,0;0.03246358*	35,0,0,0	5,0,0,0;1.00000000	41,0,0,0	6,0,1,0;0.01312761*	28,0,0,0	17,0,2,0;0.00029345*	intron;repeat	Aech_13874_intron-N9;TE056518-denovo	-	-
scaffold1	32336	+	A	A->I	22,0,0,0	10,0,0,0;1.00000000	35,0,0,0	16,0,3,0;2.06740548e-06*	41,0,0,0	13,0,3,0;1.06693373e-06*	23,0,0,0	8,0,1,0;0.01679351*	33,0,0,0	0,0,1,0;0.00263337	50,0,0,0	23,0,5,0;2.37333825e-10*	39,0,0,0	3,0,3,0;8.77693340e-08*	43,0,0,0	4,0,1,0;0.00968844*	30,0,0,0	17,0,2,0;0.00029345*	intron;repeat	Aech_13874_intron-N9;TE056518-denovo	-	-
scaffold1	32348	+	A	A->I	23,0,0,0	10,0,0,0;1.00000000	30,0,0,0	21,0,1,0;0.02888098*	37,0,0,0	13,0,4,0;5.74166105e-09*	28,0,0,0	11,0,0,0;1.00000000	37,0,0,0	1,0,0,0;1.00000000	57,0,0,0	28,0,4,0;6.63894768e-08*	37,0,0,0	6,0,0,0;1.00000000	48,0,0,0	9,0,0,0;1.00000000	33,0,0,0	17,0,3,0;2.40967446e-06*	intron;repeat	Aech_13874_intron-N9;TE056518-denovo	-	-
scaffold1	32402	+	A	A->I	24,0,0,0	4,0,0,0;1.00000000	32,0,0,0	13,0,3,0;1.21845487e-06*	25,0,0,0	5,0,2,0;3.38732349e-05*	37,0,0,0	4,0,0,0;1.00000000	34,0,0,0	2,0,0,0;1.00000000	46,0,0,0	19,0,0,0;1.00000000	33,0,0,0	4,0,0,0;1.00000000	43,0,0,0	7,0,2,0;9.87262638e-05*	38,0,0,0	7,0,3,0;2.84745557e-07*	intron;repeat	Aech_13874_intron-N9;TE056518-denovo	-	-
scaffold1	32681	+	A	A->I	32,0,0,0	1,0,1,0;0.00400153	35,0,0,0	4,0,0,0;1.00000000	32,0,0,0	0,0,1,0;0.00142671	21,0,0,0	0,0,0,0;1.00000000	26,0,0,0	0,0,0,0;1.00000000	47,0,0,0	1,0,0,0;1.00000000	28,0,0,0	0,0,3,0;5.20150486e-09*	26,0,0,0	0,0,0,0;1.00000000	19,0,0,0	2,0,0,0;1.00000000	repeat	TE056518-denovo	-	-
scaffold1	35190	+	A	A->I	11,0,0,0	2,0,3,0;4.24677409e-08*	16,0,0,0	1,0,3,0;1.11404239e-08*	22,0,0,0	1,0,4,0;1.57457609e-11*	7,0,0,0	3,0,3,0;9.20100191e-08	15,0,0,0	0,0,1,0;0.00263337	23,0,0,0	2,0,1,0;0.00391772*	18,0,0,0	1,0,0,0;1.00000000	14,0,0,0	1,0,3,0;1.97192291e-08*	11,0,0,0	2,0,2,0;1.18077829e-05*	repeat	TE056535-denovo	-	-
scaffold1	35191	+	A	A->I	13,0,0,0	3,0,2,0;2.77698375e-05*	16,0,0,0	1,0,5,0;2.92505225e-14*	21,0,0,0	3,0,2,0;1.66224108e-05*	7,0,0,0	2,0,4,0;1.00062483e-10	15,0,0,0	1,0,1,0;0.00488218	23,0,0,0	3,0,0,0;1.00000000	17,0,0,0	0,0,2,0;3.51301438e-06	15,0,0,0	4,0,1,0;0.00968844*	10,0,0,0	3,0,1,0;0.00593707*	repeat	TE056535-denovo	-	-
scaffold1	37359	+	A	A->I	22,0,0,0	0,0,0,0;1.00000000	36,0,0,0	0,0,0,0;1.00000000	36,0,0,0	2,0,1,0;0.00408856*	35,0,0,0	1,0,0,0;1.00000000	40,0,0,0	0,0,0,0;1.00000000	52,0,0,1	0,0,0,0;1.00000000	29,0,0,0	0,0,3,0;5.20150486e-09*	47,0,0,0	2,0,0,0;1.00000000	15,0,0,0	0,0,0,0;1.00000000	-	-	-	-
scaffold1	51369	+	A	A->I	35,0,0,0	6,0,1,0;0.01240479*	30,0,0,0	2,0,1,0;0.00443017*	30,0,0,0	2,0,1,0;0.00408856*	27,0,0,0	1,0,1,0;0.00436601	31,0,0,0	1,0,0,0;1.00000000	42,0,0,0	9,0,2,0;7.96064638e-05*	36,0,0,0	2,0,0,0;1.00000000	42,0,0,0	2,0,1,0;0.00610581*	26,0,0,0	2,0,3,0;2.67440016e-08*	repeat	TE056587-denovo	-	-
scaffold1	51370	+	A	A->I	34,0,0,0	7,0,0,0;1.00000000	29,0,0,0	2,0,1,0;0.00443017*	29,0,0,0	2,0,1,0;0.00408856*	27,0,0,0	2,0,1,0;0.00628005*	33,0,0,0	1,0,0,0;1.00000000	47,0,0,0	7,0,2,0;5.26598089e-05*	35,0,0,0	2,0,0,0;1.00000000	42,0,0,0	2,0,1,0;0.00610581*	28,0,0,0	2,0,3,0;2.67440016e-08*	repeat	TE056587-denovo	-	-
scaffold1	56741	+	A	A->I	32,0,0,0	0,0,1,0;0.00211436	41,0,0,0	0,0,0,0;1.00000000	32,0,0,0	1,0,0,0;1.00000000	37,0,0,0	0,0,0,0;1.00000000	37,0,0,0	0,0,0,0;1.00000000	64,0,0,0	1,0,3,0;8.29637283e-09*	49,0,0,0	0,0,0,0;1.00000000	35,0,0,0	0,0,0,0;1.00000000	32,0,0,0	0,0,0,0;1.00000000	repeat	TE056609-denovo	-	-
scaffold1	87027	+	A	A->I	13,0,0,0	0,0,2,0;3.22666211e-06	18,0,0,0	0,0,4,0;4.03803961e-12*	16,0,0,0	1,0,3,0;9.45003095e-09*	10,0,0,0	2,0,0,0;1.00000000	21,0,0,0	0,0,1,0;0.00263337	28,0,0,0	0,0,1,0;0.00135328	20,0,0,0	0,0,7,0;2.03759885e-20*	20,0,0,0	0,0,3,0;5.36088519e-09*	13,0,0,0	0,0,3,0;2.99830742e-09*	intron;repeat	Aech_13875_intron-N7;TE056719-denovo	-	-
scaffold1	87159	+	A	A->I	21,0,0,0	0,0,1,0;0.00211436	16,0,0,0	0,0,0,0;1.00000000	20,0,0,0	1,0,4,0;1.57457609e-11*	13,0,0,0	0,0,0,0;1.00000000	28,0,0,0	1,0,0,0;1.00000000	26,0,0,0	0,0,0,0;1.00000000	28,0,0,0	0,0,0,0;1.00000000	22,0,0,0	0,0,0,0;1.00000000	21,0,0,0	0,0,1,0;0.00160402	intron;repeat	Aech_13875_intron-N7;TE056722-denovo	-	-
scaffold1	101372	+	A	A->I	45,0,0,0	0,0,0,0;1.00000000	30,0,0,0	16,0,1,0;0.02265811*	36,0,0,0	13,0,3,0;1.06852942e-06*	37,0,0,0	1,0,1,0;0.00436601	40,0,0,0	5,0,0,0;1.00000000	49,0,0,0	28,0,4,0;6.63894768e-08*	40,0,0,0	12,0,2,0;0.00024034*	36,0,0,0	6,0,3,0;3.47423007e-07*	32,0,0,0	20,0,1,0;0.02837483*	intron;repeat	Aech_13875_intron-N17;TE056758-denovo	-	-
scaffold1	101373	+	A	A->I	45,0,0,0	0,0,1,0;0.00211436	30,0,0,0	11,0,6,0;5.91525636e-14*	36,0,0,0	4,0,13,0;3.97434290e-35*	36,0,0,0	2,0,1,0;0.00628005*	39,0,0,0	2,0,3,0;5.89593802e-08*	49,0,0,0	13,0,19,0;7.10870545e-48*	41,0,0,0	6,0,7,0;2.83930826e-17*	34,0,0,0	3,0,6,0;1.31126188e-15*	30,0,0,0	4,0,17,0;1.79398015e-46*	intron;repeat	Aech_13875_intron-N17;TE056758-denovo	-	-
scaffold1	101378	+	A	A->I	42,0,0,0	1,0,1,0;0.00400153	32,0,0,0	9,0,7,0;1.02532665e-16*	38,0,0,0	7,0,12,0;7.27290991e-31*	38,0,0,0	2,0,2,0;1.92160377e-05*	36,0,0,0	2,0,3,0;5.89593802e-08*	52,0,0,0	14,0,20,0;3.02721462e-50*	43,0,0,0	5,0,7,0;1.36527929e-17*	33,0,0,0	2,0,9,0;1.61752632e-24*	32,0,0,0	7,0,16,0;6.38560231e-42*	intron;repeat	Aech_13875_intron-N17;TE056758-denovo	-	-
scaffold1	101385	+	A	A->I	39,0,0,0	2,0,1,0;0.00578126*	25,0,0,0	16,0,1,0;0.02265811*	35,0,0,0	20,0,4,0;2.34970595e-08*	38,0,0,0	7,0,0,0;1.00000000	34,0,0,0	4,0,0,0;1.00000000	44,0,0,0	31,0,2,0;0.00071859*	43,0,0,0	12,0,0,0;1.00000000	32,0,0,0	9,0,4,0;3.98570098e-09*	25,0,0,0	18,0,3,0;2.79629599e-06*	intron;repeat	Aech_13875_intron-N17;TE056758-denovo	-	-
scaffold1	101422	+	A	A->I	28,0,0,0	8,0,4,0;2.53597585e-09*	22,0,0,0	16,0,8,0;7.23612596e-18*	20,0,0,0	23,0,13,0;1.09222670e-15*	26,0,0,0	6,0,4,0;1.25100701e-09*	29,0,0,0	5,0,2,0;7.28594895e-05*	44,0,0,0	30,0,2,0;0.00067609*	32,0,0,0	15,0,2,0;0.00035225*	30,0,0,0	10,0,5,0;2.11812341e-11*	24,0,0,0	29,0,12,0;1.06186221e-25*	intron;repeat	Aech_13875_intron-N17;TE056758-denovo	-	-
scaffold1	101425	+	A	A->I	26,0,0,0	12,0,0,0;1.00000000	26,0,0,0	21,0,2,0;0.00041649*	20,0,0,0	37,0,1,0;0.04597756*	25,0,0,0	10,0,1,0;0.02011273*	29,0,0,0	5,0,1,0;0.01288322*	45,0,0,0	27,0,4,0;5.90338573e-08*	31,0,0,0	13,0,3,0;2.08573086e-06*	32,0,0,0	16,0,2,0;0.00039107*	28,0,0,0	43,0,2,0;0.00160654*	intron;repeat	Aech_13875_intron-N17;TE056758-denovo	-	-
scaffold1	101436	+	A	A->I	12,0,0,0	2,0,8,0;1.01853486e-21*	16,0,0,0	1,0,22,0;1.10011056e-63*	15,0,0,0	6,0,33,0;2.02500690e-91*	14,0,0,0	3,0,6,0;1.38466196e-15*	20,0,0,0	0,0,3,0;6.61601307e-09*	28,0,0,0	0,0,24,0;3.49913580e-71*	11,0,0,0	4,0,9,0;1.75281159e-23*	18,0,0,0	1,0,8,0;2.29810871e-22*	9,0,0,0	3,0,26,0;1.97450137e-73	intron;repeat	Aech_13875_intron-N17;TE056758-denovo	-	-
scaffold1	101441	+	A	A->I	14,0,0,0	8,0,3,0;5.98816678e-07*	20,0,0,0	24,0,0,0;1.00000000	21,0,0,0	37,0,9,0;7.91247485e-18*	20,0,0,0	7,0,1,0;0.01510980*	28,0,0,0	5,0,0,0;1.00000000	31,0,0,0	21,0,4,0;2.46084611e-08*	16,0,0,0	14,0,0,0;1.00000000	16,0,0,0	13,0,2,0;0.00027303*	11,0,0,0	32,0,5,0;1.34543235e-09*	intron;repeat	Aech_13875_intron-N17;TE056758-denovo	-	-
scaffold1	101466	+	A	A->I	16,0,0,0	4,0,11,0;4.64976292e-29*	25,0,0,0	5,0,27,0;1.19581774e-74*	24,0,0,0	6,0,45,0;1.85880356e-126*	18,0,0,0	2,0,3,0;4.78049029e-08*	25,0,0,0	1,0,8,0;3.04492540e-22*	28,0,0,0	6,0,36,0;2.95040809e-100*	21,0,0,0	9,0,16,0;1.02710927e-40*	27,0,0,0	4,0,9,0;1.97384062e-23*	8,0,0,0	3,0,39,0;1.04653819e-111	intron;repeat	Aech_13875_intron-N17;TE056758-denovo	-	-
scaffold1	101477	+	A	A->I	21,0,0,0	14,0,1,0;0.02466592*	24,0,0,0	18,0,9,0;5.12241072e-20*	29,0,0,0	41,0,10,0;5.70055275e-16*	22,0,0,0	7,0,1,0;0.01510980*	27,0,0,0	6,0,1,0;0.01477604*	30,0,0,0	36,0,5,0;1.67200233e-09*	25,0,0,0	25,0,2,0;0.00087210*	30,0,0,0	10,0,1,0;0.01979067*	12,0,0,0	33,0,4,0;1.57629953e-07*	intron;repeat	Aech_13875_intron-N17;TE056758-denovo	-	-
scaffold1	101489	+	A	A->I	21,0,0,0	10,0,11,0;1.04934003e-26*	26,0,0,0	15,0,23,0;6.46100721e-58*	29,0,0,0	23,0,42,0;1.77261282e-107*	24,0,0,0	6,0,2,0;8.03859992e-05*	28,0,0,0	2,0,10,0;2.95917337e-27*	31,0,0,0	15,0,46,0;5.23979670e-123*	28,0,0,0	16,0,22,0;1.62931644e-54*	33,0,0,0	6,0,9,0;1.31985433e-22*	14,0,0,0	17,0,34,0;9.78138036e-88*	intron;repeat	Aech_13875_intron-N17;TE056758-denovo	-	-
scaffold1	101497	+	A	A->I	20,0,0,0	20,0,7,0;7.08033938e-15*	27,0,0,0	53,0,21,0;7.88252782e-16*	30,0,0,0	89,0,26,0;1.12458503e-51*	22,0,0,0	19,0,5,0;2.67545905e-10*	23,0,0,0	12,0,8,0;3.20414001e-18*	31,0,0,0	76,0,36,0;5.20288543e-16*	27,0,0,0	61,0,17,0;2.30695985e-33*	38,0,0,0	28,0,13,0;5.97305793e-28*	12,0,0,0	54,0,35,0;3.89588755e-79*	intron;repeat	Aech_13875_intron-N17;TE056758-denovo	-	-
scaffold1	101513	+	A	A->I	28,0,0,0	29,0,0,0;1.00000000	25,0,0,0	77,0,4,0;3.24103911e-06*	27,0,0,0	133,0,5,0;6.80276497e-07*	24,0,0,0	25,0,3,0;1.07233827e-05*	25,0,0,0	21,0,1,0;0.04193002*	28,0,0,0	126,0,5,0;4.71596313e-07*	27,0,0,0	86,0,3,0;0.00028145*	33,0,0,0	52,0,4,0;1.37701499e-06*	14,0,0,0	101,0,5,0;2.24886749e-07*	intron;repeat	Aech_13875_intron-N17;TE056758-denovo	-	-
scaffold1	101521	+	A	A->I	32,0,0,0	26,0,3,0;1.07625156e-05*	26,0,0,0	78,0,0,0;1.00000000	29,0,0,0	133,0,6,0;1.85092475e-08*	25,0,0,0	28,0,0,0;1.00000000	26,0,0,0	17,0,2,0;0.00052452*	31,0,0,0	128,0,6,0;1.31458492e-08*	28,0,0,0	85,0,4,0;7.79952566e-06*	35,0,0,0	55,0,2,0;0.00344144*	18,0,0,0	102,0,1,0;0.12811397	intron;repeat	Aech_13875_intron-N17;TE056758-denovo	-	-
scaffold1	101524	+	A	A->I	33,0,0,0	28,0,2,0;0.00098369*	25,0,0,0	69,0,7,0;8.12515291e-12*	28,0,0,0	134,0,15,0;6.20040415e-16*	24,0,0,0	27,0,2,0;0.00102125*	26,0,0,0	17,0,3,0;4.86157881e-06*	29,0,0,0	123,0,16,0;1.29600705e-15*	28,0,0,0	89,0,5,0;2.15777861e-07*	32,0,0,0	48,0,10,0;2.39475275e-15*	20,0,0,0	103,0,10,0;7.49751038e-16*	intron;repeat	Aech_13875_intron-N17;TE056758-denovo	-	-
scaffold1	101730	+	A	A->I	29,0,0,0	3,0,1,0;0.00748592*	27,0,0,0	5,0,6,0;2.48872781e-15*	36,0,0,0	7,0,6,0;6.92395143e-15*	24,0,0,0	1,0,1,0;0.00436601	28,0,0,0	0,0,2,0;4.33511777e-06	48,0,0,0	8,0,7,0;3.90868879e-17*	30,0,0,0	6,0,4,0;1.18422995e-09*	30,0,0,0	3,0,2,0;2.98662829e-05*	19,0,0,0	6,0,10,0;1.09527198e-25*	intron;repeat	Aech_13875_intron-N17;TE056760-denovo	-	-
scaffold1	101739	+	A	A->I	30,0,0,0	1,0,2,0;9.05212677e-06*	27,0,0,0	5,0,3,0;1.35220240e-07*	39,0,0,0	4,0,6,0;1.06454591e-15*	24,0,0,0	1,0,0,0;1.00000000	29,0,0,0	0,0,2,0;4.33511777e-06	56,0,0,0	6,0,4,0;4.98906611e-10*	40,0,0,0	6,0,2,0;7.92019569e-05*	33,0,0,0	3,0,2,0;2.98662829e-05*	24,0,0,0	4,0,12,0;3.25278862e-32*	intron;repeat	Aech_13875_intron-N17;TE056760-denovo	-	-
scaffold1	101819	+	A	A->I	21,0,0,0	5,0,3,0;2.16493084e-07*	25,0,0,0	3,0,9,0;3.09231207e-24*	26,0,0,0	2,0,9,0;6.19697459e-25*	18,0,0,0	0,0,2,0;3.58681346e-06	31,0,0,0	0,0,1,0;0.00263337	23,0,0,0	7,0,6,0;5.91411813e-15*	26,0,0,0	1,0,4,0;3.31542093e-11*	28,0,0,0	4,0,6,0;2.47255098e-15*	22,0,0,0	3,0,12,0;8.44966227e-33*	intron;repeat	Aech_13875_intron-N17;TE056760-denovo	-	-
scaffold1	101829	+	A	A->I	18,0,0,0	2,0,6,0;4.24795781e-16*	25,0,0,0	0,0,12,0;2.27107372e-35*	23,0,0,0	1,0,10,0;1.45828450e-28*	12,0,0,0	0,0,3,0;5.36392884e-09*	34,0,0,0	0,0,1,0;0.00263337	23,0,0,0	0,0,15,0;1.85369523e-44*	28,0,0,0	1,0,7,0;1.52044026e-19*	28,0,0,0	0,0,10,0;3.70496732e-29*	19,0,0,0	0,0,17,0;3.32664319e-50*	intron;repeat	Aech_13875_intron-N17;TE056760-denovo	-	-
scaffold1	101857	+	A	A->I	17,0,0,0	8,0,0,0;1.00000000	24,0,0,0	11,0,2,0;0.00013389*	19,0,0,0	13,0,2,0;0.00015968*	14,0,0,0	3,0,1,0;0.00813993*	28,0,0,0	1,0,0,0;1.00000000	29,0,0,0	10,0,4,0;2.26084203e-09*	21,0,0,0	7,0,0,0;1.00000000	29,0,0,0	11,0,1,0;0.02141510*	12,0,0,0	13,0,4,0;6.80443310e-09*	intron;repeat	Aech_13875_intron-N17;TE056760-denovo	-	-
scaffold1	102116	+	A	A->I	19,0,0,0	2,0,0,0;1.00000000	34,0,0,0	4,0,1,0;0.00714808*	23,0,0,0	8,0,4,0;1.30722611e-09*	24,0,0,0	2,0,5,0;1.82441333e-13*	22,0,0,0	3,0,0,0;1.00000000	43,0,0,0	6,0,10,0;7.87907698e-26*	34,0,0,0	3,0,4,0;2.10693245e-10*	27,0,0,0	1,0,1,0;0.00424561	23,0,0,0	1,0,4,0;1.86932842e-11*	intron;repeat	Aech_13875_intron-N17;TE056760-denovo	-	-
scaffold1	102117	+	A	A->I	17,0,0,0	2,0,0,0;1.00000000	36,0,0,0	4,0,1,0;0.00714808*	22,0,0,0	5,0,7,0;6.05844997e-18*	23,0,0,0	2,0,5,0;1.82441333e-13*	21,0,0,0	2,0,1,0;0.00702191*	39,0,0,0	6,0,11,0;1.36322065e-28*	31,0,0,0	4,0,3,0;1.50606449e-07*	27,0,0,0	1,0,0,0;1.00000000	23,0,0,0	1,0,4,0;1.86932842e-11*	intron;repeat	Aech_13875_intron-N17;TE056760-denovo	-	-
scaffold1	102123	+	A	A->I	19,0,0,0	2,0,0,0;1.00000000	34,0,0,0	1,0,4,0;1.89611178e-11*	21,0,0,0	12,0,0,0;1.00000000	22,0,0,0	6,0,2,0;8.03859992e-05*	26,0,0,0	6,0,0,0;1.00000000	38,0,0,0	19,0,2,0;0.00029286*	34,0,0,0	7,0,0,0;1.00000000	30,0,0,0	2,0,0,0;1.00000000	23,0,0,0	2,0,3,0;2.65060434e-08*	intron;repeat	Aech_13875_intron-N17;TE056760-denovo	-	-
scaffold1	102141	+	A	A->I	20,0,0,0	3,0,0,0;1.00000000	32,0,0,0	7,0,2,0;6.35184862e-05*	22,0,0,0	19,0,3,0;2.76404741e-06*	20,0,0,0	5,0,0,0;1.00000000	25,0,0,0	7,0,0,0;1.00000000	35,0,0,0	23,0,4,0;3.38802917e-08*	24,0,0,0	5,0,0,0;1.00000000	25,0,0,0	4,0,0,0;1.00000000	20,0,0,0	6,0,1,0;0.01004197*	intron;repeat	Aech_13875_intron-N17;TE056760-denovo	-	-
scaffold1	102184	+	A	A->I	20,0,0,0	0,0,5,0;8.84061135e-15*	24,0,0,0	3,0,4,0;1.22115767e-10*	25,0,0,0	7,0,22,0;5.15144678e-59*	10,0,0,0	3,0,3,0;9.07696338e-08*	34,0,0,0	5,0,7,0;1.92337538e-17*	22,0,0,0	14,0,24,0;2.73687938e-61*	27,0,0,0	3,0,5,0;4.43858531e-13*	19,0,0,0	2,0,4,0;9.84609259e-11*	20,0,0,0	8,0,9,0;2.79213532e-22*	intron;repeat	Aech_13875_intron-N17;TE056760-denovo	-	-
scaffold1	102190	+	A	A->I	19,0,0,0	5,0,0,0;1.00000000	23,0,0,0	3,0,3,0;5.07661420e-08*	27,0,0,0	23,0,5,0;2.71771423e-10*	14,0,0,0	5,0,0,0;1.00000000	33,0,0,0	10,0,0,0;1.00000000	23,0,0,0	29,0,7,0;2.79756856e-14*	26,0,0,0	5,0,0,0;1.00000000	20,0,0,0	6,0,0,0;1.00000000	18,0,0,0	16,0,0,0;1.00000000	intron;repeat	Aech_13875_intron-N17;TE056760-denovo	-	-
scaffold1	102191	+	A	A->I	20,0,0,0	5,0,0,0;1.00000000	23,0,0,0	3,0,3,0;5.07661420e-08*	28,0,0,0	23,0,3,0;4.58631912e-06*	12,0,0,0	5,0,0,0;1.00000000	33,0,0,0	10,0,0,0;1.00000000	19,0,0,0	31,0,3,0;9.23525318e-06*	26,0,0,0	4,0,0,0;1.00000000	19,0,0,0	6,0,0,0;1.00000000	18,0,0,0	17,0,0,0;1.00000000	intron;repeat	Aech_13875_intron-N17;TE056760-denovo	-	-
scaffold1	102210	+	A	A->I	21,0,0,0	6,0,0,0;1.00000000	22,0,0,0	3,0,2,0;1.88099192e-05*	33,0,0,0	7,0,16,0;5.05702278e-42*	16,0,0,0	1,0,1,0;0.00436601	31,0,0,0	5,0,3,0;2.97621963e-07*	25,0,0,0	17,0,14,0;3.46753273e-33*	30,0,0,0	3,0,6,0;1.21779244e-15*	24,0,0,0	1,0,2,0;9.69229086e-06*	23,0,0,0	12,0,4,0;5.24713094e-09*	intron;repeat	Aech_13875_intron-N17;TE056760-denovo	-	-
scaffold1	102215	+	A	A->I	21,0,0,0	0,0,5,0;8.77764014e-15*	21,0,0,0	0,0,4,0;4.06118355e-12*	35,0,0,0	1,0,16,0;4.02489559e-46*	19,0,0,0	0,0,2,0;3.58681346e-06	30,0,0,0	2,0,6,0;6.02467020e-16*	24,0,0,0	3,0,23,0;8.12833400e-65*	29,0,0,0	0,0,8,0;2.41628303e-23*	28,0,0,0	0,0,2,0;3.49697717e-06	25,0,0,0	1,0,13,0;3.08508592e-37*	intron;repeat	Aech_13875_intron-N17;TE056760-denovo	-	-
scaffold1	102225	+	A	A->I	24,0,0,0	1,0,5,0;4.92653769e-14*	24,0,0,0	0,0,1,0;0.00156410	34,0,0,0	2,0,11,0;1.12129208e-30*	21,0,0,0	2,0,0,0;1.00000000	31,0,0,0	3,0,4,0;2.81864475e-10*	32,0,0,0	5,0,20,0;1.29310310e-54*	28,0,0,0	0,0,6,0;1.69110979e-17*	31,0,0,0	0,0,1,0;0.00225016	27,0,0,0	4,0,7,0;3.09753987e-18*	intron;repeat	Aech_13875_intron-N17;TE056760-denovo	-	-
scaffold1	102240	-	A	U->C	22,0,0,0	0,0,1,0;0.00211436	24,0,0,0	0,0,1,0;0.00156410	34,0,0,0	0,0,0,0;1.00000000	22,0,0,0	0,0,0,0;1.00000000	30,0,0,0	0,0,1,0;0.00263337	36,0,0,0	0,0,1,0;0.00135328	29,0,0,0	0,0,0,0;1.00000000	30,0,0,0	0,0,0,0;1.00000000	27,0,0,0	1,0,4,0;1.88025001e-11*	repeat	TE056760-denovo	-	-
scaffold1	102993	+	A	A->I	14,0,0,0	33,0,1,0;0.05267448	16,0,0,0	65,0,3,0;8.39549201e-05*	19,0,0,0	80,0,4,0;3.28008369e-06*	16,0,0,0	36,0,2,0;0.00173148*	26,0,0,0	26,0,1,0;0.05078627	18,0,0,0	111,0,20,0;8.81059812e-16*	19,0,0,0	34,0,0,0;1.00000000	20,0,0,0	41,0,5,0;6.94274400e-09*	10,0,0,0	54,0,7,0;1.75571257e-12*	intron;repeat	Aech_13875_intron-N17;TE056762-denovo	-	-
scaffold1	103054	+	A	A->I	19,0,0,0	47,0,1,0;0.07286063	24,0,0,0	113,0,7,0;1.86583545e-10*	25,0,0,0	137,0,11,0;1.03954579e-15*	16,0,0,0	56,0,4,0;1.81586005e-06*	25,0,0,0	55,0,0,0;1.00000000	36,0,0,0	183,0,16,0;1.20459016e-24*	27,0,0,0	63,0,3,0;0.00012184*	27,0,0,0	72,0,5,0;8.46273812e-08*	19,0,0,0	92,0,8,0;7.43372997e-13*	intron;repeat	Aech_13875_intron-N17;TE056762-denovo	-	-
scaffold1	103066	+	A	A->I	17,0,0,0	33,0,0,0;1.00000000	22,0,0,0	81,0,7,0;2.22162803e-11*	27,0,0,0	113,0,6,0;7.62285392e-09*	24,0,0,0	38,0,2,0;0.00191279*	21,0,0,0	35,0,5,0;4.59391654e-09*	38,0,0,0	140,0,13,0;5.20288543e-16*	28,0,0,0	46,0,3,0;5.23988556e-05*	25,0,0,0	47,0,5,0;1.27996660e-08*	19,0,0,0	59,0,1,0;0.07685076	intron;repeat	Aech_13875_intron-N17;TE056762-denovo	-	-
scaffold1	103069	+	A	A->I	20,0,0,0	20,0,14,0;1.37470734e-15*	21,0,0,0	45,0,41,0;5.39609723e-97*	28,0,0,0	94,0,32,0;2.91013553e-65*	26,0,0,0	24,0,20,0;1.19727024e-46*	22,0,0,0	23,0,20,0;1.97285587e-15*	39,0,0,0	100,0,65,0;1.29600705e-15*	24,0,0,0	25,0,26,0;2.15067788e-62*	26,0,0,0	40,0,15,0;2.39475275e-15*	22,0,0,0	39,0,31,0;3.61839331e-72*	intron;repeat	Aech_13875_intron-N17;TE056762-denovo	-	-
scaffold1	103075	+	A	A->I	24,0,0,0	28,0,8,0;2.21677007e-15*	24,0,0,0	68,0,17,0;7.88252782e-16*	26,0,0,0	107,0,29,0;6.20040415e-16*	23,0,0,0	39,0,7,0;4.40614358e-13*	21,0,0,0	38,0,6,0;5.95329910e-11*	44,0,0,0	118,0,51,0;3.32533805e-108*	29,0,0,0	43,0,12,0;2.25005729e-15*	25,0,0,0	49,0,8,0;1.57387719e-14*	23,0,0,0	58,0,16,0;7.49751038e-16*	intron;repeat	Aech_13875_intron-N17;TE056762-denovo	-	-
scaffold1	103089	+	A	A->I	25,0,0,0	37,0,0,0;1.00000000	23,0,0,0	69,0,4,0;2.16138478e-06*	32,0,0,0	118,0,7,0;2.03947419e-10*	23,0,0,0	43,0,2,0;0.00240711*	24,0,0,0	35,0,4,0;4.20259814e-07*	52,0,0,0	137,0,13,0;5.20288543e-16*	28,0,0,0	45,0,2,0;0.00240688*	28,0,0,0	43,0,7,0;7.95855699e-13*	24,0,0,0	68,0,10,0;1.03893831e-17*	intron;repeat	Aech_13875_intron-N17;TE056762-denovo	-	-
scaffold1	103957	+	A	A->I	17,0,0,0	19,0,1,0;0.03213202*	16,0,0,0	22,0,0,0;1.00000000	14,0,0,0	33,0,1,0;0.04138890*	17,0,0,0	20,0,1,0;0.03635339*	13,0,0,0	12,0,1,0;0.02579997*	22,0,0,0	39,0,5,0;2.30088562e-09*	22,0,0,0	10,0,0,0;1.00000000	23,0,0,0	3,0,1,0;0.00792010*	21,0,0,0	26,0,3,0;7.28331727e-06*	intron;repeat	Aech_13875_intron-N17;TE037464-repbase	-	-
scaffold1	105406	+	A	A->I	28,0,0,0	4,0,1,0;0.00916306*	44,0,0,0	8,0,0,0;1.00000000	41,0,0,0	2,0,3,0;2.26458370e-08*	24,0,0,0	4,0,1,0;0.00993550*	43,0,0,0	2,0,2,0;2.27412080e-05*	48,0,0,0	15,0,5,0;3.99308426e-11*	44,0,0,0	3,0,1,0;0.00809801*	47,0,0,0	2,0,2,0;1.85344692e-05*	23,0,0,0	2,0,2,0;1.18077829e-05*	repeat	TE056775-denovo	-	-
scaffold1	105544	+	A	A->I	40,0,0,0	1,0,2,0;9.05212677e-06*	45,0,0,0	5,0,2,0;3.80563230e-05*	44,0,0,0	4,0,1,0;0.00665875*	29,0,0,0	3,0,0,0;1.00000000	42,0,0,0	2,0,0,0;1.00000000	60,0,0,0	6,0,7,0;1.06826701e-17*	33,0,0,0	4,0,0,0;1.00000000	26,0,0,0	4,0,1,0;0.00968844*	42,0,0,0	1,0,1,0;0.00309149	-	-	-	-
scaffold1	105700	+	A	A->I	37,0,0,0	0,0,3,0;4.88925306e-09*	28,0,0,0	8,0,7,0;5.95370859e-17*	20,0,0,0	18,0,7,0;2.45452817e-15*	21,0,0,0	5,0,1,0;0.01169966*	23,0,0,0	2,0,0,0;1.00000000	27,0,0,0	22,0,13,0;1.64985407e-29*	28,0,0,0	3,0,2,0;3.01721136e-05*	27,0,0,0	5,0,3,0;2.34609123e-07*	18,0,0,0	14,0,6,0;1.72752403e-13*	-	-	-	-
scaffold1	106261	+	A	A->I	22,0,0,0	0,0,1,0;0.00211436	17,0,0,0	1,0,3,0;1.10319380e-08*	13,0,0,0	0,0,8,0;1.05836445e-23*	8,0,0,0	4,0,2,0;4.49499157e-05	21,0,0,0	1,0,1,0;0.00488218	18,0,0,0	0,0,6,0;6.34781635e-18*	19,0,0,0	2,0,3,0;4.59200106e-08*	16,0,0,0	0,0,6,0;1.78933081e-17*	15,0,0,0	0,0,1,0;0.00160402	repeat	TE056781-denovo	-	-
scaffold1	106262	+	A	A->I	20,0,0,0	0,0,1,0;0.00211436	15,0,0,0	1,0,4,0;1.88375187e-11*	13,0,0,0	0,0,8,0;1.05836445e-23*	8,0,0,0	2,0,4,0;1.00062483e-10	21,0,0,0	1,0,1,0;0.00488218	19,0,0,0	3,0,3,0;3.90705711e-08*	20,0,0,0	3,0,2,0;3.01721136e-05*	17,0,0,0	3,0,3,0;8.85942337e-08*	15,0,0,0	0,0,1,0;0.00160402	repeat	TE056781-denovo	-	-
scaffold1	106277	+	A	A->I	18,0,0,0	0,0,0,0;1.00000000	17,0,0,0	1,0,2,0;5.98312308e-06*	15,0,0,0	0,0,6,0;7.46851120e-18*	10,0,0,0	5,0,2,0;6.14292186e-05*	22,0,0,0	0,0,1,0;0.00263337	16,0,0,0	4,0,3,0;6.66104899e-08*	17,0,0,0	4,0,2,0;4.42002038e-05*	21,0,0,0	3,0,3,0;8.85942337e-08*	11,0,0,0	0,0,3,0;2.95055174e-09*	repeat	TE056781-denovo	-	-
scaffold1	106289	+	A	A->I	16,0,0,0	0,0,1,0;0.00211436	16,0,0,0	4,0,4,0;2.37216349e-10*	16,0,0,0	4,0,5,0;4.55798341e-13*	15,0,0,0	6,0,4,0;1.25100701e-09*	17,0,0,0	1,0,0,0;1.00000000	22,0,0,0	5,0,9,0;1.73915664e-23*	19,0,0,0	2,0,3,0;4.59200106e-08*	18,0,0,0	3,0,3,0;8.85942337e-08*	12,0,0,0	3,0,2,0;1.92214980e-05*	repeat	TE056781-denovo	-	-
scaffold1	106302	+	A	A->I	21,0,0,0	1,0,0,0;1.00000000	20,0,0,0	6,0,0,0;1.00000000	19,0,0,0	11,0,3,0;7.04882721e-07*	14,0,0,0	7,0,0,0;1.00000000	14,0,0,0	2,0,0,0;1.00000000	22,0,0,0	13,0,1,0;0.01728865*	19,0,0,0	6,0,0,0;1.00000000	19,0,0,0	7,0,0,0;1.00000000	13,0,0,0	6,0,0,0;1.00000000	repeat	TE056781-denovo	-	-
scaffold1	106426	+	A	A->I	29,0,0,0	11,0,0,0;1.00000000	57,0,0,0	12,0,0,0;1.00000000	36,0,0,0	38,0,0,0;1.00000000	30,0,0,0	9,0,0,0;1.00000000	38,0,0,0	8,0,0,0;1.00000000	42,0,0,0	29,0,3,0;7.68864944e-06*	49,0,0,0	13,0,0,0;1.00000000	45,0,0,0	7,0,0,0;1.00000000	38,0,0,0	12,0,0,0;1.00000000	-	-	-	-
scaffold1	106427	+	A	A->I	28,0,0,0	11,0,0,0;1.00000000	54,0,0,0	11,0,1,0;0.01629264*	35,0,0,0	33,0,4,0;1.34064860e-07*	29,0,0,0	10,0,0,0;1.00000000	38,0,0,0	9,0,0,0;1.00000000	42,0,0,0	30,0,3,0;8.43609161e-06*	48,0,0,0	12,0,0,0;1.00000000	48,0,0,0	7,0,0,0;1.00000000	38,0,0,0	9,0,2,0;9.81031856e-05*	-	-	-	-
scaffold1	106430	+	A	A->I	27,0,0,0	10,0,0,0;1.00000000	51,0,0,0	11,0,1,0;0.01629264*	35,0,0,0	32,0,3,0;1.08694974e-05*	30,0,0,0	10,0,0,0;1.00000000	39,0,0,0	7,0,2,0;0.00012036*	43,0,0,0	31,0,5,0;8.62610907e-10*	48,0,0,0	13,0,0,0;1.00000000	43,0,0,0	6,0,1,0;0.01312761*	38,0,0,0	10,0,0,0;1.00000000	-	-	-	-
scaffold1	106432	+	A	A->I	27,0,0,0	9,0,1,0;0.01710670*	51,0,0,0	11,0,1,0;0.01629264*	33,0,0,0	35,0,2,0;0.00095925*	28,0,0,0	10,0,0,0;1.00000000	38,0,0,0	7,0,2,0;0.00012036*	43,0,0,0	35,0,2,0;0.00090148*	50,0,0,0	12,0,3,0;1.71022477e-06*	41,0,0,0	7,0,0,0;1.00000000	43,0,0,0	10,0,1,0;0.01538173*	-	-	-	-
scaffold1	106440	+	A	A->I	25,0,0,0	13,0,0,0;1.00000000	44,0,0,0	12,0,0,0;1.00000000	30,0,0,0	32,0,3,0;1.08694974e-05*	28,0,0,0	10,0,0,0;1.00000000	35,0,0,0	8,0,1,0;0.01853707*	43,0,0,0	36,0,1,0;0.04390218*	52,0,0,0	16,0,0,0;1.00000000	39,0,0,0	8,0,0,0;1.00000000	37,0,0,0	13,0,0,0;1.00000000	-	-	-	-
scaffold1	106448	+	A	A->I	22,0,0,0	9,0,1,0;0.01710670*	40,0,0,0	8,0,6,0;1.49895974e-14*	28,0,0,0	28,0,10,0;6.20040415e-16*	27,0,0,0	9,0,0,0;1.00000000	39,0,0,0	10,0,1,0;0.02219813*	39,0,0,0	24,0,11,0;3.69435625e-24*	50,0,0,0	7,0,6,0;1.48429487e-14*	40,0,0,0	6,0,1,0;0.01312761*	34,0,0,0	9,0,5,0;7.73410165e-12*	repeat	TE056783-denovo	-	-
scaffold1	106466	+	A	A->I	21,0,0,0	11,0,0,0;1.00000000	28,0,0,0	8,0,2,0;7.87932742e-05*	38,0,0,0	28,0,0,0;1.00000000	28,0,0,0	8,0,0,0;1.00000000	35,0,0,0	10,0,0,0;1.00000000	38,0,0,0	30,0,3,0;8.43609161e-06*	42,0,0,0	8,0,2,0;0.00012372*	44,0,0,0	4,0,1,0;0.00968844*	25,0,0,0	10,0,0,0;1.00000000	repeat	TE056783-denovo	-	-
scaffold1	106468	+	A	A->I	21,0,0,0	8,0,0,0;1.00000000	30,0,0,0	9,0,1,0;0.01372230*	37,0,0,0	24,0,4,0;4.37980332e-08*	29,0,0,0	7,0,0,0;1.00000000	39,0,0,0	8,0,0,0;1.00000000	43,0,0,0	28,0,4,0;6.63894768e-08*	43,0,0,0	9,0,1,0;0.01831957*	42,0,0,0	5,0,0,0;1.00000000	25,0,0,0	11,0,1,0;0.01668072*	repeat	TE056783-denovo	-	-
scaffold1	106469	+	A	A->I	22,0,0,0	8,0,1,0;0.01554605*	29,0,0,0	10,0,1,0;0.01501035*	38,0,0,0	24,0,4,0;4.37677279e-08*	28,0,0,0	7,0,0,0;1.00000000	38,0,0,0	6,0,1,0;0.01477604*	42,0,0,0	26,0,7,0;1.46197328e-14*	44,0,0,0	10,0,2,0;0.00017745*	41,0,0,0	3,0,2,0;2.98662829e-05*	25,0,0,0	10,0,2,0;0.00011696*	repeat	TE056783-denovo	-	-
scaffold1	106470	+	A	A->I	19,0,0,0	6,0,2,0;7.26436476e-05*	28,0,0,0	7,0,2,0;6.35184862e-05*	37,0,0,0	22,0,5,0;2.24072961e-10*	28,0,0,0	7,0,0,0;1.00000000	38,1,0,0	7,0,0,0;1.00000000	42,0,0,0	30,0,3,0;8.43609161e-06*	42,0,0,0	10,0,1,0;0.01999992*	43,0,0,0	5,0,0,0;1.00000000	25,0,0,0	11,0,0,0;1.00000000	repeat	TE056783-denovo	-	-
scaffold1	106472	+	A	A->I	16,0,0,0	5,0,2,0;5.56232502e-05*	25,0,0,0	4,0,1,0;0.00714808*	28,0,0,0	18,0,5,0;9.78046789e-11*	20,0,0,0	3,0,1,0;0.00813993*	33,0,0,0	4,0,1,0;0.01098500*	37,0,0,0	26,0,4,0;5.15798270e-08*	40,0,0,0	7,0,2,0;0.00010031*	39,0,0,0	5,0,0,0;1.00000000	23,0,0,0	7,0,4,0;1.04681441e-09*	repeat	TE056783-denovo	-	-
scaffold1	106481	+	A	A->I	30,0,0,0	7,0,1,0;0.01399517*	30,0,0,0	6,0,1,0;0.00980504*	42,0,0,0	13,0,8,0;1.61091895e-18*	26,0,0,0	6,0,0,0;1.00000000	43,0,0,0	6,0,1,0;0.01477604*	44,0,0,0	20,0,5,0;1.31536690e-10*	38,0,0,0	12,0,3,0;1.70520476e-06*	43,0,0,0	4,0,0,0;1.00000000	22,0,0,0	7,0,4,0;1.04681441e-09*	repeat	TE056783-denovo	-	-
scaffold1	106606	+	A	A->I	32,0,0,0	8,0,7,0;1.02802957e-16*	38,0,0,0	10,0,12,0;1.16481156e-29*	36,0,0,0	14,0,9,0;7.42504969e-21*	24,0,0,0	6,0,2,0;8.03859992e-05*	27,0,0,0	7,0,2,0;0.00012036*	50,0,0,0	27,0,23,0;2.56731663e-54*	32,0,0,0	13,0,3,0;2.08131194e-06*	39,0,0,0	6,0,2,0;7.79906788e-05*	26,0,0,0	17,0,7,0;1.82664771e-15*	repeat	TE056783-denovo	-	-
scaffold1	106610	+	A	A->I	32,0,0,0	9,0,4,0;3.62453946e-09*	39,0,0,0	22,0,1,0;0.03010966*	33,0,0,0	18,0,4,0;1.67101031e-08*	24,0,0,0	7,0,0,0;1.00000000	30,0,0,0	6,0,4,0;1.56499820e-09*	54,0,0,0	37,0,6,0;1.60128581e-11*	31,0,0,0	13,0,1,0;0.02489946*	46,0,0,0	8,0,1,0;0.01650228*	28,0,0,0	21,0,2,0;0.00042876*	repeat	TE056783-denovo	-	-
scaffold1	106611	+	A	A->I	33,0,0,0	7,0,5,0;5.45177806e-12*	39,0,0,0	10,0,13,0;2.28657816e-32*	31,0,0,0	12,0,10,0;6.20040415e-16*	25,0,0,0	5,0,2,0;6.14292186e-05*	28,0,0,0	4,0,6,0;3.28623257e-15*	51,0,0,0	28,0,17,0;1.67496363e-38*	33,0,0,0	13,0,1,0;0.02489946*	42,0,0,0	7,0,2,0;9.87262638e-05*	28,0,0,0	13,0,10,0;1.38021738e-23*	repeat	TE056783-denovo	-	-
scaffold1	106616	+	A	A->I	36,0,0,0	10,0,2,0;0.00016313*	37,0,0,0	19,0,1,0;0.02638909*	32,0,0,0	22,0,0,0;1.00000000	24,0,0,0	7,0,0,0;1.00000000	24,0,0,0	10,0,0,0;1.00000000	56,0,0,0	38,0,1,0;0.04617025*	32,0,0,0	12,0,0,0;1.00000000	38,0,0,0	7,0,0,0;1.00000000	26,0,0,0	19,0,3,0;3.22714040e-06*	repeat	TE056783-denovo	-	-
scaffold1	106635	+	A	A->I	37,0,0,0	11,0,0,0;1.00000000	40,0,0,0	14,0,3,0;1.46967094e-06*	37,0,0,0	20,0,2,0;0.00034297*	19,0,0,0	10,0,0,0;1.00000000	26,0,0,0	8,0,0,0;1.00000000	54,0,0,0	34,0,1,0;0.04163785*	39,0,0,0	13,0,0,0;1.00000000	34,0,0,0	7,0,0,0;1.00000000	26,0,0,0	13,0,4,0;6.81137568e-09*	repeat	TE056783-denovo	-	-
scaffold1	106644	+	A	A->I	37,0,0,0	13,0,3,0;1.91380345e-06*	36,0,0,0	18,0,2,0;0.00031554*	31,0,0,0	25,0,2,0;0.00051501*	21,0,0,0	10,0,1,0;0.02011273*	30,0,0,0	4,0,3,0;1.91228259e-07*	52,0,0,0	28,0,9,0;5.20288543e-16*	36,0,0,0	14,0,3,0;2.50814306e-06*	38,0,0,0	6,0,1,0;0.01312761*	24,0,0,0	13,0,5,0;3.12350681e-11*	repeat	TE056783-denovo	-	-
scaffold1	106645	+	A	A->I	34,0,0,0	13,0,4,0;1.10016963e-08*	35,0,0,0	19,0,4,0;2.35801664e-08*	32,0,0,0	23,0,4,0;3.83471162e-08*	21,0,0,0	9,1,0,0;0.01846463	30,0,0,0	5,0,2,0;7.28594895e-05*	53,0,0,0	36,0,3,0;1.37798519e-05*	35,0,0,0	19,0,1,0;0.03454152*	39,0,0,0	7,0,0,0;1.00000000	23,0,0,0	15,0,3,0;1.81357265e-06*	repeat	TE056783-denovo	-	-
scaffold1	106646	+	A	A->I	35,0,0,0	13,0,3,0;1.91800705e-06*	38,0,0,0	19,0,4,0;2.35801664e-08*	34,0,0,0	24,0,4,0;4.37980332e-08*	22,0,0,0	7,0,4,0;1.93286493e-09*	32,0,0,0	6,0,1,0;0.01477604*	50,0,0,0	34,0,7,0;7.09483727e-14*	38,0,0,0	19,0,1,0;0.03454152*	36,0,0,0	6,0,1,0;0.01312761*	23,0,0,0	15,0,3,0;1.80955460e-06*	repeat	TE056783-denovo	-	-
scaffold1	106649	+	A	A->I	35,0,0,0	16,0,0,0;1.00000000	37,0,0,0	19,0,1,0;0.02638909*	34,0,0,0	23,0,1,0;0.02967636*	24,0,0,0	11,0,0,0;1.00000000	27,0,0,0	6,0,1,0;0.01477604*	52,0,0,0	37,0,5,0;1.89268377e-09*	39,0,0,0	19,0,0,0;1.00000000	37,0,0,0	6,0,0,0;1.00000000	24,0,0,0	18,0,0,0;1.00000000	repeat	TE056783-denovo	-	-
scaffold1	106650	+	A	A->I	33,0,0,0	15,0,1,0;0.02613988*	38,0,0,0	16,0,4,0;1.31498600e-08*	31,0,0,0	22,0,2,0;0.00040770*	25,0,0,0	11,0,0,0;1.00000000	28,0,0,0	6,0,1,0;0.01477604*	50,0,0,0	34,0,7,0;7.09483727e-14*	39,0,0,0	20,0,0,0;1.00000000	38,0,0,0	6,0,0,0;1.00000000	22,0,0,0	16,0,2,0;0.00026351*	repeat	TE056783-denovo	-	-
scaffold1	106668	+	A	A->I	36,0,0,0	17,0,0,0;1.00000000	41,0,0,0	15,0,2,0;0.00022866*	33,0,0,0	22,0,1,0;0.02850434*	30,0,0,0	12,0,0,0;1.00000000	31,0,0,0	5,0,0,0;1.00000000	56,0,0,0	37,0,4,0;1.78765500e-07*	37,0,0,0	19,0,0,0;1.00000000	33,0,0,0	6,0,0,0;1.00000000	24,0,0,1	18,0,0,0;1.00000000	repeat	TE056783-denovo	-	-
scaffold1	106699	+	A	A->I	32,0,0,0	8,0,1,0;0.01554605*	38,0,0,0	8,0,1,0;0.01242452*	34,0,0,0	14,0,2,0;0.00018165*	28,0,0,0	8,0,3,0;6.71667946e-07*	32,0,0,0	0,0,0,0;1.00000000	51,0,0,0	15,0,9,0;9.68087544e-21*	43,0,0,0	13,0,0,0;1.00000000	40,0,0,0	2,0,1,0;0.00610581*	27,0,0,0	9,0,2,0;9.81031856e-05*	repeat	TE056783-denovo	-	-
scaffold1	106700	+	A	A->I	32,0,0,0	5,0,5,0;1.79494033e-12*	40,0,0,0	3,0,6,0;7.21791874e-16*	33,0,0,0	8,0,7,0;4.59221330e-17*	29,0,0,0	6,0,5,0;3.59846842e-12*	34,0,0,0	0,0,0,0;1.00000000	51,0,1,0	6,0,17,0;1.94328281e-45*	45,0,0,0	12,0,1,0;0.02325880*	38,0,0,0	2,0,1,0;0.00610581*	28,0,0,0	4,0,7,0;3.09753987e-18*	repeat	TE056783-denovo	-	-
scaffold1	106709	+	A	A->I	31,0,0,0	9,0,1,0;0.01710670*	37,0,0,0	8,0,1,0;0.01242452*	32,0,0,0	13,0,3,0;1.06852942e-06*	34,0,0,0	9,0,1,0;0.01846463*	44,0,0,0	0,0,0,0;1.00000000	52,0,0,0	22,0,3,0;3.69346629e-06*	42,0,0,0	11,0,2,0;0.00020786*	39,0,0,0	2,0,0,0;1.00000000	31,0,0,0	7,0,4,0;1.04681441e-09*	repeat	TE056783-denovo	-	-
scaffold1	106710	+	A	A->I	29,0,0,0	3,0,6,0;1.24134619e-15*	36,0,0,0	2,0,7,0;3.79919129e-19*	34,0,0,0	2,0,13,0;1.86471481e-36*	31,0,0,0	3,0,7,0;2.44046035e-18*	42,0,0,0	0,0,0,0;1.00000000	51,0,0,0	6,0,19,0;4.00561951e-51*	43,0,0,0	8,0,5,0;8.92690550e-12*	40,0,0,0	1,0,2,0;9.69229086e-06*	33,0,0,0	3,0,8,0;1.83627374e-21*	repeat	TE056783-denovo	-	-
scaffold1	106757	+	A	A->I	33,0,0,0	0,0,3,0;4.81778004e-09*	43,0,0,0	0,0,4,0;4.06118355e-12*	38,0,0,0	4,0,7,0;2.59407110e-18*	25,0,0,0	0,0,6,0;1.88450798e-17*	45,0,0,0	1,0,4,0;4.39074816e-11*	43,0,0,0	0,0,10,0;1.15403094e-29*	47,0,0,0	0,0,2,0;3.51301438e-06	29,0,0,0	1,0,0,0;1.00000000	38,0,0,0	0,0,8,0;1.22643877e-23*	repeat	TE056783-denovo	-	-
scaffold1	106759	+	A	A->I	36,0,0,0	0,0,3,0;4.81778004e-09*	44,0,0,0	0,0,4,0;4.06118355e-12*	41,0,0,0	2,0,9,0;6.17484253e-25*	24,0,0,0	1,0,6,0;1.23894339e-16*	43,0,0,0	0,0,5,0;1.26644325e-14*	46,0,0,0	1,0,11,0;1.50090206e-31*	49,0,0,0	0,0,2,0;3.51301438e-06	28,0,0,0	0,0,2,0;3.49697717e-06	41,0,0,0	1,0,7,0;7.99949149e-20*	repeat	TE056783-denovo	-	-
scaffold1	106765	+	A	A->I	36,0,0,0	1,0,1,0;0.00400153	39,0,0,0	2,0,2,0;1.15649534e-05*	44,0,0,0	3,0,6,0;5.61526429e-16*	25,0,0,0	2,0,5,0;1.83738844e-13*	37,0,0,0	1,0,4,0;4.39074816e-11*	47,0,0,0	0,0,11,0;1.29597622e-32*	48,0,0,0	1,0,2,0;9.82225338e-06*	28,0,0,0	1,0,1,0;0.00424561	44,0,0,0	1,0,7,0;7.99949149e-20*	repeat	TE056783-denovo	-	-
scaffold1	106767	+	A	A->I	37,0,0,0	1,0,2,0;9.05212677e-06*	41,0,0,0	2,0,3,0;2.63358482e-08*	38,0,1,0	3,0,6,0;5.61526429e-16*	25,0,0,0	3,0,4,0;2.24405028e-10*	43,0,0,0	1,0,4,0;4.39074816e-11*	48,0,0,0	1,0,10,0;1.23021157e-28*	45,0,0,0	2,0,1,0;0.00624726*	27,0,0,0	1,0,1,0;0.00424561	42,0,0,0	1,0,5,0;2.85958070e-14*	repeat	TE056783-denovo	-	-
scaffold1	106837	+	A	A->I	26,0,0,0	11,0,0,0;1.00000000	31,0,0,0	22,0,4,0;3.83153985e-08*	33,0,0,0	19,0,2,0;0.00031271*	22,0,0,0	17,0,2,0;0.00044569*	36,0,0,0	11,0,0,0;1.00000000	46,0,0,0	23,0,2,0;0.00041464*	33,0,0,0	11,0,0,0;1.00000000	37,0,0,0	5,0,0,0;1.00000000	16,0,0,0	19,0,5,0;1.43607055e-10*	repeat	TE056785-denovo	-	-
scaffold1	106883	+	A	A->I	46,0,0,0	19,0,1,0;0.03213202*	48,0,0,0	41,0,3,0;2.40559489e-05*	46,0,0,0	39,0,1,0;0.04825911*	32,0,0,0	31,0,0,0;1.00000000	50,0,0,0	13,0,1,0;0.02762477*	42,0,0,0	53,0,1,0;0.06296335	36,0,0,0	31,0,0,0;1.00000000	44,0,0,0	14,0,0,0;1.00000000	36,0,0,0	43,0,0,0;1.00000000	repeat	TE056785-denovo	-	-
scaffold1	106885	+	A	A->I	49,0,0,0	8,0,12,0;4.49757291e-30*	47,0,0,0	20,0,24,0;7.40749013e-59*	43,0,0,0	13,0,30,0;1.79601899e-78*	33,0,0,0	16,0,14,0;6.33790586e-33*	50,0,0,0	4,0,11,0;6.50025880e-29*	45,0,0,0	23,0,32,0;7.67555467e-80*	40,0,0,0	18,0,18,0;2.25005729e-15*	46,0,0,0	6,0,9,0;1.31005040e-22*	37,0,0,0	12,0,35,0;3.71516683e-93*	repeat	TE056785-denovo	-	-
scaffold1	107617	+	A	A->I	23,0,0,0	1,0,0,0;1.00000000	30,0,0,0	1,0,0,0;1.00000000	14,0,0,0	1,0,4,0;1.57457609e-11*	25,0,0,0	2,0,0,0;1.00000000	39,0,0,0	1,0,0,0;1.00000000	30,0,0,0	2,0,0,0;1.00000000	20,0,0,0	1,0,0,0;1.00000000	43,0,0,0	1,0,0,0;1.00000000	18,0,0,0	0,0,1,0;0.00160402	-	-	-	-
scaffold1	107649	+	A	A->I	21,0,0,0	2,0,0,0;1.00000000	40,0,0,0	5,0,0,0;1.00000000	20,0,0,0	3,0,4,0;1.01552198e-10*	27,0,0,0	1,0,1,0;0.00436601	32,0,0,0	1,0,0,0;1.00000000	26,0,0,0	4,0,1,0;0.00641182*	18,0,0,0	1,0,0,0;1.00000000	47,0,0,0	1,0,0,0;1.00000000	9,0,0,0	2,0,0,0;1.00000000	-	-	-	-
scaffold1	107680	+	A	A->I	23,0,0,0	1,0,0,0;1.00000000	32,0,0,0	6,0,1,0;0.00980504*	26,0,0,0	1,0,3,0;9.37650811e-09*	21,0,0,0	2,0,0,0;1.00000000	28,0,0,0	0,0,0,0;1.00000000	33,0,0,0	5,0,5,0;7.68733497e-13*	22,0,0,0	0,0,1,0;0.00229833	37,0,0,0	1,0,0,0;1.00000000	13,0,0,0	3,0,1,0;0.00593707*	repeat	TE056791-denovo	-	-
scaffold1	107683	+	A	A->I	26,0,0,0	0,0,1,0;0.00211436	37,0,0,0	3,0,4,0;1.22115767e-10*	25,0,0,0	1,0,3,0;9.37650811e-09*	23,0,0,0	1,0,1,0;0.00436601	27,0,0,0	0,0,0,0;1.00000000	38,0,0,0	2,0,8,0;3.65537921e-22*	22,0,0,0	2,0,0,0;1.00000000	36,0,0,0	0,0,1,0;0.00225016	16,0,0,0	1,0,2,0;6.11839819e-06*	repeat	TE056791-denovo	-	-
scaffold1	107691	+	A	A->I	27,0,0,0	0,0,1,0;0.00211436	31,0,0,0	0,0,6,0;9.70318384e-18*	30,0,0,0	0,0,4,0;3.34036535e-12*	28,0,0,0	0,0,2,0;3.58681346e-06	26,0,0,0	0,0,0,0;1.00000000	39,0,0,0	0,0,9,0;1.02026638e-26*	25,0,0,0	0,0,2,0;3.51301438e-06	36,0,0,0	0,0,0,0;1.00000000	18,0,0,0	0,0,5,0;5.09857888e-15*	repeat	TE056791-denovo	-	-
scaffold1	108251	+	A	A->I	21,0,0,0	5,0,0,0;1.00000000	29,0,0,0	17,0,1,0;0.02391323*	24,0,0,0	20,0,2,0;0.00034297*	12,0,0,0	9,0,0,0;1.00000000	15,0,0,0	5,0,0,0;1.00000000	24,0,0,0	24,0,1,0;0.03016791*	19,0,0,0	2,0,0,0;1.00000000	35,0,0,0	14,0,2,0;0.00031013*	20,0,0,0	21,0,4,0;3.28303773e-08*	repeat	TE056794-denovo	-	-
scaffold1	108252	+	A	A->I	21,0,0,0	5,0,0,0;1.00000000	28,0,0,0	16,0,2,0;0.00025616*	21,0,0,0	18,0,2,0;0.00028360*	11,0,0,0	8,0,1,0;0.01679351*	17,0,0,0	4,0,0,0;1.00000000	23,0,0,0	25,0,1,0;0.03132256*	21,0,0,0	1,0,0,0;1.00000000	37,0,0,0	12,0,2,0;0.00023808*	22,0,0,0	21,0,5,0;2.20039573e-10*	repeat	TE056794-denovo	-	-
scaffold1	109319	+	A	A->I	16,0,0,0	0,0,3,0;4.88925306e-09*	26,0,0,0	0,0,1,0;0.00156410	24,0,0,0	0,0,4,0;3.36295681e-12*	21,0,0,0	0,0,0,0;1.00000000	38,0,0,0	0,0,1,0;0.00263337	42,0,0,0	0,0,1,0;0.00135328	32,0,0,0	0,0,1,0;0.00229833	34,0,0,0	0,0,0,0;1.00000000	25,0,0,0	0,0,4,0;3.96405594e-12*	repeat	TE056802-denovo	-	-
scaffold1	109359	+	A	A->I	16,0,0,0	0,0,3,0;4.88925306e-09*	24,0,0,0	2,0,4,0;5.44814596e-11*	25,0,0,0	1,0,4,0;1.57457609e-11*	24,0,0,0	0,0,1,0;0.00231466	27,0,0,0	0,0,1,0;0.00263337	40,0,0,0	5,0,4,0;3.04325800e-10*	45,0,0,0	2,0,0,0;1.00000000	41,0,0,0	1,0,0,0;1.00000000	24,0,0,0	1,0,6,0;5.82860753e-17*	repeat	TE056802-denovo	-	-
scaffold1	109361	+	A	A->I	16,0,0,0	0,0,3,0;4.88925306e-09*	28,0,0,0	4,0,2,0;2.76337692e-05*	25,0,0,0	1,0,4,0;1.57457609e-11*	24,0,0,0	1,0,0,0;1.00000000	26,0,0,0	1,0,0,0;1.00000000	38,0,0,0	3,0,7,0;8.21763539e-19*	40,0,0,0	2,0,0,0;1.00000000	39,0,0,0	1,0,0,0;1.00000000	23,0,0,0	5,0,2,0;3.89585581e-05*	repeat	TE056802-denovo	-	-
scaffold1	109398	+	A	A->I	26,0,0,0	1,0,1,0;0.00400153	32,0,0,0	0,0,6,0;9.70318384e-18*	27,0,0,0	0,0,5,0;4.22588341e-15*	22,0,0,0	0,0,2,0;3.58681346e-06	29,0,0,0	0,0,1,0;0.00263337	39,0,0,0	2,0,9,0;5.16963561e-25*	42,0,0,0	1,0,1,0;0.00432336	43,0,0,0	1,0,2,0;9.69229086e-06*	24,0,0,0	0,0,2,0;2.15029209e-06	repeat	TE056802-denovo	-	-
scaffold1	109399	+	A	A->I	26,0,0,0	2,0,0,0;1.00000000	32,0,0,0	4,0,3,0;8.72624452e-08*	28,0,0,0	4,0,0,0;1.00000000	23,0,0,0	2,0,1,0;0.00628005*	28,0,0,0	1,0,0,0;1.00000000	40,0,0,0	6,0,4,0;4.98906611e-10*	43,0,0,0	2,0,0,0;1.00000000	44,0,0,0	2,0,1,0;0.00610581*	23,0,0,0	3,0,0,0;1.00000000	repeat	TE056802-denovo	-	-
scaffold1	109405	+	A	A->I	24,0,0,0	1,0,1,0;0.00400153	30,0,0,0	1,0,6,0;6.42772185e-17*	28,0,0,0	0,0,5,0;4.22588341e-15*	22,0,0,0	0,0,2,0;3.58681346e-06	29,0,0,0	0,0,2,0;4.33511777e-06	39,0,0,0	2,0,6,0;1.62678466e-16*	42,0,0,0	0,0,1,0;0.00229833	42,0,0,0	1,0,3,0;1.97192291e-08*	23,0,0,0	0,0,2,0;2.15029209e-06	repeat	TE056802-denovo	-	-
scaffold1	109605	+	A	A->I	20,0,0,0	0,0,0,0;1.00000000	26,0,0,0	0,0,3,0;3.00370920e-09*	22,0,0,0	1,0,4,0;1.57457609e-11*	22,0,0,0	1,0,0,0;1.00000000	30,0,0,0	0,0,3,0;6.79199617e-09*	38,0,0,0	0,0,7,0;7.62113471e-21*	25,0,0,0	0,0,1,0;0.00229833	24,0,0,0	0,0,0,0;1.00000000	18,0,0,0	0,0,3,0;2.95055174e-09*	-	-	-	-
scaffold1	109669	+	A	A->I	28,0,0,0	0,0,0,0;1.00000000	28,0,0,0	5,0,1,0;0.00848210*	23,0,0,0	2,0,6,0;1.92059183e-16*	34,0,0,0	2,0,0,0;1.00000000	46,0,0,0	0,0,3,0;6.61601307e-09*	54,0,0,0	6,0,8,0;2.21916403e-20*	40,0,0,0	0,0,2,0;3.51301438e-06	43,0,0,0	1,0,0,0;1.00000000	23,0,0,0	1,0,4,0;1.86932842e-11*	repeat	TE056804-denovo	-	-
scaffold1	109671	+	A	A->I	27,0,0,0	0,0,0,0;1.00000000	28,0,0,0	6,0,1,0;0.00980504*	26,0,0,0	6,0,2,0;4.45617054e-05*	33,0,0,0	2,0,0,0;1.00000000	43,0,0,0	1,0,2,0;1.20000443e-05*	56,0,0,0	5,0,8,0;9.65070707e-21*	41,0,0,0	1,0,1,0;0.00432336	43,0,0,0	1,0,0,0;1.00000000	21,0,0,0	3,0,1,0;0.00593707*	repeat	TE056804-denovo	-	-
scaffold1	109675	+	A	A->I	26,0,0,0	0,0,0,0;1.00000000	24,0,0,0	3,0,1,0;0.00580166*	28,0,0,0	4,0,0,0;1.00000000	33,0,0,0	1,0,0,0;1.00000000	42,0,0,0	1,0,0,0;1.00000000	49,0,0,0	8,0,3,0;2.92347265e-07*	44,0,0,0	2,0,0,0;1.00000000	44,0,0,0	1,0,0,0;1.00000000	24,0,0,0	2,0,3,0;2.65060434e-08*	repeat	TE056804-denovo	-	-
scaffold1	109682	+	A	A->I	28,0,0,0	0,0,0,0;1.00000000	31,0,0,0	3,0,4,0;1.22115767e-10*	32,0,0,0	4,0,4,0;1.98064367e-10*	32,0,0,0	0,0,1,0;0.00231466	46,0,0,0	2,0,1,0;0.00702191*	55,0,0,0	7,0,7,0;2.11366090e-17*	35,0,0,0	1,0,2,0;9.82225338e-06*	44,0,0,0	1,0,0,0;1.00000000	25,0,0,0	3,0,1,0;0.00593707*	repeat	TE056804-denovo	-	-
scaffold1	109683	+	A	A->I	29,0,0,0	0,0,0,0;1.00000000	30,0,0,0	2,0,5,0;9.79415560e-14*	31,0,0,0	3,0,5,0;2.07556815e-13*	32,0,0,0	0,0,1,0;0.00231466	45,0,0,0	0,0,3,0;6.79199617e-09*	55,0,0,0	2,0,11,0;9.39822326e-31*	37,0,0,0	0,0,3,0;5.13088342e-09*	43,0,0,0	0,0,1,0;0.00225016	26,0,0,0	0,0,5,0;5.06034637e-15*	repeat	TE056804-denovo	-	-
scaffold1	109687	+	A	A->I	29,0,0,0	0,0,0,0;1.00000000	33,0,0,0	3,0,4,0;1.22115767e-10*	31,0,0,0	7,0,0,0;1.00000000	32,0,0,0	1,0,0,0;1.00000000	41,0,0,0	0,0,3,0;6.79199617e-09*	54,0,0,0	8,0,6,0;1.04336287e-14*	35,0,0,0	1,0,2,0;9.82225338e-06*	47,0,0,0	1,0,0,0;1.00000000	23,0,0,0	2,0,3,0;2.65060434e-08*	-	-	-	-
scaffold1	113895	+	A	A->I	5,0,0,0	0,0,1,0;0.00211436	14,0,0,0	0,0,0,0;1.00000000	14,0,0,0	0,0,1,0;0.00142671	11,0,0,0	0,0,0,0;1.00000000	12,0,0,0	0,0,0,0;1.00000000	19,0,0,0	0,0,4,0;2.88860579e-12*	14,0,0,0	0,0,0,0;1.00000000	24,0,0,0	0,0,0,0;1.00000000	9,0,0,0	0,0,0,0;1.00000000	repeat	TE056823-denovo	-	-
scaffold1	113898	+	A	A->I	5,0,0,0	1,0,0,0;1.00000000	12,0,0,0	0,0,0,0;1.00000000	14,0,0,0	1,0,0,0;1.00000000	10,0,0,0	0,0,1,0;0.00231466	12,0,0,0	0,0,0,0;1.00000000	15,0,0,0	0,0,4,0;2.88860579e-12*	15,0,0,0	0,0,0,0;1.00000000	25,0,0,0	0,0,0,0;1.00000000	10,0,0,0	0,0,0,0;1.00000000	repeat	TE056823-denovo	-	-
scaffold1	115576	+	A	A->I	8,0,0,0	0,0,0,0;1.00000000	6,0,0,0	0,0,0,0;1.00000000	13,0,0,0	0,0,0,0;1.00000000	6,0,0,0	0,0,0,0;1.00000000	9,0,0,0	0,0,0,0;1.00000000	14,0,0,0	2,0,3,0;1.99524129e-08*	8,0,0,0	0,0,0,0;1.00000000	8,0,0,0	0,0,0,0;1.00000000	5,0,0,0	0,0,1,0;0.00160402	-	-	-	-
scaffold1	117617	+	A	A->I	19,0,0,0	0,0,0,0;1.00000000	22,0,0,0	1,0,0,0;1.00000000	16,0,0,0	0,0,1,0;0.00142671	12,0,0,0	2,0,0,0;1.00000000	19,0,0,0	0,0,0,0;1.00000000	39,0,0,0	0,0,0,0;1.00000000	17,0,0,0	2,0,2,0;1.87162598e-05*	28,0,0,0	0,0,0,0;1.00000000	13,0,0,0	0,0,5,0;5.09857888e-15*	-	-	-	-
scaffold1	118499	+	A	A->I	5,0,0,0	0,0,0,0;1.00000000	3,0,0,0	1,0,2,0;5.98312308e-06	6,0,0,0	3,0,4,0;1.02605098e-10	3,0,0,0	0,0,4,0;7.47244925e-12	7,0,0,0	0,0,1,0;0.00263337	11,0,0,0	2,0,3,0;1.99524129e-08*	4,0,0,0	0,0,0,0;1.00000000	4,0,0,0	0,0,0,0;1.00000000	5,0,0,0	0,0,1,0;0.00160402	repeat	TE056839-denovo	-	-
scaffold1	118570	+	A	A->I	15,0,0,0	1,0,1,0;0.00400153	17,0,0,0	11,0,4,0;3.97606565e-09*	16,0,0,0	12,0,2,0;0.00013904*	9,0,0,0	2,0,1,0;0.00628005	13,0,0,0	3,0,1,0;0.00902728*	18,0,0,0	6,0,3,0;1.52527174e-07*	10,0,0,0	10,0,0,0;1.00000000	6,0,0,0	3,0,5,0;4.69665791e-13	14,0,0,0	7,0,3,0;2.86287587e-07*	repeat	TE056840-denovo	-	-
scaffold1	118587	+	A	A->I	13,0,0,0	1,0,1,0;0.00400153	17,0,0,0	1,0,15,0;4.65635000e-43*	14,0,0,0	1,0,13,0;2.55269505e-37*	12,0,0,0	0,0,2,0;3.58681346e-06	13,0,0,0	1,0,1,0;0.00488218	21,0,0,0	1,0,10,0;1.22200694e-28*	10,0,0,0	1,0,9,0;2.68666900e-25*	5,0,0,0	0,0,8,0;2.73317261e-23	13,0,0,0	0,0,4,0;3.96405594e-12*	repeat	TE056840-denovo	-	-
scaffold1	118592	+	A	A->I	14,0,0,0	1,0,1,0;0.00400153	18,0,0,0	2,0,10,0;1.10161557e-27*	15,0,0,0	4,0,9,0;7.67771465e-24*	13,0,0,0	0,0,2,0;3.58681346e-06	14,0,0,0	1,0,1,0;0.00488218	22,0,0,0	2,0,6,0;1.63214695e-16*	7,0,0,0	5,0,3,0;2.34192163e-07	8,0,0,0	0,0,7,0;2.26925540e-20	12,0,0,0	1,0,4,0;1.86932842e-11*	repeat	TE056840-denovo	-	-
scaffold1	118628	+	A	A->I	16,0,0,0	2,0,0,0;1.00000000	19,0,0,0	1,0,7,0;8.70325006e-20*	16,0,0,0	2,0,2,0;1.02129618e-05*	10,0,0,0	0,0,1,0;0.00231466	12,0,0,0	0,0,1,0;0.00263337	30,0,0,0	2,0,6,0;1.63214695e-16*	10,0,0,0	2,0,7,0;6.57986553e-19*	10,0,0,0	0,0,4,0;7.40412748e-12*	15,0,0,0	0,0,3,0;2.99830742e-09*	repeat	TE056840-denovo	-	-
scaffold1	118630	+	A	A->I	14,0,0,0	1,0,0,0;1.00000000	19,0,0,0	2,0,4,0;5.42378037e-11*	15,0,0,0	1,0,2,0;5.26698779e-06*	11,0,0,0	1,0,0,0;1.00000000	15,0,0,0	1,0,0,0;1.00000000	29,0,0,0	6,0,2,0;4.13472579e-05*	11,0,0,0	4,0,1,0;0.00988757*	9,0,0,0	0,0,4,0;7.32566555e-12	13,0,0,0	2,0,3,0;2.67440016e-08*	repeat	TE056840-denovo	-	-
scaffold1	118638	+	A	A->I	11,0,0,0	1,0,0,0;1.00000000	13,0,0,0	3,0,5,0;2.53928369e-13*	14,0,0,0	5,0,1,0;0.00792754*	9,0,0,0	1,0,1,0;0.00436601	14,0,0,0	1,0,0,0;1.00000000	29,0,0,0	7,0,3,0;2.16215919e-07*	11,0,0,0	2,0,3,0;4.59200106e-08*	8,0,0,0	4,0,1,0;0.00968844	14,0,0,0	3,0,2,0;1.92214980e-05*	repeat	TE056840-denovo	-	-
scaffold1	118639	+	A	A->I	12,0,0,0	1,0,0,0;1.00000000	14,0,0,0	3,0,5,0;2.53928369e-13*	15,0,0,0	4,0,4,0;1.98064367e-10*	8,0,0,0	1,0,2,0;1.00274149e-05	13,0,0,0	1,0,0,0;1.00000000	28,0,0,0	6,0,5,0;1.38907094e-12*	10,0,0,0	2,0,4,0;9.49373857e-11*	8,0,0,0	5,0,0,0;1.00000000	12,0,0,0	4,0,1,0;0.00732011*	repeat	TE056840-denovo	-	-
scaffold1	118646	+	A	A->I	13,0,0,0	0,0,0,0;1.00000000	14,0,0,0	9,0,0,0;1.00000000	9,0,0,0	6,0,2,0;4.45617054e-05	7,0,0,0	4,0,0,0;1.00000000	17,0,0,0	2,0,0,0;1.00000000	30,0,0,0	10,0,3,0;4.96729064e-07*	10,0,0,0	6,0,0,0;1.00000000	7,0,0,0	5,0,0,0;1.00000000	12,0,0,0	5,0,1,0;0.00868668*	repeat	TE056840-denovo	-	-
scaffold1	197635	+	A	A->I	14,0,0,0	1,0,4,0;3.10802520e-11*	28,0,0,0	0,0,1,0;0.00156410	16,0,0,0	0,0,2,0;1.84392688e-06	24,0,0,0	3,0,3,0;9.07696338e-08*	30,0,0,0	0,0,0,0;1.00000000	23,0,0,0	1,0,4,0;1.36129233e-11*	16,0,0,0	0,0,0,0;1.00000000	23,0,0,0	0,0,0,0;1.00000000	20,0,0,0	1,0,0,0;1.00000000	repeat	TE057071-denovo	-	-
scaffold1	197644	+	A	A->I	15,0,0,0	2,0,3,0;4.24677409e-08*	22,0,0,0	1,0,0,0;1.00000000	16,0,0,0	1,0,1,0;0.00277421	25,0,0,0	3,0,3,0;9.07696338e-08*	30,0,0,0	0,0,0,0;1.00000000	27,0,0,0	5,0,1,0;0.00764390*	15,0,0,0	0,0,0,0;1.00000000	22,0,0,0	0,0,0,0;1.00000000	20,0,0,0	1,0,0,0;1.00000000	repeat	TE057071-denovo	-	-
scaffold1	240337	-	T	A->I	0,0,0,27	0,0,0,3;1.00000000	0,0,0,30	0,0,0,5;1.00000000	0,0,0,26	0,6,0,13;1.02160268e-13*	0,0,0,26	0,0,0,11;1.00000000	0,0,0,29	0,0,0,4;1.00000000	0,0,0,35	0,7,0,32;4.94672086e-14*	0,0,0,32	0,0,0,7;1.00000000	0,0,0,34	0,1,0,3;0.00792010*	0,0,0,23	0,0,0,10;1.00000000	repeat	TE057160-denovo	-	-
scaffold1	240343	-	T	A->I	0,0,0,26	0,0,0,5;1.00000000	0,0,0,32	0,0,0,6;1.00000000	0,0,0,25	0,7,0,17;1.53298398e-15*	0,0,0,28	0,1,0,9;0.01846463*	0,0,0,27	0,1,0,5;0.01288322*	0,0,0,29	0,8,0,38;9.32495220e-16*	0,0,0,30	0,3,0,6;3.40926317e-07*	0,0,0,34	0,0,0,5;1.00000000	0,0,0,20	0,0,0,12;1.00000000	repeat	TE057160-denovo	-	-
scaffold1	240356	-	T	A->I	0,0,0,23	0,0,0,2;1.00000000	0,0,0,32	0,0,0,3;1.00000000	0,0,0,26	0,1,0,11;0.01532908*	0,0,0,24	0,1,0,7;0.01510980*	0,0,0,24	0,0,0,5;1.00000000	0,0,1,24	0,4,0,29;7.52656625e-08*	0,0,0,31	0,0,0,6;1.00000000	0,0,0,35	0,1,0,1;0.00424561	0,0,0,17	0,2,0,4;2.82336233e-05*	repeat	TE057160-denovo	-	-
scaffold1	240365	-	T	A->I	0,0,0,23	0,0,0,2;1.00000000	0,0,0,34	0,0,0,3;1.00000000	0,0,0,23	0,0,0,13;1.00000000	0,0,0,23	0,0,0,9;1.00000000	0,0,0,24	0,0,0,6;1.00000000	0,0,0,36	0,6,0,25;2.15797812e-12*	0,0,0,32	0,1,0,5;0.01162988*	0,0,0,39	0,1,0,1;0.00424561	0,0,0,13	0,2,0,4;2.82336233e-05*	repeat	TE057160-denovo	-	-
scaffold1	240368	-	T	A->I	0,0,0,20	0,0,0,2;1.00000000	0,0,0,34	0,1,0,2;0.00443017*	0,0,0,25	0,4,0,12;4.42540615e-09*	0,0,0,24	0,0,0,7;1.00000000	0,0,0,27	0,2,0,3;3.64139502e-05*	0,0,0,39	0,7,0,22;5.86779921e-15*	0,0,0,28	0,1,0,5;0.01162988*	0,0,0,38	0,0,0,2;1.00000000	0,0,0,13	0,1,0,6;0.01004197*	repeat	TE057160-denovo	-	-
scaffold1	240369	-	T	A->I	0,0,0,22	0,0,0,2;1.00000000	0,0,0,33	0,2,0,2;1.15649534e-05*	0,0,0,27	0,14,0,3;1.28299903e-38*	0,0,0,25	0,2,0,6;8.03859992e-05*	0,0,0,25	0,2,0,3;3.64139502e-05*	0,0,0,41	0,23,0,7;5.89657581e-62*	0,0,0,32	0,1,0,5;0.01162988*	0,0,0,40	0,2,0,0;3.49697717e-06	0,0,0,13	0,5,0,2;9.65098945e-14*	repeat	TE057160-denovo	-	-
scaffold1	240436	-	T	A->I	0,0,0,15	0,1,0,1;0.00400153	0,0,0,43	0,1,0,3;0.00580166*	0,0,0,30	0,4,0,9;1.87074092e-09*	0,0,0,25	0,1,0,5;0.01169966*	0,0,0,26	0,0,0,4;1.00000000	0,0,0,53	0,7,0,18;2.06422535e-15*	0,0,0,29	0,0,0,4;1.00000000	0,0,0,35	0,0,0,3;1.00000000	0,0,0,23	0,0,0,8;1.00000000	repeat	TE057160-denovo	-	-
scaffold1	240438	-	T	A->I	0,0,0,13	0,1,0,0;0.00211436	0,0,0,40	0,2,0,3;1.88099192e-05*	0,0,0,31	0,4,0,9;1.87074092e-09*	0,0,0,24	0,1,0,5;0.01169966*	0,0,0,23	0,0,0,3;1.00000000	0,0,0,54	0,6,0,16;2.33245389e-13*	0,0,0,30	0,1,0,3;0.00809801*	0,0,0,32	0,1,0,2;0.00610581*	0,0,0,21	0,2,0,6;5.12803639e-05*	repeat	TE057160-denovo	-	-
scaffold1	240457	-	T	A->I	0,0,0,22	0,1,0,3;0.00748592*	0,0,0,28	0,0,0,5;1.00000000	0,0,0,34	0,1,0,12;0.01655920*	0,0,0,20	0,0,0,7;1.00000000	0,0,0,27	0,1,0,3;0.00902728*	0,0,0,42	0,5,0,26;4.01273497e-10*	0,0,0,35	0,1,0,3;0.00809801*	0,0,0,25	0,0,0,5;1.00000000	0,0,0,31	0,2,0,9;9.81031856e-05*	repeat	TE057160-denovo	-	-
scaffold1	240458	-	T	A->I	0,0,0,21	0,1,0,3;0.00748592*	0,0,0,28	0,1,0,4;0.00714808*	0,0,0,35	0,3,0,10;5.57555138e-07*	0,0,0,21	0,0,0,7;1.00000000	0,0,0,29	0,2,0,2;2.27412080e-05*	0,0,0,40	0,7,0,24;8.93398566e-15*	0,0,0,33	0,1,0,3;0.00809801*	0,0,0,29	0,0,0,5;1.00000000	0,0,0,31	0,5,0,6;1.92378636e-12*	repeat	TE057160-denovo	-	-
scaffold1	240531	-	T	A->I	0,0,0,31	0,2,0,3;2.77698375e-05*	0,0,0,29	0,1,0,4;0.00714808*	0,0,0,32	0,1,0,10;0.01410663*	0,0,0,25	0,1,0,0;0.00231466	0,0,0,30	0,1,0,3;0.00902728*	0,0,0,41	0,5,0,17;6.71428204e-11*	0,0,0,39	0,0,0,4;1.00000000	0,0,0,41	0,2,0,2;1.85344692e-05*	0,0,0,28	0,3,0,7;2.84745557e-07*	repeat	TE057161-denovo	-	-
scaffold1	240696	-	T	A->I	0,0,0,19	0,0,0,2;1.00000000	0,0,0,21	0,1,0,2;0.00443017*	0,0,0,16	0,4,0,7;8.83029149e-10*	0,0,0,21	0,0,0,3;1.00000000	0,0,0,22	0,1,0,4;0.01098500*	0,0,0,23	0,2,0,14;0.00017004*	0,0,0,25	0,3,0,2;4.54772658e-08*	0,0,0,28	0,1,0,2;0.00610581*	0,0,0,17	0,4,0,8;1.55202174e-09*	repeat	TE057162-denovo	-	-
scaffold1	240720	-	T	A->I	0,0,0,18	0,1,0,0;0.00211436	0,0,0,16	0,3,0,5;1.36457153e-07*	0,0,0,14	0,7,0,4;2.59407110e-18*	0,0,0,21	0,0,0,2;1.00000000	0,0,0,15	0,1,0,2;0.00702191*	0,0,0,26	0,8,0,18;9.69012190e-18*	0,0,0,24	0,3,0,2;4.54772658e-08*	0,0,0,25	0,1,0,3;0.00792010*	0,0,0,17	0,4,0,6;6.75352662e-10*	-	-	-	-
scaffold1	240737	-	T	A->I	0,0,0,18	0,2,0,0;3.22666211e-06	0,0,0,22	0,5,0,5;1.08573337e-12*	0,0,0,15	0,4,0,4;1.98064367e-10*	0,0,0,24	0,0,0,2;1.00000000	0,0,0,14	0,2,0,0;4.33511777e-06	0,0,0,28	0,9,0,16;5.20288543e-16*	0,0,0,26	0,4,0,2;9.49373857e-11*	0,0,0,28	0,2,0,1;9.69229086e-06*	0,0,0,15	0,5,0,1;2.85958070e-14*	repeat	TE057165-denovo	-	-
scaffold1	241140	-	T	A->I	0,0,0,13	0,0,0,0;1.00000000	0,0,0,22	0,1,0,1;0.00302190	0,0,0,15	0,2,0,0;1.84392688e-06	0,0,0,24	0,0,0,1;1.00000000	0,0,0,22	0,0,0,0;1.00000000	0,0,0,22	0,3,0,1;8.29637283e-09*	0,0,0,28	0,2,0,1;9.82225338e-06*	0,0,0,19	0,0,0,0;1.00000000	0,0,0,8	0,0,0,0;1.00000000	repeat	TE057167-denovo	-	-
scaffold1	241150	-	T	A->I	0,0,0,17	0,0,0,0;1.00000000	0,0,0,22	0,2,0,0;2.09870418e-06	0,0,0,16	0,3,0,0;2.52251691e-09*	0,0,0,20	0,0,0,1;1.00000000	0,0,0,20	0,0,0,0;1.00000000	0,0,0,23	0,5,0,0;3.59226869e-15*	0,0,0,26	0,2,0,0;3.51301438e-06	0,0,0,19	0,0,0,0;1.00000000	0,0,0,9	0,0,0,0;1.00000000	repeat	TE057167-denovo	-	-
scaffold1	241261	-	T	A->I	0,0,0,14	0,1,0,0;0.00211436	0,0,0,29	0,2,0,0;2.09870418e-06	0,0,0,20	0,1,0,2;0.00408856*	0,0,0,14	0,0,0,1;1.00000000	0,0,0,25	0,2,0,0;4.33511777e-06	0,0,0,25	0,3,0,0;2.20843073e-09*	0,0,0,29	0,0,0,2;1.00000000	0,0,0,32	0,0,0,0;1.00000000	0,0,0,18	0,4,0,0;4.00664405e-12*	repeat	TE057169-denovo	-	-
scaffold1	241266	-	T	A->I	0,0,0,14	0,1,0,0;0.00211436	0,0,0,28	0,3,0,0;2.96692139e-09*	0,0,0,24	0,3,0,0;2.52251691e-09*	0,0,0,13	0,0,0,1;1.00000000	0,0,0,24	0,3,0,0;6.79199617e-09*	0,0,0,27	0,6,0,1;4.20515363e-17*	0,0,0,27	0,1,0,2;0.00624726*	0,0,0,33	0,0,0,0;1.00000000	0,0,0,20	0,4,0,0;4.00664405e-12*	repeat	TE057169-denovo	-	-
scaffold1	241323	-	T	A->I	0,0,0,24	0,1,0,0;0.00211436	0,0,0,22	0,0,0,0;1.00000000	0,0,0,29	0,1,0,0;0.00142671	0,0,0,26	0,0,0,0;1.00000000	0,0,0,25	0,2,0,0;4.33511777e-06	0,0,0,42	0,3,0,1;8.29637283e-09*	0,0,0,27	0,0,0,0;1.00000000	0,0,0,25	0,0,0,0;1.00000000	0,0,0,17	0,4,0,0;4.00664405e-12*	repeat	TE057169-denovo	-	-
scaffold1	241642	-	T	A->I	0,0,0,32	0,0,0,2;1.00000000	0,0,0,37	0,0,0,3;1.00000000	0,0,0,52	0,0,0,1;1.00000000	0,0,0,29	0,0,0,0;1.00000000	0,0,0,38	0,0,0,0;1.00000000	0,0,0,39	0,3,0,3;3.86197056e-08*	0,0,0,41	0,0,0,1;1.00000000	0,0,0,37	0,0,0,1;1.00000000	0,0,0,26	0,0,0,2;1.00000000	repeat	TE057174-denovo	-	-
scaffold1	241652	-	T	A->I	0,0,0,33	0,2,0,0;3.22666211e-06	0,0,0,39	0,1,0,2;0.00443017*	0,0,0,48	0,1,0,0;0.00142671	0,0,0,27	0,0,0,0;1.00000000	0,0,0,40	0,0,0,0;1.00000000	0,0,0,46	0,5,0,1;2.03638884e-14*	0,0,0,34	0,2,0,1;9.82225338e-06*	0,0,0,38	0,1,0,0;0.00225016	0,0,0,28	0,2,0,0;2.15029209e-06	repeat	TE057174-denovo	-	-
scaffold1	241653	-	T	A->I	0,0,0,31	0,1,0,1;0.00400153	0,0,0,36	0,1,0,2;0.00443017*	0,0,0,47	0,1,0,0;0.00142671	0,0,0,27	0,0,0,0;1.00000000	0,0,0,39	0,0,0,0;1.00000000	0,0,0,46	0,6,0,1;4.20515363e-17*	0,0,0,34	0,1,0,1;0.00432336	0,0,0,39	0,1,0,0;0.00225016	0,0,0,29	0,2,0,0;2.15029209e-06	repeat	TE057174-denovo	-	-
scaffold1	241706	-	T	A->I	0,0,0,43	0,0,0,1;1.00000000	0,0,0,33	0,0,0,3;1.00000000	0,0,0,36	0,0,0,3;1.00000000	0,0,0,33	0,0,0,2;1.00000000	0,0,0,36	0,0,0,0;1.00000000	0,0,0,39	0,4,0,5;3.04978131e-10*	0,0,0,30	0,0,0,3;1.00000000	0,0,0,37	0,0,0,1;1.00000000	0,0,0,30	0,0,0,4;1.00000000	-	-	-	-
scaffold1	241760	-	T	A->I	0,0,0,37	0,1,0,0;0.00211436	0,0,0,37	0,2,0,0;2.09870418e-06	0,0,0,36	0,3,0,1;9.37650811e-09*	0,0,0,33	0,2,0,1;1.00274149e-05*	0,0,0,33	0,0,0,0;1.00000000	0,0,0,40	0,7,0,1;5.75134803e-20*	0,0,0,41	0,2,0,0;3.51301438e-06	0,0,0,52	0,0,0,1;1.00000000	0,0,0,28	0,2,0,1;6.11839819e-06*	repeat	TE057175-denovo	-	-
scaffold1	241897	-	T	A->I	0,0,0,43	0,1,0,1;0.00400153	0,0,0,40	0,0,0,1;1.00000000	0,0,0,36	0,0,0,1;1.00000000	0,0,0,38	0,0,0,1;1.00000000	0,0,0,40	0,0,0,1;1.00000000	0,0,0,65	0,3,0,0;2.20843073e-09*	0,0,0,33	0,0,0,2;1.00000000	0,0,0,47	0,0,0,0;1.00000000	0,0,0,33	0,2,0,1;6.11839819e-06*	repeat	TE057177-denovo	-	-
scaffold1	242144	-	T	A->I	0,0,0,33	0,2,0,2;1.72435111e-05*	0,0,0,30	0,1,0,1;0.00302190	0,0,0,30	0,4,0,5;3.48926814e-10*	0,0,0,25	0,0,0,1;1.00000000	0,0,0,29	0,0,0,0;1.00000000	0,0,0,40	0,2,0,5;3.13509124e-05*	0,0,0,44	0,0,0,3;1.00000000	0,0,0,42	0,0,0,0;1.00000000	0,0,0,30	0,1,0,1;0.00309149	repeat	TE057180-denovo	-	-
scaffold1	242151	-	T	A->I	0,0,0,31	0,1,0,2;0.00578126*	0,0,0,27	0,2,0,0;2.09870418e-06	0,0,0,31	0,3,0,7;2.42082621e-07*	0,0,0,24	0,0,0,1;1.00000000	0,0,0,26	0,0,0,0;1.00000000	0,0,0,36	0,3,0,3;3.90705711e-08*	0,0,0,39	0,0,0,2;1.00000000	0,0,0,38	0,0,0,0;1.00000000	0,0,0,24	0,1,0,1;0.00309149	repeat	TE057180-denovo	-	-
scaffold1	242152	-	T	A->I	0,0,0,31	0,2,0,1;9.05212677e-06*	0,0,0,29	0,2,0,0;2.09870418e-06	0,0,0,32	0,4,0,7;8.84709030e-10*	0,0,0,25	0,0,0,1;1.00000000	0,0,0,27	0,0,0,0;1.00000000	0,0,0,37	0,2,0,4;2.26260702e-05*	0,0,0,37	0,0,0,3;1.00000000	0,0,0,38	0,0,0,0;1.00000000	0,0,0,26	0,0,0,1;1.00000000	repeat	TE057180-denovo	-	-
scaffold1	242168	-	T	A->I	0,0,0,26	0,0,0,3;1.00000000	0,0,0,40	0,0,0,0;1.00000000	0,0,0,33	0,3,0,2;2.26458370e-08*	0,0,0,29	0,1,0,0;0.00231466	0,0,0,24	0,0,0,0;1.00000000	0,0,0,41	0,0,0,2;1.00000000	0,0,0,43	0,0,0,2;1.00000000	0,0,0,40	0,0,0,0;1.00000000	0,0,0,31	0,0,0,0;1.00000000	repeat	TE057180-denovo	-	-
scaffold1	242255	-	T	A->I	0,0,0,40	0,0,0,0;1.00000000	0,0,0,37	0,0,0,0;1.00000000	0,0,0,44	0,1,0,0;0.00142671	0,0,0,29	0,0,0,0;1.00000000	0,0,1,38	0,0,0,0;1.00000000	0,0,0,58	0,3,0,0;2.20843073e-09*	0,0,0,44	0,1,0,0;0.00229833	0,0,0,45	0,0,0,0;1.00000000	0,0,0,34	0,0,0,0;1.00000000	repeat	TE057180-denovo	-	-
scaffold1	244510	-	T	A->I	0,0,0,31	0,2,0,0;3.22666211e-06	0,0,0,40	0,0,0,0;1.00000000	0,0,0,40	0,3,0,1;9.37650811e-09*	0,0,0,35	0,0,0,0;1.00000000	0,0,0,19	0,0,0,0;1.00000000	0,0,0,35	0,3,0,2;1.99524129e-08*	0,0,0,38	0,0,0,0;1.00000000	0,0,0,44	0,0,0,0;1.00000000	0,0,0,15	0,0,0,4;1.00000000	repeat	TE057191-denovo	-	-
scaffold1	244514	-	T	A->I	0,0,0,30	0,2,0,0;3.22666211e-06	0,0,0,41	0,0,0,0;1.00000000	0,0,0,37	0,4,0,0;3.36295681e-12*	0,0,0,34	0,0,0,0;1.00000000	0,0,0,20	0,0,0,0;1.00000000	0,0,0,38	0,5,0,0;3.59226869e-15*	0,0,0,37	0,0,0,0;1.00000000	0,0,0,42	0,0,0,0;1.00000000	0,0,0,18	0,3,0,1;1.12065458e-08*	repeat	TE057191-denovo	-	-
scaffold1	244702	-	T	A->I	0,0,0,10	0,0,0,0;1.00000000	0,0,0,15	0,0,0,0;1.00000000	0,0,0,17	0,0,0,3;1.00000000	0,0,0,11	0,0,0,1;1.00000000	0,0,0,16	0,0,0,0;1.00000000	0,0,0,20	0,4,0,0;2.88860579e-12*	0,0,0,19	0,0,0,0;1.00000000	0,0,0,17	0,0,0,0;1.00000000	0,0,0,15	0,0,0,1;1.00000000	repeat	TE057194-denovo	-	-
scaffold1	245306	-	T	A->I	0,0,0,31	0,1,0,5;0.01080468*	0,0,0,24	0,1,0,2;0.00443017*	0,0,0,19	0,3,0,3;4.35870521e-08*	0,0,0,10	0,1,0,4;0.00993550*	0,0,0,17	0,0,0,3;1.00000000	0,0,0,23	0,0,0,11;1.00000000	0,0,0,24	0,1,0,4;0.00988757*	0,0,0,18	0,1,0,5;0.01141160*	0,0,0,21	0,0,0,10;1.00000000	repeat	TE057199-denovo	-	-
scaffold1	245371	-	T	A->I	0,0,0,32	0,0,0,4;1.00000000	0,0,0,26	0,2,0,4;2.76337692e-05*	0,0,0,20	0,3,0,10;5.57555138e-07*	0,0,0,18	0,3,0,4;1.53791409e-07*	0,0,0,23	0,1,0,3;0.00902728*	0,0,0,34	0,4,0,9;1.63456158e-09*	0,0,0,42	0,1,0,4;0.00988757*	0,0,0,40	0,0,0,5;1.00000000	0,0,0,23	0,2,0,7;6.51901326e-05*	repeat	TE057202-denovo	-	-
scaffold1	245542	-	T	A->I	0,0,0,22	0,1,0,4;0.00916306*	0,0,0,26	0,2,0,8;7.87932742e-05*	0,0,0,33	0,2,0,9;8.53693911e-05*	0,0,0,27	0,1,0,8;0.01679351*	0,0,0,30	0,2,0,3;3.64139502e-05*	0,0,0,37	0,3,0,9;3.85455880e-07*	0,0,0,40	0,0,0,0;1.00000000	0,0,0,47	0,0,0,4;1.00000000	0,0,0,21	0,1,0,11;0.01668072*	repeat	TE057204-denovo	-	-
scaffold1	246217	-	T	A->I	0,0,0,5	0,1,0,14;0.02466592	0,0,0,25	0,4,0,12;5.25198540e-09*	0,0,0,15	0,8,0,13;1.61091895e-18*	0,0,0,19	0,1,0,6;0.01342064*	0,0,0,13	0,1,0,9;0.02036800*	0,0,0,14	0,4,0,30;8.51085478e-08*	0,0,0,22	0,1,0,6;0.01335991*	0,0,0,21	0,3,0,4;1.50652331e-07*	0,0,0,15	0,3,0,13;1.26148216e-06*	repeat	TE057205-denovo	-	-
scaffold1	246221	-	T	A->I	0,0,0,7	0,2,0,13;0.00025286	0,0,0,22	0,5,0,10;1.16375594e-11*	0,0,0,16	0,6,0,13;1.02160268e-13*	0,0,0,20	0,0,0,7;1.00000000	0,0,0,15	0,4,0,6;1.56499820e-09*	0,0,0,13	0,13,0,23;8.81059812e-16*	0,0,0,17	0,2,0,6;7.92019569e-05*	0,0,0,21	0,2,0,5;5.97343635e-05*	0,0,0,14	0,6,0,11;5.82819537e-14*	repeat	TE057205-denovo	-	-
scaffold1	246222	-	T	A->I	0,0,0,7	0,1,0,14;0.02466592	0,0,0,21	0,0,0,13;1.00000000	0,0,0,16	0,2,0,17;0.00025603*	0,0,0,20	0,1,0,6;0.01342064*	0,0,0,15	0,2,0,8;0.00014812*	0,0,0,13	0,3,0,31;9.22445713e-06*	0,0,0,15	0,2,0,6;7.92019569e-05*	0,0,0,23	0,1,0,5;0.01141160*	0,0,0,14	0,4,0,14;8.68578635e-09*	repeat	TE057205-denovo	-	-
scaffold1	246233	-	T	A->I	0,0,0,7	0,2,0,12;0.00022076	0,0,0,25	0,4,0,10;3.08069423e-09*	0,0,0,14	0,4,0,15;9.21606744e-09*	0,0,0,16	0,1,0,6;0.01342064*	0,0,0,13	0,6,0,4;3.28623257e-15*	0,0,0,14	0,9,0,21;9.95428712e-20*	0,0,0,17	0,3,0,4;1.50606449e-07*	0,0,0,21	0,2,0,4;4.36182033e-05*	0,0,0,13	0,6,0,11;5.82819537e-14*	repeat	TE057205-denovo	-	-
scaffold1	246310	-	T	A->I	0,0,0,15	0,6,0,5;4.29602800e-15*	0,0,0,12	0,4,0,1;1.89611178e-11*	0,0,0,14	0,12,0,3;7.06614614e-33*	0,0,0,15	0,4,0,3;2.24405028e-10*	0,0,0,24	0,2,0,0;4.33511777e-06	0,0,0,16	0,18,0,7;9.82889280e-48*	0,0,0,17	0,5,0,1;5.15210082e-14*	0,0,0,20	0,7,0,1;1.67192324e-19*	0,0,0,10	0,8,0,0;1.23337685e-23*	repeat	TE057205-denovo	-	-
scaffold1	246354	-	T	A->I	0,0,0,21	0,0,0,2;1.00000000	0,0,0,17	0,0,0,4;1.00000000	0,0,0,17	0,1,0,6;0.00918280*	0,0,0,20	0,1,0,4;0.00993550*	0,0,0,18	0,0,0,0;1.00000000	0,0,0,16	0,1,0,10;0.01370406*	0,0,0,19	0,0,0,1;1.00000000	0,0,0,22	0,1,0,1;0.00424561	0,0,0,14	0,3,0,3;5.13981814e-08*	-	-	-	-
scaffold1	667423	-	T	A->I	0,0,0,29	0,0,0,4;1.00000000	0,0,0,27	0,1,0,4;0.00714808*	0,0,0,32	0,2,0,3;1.66224108e-05*	0,0,0,28	0,0,0,4;1.00000000	0,0,0,32	0,2,0,4;5.30745468e-05*	0,0,0,35	0,3,0,5;1.03316922e-07*	0,0,0,29	0,0,0,0;1.00000000	0,0,0,31	0,0,0,1;1.00000000	0,0,0,26	0,0,0,3;1.00000000	repeat	TE058328-denovo	-	-
scaffold1	770756	-	T	A->I	0,0,0,13	0,0,0,1;1.00000000	0,0,0,17	0,0,0,0;1.00000000	0,0,0,19	0,0,0,0;1.00000000	0,0,0,8	0,0,0,0;1.00000000	0,0,0,23	0,0,0,0;1.00000000	0,0,0,26	0,3,0,0;2.20843073e-09*	0,0,0,23	0,0,0,0;1.00000000	0,0,0,18	0,0,0,0;1.00000000	0,0,0,14	0,0,0,0;1.00000000	repeat	TE058504-denovo	-	-
scaffold1	819421	-	T	A->I	0,0,0,14	0,2,0,3;2.77698375e-05*	0,0,0,32	0,5,0,3;2.52068680e-13*	0,0,0,18	0,0,0,1;1.00000000	0,0,0,16	0,2,0,2;1.92160377e-05*	0,0,0,26	0,1,0,0;0.00263337	0,0,0,23	0,4,0,2;3.92006882e-11*	0,0,0,26	0,0,0,0;1.00000000	0,0,0,23	0,1,0,0;0.00225016	0,0,0,14	0,1,0,1;0.00309149	repeat	TE058612-denovo	-	-
scaffold1	819422	-	T	A->I	0,0,0,18	0,3,0,2;4.24677409e-08*	0,0,0,30	0,7,0,0;1.16207462e-20*	0,0,0,18	0,2,0,0;1.84392688e-06	0,0,0,17	0,3,0,1;1.98993450e-08*	0,0,0,27	0,1,0,1;0.00488218	0,0,0,25	0,5,0,1;2.03638884e-14*	0,0,0,26	0,0,0,0;1.00000000	0,0,0,19	0,1,0,0;0.00225016	0,0,0,14	0,1,0,1;0.00309149	repeat	TE058612-denovo	-	-
scaffold1	819427	-	T	A->I	0,0,0,17	0,2,0,3;2.77698375e-05*	0,0,0,29	0,7,0,0;1.16207462e-20*	0,0,0,16	0,2,0,0;1.84392688e-06	0,0,0,16	0,4,0,1;3.48514959e-11*	0,0,0,27	0,1,0,1;0.00488218	0,0,0,22	0,5,0,1;2.03638884e-14*	0,0,0,23	0,0,0,0;1.00000000	0,0,0,22	0,1,0,0;0.00225016	0,0,0,15	0,2,0,0;2.15029209e-06	repeat	TE058612-denovo	-	-
scaffold1	819432	-	T	A->I	0,0,0,14	0,0,0,6;1.00000000	0,0,0,33	0,3,0,4;8.64312290e-08*	0,0,0,18	0,0,0,1;1.00000000	0,0,0,15	0,3,0,1;1.98993450e-08*	0,0,0,28	0,0,0,2;1.00000000	0,0,0,22	0,0,0,6;1.00000000	0,0,0,22	0,0,0,0;1.00000000	0,0,0,21	0,0,0,1;1.00000000	0,0,0,17	0,0,0,2;1.00000000	repeat	TE058612-denovo	-	-
scaffold1	819630	-	T	A->I	0,0,0,14	0,0,0,3;1.00000000	0,0,0,23	0,0,0,4;1.00000000	0,0,0,32	0,1,0,6;0.00918280*	0,0,0,9	0,0,0,3;1.00000000	0,0,0,21	0,0,0,1;1.00000000	0,0,0,29	0,4,0,4;1.73024733e-10*	0,0,0,12	0,0,0,1;1.00000000	0,0,0,11	0,0,0,0;1.00000000	0,0,0,13	0,0,0,3;1.00000000	repeat	TE058615-denovo	-	-
scaffold1	819661	-	T	A->I	0,0,0,10	0,1,0,3;0.00748592*	0,0,0,15	0,1,0,1;0.00302190	0,0,0,23	0,2,0,5;3.38732349e-05*	0,0,0,8	0,1,0,1;0.00436601	0,0,0,10	0,0,0,1;1.00000000	0,0,0,23	0,6,0,5;1.72124686e-15*	0,0,0,10	0,1,0,0;0.00229833	0,0,0,18	0,0,0,0;1.00000000	0,0,0,17	0,2,0,0;2.15029209e-06	repeat	TE058615-denovo	-	-
scaffold1	819662	-	T	A->I	0,0,0,10	0,2,0,2;1.72435111e-05*	0,0,0,13	0,0,0,4;1.00000000	0,0,0,22	0,4,0,3;1.01552198e-10*	0,0,0,9	0,0,0,1;1.00000000	0,0,0,9	0,0,0,1;1.00000000	0,0,0,19	0,6,0,7;5.86779921e-15*	0,0,0,8	0,0,0,1;1.00000000	0,0,0,16	0,0,0,0;1.00000000	0,0,0,17	0,1,0,1;0.00309149	repeat	TE058615-denovo	-	-
scaffold10	34445	-	T	A->I	0,0,0,26	0,1,0,22;0.03661999*	0,0,0,33	0,2,0,48;0.00184823*	0,0,0,28	0,1,0,40;0.04939814*	0,0,0,26	0,1,0,38;0.06470004	0,0,0,38	0,1,0,26;0.05078627	0,0,0,46	0,6,0,76;7.77758070e-10*	0,0,0,25	0,1,0,26;0.04564045*	0,0,0,26	0,0,0,17;1.00000000	0,0,0,26	0,3,0,49;3.96062371e-05*	repeat	TE319241-denovo	-	-
scaffold10	34461	-	T	A->I	0,0,0,30	0,0,0,17;1.00000000	0,1,0,34	0,0,0,36;1.00000000	0,0,0,34	0,1,0,33;0.04138890*	0,0,0,33	0,4,0,27;1.38510799e-07*	0,0,0,36	0,1,0,20;0.04014500*	0,0,0,46	0,1,0,57;0.06739090	0,0,0,26	0,0,0,24;1.00000000	0,0,0,31	0,0,0,12;1.00000000	0,0,0,24	0,1,0,43;0.05727261	repeat	TE319241-denovo	-	-
scaffold10	34512	-	T	A->I	0,0,0,27	0,2,0,5;5.56232502e-05*	0,0,0,28	0,3,0,6;1.98685536e-07*	0,0,0,31	0,3,0,10;5.57555138e-07*	0,0,0,26	0,3,0,9;8.78137683e-07*	0,0,0,33	0,2,0,3;3.64139502e-05*	0,0,0,46	0,5,0,12;1.65438861e-11*	0,0,0,28	0,0,0,7;1.00000000	0,0,0,32	0,3,0,4;1.52088660e-07*	0,0,0,17	0,6,0,11;5.82819537e-14*	repeat	TE319241-denovo	-	-
scaffold10	34525	-	T	A->I	0,0,0,26	0,1,0,5;0.01080468*	0,0,0,26	0,1,0,8;0.01242452*	0,0,0,32	0,3,0,13;1.06852942e-06*	0,0,0,26	0,2,0,5;6.14292186e-05*	0,0,0,33	0,3,0,3;1.11599366e-07*	0,0,0,44	0,4,0,12;3.88881976e-09*	0,0,0,31	0,0,0,11;1.00000000	0,0,0,34	0,2,0,4;4.36182033e-05*	0,0,0,13	0,7,0,12;7.49751038e-16*	repeat	TE319241-denovo	-	-
scaffold10	34957	-	T	A->I	0,0,0,24	0,0,0,16;1.00000000	0,0,0,18	0,3,0,26;7.11793815e-06*	0,0,0,18	0,6,0,39;2.44754463e-11*	0,0,0,18	0,1,0,13;0.02506090*	0,0,0,21	0,1,0,20;0.04014500*	0,0,0,37	0,2,0,34;0.00085382*	0,0,0,21	0,2,0,34;0.00153139*	0,0,0,29	0,1,0,10;0.01979067*	0,0,0,15	0,4,0,34;1.75714830e-07*	repeat	TE319244-denovo	-	-
scaffold10	34961	-	T	A->I	0,0,0,22	0,2,0,17;0.00040215*	0,0,0,17	0,15,0,28;7.88252782e-16*	0,0,0,18	0,20,0,37;6.20040415e-16*	0,0,0,16	0,4,0,20;4.93493022e-08*	0,0,0,19	0,6,0,20;2.36263853e-12*	0,0,0,32	0,26,0,26;1.42655203e-62*	0,0,0,19	0,11,0,36;2.36772394e-15*	0,0,0,28	0,6,0,14;3.25651793e-13*	0,0,0,15	0,17,0,30;1.23376009e-15*	repeat	TE319244-denovo	-	-
scaffold10	34963	+	A	A->I	22,0,0,0	7,0,1,0;0.01399517*	18,0,0,0	5,0,0,0;1.00000000	18,0,0,0	12,0,1,0;0.01655920*	18,0,0,0	4,0,0,0;1.00000000	20,0,0,0	4,0,0,0;1.00000000	36,0,0,0	10,0,4,0;2.26084203e-09*	20,0,0,0	4,0,0,0;1.00000000	27,0,0,0	5,0,0,0;1.00000000	15,0,0,0	14,0,3,0;1.52222203e-06*	3UTR;repeat	Aech_04025_UTR3-N1;TE319244-denovo	-	-
scaffold10	34977	-	T	A->I	0,0,0,20	0,2,0,24;0.00074355*	0,0,0,16	0,14,0,40;5.48913702e-29*	0,0,0,22	0,10,0,61;3.40210476e-18*	0,0,0,19	0,2,0,34;0.00155777*	0,0,0,21	0,6,0,23;4.70045378e-12*	0,0,0,31	0,19,0,50;5.20288543e-16*	0,0,0,16	0,10,0,50;1.31052519e-18*	0,0,0,20	0,3,0,14;2.55930217e-06*	0,0,0,11	0,13,0,38;7.49751038e-16*	repeat	TE319244-denovo	-	-
scaffold10	34986	-	T	A->I	0,0,0,20	0,0,0,25;1.00000000	0,0,0,18	0,4,0,42;3.68430026e-07*	0,0,0,19	0,4,0,63;1.39134063e-06*	0,0,0,22	0,2,0,33;0.00147391*	0,0,0,18	0,3,0,21;8.44346651e-06*	0,0,0,30	0,1,0,52;0.06185413	0,0,0,16	0,2,0,49;0.00282398*	0,0,0,18	0,0,0,15;1.00000000	0,0,0,13	0,1,0,45;0.05972960	repeat	TE319244-denovo	-	-
scaffold10	34990	+	A	A->I	20,0,0,0	4,0,1,0;0.00916306*	17,0,0,0	6,0,2,0;5.00117387e-05*	19,0,0,0	9,0,5,0;6.50944617e-12*	22,0,0,0	1,0,0,0;1.00000000	18,0,0,0	4,0,0,0;1.00000000	33,0,0,0	8,0,8,0;9.08755417e-20*	18,0,0,0	5,0,0,0;1.00000000	25,0,0,0	2,0,3,0;4.61295884e-08*	12,0,0,0	10,0,7,0;1.30190530e-15*	3UTR;repeat	Aech_04025_UTR3-N1;TE319244-denovo	-	-
scaffold10	34998	+	A	A->I	17,0,0,0	1,0,5,0;4.95527224e-14*	17,0,0,0	0,0,6,0;9.70318384e-18*	19,0,0,0	2,0,10,0;8.47973841e-28*	21,0,0,0	0,0,1,0;0.00231466	18,0,0,0	3,0,2,0;3.64139502e-05*	36,0,0,0	4,0,12,0;2.32447129e-32*	18,0,0,0	2,0,3,0;4.54772658e-08*	25,0,0,0	1,0,4,0;3.43693272e-11*	11,0,0,0	3,0,9,0;2.80624529e-24*	3UTR;repeat	Aech_04025_UTR3-N1;TE319244-denovo	-	-
scaffold10	35004	+	A	A->I	13,0,0,0	5,0,1,0;0.01080468*	15,0,0,0	2,0,4,0;5.44814596e-11*	18,0,0,0	7,0,5,0;2.71428668e-12*	20,0,0,0	0,0,0,0;1.00000000	16,0,0,0	3,0,2,0;3.64139502e-05*	30,0,0,0	4,0,6,0;9.04352768e-16*	13,0,0,0	4,0,2,0;4.42002038e-05*	23,0,0,0	3,0,2,0;2.98662829e-05*	9,0,0,0	5,0,5,0;1.07604079e-12	3UTR;repeat	Aech_04025_UTR3-N1;TE319244-denovo	-	-
scaffold10	35005	-	T	A->I	0,0,0,11	0,15,0,15;7.21834677e-36*	0,0,0,16	0,34,0,24;9.35046997e-85*	0,0,0,16	0,43,0,37;6.32464024e-105*	0,0,0,22	0,12,0,35;2.44119870e-15*	0,0,0,15	0,15,0,15;9.66742871e-36*	0,0,0,32	0,39,0,51;5.20288543e-16*	0,0,0,16	0,15,0,46;2.25005729e-15*	0,0,0,23	0,7,0,10;2.39475275e-15*	0,0,0,9	0,25,0,31;2.20390281e-58	repeat	TE319244-denovo	-	-
scaffold10	35008	+	A	A->I	13,0,0,0	0,0,6,0;1.71153382e-17*	14,0,0,0	0,0,7,0;1.16207462e-20*	18,0,0,0	3,0,10,0;3.56437862e-27*	24,0,0,0	0,0,1,0;0.00231466	18,0,0,0	1,0,5,0;7.06218973e-14*	32,0,0,0	3,0,11,0;4.27263573e-30*	17,0,0,0	1,0,5,0;5.12413405e-14*	25,0,0,0	0,0,2,0;3.49697717e-06	11,0,0,0	4,0,9,0;8.89140887e-24*	3UTR;repeat	Aech_04025_UTR3-N1;TE319244-denovo	-	-
scaffold10	35009	+	A	A->I	14,0,0,0	1,0,5,0;4.92653769e-14*	14,0,0,0	3,0,4,0;1.23379401e-10*	17,0,0,0	4,0,12,0;2.76163676e-32*	24,0,0,0	0,0,1,0;0.00231466	17,0,0,0	1,0,7,0;2.22103528e-19*	32,0,0,0	4,0,11,0;1.56122052e-29*	17,0,0,0	4,0,3,0;1.50606449e-07*	27,0,0,0	2,0,0,0;1.00000000	13,0,0,0	6,0,5,0;1.93406330e-12*	3UTR;repeat	Aech_04025_UTR3-N1;TE319244-denovo	-	-
scaffold10	35015	-	T	A->I	0,0,0,13	0,1,0,34;0.05410657	0,0,0,16	0,4,0,61;1.41432642e-06*	0,0,0,15	0,2,0,85;0.00481560*	0,0,0,25	0,2,0,51;0.00306414*	0,0,0,15	0,2,0,33;0.00174263*	0,0,0,37	0,9,0,94;8.56352208e-15*	0,0,0,19	0,1,0,69;0.11193364	0,0,0,23	0,0,0,22;1.00000000	0,0,0,12	0,1,0,59;0.07685076	repeat	TE319244-denovo	-	-
scaffold10	35017	+	A	A->I	15,0,0,0	1,0,7,0;1.58979368e-19*	16,0,0,0	3,0,5,0;2.52068680e-13*	14,0,0,0	6,0,14,0;6.94051501e-37*	25,0,0,0	0,0,1,0;0.00231466	14,0,0,0	1,0,4,0;4.45288138e-11*	32,0,0,0	8,0,12,0;1.49792369e-30*	16,0,0,0	3,0,6,0;1.22406972e-15*	26,0,0,0	1,0,2,0;9.69229086e-06*	13,0,0,0	6,0,11,0;1.90835976e-28*	3UTR;repeat	Aech_04025_UTR3-N1;TE319244-denovo	-	-
scaffold10	35023	-	T	A->I	0,0,0,13	0,2,0,34;0.00140460*	0,0,0,14	0,11,0,58;7.88252782e-16*	0,0,0,17	0,12,0,73;6.20040415e-16*	0,0,0,23	0,2,0,51;0.00306414*	0,0,0,16	0,2,0,34;0.00184003*	0,0,0,35	0,6,0,101;3.59012433e-09*	0,0,0,22	0,3,0,71;0.00016771*	0,0,0,29	0,0,0,24;1.00000000	0,0,0,12	0,7,0,58;2.74910034e-12*	repeat	TE319244-denovo	-	-
scaffold10	35024	-	T	A->I	0,0,0,15	0,3,0,34;2.17026732e-05*	0,0,0,14	0,8,0,62;4.25805835e-14*	0,0,0,17	0,11,0,76;6.20040415e-16*	0,0,0,25	0,3,0,52;7.37661165e-05*	0,0,0,16	0,3,0,34;2.85786532e-05*	0,0,0,35	0,8,0,103;1.22670457e-12*	0,0,0,20	0,6,0,71;1.26364232e-09*	0,0,0,26	0,0,0,25;1.00000000	0,0,0,10	0,4,0,59;1.28963858e-06*	repeat	TE319244-denovo	-	-
scaffold10	35025	-	T	A->I	0,0,0,16	0,1,0,36;0.05702131	0,0,0,15	0,5,0,69;3.96056811e-08*	0,0,0,17	0,1,0,90;0.10518197	0,0,0,25	0,0,0,54;1.00000000	0,0,0,17	0,2,0,36;0.00204533*	0,0,0,37	0,1,0,109;0.12325866	0,0,0,22	0,0,0,74;1.00000000	0,0,0,30	0,0,0,25;1.00000000	0,0,0,8	0,4,0,61;1.46254209e-06	repeat	TE319244-denovo	-	-
scaffold10	35031	-	T	A->I	0,0,0,16	0,0,0,33;1.00000000	0,0,0,17	0,1,0,63;0.07952841	0,0,0,21	0,5,0,77;5.55067434e-08*	0,0,0,22	0,3,0,44;4.71002425e-05*	0,0,0,17	0,0,0,31;1.00000000	0,0,0,38	0,3,0,99;0.00022674*	0,0,0,22	0,2,0,68;0.00498263*	0,0,0,29	0,0,0,23;1.00000000	0,0,0,10	0,0,0,56;1.00000000	repeat	TE319244-denovo	-	-
scaffold10	35107	+	A	A->I	13,0,0,0	1,0,0,0;1.00000000	18,0,0,0	11,0,2,0;0.00013389*	14,0,0,0	11,0,5,0;1.39035648e-11*	12,0,0,0	4,0,3,0;1.53791409e-07*	19,0,0,0	6,0,0,0;1.00000000	21,0,0,0	12,0,3,0;7.79299371e-07*	13,0,0,0	2,0,0,0;1.00000000	27,0,0,0	6,0,2,0;7.79906788e-05*	10,0,0,0	12,0,5,0;2.27730661e-11*	3UTR;repeat	Aech_04025_UTR3-N1;TE319244-denovo	-	-
scaffold10	35125	-	T	A->I	0,0,0,16	0,2,0,1;9.05212677e-06*	0,0,0,13	0,4,0,2;5.42378037e-11*	0,0,0,12	0,4,0,7;8.83029149e-10*	0,0,0,14	0,1,0,3;0.00813993*	0,0,0,13	0,4,0,2;1.26705986e-10*	0,0,0,21	0,8,0,6;2.21567934e-20*	0,0,0,15	0,3,0,4;1.50606449e-07*	0,0,0,26	0,1,0,0;0.00225016	0,0,0,9	0,4,0,1;1.86932842e-11	repeat	TE319246-denovo	-	-
scaffold10	35128	-	T	A->I	0,0,0,17	0,4,0,0;6.63925978e-12*	0,0,0,16	0,5,0,1;2.90703653e-14*	0,0,0,11	0,5,0,4;4.58735563e-13*	0,0,0,15	0,2,0,1;1.00274149e-05*	0,0,0,19	0,4,0,2;1.26705986e-10*	0,0,0,23	0,9,0,4;6.43479590e-24*	0,0,0,15	0,6,0,2;4.19398693e-16*	0,0,0,29	0,2,0,0;3.49697717e-06	0,0,0,9	0,5,0,2;9.61196086e-14	repeat	TE319246-denovo	-	-
scaffold10	35131	-	T	A->I	0,0,0,15	0,3,0,0;4.81778004e-09*	0,0,0,16	0,3,0,0;2.96692139e-09*	0,0,0,8	0,8,0,0;1.05836445e-23	0,0,0,16	0,1,0,1;0.00436601	0,0,0,15	0,4,0,1;4.45288138e-11*	0,0,0,24	0,12,0,2;1.22534678e-33*	0,0,0,17	0,6,0,0;1.70535499e-17*	0,0,0,33	0,3,0,0;5.25259451e-09*	0,0,0,8	0,7,0,0;1.06512589e-20	repeat	TE319246-denovo	-	-
scaffold10	35176	+	A	A->I	18,0,0,0	2,0,2,0;1.72435111e-05*	14,0,0,0	6,0,5,0;1.94474077e-12*	14,0,0,0	3,0,3,0;4.40899273e-08*	20,0,0,0	1,0,2,0;1.00274149e-05*	13,0,0,0	3,0,2,0;3.64139502e-05*	22,0,0,0	3,0,3,0;3.86197056e-08*	24,0,0,0	3,0,1,0;0.00809801*	17,0,0,0	2,0,6,0;4.51936184e-16*	13,0,0,0	4,0,11,0;2.18890032e-29*	3UTR;repeat	Aech_04025_UTR3-N1;TE319246-denovo	-	-
scaffold10	35217	+	A	A->I	15,0,0,0	11,0,10,0;8.98057262e-24*	23,0,0,0	35,0,8,0;1.28646980e-15*	24,0,0,0	30,0,10,0;7.56729606e-21*	19,0,0,0	15,0,2,0;0.00035857*	24,0,0,0	14,0,3,0;3.20536467e-06*	30,0,0,0	36,0,5,0;1.67200233e-09*	24,0,0,0	18,0,2,0;0.00048460*	20,0,0,0	20,0,5,0;3.27286539e-10*	19,0,0,0	41,0,7,0;3.14424483e-13*	3UTR;repeat	Aech_04025_UTR3-N1;TE319247-denovo	-	-
scaffold10	35218	+	A	A->I	15,0,0,0	10,0,9,0;1.23739879e-15*	23,0,0,0	27,0,16,0;7.88252782e-16*	27,0,0,0	28,0,11,0;1.71272279e-23*	19,0,0,0	14,0,2,0;0.00031821*	23,0,0,0	12,0,5,0;5.34620162e-11*	31,0,0,0	30,0,13,0;5.20288543e-16*	24,0,0,0	13,0,2,0;0.00027524*	20,0,0,0	13,0,12,0;1.47042295e-15*	20,0,0,0	36,0,13,0;3.72572744e-27*	3UTR;repeat	Aech_04025_UTR3-N1;TE319247-denovo	-	-
scaffold10	35223	+	A	A->I	15,0,0,0	15,0,2,0;0.00032322*	22,0,0,0	29,0,8,0;7.88252782e-16*	27,0,0,0	37,0,5,0;2.16446903e-09*	20,0,0,0	11,0,5,0;3.10559879e-11*	26,0,0,0	11,0,5,0;3.93681490e-11*	26,0,0,0	30,0,10,0;6.36495746e-21*	23,0,0,0	14,0,0,0;1.00000000	23,0,0,0	19,0,3,0;5.23870101e-06*	15,0,0,0	40,0,9,0;1.70616369e-17*	3UTR;repeat	Aech_04025_UTR3-N1;TE319247-denovo	-	-
scaffold10	35225	+	A	A->I	15,0,0,0	9,0,9,0;2.21677007e-15*	26,0,0,0	23,0,19,0;1.33063292e-44*	28,0,0,0	19,0,21,0;3.54416182e-51*	19,0,0,0	8,0,8,0;2.73726480e-19*	30,0,0,0	4,0,12,0;9.75219356e-32*	33,0,0,0	22,0,18,0;1.94167780e-42*	27,0,0,0	12,0,3,0;1.71022477e-06*	25,0,0,0	14,0,12,0;3.41671907e-28*	18,0,0,0	24,0,23,0;1.23376009e-15*	3UTR;repeat	Aech_04025_UTR3-N1;TE319247-denovo	-	-
scaffold10	35226	+	A	A->I	16,0,0,0	2,0,16,0;9.59716202e-45*	26,0,0,0	3,0,40,0;1.47155364e-114*	27,0,0,0	7,0,34,0;1.44824999e-93*	20,0,0,0	1,0,15,0;1.00235145e-42*	28,0,0,0	0,0,17,0;9.54309764e-50*	33,0,0,0	4,0,37,0;6.08326147e-105*	27,0,0,0	8,0,8,0;2.39964461e-19*	26,0,0,0	1,0,26,0;3.33853311e-75*	19,0,0,0	3,0,47,0;2.36706218e-135*	3UTR;repeat	Aech_04025_UTR3-N1;TE319247-denovo	-	-
scaffold10	35237	-	T	A->I	0,0,0,18	0,0,0,10;1.00000000	0,0,0,29	0,2,0,9;9.55267750e-05*	0,0,0,27	0,3,0,15;1.53752528e-06*	0,0,0,18	0,4,0,6;1.24837054e-09*	0,0,0,31	0,0,0,3;1.00000000	0,0,0,34	0,2,0,7;5.26598089e-05*	0,0,0,30	0,4,0,7;1.83233767e-09*	0,0,0,28	0,5,0,3;4.69665791e-13*	0,0,0,19	0,2,0,6;5.12803639e-05*	repeat	TE319247-denovo	-	-
scaffold10	35248	-	T	A->I	0,0,0,17	0,12,0,8;4.52629304e-30*	0,0,0,28	0,8,0,11;7.20234635e-16*	0,0,0,30	0,19,0,10;5.12616571e-49*	0,0,0,19	0,9,0,5;5.29407758e-23*	0,0,0,34	0,3,0,1;2.49037087e-08*	0,0,0,37	0,23,0,5;2.94291743e-63*	0,0,0,28	0,14,0,6;1.71766834e-36*	0,0,0,34	0,12,0,4;7.44841452e-32*	0,0,0,24	0,8,0,1;1.05575914e-22*	repeat	TE319247-denovo	-	-
scaffold10	35249	-	T	A->I	0,0,0,17	0,17,0,3;7.63496655e-47*	0,0,0,28	0,14,0,5;2.81818968e-37*	0,0,0,31	0,24,0,2;1.34020371e-68*	0,0,0,20	0,13,0,1;7.10454375e-37*	0,0,0,31	0,4,0,0;9.61105459e-12*	0,0,0,38	0,26,0,1;1.03453868e-75*	0,0,0,28	0,17,0,3;6.82617772e-47*	0,0,0,35	0,13,0,1;7.06655153e-37*	0,0,0,21	0,8,0,1;1.05575914e-22*	repeat	TE319247-denovo	-	-
scaffold10	35250	+	A	A->I	16,0,0,0	15,0,6,0;4.09479446e-13*	27,0,0,0	28,0,10,0;7.88252782e-16*	31,0,0,0	35,0,12,0;1.03954579e-15*	19,0,0,0	16,0,3,0;3.62985077e-06*	34,0,0,0	8,0,7,0;1.45094791e-16*	37,0,0,0	36,0,9,0;5.54035502e-18*	27,0,0,0	15,0,3,0;2.98982234e-06*	36,0,0,0	29,0,1,0;0.04991216*	25,0,0,0	34,0,14,0;7.65539241e-30*	3UTR;repeat	Aech_04025_UTR3-N1;TE319247-denovo	-	-
scaffold10	35251	-	T	A->I	0,0,0,17	0,2,0,18;0.00044478*	0,0,0,27	0,4,0,14;8.66560113e-09*	0,0,0,29	0,3,0,25;5.63279183e-06*	0,0,0,19	0,0,0,13;1.00000000	0,0,0,35	0,0,0,4;1.00000000	0,0,0,35	0,2,0,25;0.00048295*	0,0,0,25	0,2,0,18;0.00048460*	0,0,0,36	0,3,0,13;2.11976639e-06*	0,0,0,23	0,2,0,8;8.08675744e-05*	repeat	TE319247-denovo	-	-
scaffold10	35254	-	T	A->I	0,0,0,19	0,4,0,16;2.10618389e-08*	0,0,0,28	0,2,0,15;0.00022866*	0,0,0,31	0,5,0,21;1.86164971e-10*	0,0,0,20	0,3,0,11;1.42488199e-06*	0,0,0,34	0,0,0,4;1.00000000	0,0,0,40	0,5,0,22;1.96137201e-10*	0,0,0,25	0,1,0,19;0.03454152*	0,0,0,39	0,7,0,7;5.90790845e-17*	0,0,0,25	0,5,0,5;1.07604079e-12*	repeat	TE319247-denovo	-	-
scaffold10	35256	-	T	A->I	0,0,0,19	0,6,0,15;4.10143826e-13*	0,0,0,26	0,6,0,9;2.47123439e-14*	0,0,0,31	0,12,0,15;2.25439663e-28*	0,0,0,24	0,5,0,9;1.45266258e-11*	0,0,0,35	0,1,0,4;0.01098500*	0,0,0,39	0,13,0,12;6.53038254e-32*	0,0,0,24	0,7,0,14;1.23788557e-15*	0,0,0,37	0,6,0,9;4.59447535e-14*	0,0,0,24	0,5,0,4;5.49618474e-13*	repeat	TE319247-denovo	-	-
scaffold10	35284	-	T	A->I	0,0,0,26	0,3,0,19;4.82136584e-06*	0,0,0,22	0,6,0,22;1.57928079e-12*	0,0,0,25	0,14,0,21;3.44686744e-32*	0,0,0,27	0,1,0,16;0.02994772*	0,0,0,31	0,5,0,5;2.59735339e-12*	0,0,0,40	0,11,0,27;5.20288543e-16*	0,0,0,28	0,6,0,23;3.46096322e-12*	0,0,0,40	0,2,0,11;0.00020564*	0,0,0,23	0,8,0,10;1.23376009e-15*	repeat	TE319247-denovo	-	-
scaffold10	35285	-	T	A->I	0,0,0,24	0,0,0,21;1.00000000	0,0,0,21	0,2,0,23;0.00049109*	0,0,0,26	0,8,0,29;6.20040415e-16*	0,0,0,25	0,1,0,16;0.02994772*	0,0,0,31	0,2,0,8;0.00014812*	0,0,0,40	0,4,0,34;1.32354400e-07*	0,0,0,27	0,4,0,25;1.01843626e-07*	0,0,0,39	0,0,0,12;1.00000000	0,0,0,23	0,4,0,15;1.09301019e-08*	repeat	TE319247-denovo	-	-
scaffold10	35286	+	A	A->I	27,0,0,0	18,0,1,0;0.03063707*	21,0,0,0	26,0,0,0;1.00000000	25,0,0,0	38,0,1,0;0.04711692*	26,0,0,0	17,0,0,0;1.00000000	28,0,0,0	13,0,0,0;1.00000000	39,0,0,0	51,0,3,0;3.56474465e-05*	28,0,0,0	11,0,1,0;0.02162596*	40,0,0,0	26,0,0,0;1.00000000	25,0,0,0	23,0,3,0;5.36690411e-06*	3UTR;repeat	Aech_04025_UTR3-N1;TE319247-denovo	-	-
scaffold10	35288	-	T	A->I	0,0,0,26	0,0,0,22;1.00000000	0,0,0,20	0,1,0,30;0.03996583*	0,0,0,26	0,1,0,38;0.04711692*	0,0,0,28	0,1,0,13;0.02506090*	0,0,0,27	0,0,0,10;1.00000000	0,0,0,39	0,4,0,42;2.82614350e-07*	0,0,0,26	0,1,0,29;0.05035601	0,0,0,39	0,0,0,14;1.00000000	0,0,0,26	0,0,0,21;1.00000000	repeat	TE319247-denovo	-	-
scaffold10	35289	-	T	A->I	0,0,0,26	0,1,0,20;0.03364671*	0,0,0,18	0,2,0,28;0.00070353*	0,0,0,27	0,6,0,35;1.40042809e-11*	0,0,0,28	0,0,0,14;1.00000000	0,0,0,27	0,1,0,9;0.02036800*	0,0,0,38	0,6,0,38;1.84351090e-11*	0,0,0,27	0,2,0,29;0.00114351*	0,0,0,41	0,1,0,12;0.02303499*	0,0,0,26	0,2,0,20;0.00039274*	repeat	TE319247-denovo	-	-
scaffold10	35290	+	A	A->I	25,0,0,0	22,0,2,0;0.00063594*	17,0,0,0	26,0,4,0;6.76644018e-08*	26,0,0,0	30,0,5,0;8.58085244e-10*	26,0,0,0	16,0,0,0;1.00000000	27,0,0,0	14,0,1,0;0.02943470*	37,0,0,0	47,0,4,0;4.23941177e-07*	27,0,0,0	11,0,1,0;0.02162596*	42,0,0,0	21,0,0,0;1.00000000	26,0,0,0	29,0,3,0;9.79964574e-06*	3UTR;repeat	Aech_04025_UTR3-N1;TE319247-denovo	-	-
scaffold10	35291	+	A	A->I	25,0,0,0	18,0,2,0;0.00044478*	18,0,0,0	26,0,4,0;6.76644018e-08*	26,0,0,0	30,0,4,0;9.61176454e-08*	28,0,0,0	18,0,0,0;1.00000000	25,0,0,0	13,0,2,0;0.00032968*	37,0,0,0	50,0,3,0;3.37295539e-05*	26,0,0,0	14,0,2,0;0.00031252*	42,0,0,0	22,0,0,0;1.00000000	24,0,0,0	30,0,1,0;0.04109871*	3UTR;repeat	Aech_04025_UTR3-N1;TE319247-denovo	-	-
scaffold10	35301	-	T	A->I	0,0,0,24	0,3,0,21;6.27861951e-06*	0,0,0,19	0,9,0,28;7.88252782e-16*	0,0,0,24	0,16,0,39;1.03954579e-15*	0,0,0,29	0,2,0,16;0.00040102*	0,0,0,25	0,4,0,7;2.41771407e-09*	0,0,0,38	0,22,0,38;2.94815872e-49*	0,0,0,27	0,4,0,37;3.99569346e-07*	0,0,0,42	0,2,0,12;0.00023808*	0,0,0,27	0,12,0,15;2.64507680e-28*	repeat	TE319247-denovo	-	-
scaffold10	35303	-	T	A->I	0,0,0,25	0,0,0,25;1.00000000	0,0,0,17	0,1,0,32;0.04238844*	0,0,0,23	0,3,0,51;3.85166115e-05*	0,0,0,28	0,0,0,16;1.00000000	0,0,0,24	0,0,0,10;1.00000000	0,0,0,38	0,3,0,57;4.84616515e-05*	0,0,0,23	0,0,0,35;1.00000000	0,0,0,40	0,0,0,15;1.00000000	0,0,0,25	0,2,0,25;0.00058753*	repeat;repeat	TE319247-denovo;TE319248-denovo	-	-
scaffold10	36482	+	A	A->I	23,0,0,0	0,0,3,0;4.88925306e-09*	24,0,0,0	0,0,1,0;0.00156410	18,0,0,0	0,0,0,0;1.00000000	13,0,0,0	0,0,0,0;1.00000000	18,0,0,0	0,0,0,0;1.00000000	30,0,0,0	0,0,0,0;1.00000000	21,0,0,0	0,0,0,0;1.00000000	20,0,0,0	1,0,0,0;1.00000000	12,0,0,0	2,0,0,0;1.00000000	-	-	-	-
scaffold10	37698	-	T	A->I	0,0,0,35	0,0,0,22;1.00000000	0,0,0,41	0,2,0,44;0.00157081*	0,0,0,40	0,1,0,44;0.05395777	0,0,0,33	0,0,0,30;1.00000000	0,0,0,35	0,1,0,31;0.05957291	0,0,0,54	0,8,0,67;5.31463216e-14*	0,0,0,25	0,2,0,48;0.00271635*	0,0,0,33	0,1,0,21;0.03734444*	0,0,0,34	0,2,0,45;0.00168087*	repeat	TE319250-denovo	-	-
scaffold10	57095	-	G	C->U	0,0,40,0	0,0,27,0;1.00000000	0,0,34,0	0,0,103,0;1.00000000	0,0,31,0	0,0,104,0;1.00000000	0,0,38,0	0,0,29,0;1.00000000	0,0,43,0	3,0,30,0;2.10321422e-05*	0,0,47,0	0,0,105,0;1.00000000	0,0,40,0	0,0,19,0;1.00000000	0,0,51,0	0,0,42,0;1.00000000	0,0,36,0	0,0,69,0;1.00000000	intron;repeat	Aech_04026_intron-N2;TE319321-denovo	-	-
scaffold10	57772	+	C	C->U	0,29,0,0	0,7,0,0;1.00000000	0,39,0,0	0,10,0,2;0.00011397*	0,25,0,0	0,19,0,0;1.00000000	0,30,0,0	0,6,0,0;1.00000000	0,25,0,0	0,18,0,0;1.00000000	0,50,0,0	0,20,0,0;1.00000000	0,30,0,0	0,3,0,0;1.00000000	0,37,0,0	0,10,0,2;0.00017529*	0,26,0,0	0,14,0,3;1.51689492e-06*	repeat	TE319321-denovo	-	-
scaffold10	129318	-	T	A->I	0,0,0,13	0,3,0,7;4.45235782e-07*	0,0,0,11	0,8,0,5;1.46315917e-20*	0,0,0,7	0,3,0,14;1.28977614e-06	0,0,0,15	0,3,0,5;2.41451441e-07*	0,0,0,9	0,2,0,2;2.27412080e-05	0,0,0,14	0,5,0,18;8.53325836e-11*	0,0,0,12	0,4,0,15;1.88383968e-08*	0,0,0,11	0,1,0,1;0.00424561	0,0,0,9	0,7,0,6;1.49004659e-17	3UTR;repeat	Aech_04030_UTR3-N1;TE319498-denovo	-	-
scaffold10	133923	-	T	A->I	0,0,0,12	0,1,0,8;0.01554605*	0,0,0,25	0,3,0,6;1.98685536e-07*	0,0,0,14	0,5,0,7;2.71428668e-12*	0,0,0,16	0,0,0,8;1.00000000	0,0,0,16	0,2,0,5;7.28594895e-05*	0,0,0,31	0,7,0,15;1.29600705e-15*	0,0,0,10	0,4,0,1;3.31542093e-11*	0,0,0,20	0,2,0,2;1.85344692e-05*	0,0,0,14	0,6,0,4;1.27562361e-15*	intron;repeat	Aech_04030_intron-N4;TE319508-denovo	-	-
scaffold10	133940	-	T	A->I	0,0,0,10	0,0,0,6;1.00000000	0,0,0,19	0,0,0,7;1.00000000	0,0,0,13	0,0,0,6;1.00000000	0,0,0,14	0,2,0,5;6.14292186e-05*	0,0,0,13	0,0,0,6;1.00000000	0,0,0,25	0,3,0,11;6.28235868e-07*	0,0,0,14	0,1,0,3;0.00809801*	0,0,0,21	0,0,0,2;1.00000000	0,0,0,11	0,0,0,5;1.00000000	intron;repeat	Aech_04030_intron-N4;TE319508-denovo	-	-
scaffold10	133951	-	T	A->I	0,0,0,10	0,3,0,4;1.38539369e-07*	0,0,0,17	0,3,0,3;5.13515151e-08*	0,0,0,11	0,0,0,2;1.00000000	0,0,0,12	0,1,0,3;0.00813993*	0,0,0,14	0,2,0,3;3.64139502e-05*	0,0,0,25	0,3,0,8;2.92347265e-07*	0,0,0,15	0,3,0,0;5.13088342e-09*	0,0,0,22	0,0,0,1;1.00000000	0,0,0,14	0,2,0,2;1.18077829e-05*	intron;repeat	Aech_04030_intron-N4;TE319508-denovo	-	-
scaffold10	139774	+	A	A->I	19,0,0,0	3,0,1,0;0.00748592*	34,0,0,0	2,0,1,0;0.00443017*	17,0,0,0	1,0,4,0;1.57457609e-11*	14,0,0,0	1,0,0,0;1.00000000	17,0,0,0	0,0,1,0;0.00263337	27,0,0,0	0,0,1,0;0.00135328	21,0,0,0	1,0,2,0;9.82225338e-06*	26,0,0,0	0,0,1,0;0.00225016	20,0,0,0	0,0,2,0;2.15029209e-06	repeat	TE319536-denovo	-	-
scaffold10	152972	+	A	A->I	30,0,0,0	16,0,0,0;1.00000000	21,0,0,0	12,0,0,0;1.00000000	20,0,0,0	13,0,1,0;0.01776785*	22,0,0,0	11,0,0,0;1.00000000	26,0,0,0	7,0,2,0;0.00012036*	32,0,0,0	14,0,3,0;1.14904927e-06*	36,0,0,0	15,0,0,0;1.00000000	40,0,0,0	5,0,1,0;0.01141160*	16,0,0,0	14,0,1,0;0.02061837*	repeat	TE319570-denovo	-	-
scaffold10	153040	+	A	A->I	25,0,0,0	5,0,2,0;5.56232502e-05*	28,0,0,0	8,0,1,0;0.01242452*	18,0,0,0	2,0,0,0;1.00000000	24,0,0,0	2,0,1,0;0.00628005*	41,0,0,0	5,0,2,0;7.28594895e-05*	36,0,0,0	4,0,5,0;3.91694646e-13*	33,0,0,0	5,0,1,0;0.01162988*	48,0,0,0	2,0,1,0;0.00610581*	20,0,0,0	4,0,4,0;2.36620328e-10*	repeat	TE319570-denovo	-	-
scaffold10	153061	+	A	A->I	28,0,0,0	10,0,4,0;4.99648899e-09*	28,0,0,0	11,0,1,0;0.01629264*	15,0,0,0	13,0,1,0;0.01776785*	30,0,0,0	8,0,0,0;1.00000000	40,0,0,0	13,0,0,0;1.00000000	40,0,0,0	15,0,4,0;8.10534964e-09*	34,0,0,0	19,0,0,0;1.00000000	48,0,0,0	10,0,0,0;1.00000000	23,0,0,0	18,0,0,0;1.00000000	repeat	TE319570-denovo	-	-
scaffold10	153102	+	A	A->I	20,0,0,0	21,0,0,0;1.00000000	16,0,0,0	16,0,0,0;1.00000000	25,0,0,0	22,0,0,0;1.00000000	26,0,0,0	16,0,0,0;1.00000000	26,0,0,0	20,0,0,0;1.00000000	42,0,0,0	22,0,0,0;1.00000000	28,0,0,0	26,0,0,0;1.00000000	23,0,0,0	12,0,0,0;1.00000000	17,0,0,0	22,0,3,0;4.75896307e-06*	repeat	TE319570-denovo	-	-
scaffold10	205250	+	A	A->I	26,0,0,0	1,0,0,0;1.00000000	31,0,0,0	1,0,2,0;5.98312308e-06*	31,0,0,0	1,0,1,0;0.00277421	20,0,0,0	0,0,0,0;1.00000000	34,0,0,0	0,0,2,0;4.33511777e-06	33,0,0,0	0,0,4,0;2.88860579e-12*	32,0,0,0	0,0,1,0;0.00229833	36,0,0,0	0,0,0,1;0.00225016	35,0,0,0	0,0,1,0;0.00160402	repeat	TE319736-denovo	-	-
scaffold10	205251	+	A	A->I	26,0,0,0	1,0,0,0;1.00000000	31,0,0,0	1,0,2,0;5.98312308e-06*	29,0,0,0	1,0,1,0;0.00277421	20,0,0,0	0,0,0,0;1.00000000	33,0,0,0	0,0,2,0;4.33511777e-06	33,0,0,0	0,0,4,0;2.88860579e-12*	32,0,0,0	1,0,0,0;1.00000000	34,0,0,0	1,0,0,0;1.00000000	36,0,0,0	1,0,0,0;1.00000000	repeat	TE319736-denovo	-	-
scaffold10	205256	+	A	A->I	30,0,0,0	1,0,0,0;1.00000000	31,0,0,0	2,0,1,0;0.00443017*	33,0,0,0	0,0,2,0;1.84392688e-06	21,0,0,0	0,0,0,0;1.00000000	34,0,0,0	1,0,2,0;1.20000443e-05*	33,0,0,0	0,0,4,0;2.88860579e-12*	29,0,0,0	0,0,1,0;0.00229833	34,0,0,0	0,0,0,0;1.00000000	33,0,0,0	0,0,1,0;0.00160402	repeat	TE319736-denovo	-	-
scaffold10	205321	+	A	A->I	32,0,0,0	2,0,0,0;1.00000000	30,0,0,0	5,0,7,0;7.83098175e-18*	31,0,0,0	0,0,1,0;0.00142671	38,0,0,0	0,0,1,0;0.00231466	30,0,0,0	0,0,1,0;0.00263337	50,0,0,0	2,0,6,0;1.63214695e-16*	32,0,0,0	1,0,3,0;1.90976013e-08*	32,0,0,0	1,0,1,0;0.00424561	28,0,0,0	2,0,3,0;2.67440016e-08*	repeat	TE319737-denovo	-	-
scaffold10	205322	+	A	A->I	31,0,0,0	0,0,3,0;4.81778004e-09*	28,0,0,0	8,0,3,0;3.80659503e-07*	30,0,0,0	0,0,1,0;0.00142671	35,0,0,0	0,0,1,0;0.00231466	30,0,1,0	0,0,2,0;4.33511777e-06	49,0,0,0	2,0,6,0;1.63214695e-16*	29,0,0,0	0,0,4,0;7.09817180e-12*	33,0,0,0	1,0,1,0;0.00424561	27,0,0,0	2,0,3,0;2.67440016e-08*	repeat	TE319737-denovo	-	-
scaffold10	205336	+	A	A->I	28,0,0,0	2,0,0,0;1.00000000	28,0,0,0	4,0,4,0;2.37216349e-10*	34,0,0,0	1,0,0,0;1.00000000	29,0,0,0	0,0,0,0;1.00000000	27,0,0,0	0,0,0,0;1.00000000	50,0,0,0	2,0,5,0;6.86552767e-14*	30,0,0,0	0,0,1,0;0.00229833	33,0,0,0	0,0,2,0;3.49697717e-06	24,0,0,0	1,0,3,0;1.12065458e-08*	repeat	TE319737-denovo	-	-
scaffold10	205400	+	A	A->I	31,0,0,0	0,0,4,0;6.71316911e-12*	38,0,0,0	5,0,9,0;2.66577667e-23*	26,0,0,0	2,0,8,0;4.36315483e-22*	28,0,0,0	2,0,3,0;4.72304781e-08*	43,0,0,0	0,0,1,0;0.00263337	51,0,0,0	6,0,10,0;7.87907698e-26*	41,0,0,0	1,0,3,0;1.90976013e-08*	45,0,0,0	0,0,4,0;7.32566555e-12*	30,0,0,0	2,0,6,0;2.26484886e-16*	repeat	TE319737-denovo	-	-
scaffold10	205401	+	A	A->I	31,0,0,0	0,0,4,0;6.71316911e-12*	36,0,0,0	6,0,9,0;6.55025198e-23*	25,0,0,0	1,0,8,0;9.05043523e-23*	28,0,0,0	3,0,3,0;9.20100191e-08*	44,0,0,0	0,0,1,0;0.00263337	54,0,0,0	7,0,10,0;1.86806468e-25*	41,0,0,0	1,0,3,0;1.90976013e-08*	47,0,0,0	0,0,4,0;7.32566555e-12*	31,0,0,0	0,0,8,0;1.23337685e-23*	repeat	TE319737-denovo	-	-
scaffold10	205402	+	A	A->I	30,0,0,0	2,0,1,0;0.00578126*	37,0,0,0	12,0,3,0;1.00058793e-06*	25,0,0,0	3,0,6,0;5.63124322e-16*	29,0,0,0	5,0,2,0;6.14292186e-05*	42,0,0,0	0,0,1,0;0.00263337	51,0,0,0	10,0,7,0;8.81059812e-16*	40,0,0,0	3,0,1,0;0.00809801*	45,0,0,0	2,0,2,0;1.85344692e-05*	30,0,0,0	7,0,1,0;0.01138354*	repeat	TE319737-denovo	-	-
scaffold10	205406	+	A	A->I	28,0,0,0	1,0,4,0;3.10802520e-11*	41,0,0,0	12,0,4,0;5.25198540e-09*	25,0,0,0	8,0,3,0;3.28988949e-07*	28,0,0,0	4,0,4,0;4.34940115e-10*	42,0,0,0	1,0,0,0;1.00000000	53,0,0,0	12,0,6,0;6.13758181e-14*	44,0,0,0	2,0,2,0;1.87162598e-05*	48,0,0,0	1,0,3,0;1.94383958e-08*	29,0,0,0	2,0,6,0;2.26484886e-16*	repeat	TE319737-denovo	-	-
scaffold10	205407	+	A	A->I	27,0,0,0	4,0,0,0;1.00000000	45,0,0,0	14,0,2,0;0.00020274*	27,0,0,0	10,0,1,0;0.01410663*	29,0,0,0	8,0,0,0;1.00000000	43,0,0,0	1,0,0,0;1.00000000	52,0,0,0	18,0,0,0;1.00000000	41,0,0,0	4,0,0,0;1.00000000	48,0,0,0	1,0,3,0;1.94383958e-08*	31,0,0,0	4,0,4,0;2.34182676e-10*	repeat	TE319737-denovo	-	-
scaffold10	208944	+	A	A->I	12,0,0,0	1,0,2,0;9.05212677e-06*	13,0,0,0	1,0,0,0;1.00000000	13,0,0,0	1,0,3,0;9.45003095e-09*	16,0,0,0	0,0,2,0;3.58681346e-06	12,0,0,0	0,0,0,0;1.00000000	22,0,0,0	0,0,2,0;1.66371214e-06	14,0,0,0	1,0,1,0;0.00432336	11,0,0,0	1,0,3,0;1.97192291e-08*	11,0,0,0	0,0,0,0;1.00000000	repeat	TE319750-denovo	-	-
scaffold10	212263	+	A	A->I	28,0,0,0	6,0,0,0;1.00000000	35,0,0,0	3,0,2,0;1.88099192e-05*	27,0,0,0	10,0,1,0;0.01410663*	20,0,0,0	5,0,1,0;0.01169966*	24,0,0,0	1,0,0,0;1.00000000	32,0,0,0	8,0,4,0;1.14367538e-09*	26,0,0,0	5,0,0,0;1.00000000	43,0,0,0	2,0,0,0;1.00000000	20,0,0,0	3,0,1,0;0.00593707*	intron;repeat	Aech_04041_intron-N1;TE319756-denovo	-	-
scaffold10	212301	+	A	A->I	37,0,0,0	6,0,2,0;7.26436476e-05*	33,0,0,0	6,0,0,0;1.00000000	37,0,0,0	6,0,4,0;5.70721475e-10*	23,0,0,0	3,0,0,0;1.00000000	32,0,0,0	2,0,1,0;0.00702191*	35,0,0,0	13,0,2,0;0.00014926*	27,0,0,0	2,0,1,0;0.00624726*	44,0,0,0	3,0,0,0;1.00000000	25,0,0,0	5,0,1,0;0.00868668*	intron;repeat	Aech_04041_intron-N1;TE319757-denovo	-	-
scaffold10	212302	+	A	A->I	40,0,0,0	8,0,0,0;1.00000000	30,0,0,0	6,0,0,0;1.00000000	35,0,0,0	10,0,0,0;1.00000000	25,0,0,0	3,0,0,0;1.00000000	34,0,0,0	3,0,0,0;1.00000000	35,0,0,0	11,0,3,0;6.28235868e-07*	25,0,0,0	3,0,0,0;1.00000000	46,0,0,0	3,0,0,0;1.00000000	27,0,0,0	6,0,0,0;1.00000000	intron;repeat	Aech_04041_intron-N1;TE319757-denovo	-	-
scaffold10	212462	+	A	A->I	25,0,0,0	3,0,2,0;2.77698375e-05*	32,0,0,0	6,0,0,0;1.00000000	22,0,0,0	7,0,1,0;0.01041733*	19,0,0,0	3,0,1,0;0.00813993*	18,0,0,0	1,0,0,0;1.00000000	23,0,0,0	7,0,3,0;2.14706607e-07*	26,0,0,0	3,0,2,0;3.01721136e-05*	28,0,0,0	4,0,2,0;4.36182033e-05*	18,0,0,0	10,0,2,0;0.00011696*	intron;repeat	Aech_04041_intron-N1;TE319758-denovo	-	-
scaffold10	218254	+	A	A->I	18,0,0,0	0,0,0,0;1.00000000	29,0,0,0	2,0,1,0;0.00443017*	24,0,0,0	3,0,0,0;1.00000000	23,0,0,0	1,0,0,0;1.00000000	38,0,0,0	0,0,0,0;1.00000000	34,0,0,0	0,0,3,0;2.20843073e-09*	27,0,0,0	6,0,0,0;1.00000000	30,0,0,0	0,0,0,0;1.00000000	28,0,0,0	0,0,1,0;0.00160402	intron;repeat	Aech_04041_intron-N8;TE319769-denovo	-	-
scaffold10	218280	+	A	A->I	16,0,0,0	0,0,0,0;1.00000000	30,0,0,0	4,0,0,0;1.00000000	21,0,0,0	3,0,3,0;4.35870521e-08*	24,0,0,0	1,0,0,0;1.00000000	41,0,0,0	0,0,0,0;1.00000000	33,0,0,0	0,0,2,0;1.66371214e-06	34,0,0,0	4,0,0,0;1.00000000	31,0,0,0	1,0,0,0;1.00000000	26,0,0,0	1,0,1,0;0.00309149	intron;repeat	Aech_04041_intron-N8;TE319769-denovo	-	-
scaffold10	218397	+	A	A->I	21,0,0,0	0,0,0,0;1.00000000	33,0,0,0	1,0,2,0;5.98312308e-06*	25,0,0,0	0,0,2,0;1.84392688e-06	30,0,0,0	4,0,2,0;4.49499157e-05*	39,0,0,0	0,0,0,0;1.00000000	41,0,0,0	0,0,3,0;2.20843073e-09*	35,0,0,0	3,0,0,0;1.00000000	24,0,0,0	0,0,1,0;0.00225016	20,0,0,0	0,0,0,0;1.00000000	intron;repeat	Aech_04041_intron-N8;TE319769-denovo	-	-
scaffold10	218489	+	A	A->I	24,0,0,0	2,0,0,0;1.00000000	23,0,0,0	3,0,0,0;1.00000000	21,0,0,0	3,0,1,0;0.00538365*	24,0,0,0	3,0,1,0;0.00813993*	22,0,0,0	0,0,0,0;1.00000000	34,0,0,0	0,0,3,0;2.20843073e-09*	20,0,0,0	0,0,0,0;1.00000000	29,0,0,0	2,0,1,0;0.00610581*	10,0,0,0	0,0,4,0;4.00664405e-12*	intron	Aech_04041_intron-N8	-	-
scaffold10	218497	+	A	A->I	21,0,0,0	0,0,2,0;3.22666211e-06	20,0,0,0	1,0,2,0;5.98312308e-06*	22,0,0,0	0,0,2,0;1.84392688e-06	26,0,0,0	0,0,4,0;7.54003724e-12*	20,0,0,0	0,0,0,0;1.00000000	31,0,0,0	0,0,4,0;2.88860579e-12*	18,0,0,0	0,0,0,0;1.00000000	24,0,0,0	1,0,3,0;1.94383958e-08*	11,0,0,0	0,0,4,0;3.96405594e-12*	intron	Aech_04041_intron-N8	-	-
scaffold10	218498	+	A	A->I	22,0,0,0	1,0,1,0;0.00400153	18,0,0,0	2,0,1,0;0.00443017*	23,0,0,0	3,0,1,0;0.00538365*	26,0,0,0	1,0,3,0;2.01470694e-08*	19,0,0,0	0,0,0,0;1.00000000	30,0,0,0	0,0,2,0;1.66371214e-06	18,0,0,0	0,0,0,0;1.00000000	26,0,0,0	2,0,2,0;1.85344692e-05*	10,0,0,0	4,0,0,0;1.00000000	intron	Aech_04041_intron-N8	-	-
scaffold10	218502	+	A	A->I	21,0,0,0	1,0,1,0;0.00400153	17,0,0,0	2,0,1,0;0.00443017*	22,0,0,0	0,0,3,0;2.49542173e-09*	31,0,0,0	5,0,0,0;1.00000000	22,0,0,0	0,0,0,0;1.00000000	32,0,0,0	2,0,1,0;0.00391772*	18,0,0,0	0,0,0,0;1.00000000	26,0,0,0	1,0,1,0;0.00424561	10,0,0,0	0,0,4,0;4.00664405e-12*	intron	Aech_04041_intron-N8	-	-
scaffold10	219283	+	A	A->I	21,0,0,0	0,0,5,0;8.77764014e-15*	28,0,0,0	0,0,1,0;0.00156410	25,0,0,0	0,0,1,0;0.00142671	38,0,0,0	0,0,1,0;0.00231466	39,0,0,0	0,0,0,0;1.00000000	38,0,0,0	0,0,1,0;0.00135328	28,0,0,0	0,0,3,0;5.13088342e-09*	29,0,0,0	0,0,1,0;0.00225016	19,0,0,0	0,0,4,0;4.00664405e-12*	intron;repeat	Aech_04041_intron-N8;TE319771-denovo	-	-
scaffold10	226305	+	A	A->I	23,0,0,0	0,0,0,0;1.00000000	24,0,0,0	1,0,3,0;1.11404239e-08*	20,0,0,0	1,0,1,0;0.00277421	18,0,0,0	0,0,0,0;1.00000000	28,0,0,0	1,0,0,0;1.00000000	22,0,0,0	2,0,1,0;0.00391772*	19,0,0,0	0,0,1,0;0.00229833	19,0,0,0	0,0,0,0;1.00000000	19,0,0,0	1,0,3,0;1.10924284e-08*	repeat	TE319797-denovo	-	-
scaffold10	243484	-	T	A->I	0,0,0,13	0,1,0,0;0.00211436	0,0,0,12	0,1,0,1;0.00302190	0,0,0,11	0,0,0,4;1.00000000	0,0,0,6	0,0,0,1;1.00000000	0,0,0,13	0,0,0,1;1.00000000	0,0,0,19	0,0,0,3;1.00000000	0,0,0,20	0,2,0,1;9.82225338e-06*	0,0,0,17	0,0,0,0;1.00000000	0,0,0,14	0,3,0,0;2.99830742e-09*	repeat	TE319867-denovo	-	-
scaffold10	247640	-	T	A->I	0,0,0,27	0,1,0,1;0.00400153	0,0,0,19	0,3,0,1;1.11404239e-08*	0,0,0,19	0,1,0,0;0.00142671	0,0,0,21	0,0,0,1;1.00000000	0,0,0,31	0,0,0,0;1.00000000	0,0,0,32	0,0,0,1;1.00000000	0,0,0,32	0,0,0,0;1.00000000	0,0,0,19	0,0,0,1;1.00000000	0,0,0,16	0,2,0,2;1.18077829e-05*	repeat	TE319896-denovo	-	-
scaffold10	248052	-	T	A->I	0,0,0,19	0,0,0,7;1.00000000	0,0,0,23	0,3,0,14;1.46967094e-06*	0,0,0,22	0,8,0,23;5.42192888e-17*	0,0,0,10	0,0,0,5;1.00000000	0,0,0,14	0,1,0,13;0.02762477*	0,0,0,28	0,2,0,15;0.00019208*	0,0,0,18	0,0,0,6;1.00000000	0,0,0,12	0,4,0,3;2.19672846e-10*	0,0,0,11	0,2,0,16;0.00026351*	repeat	TE319898-denovo	-	-
scaffold10	248059	-	T	A->I	0,0,0,19	0,3,0,2;4.20825316e-08*	0,0,0,20	0,10,0,3;4.60103058e-27*	0,0,0,22	0,13,0,3;9.61014340e-36*	0,0,0,12	0,0,0,3;1.00000000	0,0,0,13	0,1,0,6;0.01477604*	0,0,0,25	0,6,0,6;3.64436315e-15*	0,0,0,18	0,4,0,0;7.09817180e-12*	0,0,0,13	0,3,0,1;1.94383958e-08*	0,0,0,9	0,9,0,4;8.89140887e-24	repeat	TE319898-denovo	-	-
scaffold10	248065	-	T	A->I	0,0,0,21	0,3,0,1;1.77287905e-08*	0,0,0,19	0,10,0,2;1.09579718e-27*	0,0,0,24	0,19,0,1;6.01190534e-55*	0,0,0,12	0,2,0,1;1.00274149e-05*	0,0,0,13	0,6,0,3;1.74353544e-15*	0,0,0,20	0,11,0,0;1.30073428e-32*	0,0,0,16	0,3,0,0;5.20150486e-09*	0,0,0,13	0,3,0,1;1.94383958e-08*	0,0,0,10	0,6,0,0;8.94947900e-18*	repeat	TE319898-denovo	-	-
scaffold10	248071	-	T	A->I	0,0,0,24	0,0,0,2;1.00000000	0,0,0,20	0,7,0,4;3.34908281e-18*	0,0,0,24	0,15,0,2;2.85417206e-42*	0,0,0,11	0,2,0,0;3.58681346e-06	0,0,0,16	0,3,0,5;2.95122338e-07*	0,0,0,17	0,8,0,1;7.57385605e-23*	0,0,0,17	0,3,0,1;1.92960264e-08*	0,0,0,17	0,3,0,0;5.25259451e-09*	0,0,0,10	0,7,0,0;1.07237987e-20*	repeat	TE319898-denovo	-	-
scaffold10	248072	-	T	A->I	0,0,0,23	0,1,0,0;0.00211436	0,0,0,20	0,5,0,3;2.53928369e-13*	0,0,0,24	0,10,0,6;9.28188962e-26*	0,0,0,12	0,1,0,1;0.00436601	0,0,0,17	0,1,0,3;0.00902728*	0,0,0,17	0,3,0,5;1.04236354e-07*	0,0,0,17	0,0,0,3;1.00000000	0,0,0,17	0,1,0,2;0.00610581*	0,0,0,7	0,5,0,3;2.50038437e-13	repeat	TE319898-denovo	-	-
scaffold10	248125	-	T	A->I	0,0,0,24	0,2,0,5;5.56232502e-05*	0,0,0,16	0,3,0,5;1.36457153e-07*	0,0,0,20	0,5,0,6;1.60949032e-12*	0,0,0,13	0,4,0,4;4.39482822e-10*	0,0,0,20	0,0,0,1;1.00000000	0,0,0,21	0,2,0,5;3.13509124e-05*	0,0,0,19	0,3,0,5;2.32027218e-07*	0,0,0,23	0,0,0,0;1.00000000	0,0,0,7	0,2,0,4;2.82336233e-05	repeat	TE319898-denovo	-	-
scaffold10	258420	+	G	G->A	0,0,30,0	0,0,40,0;1.00000000	0,0,36,0	0,0,58,0;1.00000000	0,0,36,0	0,0,65,0;1.00000000	0,0,23,0	0,0,29,0;1.00000000	0,0,35,0	3,0,43,0;5.32194378e-05*	0,0,51,0	0,0,48,0;1.00000000	0,0,39,0	0,0,44,0;1.00000000	0,0,31,0	0,0,88,0;1.00000000	0,0,34,0	0,0,72,0;1.00000000	-	-	-	-
scaffold10	268140	-	T	A->I	0,0,0,27	0,0,0,0;1.00000000	0,0,0,41	0,2,0,4;2.76337692e-05*	0,0,0,37	0,0,0,2;1.00000000	0,0,0,30	0,1,0,2;0.00628005*	0,0,0,29	0,1,0,4;0.01098500*	0,0,0,42	0,0,0,2;1.00000000	0,0,0,38	0,3,0,5;2.32027218e-07*	0,0,0,35	0,0,0,2;1.00000000	0,0,0,30	0,0,0,3;1.00000000	5UTR;repeat	Aech_04044_UTR5-N1;TE319937-denovo	-	-
scaffold10	270052	+	A	A->I	15,0,0,0	3,0,5,0;4.20181364e-13*	34,0,0,0	0,0,2,0;2.09870418e-06	21,0,0,0	0,0,0,0;1.00000000	14,0,0,0	0,0,0,0;1.00000000	23,0,0,0	0,0,0,0;1.00000000	32,0,0,0	0,0,2,0;1.66371214e-06	29,0,0,0	2,0,2,0;1.87162598e-05*	30,0,0,0	0,0,0,0;1.00000000	16,0,0,0	0,0,0,0;1.00000000	repeat	TE319951-denovo	-	-
scaffold10	274334	-	T	A->I	0,0,0,26	0,0,0,3;1.00000000	0,0,0,27	0,0,0,0;1.00000000	0,0,0,25	0,0,0,0;1.00000000	0,0,0,36	0,0,0,0;1.00000000	0,0,0,29	0,0,0,3;1.00000000	0,0,0,41	0,1,0,2;0.00391772*	0,0,0,35	0,3,0,3;8.77693340e-08*	0,0,0,28	0,0,0,4;1.00000000	0,0,0,25	0,0,0,2;1.00000000	-	-	-	-
scaffold10	275538	-	T	A->I	0,0,0,21	0,0,0,3;1.00000000	0,0,0,30	0,0,0,5;1.00000000	0,0,0,34	0,0,0,5;1.00000000	0,0,0,17	0,0,0,5;1.00000000	0,0,0,16	0,0,0,1;1.00000000	0,0,0,25	0,0,0,2;1.00000000	0,0,0,31	0,1,0,14;0.02650897*	0,0,0,30	0,3,0,8;6.58164216e-07*	0,0,0,25	0,0,0,1;1.00000000	-	-	-	-
scaffold10	275671	-	T	A->I	0,0,0,15	0,1,0,2;0.00578126*	0,0,0,13	0,0,0,0;1.00000000	0,0,0,20	0,2,0,0;1.84392688e-06	0,0,0,14	0,1,0,0;0.00231466	0,0,0,17	0,0,0,0;1.00000000	0,0,0,24	0,0,0,0;1.00000000	0,0,0,15	0,5,0,2;1.72235194e-13*	0,0,0,33	0,3,0,0;5.36088519e-09*	0,0,0,19	0,0,0,0;1.00000000	repeat	TE319965-denovo	-	-
scaffold10	284312	-	T	A->I	0,0,0,13	0,0,0,0;1.00000000	0,0,0,13	0,3,0,0;3.00370920e-09*	0,0,0,17	0,0,0,0;1.00000000	0,0,0,10	0,0,0,3;1.00000000	0,0,0,17	0,0,0,0;1.00000000	0,0,0,12	0,0,0,1;1.00000000	0,0,0,10	0,0,0,0;1.00000000	0,0,0,12	0,0,0,0;1.00000000	0,0,0,13	0,0,0,2;1.00000000	intron	Aech_04045_intron-N2	-	-
scaffold10	286270	-	T	A->I	0,0,0,10	0,1,0,27;0.04392363*	0,0,0,10	0,1,0,21;0.02888098*	0,0,0,10	0,0,0,20;1.00000000	0,0,0,8	0,1,0,23;0.04118738	0,0,0,7	0,0,0,7;1.00000000	0,0,0,13	0,5,0,20;1.31536690e-10*	0,0,0,24	0,1,0,20;0.03613937*	0,0,0,15	0,2,0,8;0.00012177*	0,0,0,11	0,1,0,6;0.01004197*	intron;repeat	Aech_04045_intron-N2;TE320004-denovo	-	-
scaffold10	299662	+	A	A->I	22,0,0,0	43,0,0,0;1.00000000	32,0,0,0	69,0,1,0;0.08659714	30,0,0,0	33,0,2,0;0.00086005*	16,0,0,0	52,0,1,0;0.08635859	32,0,0,0	35,0,0,0;1.00000000	39,0,0,0	24,0,0,0;1.00000000	24,0,0,0	48,0,4,0;1.01542966e-06*	26,0,0,0	67,0,1,0;0.10838118	25,0,0,0	26,0,1,0;0.03601922*	3UTR;repeat	Aech_04047_UTR3-N1;TE320036-denovo	-	-
scaffold10	305018	+	T	U->C	0,0,0,21	0,0,0,63;1.00000000	0,0,0,23	0,3,0,44;2.89500905e-05*	0,0,0,21	0,1,0,62;0.07425647	0,0,0,17	0,0,0,43;1.00000000	0,0,0,23	0,0,0,41;1.00000000	0,0,0,33	0,0,0,57;1.00000000	0,0,0,37	0,0,0,77;1.00000000	0,0,0,27	0,0,0,31;1.00000000	0,0,0,17	0,0,0,41;1.00000000	-	-	-	-
scaffold10	862148	-	C	G->A	0,38,0,0	0,133,0,0;1.00000000	0,40,0,0	0,118,0,0;1.00000000	0,31,0,0	0,130,0,0;1.00000000	0,31,0,0	0,137,0,0;1.00000000	0,36,0,0	0,52,0,3;8.75244768e-05*	0,37,0,0	0,118,0,0;1.00000000	0,36,0,0	0,178,0,1;0.26864979	0,38,0,0	0,93,0,1;0.14741390	0,16,0,0	0,111,0,0;1.00000000	CDS	Aech_04076_CDS-N4	-	-
scaffold10	1158482	+	G	G->A	0,0,19,0	0,0,24,0;1.00000000	0,0,28,0	0,0,30,0;1.00000000	0,0,22,0	3,0,35,0;1.38975902e-05*	0,0,16,0	1,0,11,0;0.02177352*	0,0,27,0	0,0,6,0;1.00000000	0,0,22,0	1,0,79,0;0.09135389	0,0,25,0	0,0,20,0;1.00000000	0,0,24,0	1,0,7,0;0.01482333*	0,0,14,0	0,0,27,0;1.00000000	-	-	-	-
scaffold10	1226630	+	A	A->I	11,0,0,0	1,0,0,0;1.00000000	11,0,0,0	2,0,1,0;0.00443017*	14,0,0,0	1,0,0,0;1.00000000	14,0,0,0	0,0,0,0;1.00000000	13,0,0,0	0,0,0,0;1.00000000	11,0,0,0	0,0,0,0;1.00000000	12,0,0,0	2,0,1,0;0.00624726*	19,0,0,0	2,0,3,0;4.66773916e-08*	9,0,0,0	0,0,1,0;0.00160402	repeat	TE321376-denovo	-	-
scaffold10	1227098	+	A	A->I	7,0,0,0	2,0,0,0;1.00000000	11,0,0,0	8,0,1,0;0.01242452*	25,0,0,0	8,0,0,0;1.00000000	6,0,0,0	3,0,0,0;1.00000000	15,0,0,0	4,0,0,0;1.00000000	20,0,0,0	6,0,3,0;1.52527174e-07*	14,0,0,0	5,0,1,0;0.01162988*	19,0,0,0	3,0,0,0;1.00000000	16,0,0,0	4,0,0,0;1.00000000	repeat	TE321378-denovo	-	-
scaffold10	1227099	+	A	A->I	7,0,0,0	2,0,0,0;1.00000000	12,0,0,0	9,0,1,0;0.01372230*	24,0,0,0	7,0,3,0;2.42082621e-07*	6,0,0,0	3,0,0,0;1.00000000	14,0,0,0	4,0,0,0;1.00000000	20,0,0,0	6,0,4,0;4.98906611e-10*	14,0,0,0	6,0,2,0;7.92019569e-05*	19,0,0,0	4,0,0,0;1.00000000	17,0,0,0	3,0,5,0;2.48001783e-13*	repeat	TE321378-denovo	-	-
scaffold10	1227100	+	A	A->I	7,0,0,0	1,0,0,0;1.00000000	12,0,0,0	9,0,0,0;1.00000000	25,0,0,0	7,0,3,0;2.42082621e-07*	7,0,0,0	4,0,0,0;1.00000000	15,0,0,0	4,0,0,0;1.00000000	21,0,0,0	6,0,4,0;4.98906611e-10*	13,0,0,0	6,0,2,0;7.92019569e-05*	19,0,0,0	3,0,0,0;1.00000000	16,0,0,0	3,0,5,0;2.48001783e-13*	repeat	TE321378-denovo	-	-
scaffold10	1234555	-	G	C->U	0,0,27,0	0,0,25,0;1.00000000	0,0,26,0	0,0,24,0;1.00000000	0,0,22,0	0,0,21,0;1.00000000	0,0,21,0	0,0,10,0;1.00000000	0,0,23,0	1,0,30,0;0.05781711	0,0,33,0	0,0,27,0;1.00000000	0,0,34,0	0,0,17,0;1.00000000	0,0,23,0	2,0,15,0;0.00034916*	0,0,19,0	4,0,19,0;2.37455220e-08*	-	-	-	-
scaffold10	1788911	+	A	A->I	24,0,0,0	2,0,0,0;1.00000000	33,0,0,0	2,0,2,0;1.15649534e-05*	38,0,0,0	1,0,4,0;1.56569690e-11*	26,0,0,0	0,0,0,0;1.00000000	37,0,0,0	1,0,0,0;1.00000000	42,0,0,0	3,0,3,0;3.86197056e-08*	34,0,0,0	1,0,0,0;1.00000000	43,0,0,0	0,0,0,0;1.00000000	24,0,0,0	2,0,0,0;1.00000000	-	-	-	-
scaffold10	1789152	+	A	A->I	21,0,0,0	3,0,0,0;1.00000000	17,0,0,0	7,0,0,0;1.00000000	27,0,0,0	8,0,1,0;0.01164546*	16,0,0,0	2,0,0,0;1.00000000	34,0,0,0	5,0,0,0;1.00000000	36,0,0,0	4,0,3,0;6.66104899e-08*	22,0,0,0	1,0,0,0;1.00000000	24,0,0,0	5,0,4,0;7.52955110e-10*	16,0,0,0	5,0,1,0;0.00868668*	repeat	TE074283-repbase	-	-
scaffold10	1789158	+	A	A->I	18,0,0,0	1,0,2,0;9.05212677e-06*	17,0,0,0	3,0,6,0;7.21791874e-16*	27,0,0,0	4,0,4,0;1.98064367e-10*	17,0,0,0	2,0,0,0;1.00000000	30,0,0,0	5,0,0,0;1.00000000	35,0,0,0	11,0,0,0;1.00000000	23,0,0,0	0,0,1,0;0.00229833	24,0,0,0	7,0,1,0;0.01482333*	14,0,0,0	4,0,2,0;2.82336233e-05*	repeat	TE074283-repbase	-	-
scaffold10	1860483	-	G	C->U	0,0,46,0	0,0,17,0;1.00000000	0,0,34,0	1,0,132,0;0.15845571	0,0,29,0	0,0,55,0;1.00000000	0,0,19,0	0,0,38,0;1.00000000	0,0,31,0	0,0,52,0;1.00000000	0,0,37,0	3,0,49,0;3.18794660e-05*	0,0,26,0	0,0,44,0;1.00000000	0,0,31,0	0,0,76,0;1.00000000	0,0,32,0	0,0,28,0;1.00000000	-	-	-	-
scaffold10	1932438	+	T	U->A	0,0,0,31	1,0,0,6;0.01240479*	0,0,0,34	0,0,0,9;1.00000000	0,0,0,38	1,0,0,13;0.01776785*	0,0,0,25	0,0,0,5;1.00000000	0,1,0,56	0,0,0,6;1.00000000	0,0,0,60	5,0,0,13;2.27489497e-11*	0,0,0,51	0,0,0,4;1.00000000	0,0,0,33	0,0,0,15;1.00000000	1,0,0,30	0,0,0,10;1.00000000	repeat	TE074313-repbase	-	-
scaffold10	1935037	-	T	A->I	0,0,0,44	0,0,0,1;1.00000000	0,0,0,50	0,0,0,1;1.00000000	0,0,0,36	0,2,0,1;5.26698779e-06*	0,0,0,27	0,0,0,0;1.00000000	0,0,0,43	0,1,0,0;0.00263337	0,0,0,50	0,1,0,1;0.00264817	0,0,0,37	0,0,0,0;1.00000000	0,0,0,46	0,0,0,1;1.00000000	0,0,0,31	0,3,0,0;2.99830742e-09*	intron	Aech_04118_intron-N1	-	-
scaffold10	1978053	+	A	A->I	25,0,0,0	27,0,2,0;0.00092029*	27,0,0,0	96,0,1,0;0.11786289	34,0,0,0	55,0,1,0;0.06638590	22,0,0,0	22,0,0,0;1.00000000	25,0,0,0	37,0,0,0;1.00000000	39,0,0,0	61,0,1,0;0.07179909	32,0,0,0	38,0,3,0;3.12728084e-05*	33,0,0,0	57,0,0,0;1.00000000	26,0,0,0	42,0,3,0;2.63255711e-05*	3UTR;repeat	Aech_04121_UTR3-N1;TE322408-denovo	-	-
scaffold10	1978079	+	A	A->I	28,0,0,0	3,0,3,0;8.06596675e-08*	32,0,0,0	15,0,6,0;2.44237016e-13*	27,0,0,0	10,0,3,0;5.57555138e-07*	24,0,0,0	1,0,2,0;1.00274149e-05*	27,0,0,0	6,0,1,0;0.01477604*	29,0,0,0	9,0,6,0;1.72160158e-14*	31,0,0,0	3,0,2,0;3.01721136e-05*	28,0,0,0	5,0,3,0;2.34609123e-07*	26,0,0,0	2,0,5,0;9.65098945e-14*	3UTR;repeat	Aech_04121_UTR3-N1;TE322408-denovo	-	-
scaffold10	1978080	+	A	A->I	29,0,0,0	6,0,0,0;1.00000000	31,0,0,0	21,0,1,0;0.02888098*	28,0,0,0	12,0,2,0;0.00013904*	23,0,0,0	3,0,0,0;1.00000000	30,0,0,0	7,0,0,0;1.00000000	28,0,0,0	14,0,1,0;0.01846815*	34,0,0,0	5,0,1,0;0.01162988*	32,0,0,0	8,0,0,0;1.00000000	24,0,0,0	3,0,3,0;5.13981814e-08*	3UTR;repeat	Aech_04121_UTR3-N1;TE322408-denovo	-	-
scaffold10	1978151	+	A	A->I	23,0,0,0	4,0,0,0;1.00000000	31,0,0,0	15,0,0,0;1.00000000	23,0,0,0	14,0,5,0;3.53269777e-11*	16,0,0,0	5,0,0,0;1.00000000	19,0,0,0	7,0,0,0;1.00000000	38,0,0,0	17,0,1,0;0.02200542*	34,0,0,0	4,0,2,0;4.42002038e-05*	34,0,0,0	12,0,1,0;0.02303499*	26,0,0,0	10,0,1,0;0.01538173*	3UTR;repeat	Aech_04121_UTR3-N1;TE322408-denovo	-	-
scaffold10	1978169	+	A	A->I	23,0,0,0	6,0,2,0;7.26436476e-05*	30,0,0,0	21,0,2,0;0.00041649*	28,0,0,0	14,0,9,0;7.42504969e-21*	16,0,0,0	8,0,1,0;0.01679351*	24,0,0,0	7,0,1,0;0.01668158*	35,0,0,0	11,0,7,0;8.81059812e-16*	39,0,0,0	3,0,1,0;0.00809801*	34,0,0,0	8,0,6,0;2.78835045e-14*	29,0,0,0	6,0,6,0;5.18972807e-15*	3UTR;repeat	Aech_04121_UTR3-N1;TE322408-denovo	-	-
scaffold10	1978170	+	A	A->I	21,0,0,0	8,0,0,0;1.00000000	29,0,0,0	22,0,1,0;0.03010966*	29,0,0,0	17,0,4,0;1.37209873e-08*	15,0,0,0	7,0,2,0;0.00010162*	24,0,0,0	7,0,1,0;0.01668158*	37,0,0,0	14,0,5,0;3.06761523e-11*	37,0,0,0	3,0,2,0;3.01721136e-05*	32,0,0,0	13,0,1,0;0.02466115*	29,0,0,0	8,0,5,0;5.03604022e-12*	3UTR;repeat	Aech_04121_UTR3-N1;TE322408-denovo	-	-
scaffold10	1978172	+	A	A->I	21,0,0,0	7,0,1,0;0.01399517*	26,0,0,0	32,0,4,0;1.38840666e-07*	27,0,0,0	24,0,6,0;2.02486995e-12*	13,0,0,0	11,0,1,0;0.02177352*	25,0,0,0	12,0,2,0;0.00028794*	31,0,0,0	15,0,7,0;1.29600705e-15*	39,0,0,0	12,0,0,0;1.00000000	31,0,0,0	13,0,2,0;0.00027303*	27,0,0,0	8,0,6,0;1.47989964e-14*	3UTR;repeat	Aech_04121_UTR3-N1;TE322408-denovo	-	-
scaffold10	2004243	+	A	A->I	32,0,0,0	1,0,1,0;0.00400153	40,0,0,0	0,0,0,0;1.00000000	29,0,0,0	2,0,3,0;2.25000020e-08*	22,0,0,0	1,0,0,0;1.00000000	43,0,0,0	0,0,0,0;1.00000000	43,0,0,0	2,0,0,0;1.00000000	44,0,0,0	0,0,0,0;1.00000000	31,0,0,0	0,0,1,0;0.00225016	31,0,0,0	0,0,3,0;2.99830742e-09*	5UTR	Aech_04126_UTR5-N1	-	-
scaffold10	2143158	+	G	G->A	0,0,19,0	0,0,59,0;1.00000000	0,0,25,0	0,0,61,0;1.00000000	0,0,21,0	0,0,47,0;1.00000000	0,0,16,0	0,0,37,0;1.00000000	0,0,17,0	0,0,29,0;1.00000000	0,0,29,0	0,0,23,0;1.00000000	0,0,26,0	0,0,24,0;1.00000000	0,0,19,0	3,0,45,0;4.86515427e-05*	0,0,19,0	0,0,50,0;1.00000000	3UTR;repeat	Aech_04132_UTR3-N1;TE322671-denovo	-	-
scaffold10	2144054	-	G	C->U	0,0,26,0	0,0,46,0;1.00000000	0,0,21,0	4,0,66,0;1.88614415e-06*	0,0,36,0	0,0,36,0;1.00000000	0,0,15,0	1,0,50,0;0.08325591	0,0,22,0	1,0,43,0;0.08043299	0,0,42,0	1,0,39,0;0.04730038*	0,0,32,0	0,0,25,0;1.00000000	0,0,35,0	1,0,26,0;0.04520075*	0,0,22,0	0,0,45,0;1.00000000	-	-	-	-
scaffold10	2144064	-	G	C->U	0,0,23,0	0,0,40,0;1.00000000	0,0,24,0	0,0,64,0;1.00000000	0,0,30,0	0,0,35,0;1.00000000	0,0,15,0	1,0,46,0;0.07705592	0,0,25,0	1,0,42,0;0.07871144	0,0,44,0	0,0,34,0;1.00000000	0,0,33,0	1,0,19,0;0.03454152*	0,0,37,0	3,0,22,0;7.71349314e-06*	0,0,21,0	1,0,35,0;0.04734148*	-	-	-	-
scaffold10	2144893	+	A	A->I	33,0,0,0	10,0,1,0;0.01864856*	39,0,0,0	34,0,1,0;0.04485077*	39,0,0,0	28,0,1,0;0.03557196*	30,0,0,0	17,0,0,0;1.00000000	29,0,0,0	6,0,0,0;1.00000000	34,0,0,0	51,0,2,0;0.00179598*	35,0,0,0	21,0,1,0;0.03772113*	47,0,0,0	29,0,0,0;1.00000000	19,0,0,0	22,0,3,0;4.75896307e-06*	-	-	-	-
scaffold10	2144946	+	A	A->I	30,0,0,0	11,0,2,0;0.00019098*	24,0,0,0	27,0,5,0;6.50798800e-10*	24,0,0,0	19,0,5,0;1.21318135e-10*	32,0,0,0	15,0,2,0;0.00035857*	28,0,0,0	7,0,0,0;1.00000000	21,0,0,0	34,0,9,0;5.20288543e-16*	24,0,0,0	17,0,2,0;0.00043827*	40,0,0,0	21,0,1,0;0.03734444*	17,0,0,0	20,0,4,0;2.77131284e-08*	repeat	TE322673-denovo	-	-
scaffold10	2144956	+	A	A->I	33,0,0,0	4,0,1,0;0.00916306*	28,0,0,0	14,0,1,0;0.02011923*	25,0,0,0	9,0,1,0;0.01288451*	26,0,0,0	9,0,3,0;8.84407407e-07*	33,0,0,0	6,0,0,0;1.00000000	21,0,0,0	18,0,3,0;2.16779765e-06*	28,0,0,0	9,0,1,0;0.01831957*	39,0,0,0	10,0,1,0;0.01979067*	20,0,0,0	10,0,2,0;0.00011696*	repeat	TE322673-denovo	-	-
scaffold10	2145468	+	A	A->I	32,0,0,0	15,0,1,0;0.02613988*	33,0,0,0	56,0,7,0;2.22202983e-12*	35,0,0,0	34,0,1,0;0.04253860*	39,0,0,0	19,0,0,0;1.00000000	16,0,0,0	13,0,2,0;0.00032968*	43,0,0,0	33,0,4,0;1.18764122e-07*	33,0,0,0	19,0,1,0;0.03454152*	39,0,0,0	23,0,3,0;8.68902807e-06*	26,0,0,0	36,0,0,0;1.00000000	-	-	-	-
scaffold10	2146750	+	A	A->I	47,0,0,0	14,0,0,0;1.00000000	49,0,0,0	55,0,2,0;0.00238788*	42,0,0,0	34,0,1,0;0.04253860*	34,0,0,0	22,0,1,0;0.03959520*	38,0,0,0	21,0,0,0;1.00000000	64,0,0,0	42,0,0,0;1.00000000	43,0,0,0	38,0,0,0;1.00000000	37,0,0,0	32,0,0,0;1.00000000	33,0,0,0	41,0,3,0;2.46122123e-05*	-	-	-	-
scaffold10	2148670	+	A	A->I	22,0,0,0	100,0,2,0;0.00902397*	18,0,0,0	152,0,5,0;1.44057423e-06*	21,0,0,0	103,0,7,0;8.60890403e-11*	11,0,0,0	66,0,0,0;1.00000000	20,0,0,0	51,0,0,0;1.00000000	25,0,0,0	119,0,5,0;3.61967847e-07*	32,0,0,0	65,0,2,0;0.00457466*	19,0,0,0	104,0,0,0;1.00000000	20,0,0,0	88,0,6,0;2.34843164e-09*	-	-	-	-
scaffold10	2241712	+	A	A->I	11,0,0,0	7,0,0,0;1.00000000	13,0,0,0	17,0,3,0;2.35297833e-06*	14,0,0,0	14,0,2,0;0.00018165*	12,0,0,0	5,0,2,0;6.14292186e-05*	16,0,0,0	5,0,0,0;1.00000000	22,0,0,0	22,0,2,0;0.00038223*	13,0,0,0	4,0,3,0;1.48681983e-07*	14,0,0,0	14,0,0,0;1.00000000	14,0,0,0	12,0,4,0;5.24713094e-09*	repeat	TE322812-denovo	-	-
scaffold10	2242452	+	A	A->I	22,0,0,0	8,0,0,0;1.00000000	16,0,0,0	13,0,4,0;6.80166001e-09*	24,0,0,0	16,0,3,0;1.81443998e-06*	21,0,0,0	5,0,0,0;1.00000000	36,0,0,0	6,0,0,0;1.00000000	37,0,0,0	34,0,4,0;1.32354400e-07*	26,0,0,0	2,0,1,0;0.00624726*	27,0,0,0	15,0,0,0;1.00000000	25,0,0,0	8,0,0,0;1.00000000	repeat	TE322814-denovo	-	-
scaffold10	2242520	+	A	A->I	30,0,0,0	9,0,1,0;0.01710670*	25,0,0,0	29,0,5,0;8.83946286e-10*	22,0,0,0	21,0,5,0;1.85768554e-10*	26,0,0,0	8,0,1,0;0.01679351*	32,0,0,0	13,0,0,0;1.00000000	29,0,0,0	31,0,8,0;3.45849808e-16*	31,0,0,0	5,0,1,0;0.01162988*	36,0,0,0	13,0,2,0;0.00027303*	24,0,0,0	17,0,2,0;0.00029345*	repeat	TE322814-denovo	-	-
scaffold10	2275096	+	A	A->I	26,0,0,0	261,0,10,0;2.78474354e-12*	28,0,0,0	276,0,7,0;5.33614096e-08*	18,0,0,0	290,0,14,0;1.09222670e-15*	34,0,0,0	226,0,7,0;2.74002246e-08*	36,0,0,0	186,0,3,0;0.00285116*	47,0,0,0	444,0,30,0;8.81059812e-16*	40,0,0,0	186,0,6,0;2.31488004e-07*	34,0,0,0	162,0,4,0;7.61330256e-05*	20,0,0,0	229,0,17,0;7.49751038e-16*	-	-	-	-
scaffold10	2308599	+	A	A->I	12,0,0,0	54,0,3,0;7.31207081e-05*	14,0,0,0	83,0,1,0;0.10288459	24,0,0,0	87,0,5,0;9.70438451e-08*	21,0,0,0	58,0,0,0;1.00000000	23,0,0,0	32,0,3,0;2.42122414e-05*	25,0,0,0	130,0,6,0;1.43593481e-08*	29,0,0,0	81,0,2,0;0.00671584*	26,0,0,0	38,0,2,0;0.00187551*	21,0,0,0	68,0,8,0;8.24396299e-14*	3UTR	Aech_04149_UTR3-N1	-	-
scaffold10	2308610	+	A	A->I	12,0,0,0	54,0,4,0;1.42500672e-06*	14,0,0,0	79,0,5,0;7.28058411e-08*	23,0,0,0	87,0,7,0;2.93480659e-11*	19,0,0,0	54,0,3,0;8.09216371e-05*	25,0,0,0	32,0,2,0;0.00164641*	23,0,0,0	120,0,11,0;8.81059812e-16*	29,0,0,0	77,0,2,0;0.00630307*	29,0,0,0	36,0,2,0;0.00169585*	24,0,0,0	70,0,1,0;0.09013187	3UTR	Aech_04149_UTR3-N1	-	-
scaffold10	2308611	+	A	A->I	11,0,0,0	56,0,1,0;0.08576526	16,0,0,0	73,0,6,0;8.50539820e-10*	24,0,0,0	86,0,5,0;9.19769189e-08*	19,0,0,0	54,0,1,0;0.08945998	26,0,0,0	32,0,1,0;0.06130994	22,0,0,0	120,0,7,0;1.98700335e-10*	29,0,0,0	73,0,1,0;0.11795152	28,0,0,0	35,0,1,0;0.05924329	23,0,0,0	71,0,1,0;0.09133075	3UTR	Aech_04149_UTR3-N1	-	-
scaffold10	2308622	+	A	A->I	11,0,0,0	61,0,2,0;0.00391895*	17,0,0,0	79,0,1,0;0.09828069	24,0,0,0	95,0,2,0;0.00588713*	15,0,0,0	56,0,1,0;0.09252849	30,0,0,0	31,0,3,0;2.29862877e-05*	21,0,0,0	134,0,1,0;0.14915001	25,0,0,0	80,0,2,0;0.00655980*	25,0,0,0	34,0,0,0;1.00000000	22,0,0,0	76,0,1,0;0.09734644	3UTR	Aech_04149_UTR3-N1	-	-
scaffold10	2308629	+	A	A->I	13,0,0,0	57,0,14,0;6.95951695e-27*	15,0,0,0	73,0,15,0;5.00005874e-28*	28,0,0,0	82,0,18,0;4.55183019e-34*	11,0,0,0	50,0,8,0;1.90581063e-14*	27,0,0,0	23,0,10,0;1.97285587e-15*	23,0,0,0	103,0,37,0;5.20288543e-16*	26,0,0,0	69,0,6,0;1.08631797e-09*	26,0,0,0	35,0,4,0;3.34446951e-07*	21,0,0,0	64,0,17,0;2.27349738e-33*	3UTR	Aech_04149_UTR3-N1	-	-
scaffold10	2342858	+	G	G->A	0,0,29,0	0,0,18,0;1.00000000	0,0,46,0	0,0,27,0;1.00000000	0,0,39,0	3,0,28,0;7.66355640e-06*	0,0,29,0	0,0,24,0;1.00000000	0,0,36,1	0,0,14,0;1.00000000	0,0,42,0	0,0,43,0;1.00000000	0,0,33,0	1,0,33,0;0.05664694	0,0,35,0	0,0,19,0;1.00000000	0,0,26,0	0,0,26,0;1.00000000	CDS	Aech_04159_CDS-N3	-	-
scaffold10	2354282	-	T	A->I	0,0,0,12	0,3,0,19;4.83056692e-06*	0,0,0,17	0,0,0,38;1.00000000	0,0,0,11	0,1,0,55;0.06638590	0,0,0,10	0,1,0,34;0.05850078	0,0,0,13	0,0,0,25;1.00000000	0,0,0,9	0,1,0,34;0.04163785	0,0,0,11	0,1,0,27;0.04718184*	0,0,0,12	0,0,0,21;1.00000000	0,0,0,12	0,0,0,43;1.00000000	-	-	-	-
scaffold10	2376824	-	T	A->I	0,0,0,10	0,2,0,7;9.20675438e-05*	0,0,0,11	0,5,0,19;1.45546023e-10*	0,0,0,12	0,0,0,9;1.00000000	0,0,0,10	0,2,0,3;3.08803019e-05*	0,0,0,10	0,0,0,4;1.00000000	0,0,0,12	0,3,0,18;2.16779765e-06*	0,0,0,16	0,0,0,4;1.00000000	0,0,0,16	0,0,0,2;1.00000000	0,0,0,9	0,2,0,4;2.82336233e-05	repeat	TE323013-denovo	-	-
scaffold10	2376826	-	T	A->I	0,0,0,9	0,2,0,8;0.00011368	0,0,0,10	0,4,0,20;2.75150305e-08*	0,0,0,13	0,0,0,9;1.00000000	0,0,0,10	0,0,0,6;1.00000000	0,0,0,10	0,2,0,3;3.64139502e-05*	0,0,0,13	0,5,0,15;3.99308426e-11*	0,0,0,16	0,0,0,3;1.00000000	0,0,0,17	0,0,0,2;1.00000000	0,0,0,9	0,1,0,7;0.01138354	repeat	TE323013-denovo	-	-
scaffold10	2376830	-	T	A->I	0,0,0,10	0,2,0,8;0.00011368*	0,0,0,12	0,9,0,17;3.43996838e-20*	0,0,0,13	0,1,0,8;0.01164546*	0,0,0,8	0,2,0,3;3.08803019e-05	0,0,0,9	0,1,0,3;0.00902728	0,0,0,12	0,1,0,19;0.02436462*	0,0,0,14	0,0,0,3;1.00000000	0,0,0,17	0,1,0,1;0.00424561	0,0,0,10	0,2,0,6;5.12803639e-05*	repeat	TE323013-denovo	-	-
scaffold10	2376833	-	T	A->I	0,0,0,9	0,3,0,8;5.98816678e-07	0,0,0,10	0,15,0,11;1.86518840e-37*	0,0,0,13	0,2,0,7;5.67024217e-05*	0,0,0,8	0,3,0,2;4.72304781e-08	0,0,0,9	0,1,0,4;0.01098500	0,0,0,13	0,5,0,15;3.99308426e-11*	0,0,0,14	0,1,0,1;0.00432336	0,0,0,15	0,0,0,2;1.00000000	0,0,0,9	0,2,0,6;5.12803639e-05	repeat	TE323013-denovo	-	-
scaffold10	2376842	-	T	A->I	0,0,0,7	0,3,0,9;7.92312277e-07	0,0,0,8	0,8,0,14;7.20234635e-16	0,0,0,12	0,3,0,8;3.28500733e-07*	0,0,0,9	0,1,0,5;0.01169966	0,0,0,9	0,0,0,5;1.00000000	0,0,0,14	0,6,0,12;6.13758181e-14*	0,0,0,12	0,0,0,2;1.00000000	0,0,0,16	0,1,0,1;0.00424561	0,0,0,9	0,2,0,6;5.12803639e-05	repeat	TE323013-denovo	-	-
scaffold10	2377744	-	T	A->I	0,0,0,24	0,3,0,1;1.79706490e-08*	0,0,0,18	0,0,0,1;1.00000000	0,0,0,33	0,1,0,0;0.00142671	0,0,0,21	0,0,0,0;1.00000000	0,0,0,12	0,2,0,0;4.33511777e-06	0,0,0,24	0,4,0,0;2.88860579e-12*	0,0,0,22	0,1,0,0;0.00229833	0,0,0,23	0,0,0,2;1.00000000	0,0,0,20	0,6,0,0;8.94947900e-18*	repeat	TE323015-denovo	-	-
scaffold10	2377745	-	T	A->I	0,0,0,24	0,3,0,1;1.79706490e-08*	0,0,0,16	0,0,0,1;1.00000000	0,0,0,35	0,1,0,0;0.00142671	0,0,0,19	0,0,0,0;1.00000000	0,0,0,14	0,2,0,0;4.33511777e-06	0,0,0,25	0,4,0,0;2.88860579e-12*	0,0,0,21	0,1,0,0;0.00229833	0,0,0,23	0,1,0,1;0.00424561	0,0,0,19	0,6,0,0;8.94947900e-18*	repeat	TE323015-denovo	-	-
scaffold10	2377922	-	T	A->I	0,0,0,22	0,0,0,0;1.00000000	0,0,0,16	0,1,0,2;0.00443017*	0,0,0,10	0,3,0,1;9.37650811e-09*	0,0,0,9	0,1,0,1;0.00436601	0,0,0,10	0,0,0,1;1.00000000	0,0,0,17	0,3,0,4;6.59926972e-08*	0,0,0,16	0,0,0,3;1.00000000	0,0,0,23	0,0,0,1;1.00000000	0,0,0,11	0,1,0,4;0.00732011*	3UTR;repeat	Aech_04167_UTR3-N1;TE323016-denovo	-	-
scaffold100	77903	-	T	A->I	0,0,0,21	0,0,0,1;1.00000000	0,0,0,16	0,2,0,3;1.88099192e-05*	0,0,0,28	0,3,0,7;2.42082621e-07*	0,0,0,17	0,1,0,0;0.00231466	0,0,0,36	0,0,0,0;1.00000000	0,0,0,24	0,2,0,0;1.66371214e-06	0,0,0,27	0,0,0,1;1.00000000	0,0,0,31	0,0,0,2;1.00000000	0,0,0,19	0,1,0,6;0.01004197*	-	-	-	-
scaffold100	77910	-	T	A->I	0,0,0,22	0,0,0,2;1.00000000	0,0,0,15	0,1,0,4;0.00714808*	0,0,0,30	0,4,0,5;3.48926814e-10*	0,0,0,19	0,1,0,0;0.00231466	0,0,0,38	0,0,0,0;1.00000000	0,0,0,24	0,1,0,0;0.00135328	0,0,0,33	0,1,0,0;0.00229833	0,0,0,30	0,1,0,1;0.00424561	0,0,0,17	0,0,0,6;1.00000000	-	-	-	-
scaffold100	77926	-	T	A->I	0,0,0,20	0,0,0,2;1.00000000	0,0,0,22	0,2,0,2;1.15649534e-05*	0,0,0,27	0,4,0,9;1.87074092e-09*	0,0,0,17	0,1,0,2;0.00628005*	0,0,0,38	0,0,0,0;1.00000000	0,0,0,29	0,1,0,0;0.00135328	0,0,0,32	0,0,0,1;1.00000000	0,0,0,27	0,2,0,1;9.69229086e-06*	0,0,0,20	0,0,0,4;1.00000000	-	-	-	-
scaffold100	227257	-	T	A->I	0,0,0,12	0,0,0,2;1.00000000	0,0,0,10	0,0,0,2;1.00000000	0,0,0,13	0,0,0,1;1.00000000	0,0,0,8	0,0,0,2;1.00000000	0,0,0,7	0,0,0,0;1.00000000	0,0,0,18	0,3,0,7;2.14706607e-07*	0,0,0,8	0,0,0,0;1.00000000	0,0,0,9	0,0,0,0;1.00000000	0,0,0,10	0,0,0,1;1.00000000	repeat	TP36201-repbase	-	-
scaffold100	227261	-	T	A->I	0,0,0,14	0,0,0,2;1.00000000	0,0,0,13	0,0,0,1;1.00000000	0,0,0,15	0,0,0,3;1.00000000	0,0,0,11	0,0,0,2;1.00000000	0,0,0,11	0,0,0,0;1.00000000	0,0,0,19	0,3,0,7;2.14706607e-07*	0,0,0,8	0,0,0,0;1.00000000	0,0,0,11	0,0,0,0;1.00000000	0,0,0,10	0,0,0,1;1.00000000	repeat	TP36201-repbase	-	-
scaffold100	254909	-	T	A->I	0,0,0,15	0,0,0,10;1.00000000	0,0,0,25	0,1,0,22;0.03010966*	0,0,0,15	0,0,0,14;1.00000000	0,0,0,10	0,1,0,7;0.01510980*	0,0,0,18	0,2,0,6;9.50957086e-05*	0,0,0,24	0,8,0,8;9.08755417e-20*	0,0,0,18	0,3,0,1;1.92960264e-08*	0,0,0,16	0,3,0,16;3.58099292e-06*	0,0,0,16	0,2,0,5;3.89585581e-05*	repeat	TE020611-denovo	-	-
scaffold100	254915	-	T	A->I	0,0,0,12	0,0,0,12;1.00000000	0,0,0,21	0,1,0,20;0.02764536*	0,0,0,17	0,0,0,13;1.00000000	0,0,0,9	0,1,0,7;0.01510980	0,0,0,15	0,2,0,6;9.50957086e-05*	0,0,0,23	0,7,0,9;6.72394582e-17*	0,0,0,17	0,2,0,1;9.82225338e-06*	0,0,0,13	0,3,0,14;2.55108612e-06*	0,0,0,15	0,1,0,6;0.01004197*	repeat	TE020611-denovo	-	-
scaffold100	254999	-	T	A->I	0,0,0,19	0,1,0,12;0.02168737*	0,0,0,16	0,0,0,29;1.00000000	0,0,0,10	0,4,0,15;9.21606744e-09*	0,0,0,15	0,1,0,2;0.00628005*	0,0,0,19	0,1,0,11;0.02399798*	0,0,0,28	0,2,0,16;0.00021533*	0,0,0,14	0,0,0,4;1.00000000	0,0,0,15	0,0,0,9;1.00000000	0,0,0,15	0,1,0,6;0.01004197*	repeat	TE020611-denovo	-	-
scaffold101	21635	+	A	A->I	7,0,0,0	9,0,0,0;1.00000000	12,0,0,0	17,0,0,0;1.00000000	14,0,0,0	26,0,3,0;6.26447045e-06*	11,0,0,0	4,0,2,0;4.49499157e-05*	12,0,0,0	9,0,0,0;1.00000000	10,0,0,0	28,0,7,0;2.21229269e-14*	16,0,0,0	12,0,2,0;0.00024034*	13,0,0,0	19,0,0,0;1.00000000	15,0,0,0	24,0,6,0;2.41961853e-12*	intron;repeat	Aech_13897_intron-N3;TE020814-denovo	-	-
scaffold101	21642	+	A	A->I	8,0,0,0	3,0,3,0;8.21117287e-08	12,0,0,0	6,0,5,0;1.94474077e-12*	12,0,0,0	13,0,10,0;1.19118873e-23*	13,0,0,0	5,0,1,0;0.01169966*	13,0,0,0	8,0,0,0;1.00000000	11,0,0,0	18,0,15,0;5.20288543e-16*	13,0,0,0	7,0,4,0;1.83233767e-09*	12,0,0,0	12,0,2,0;0.00023808*	14,0,0,0	12,0,15,0;3.78258036e-37*	intron;repeat	Aech_13897_intron-N3;TE020814-denovo	-	-
scaffold101	22048	+	A	A->I	18,0,0,0	0,0,0,0;1.00000000	28,0,0,0	0,0,2,0;2.09870418e-06	20,0,0,0	0,0,4,0;3.34036535e-12*	22,0,0,0	0,0,1,0;0.00231466	36,0,0,0	0,0,0,0;1.00000000	25,0,0,0	0,0,4,0;2.88860579e-12*	36,0,0,0	2,0,1,0;0.00624726*	26,0,0,0	0,0,0,0;1.00000000	20,0,0,0	1,0,2,0;6.11839819e-06*	intron;repeat	Aech_13897_intron-N3;TE020816-denovo	-	-
scaffold101	22056	+	A	A->I	20,0,0,0	1,0,0,0;1.00000000	27,0,0,0	1,0,2,0;5.98312308e-06*	20,0,0,0	3,0,4,0;1.02605098e-10*	20,0,0,0	1,0,0,0;1.00000000	36,0,0,0	1,0,1,0;0.00488218	27,0,0,0	1,0,3,0;8.29637283e-09*	36,0,0,0	3,0,0,0;1.00000000	27,0,0,0	1,0,0,0;1.00000000	19,0,0,0	2,0,0,0;1.00000000	intron;repeat	Aech_13897_intron-N3;TE020816-denovo	-	-
scaffold101	22059	+	A	A->I	17,0,0,0	1,0,0,0;1.00000000	28,0,0,0	0,0,3,0;3.00370920e-09*	21,0,0,0	1,0,7,0;6.81545123e-20*	17,0,0,0	0,0,1,0;0.00231466	34,0,0,0	0,0,1,0;0.00263337	29,0,0,0	0,0,3,0;2.20843073e-09*	34,0,0,0	3,0,0,0;1.00000000	26,0,0,0	1,0,0,0;1.00000000	21,0,0,0	2,0,0,0;1.00000000	intron;repeat	Aech_13897_intron-N3;TE020816-denovo	-	-
scaffold101	22087	+	A	A->I	20,0,0,0	2,0,1,0;0.00578126*	19,0,0,0	3,0,3,0;5.07661420e-08*	25,0,0,0	4,0,11,0;1.85945657e-29*	15,0,0,0	5,0,0,0;1.00000000	35,0,0,0	0,0,0,0;1.00000000	28,0,0,0	3,0,5,0;1.77633051e-13*	34,0,0,0	5,0,1,0;0.01162988*	23,0,0,0	1,0,2,0;9.69229086e-06*	15,0,0,0	2,0,3,0;2.67440016e-08*	intron;repeat	Aech_13897_intron-N3;TE020816-denovo	-	-
scaffold101	22138	+	A	A->I	17,0,0,0	2,0,1,0;0.00578126*	19,0,0,0	4,0,2,0;2.76337692e-05*	21,0,0,0	8,0,4,0;1.30955935e-09*	22,0,0,0	5,0,0,0;1.00000000	20,0,0,0	0,0,2,0;4.33511777e-06	31,0,0,0	7,0,3,0;2.14706607e-07*	24,0,0,0	5,0,0,0;1.00000000	37,0,0,0	3,0,1,0;0.00792010*	18,0,0,0	4,0,4,0;2.34182676e-10*	intron;repeat	Aech_13897_intron-N3;TE020816-denovo	-	-
scaffold101	22143	+	A	A->I	14,0,0,0	6,0,3,0;3.16988064e-07*	19,0,0,0	3,0,3,0;5.13515151e-08*	19,0,0,0	9,0,7,0;7.90303421e-17*	24,0,0,0	6,0,0,0;1.00000000	18,0,0,0	1,0,2,0;1.20000443e-05*	28,0,0,0	7,0,5,0;2.34449363e-12*	20,0,0,0	2,0,0,0;1.00000000	33,0,0,0	3,0,3,0;8.98753515e-08*	16,0,0,0	5,0,8,0;1.34901971e-20*	intron;repeat	Aech_13897_intron-N3;TE020816-denovo	-	-
scaffold101	91361	+	A	A->I	28,0,0,0	10,0,4,0;5.02683024e-09*	23,0,0,0	12,0,2,0;0.00015532*	29,0,0,0	9,0,6,0;2.03100589e-14*	24,0,0,0	6,0,3,0;3.51284979e-07*	34,0,0,0	3,0,2,0;3.64139502e-05*	35,0,0,0	16,0,7,0;8.81059812e-16*	32,0,0,0	13,0,3,0;2.08131194e-06*	22,0,0,0	9,0,3,0;8.65498194e-07*	12,0,0,0	13,0,5,0;3.13410188e-11*	repeat	TE021006-denovo	-	-
scaffold101	91362	+	A	A->I	29,0,0,0	13,0,1,0;0.02319291*	22,0,0,0	12,0,3,0;9.98243356e-07*	27,0,0,0	8,0,7,0;4.59221330e-17*	22,0,0,0	9,0,0,0;1.00000000	32,0,1,0	3,0,2,0;3.64139502e-05*	35,0,0,0	18,0,3,0;2.16615625e-06*	33,0,0,0	10,0,4,0;5.37327653e-09*	24,0,0,0	10,0,1,0;0.01979067*	10,0,0,0	15,0,3,0;1.80955460e-06*	repeat	TE021006-denovo	-	-
scaffold101	91668	-	T	A->I	0,0,0,36	0,0,0,3;1.00000000	0,0,0,36	0,0,0,2;1.00000000	0,0,0,33	0,1,0,4;0.00665875*	0,0,0,21	0,0,0,2;1.00000000	0,0,0,23	0,0,0,1;1.00000000	0,0,0,44	0,0,0,5;1.00000000	0,0,0,37	0,0,0,3;1.00000000	0,0,0,34	0,1,0,3;0.00792010*	0,0,0,12	0,3,0,6;2.02125171e-07*	intron;repeat	Aech_13904_intron-N1;TE021007-denovo	-	-
scaffold101	92076	-	T	A->I	0,0,0,19	0,2,0,2;1.72435111e-05*	0,0,0,26	0,0,0,3;1.00000000	0,0,0,19	0,1,0,3;0.00538365*	0,0,0,12	0,0,0,1;1.00000000	0,0,0,22	0,0,0,2;1.00000000	0,0,0,25	0,3,0,4;6.59926972e-08*	0,0,0,25	0,1,0,6;0.01335991*	0,0,0,24	0,0,0,1;1.00000000	0,0,0,19	0,0,0,2;1.00000000	5UTR;repeat	Aech_13904_UTR5-N1;TE021012-denovo	-	-
scaffold101	92218	+	A	A->I	27,0,0,0	1,0,1,0;0.00400153	19,0,0,0	0,0,0,0;1.00000000	19,0,0,0	0,0,3,0;2.49542173e-09*	13,0,0,0	0,0,1,0;0.00231466	29,0,0,0	2,0,0,0;1.00000000	24,0,0,0	0,0,3,0;2.20843073e-09*	21,0,0,0	2,0,0,0;1.00000000	29,0,0,0	1,0,1,0;0.00424561	18,0,0,0	0,0,0,0;1.00000000	repeat	TE021015-denovo	-	-
scaffold101	92290	-	T	A->I	0,0,0,27	0,0,0,0;1.00000000	0,0,0,34	0,1,0,4;0.00714808*	0,0,0,34	0,0,0,0;1.00000000	0,0,0,19	0,0,0,0;1.00000000	0,0,0,27	0,0,0,1;1.00000000	0,0,0,47	0,3,0,0;2.20843073e-09*	0,0,0,28	0,1,0,0;0.00229833	0,0,0,34	0,0,0,0;1.00000000	0,0,0,25	0,0,0,2;1.00000000	5UTR;repeat	Aech_13904_UTR5-N1;TE021015-denovo	-	-
scaffold101	118684	-	T	A->I	0,0,0,11	0,1,0,0;0.00211436	0,0,0,19	0,1,0,0;0.00156410	0,0,0,21	0,5,0,0;4.25251313e-15*	0,0,0,16	0,0,0,2;1.00000000	0,0,0,19	0,1,0,3;0.00902728*	0,0,0,29	0,1,0,4;0.00641182*	0,0,0,18	0,0,0,1;1.00000000	0,0,0,26	0,1,0,1;0.00424561	0,0,0,16	0,2,0,2;1.18077829e-05*	repeat	TE021081-denovo	-	-
scaffold101	118721	-	T	A->I	0,0,0,20	0,0,0,0;1.00000000	0,0,0,26	0,2,0,0;2.09870418e-06	0,0,0,29	0,2,0,0;1.84392688e-06	0,0,0,22	0,0,0,0;1.00000000	0,0,0,20	0,2,0,0;4.33511777e-06	0,0,0,34	0,3,0,0;2.20843073e-09*	0,0,0,28	0,0,0,1;1.00000000	0,0,0,26	0,2,0,0;3.49697717e-06	0,0,0,29	0,1,0,1;0.00309149	repeat	TE021081-denovo	-	-
scaffold101	125134	-	T	A->I	0,0,0,35	0,0,0,2;1.00000000	0,0,0,38	0,1,0,0;0.00156410	0,0,0,30	0,0,0,0;1.00000000	0,0,0,18	0,0,0,4;1.00000000	0,0,0,36	0,0,0,0;1.00000000	0,0,0,38	0,3,0,3;3.86197056e-08*	0,0,0,26	0,0,0,5;1.00000000	0,0,0,37	0,0,0,0;1.00000000	0,0,0,24	0,2,0,1;6.11839819e-06*	5UTR;repeat	Aech_13909_UTR5-N1;TE021098-denovo	-	-
scaffold101	193640	-	T	A->I	0,0,0,32	0,1,0,7;0.01399517*	0,0,0,24	0,2,0,9;9.55267750e-05*	0,0,0,20	0,4,0,7;8.84709030e-10*	0,0,0,26	0,0,0,8;1.00000000	0,0,0,42	0,0,0,1;1.00000000	0,0,0,39	0,1,0,10;0.01370406*	0,0,0,31	0,1,0,6;0.01335991*	0,0,0,31	0,0,0,10;1.00000000	0,0,0,32	0,0,0,5;1.00000000	intron;repeat	Aech_13911_intron-N8;TE021181-denovo	-	-
scaffold101	193644	-	T	A->I	0,0,0,31	0,2,0,5;5.56232502e-05*	0,0,0,21	0,4,0,6;6.84641492e-10*	0,0,0,23	0,5,0,7;2.71792248e-12*	0,0,0,22	0,1,0,5;0.01169966*	0,0,0,45	0,0,0,1;1.00000000	0,0,0,33	0,3,0,6;1.52527174e-07*	0,0,0,24	0,2,0,6;7.92019569e-05*	0,0,0,34	0,2,0,6;7.79906788e-05*	0,0,0,30	0,2,0,2;1.18077829e-05*	intron;repeat	Aech_13911_intron-N8;TE021181-denovo	-	-
scaffold101	195557	-	T	A->I	0,0,0,21	0,0,0,1;1.00000000	0,0,0,14	0,3,0,0;3.00370920e-09*	0,0,0,11	0,1,0,0;0.00142671	0,0,0,16	0,0,0,0;1.00000000	0,0,0,20	0,0,0,0;1.00000000	0,0,0,25	0,2,0,0;1.66371214e-06	0,0,0,26	0,1,0,0;0.00229833	0,0,0,19	0,0,0,0;1.00000000	0,0,0,18	0,0,0,0;1.00000000	intron;repeat	Aech_13911_intron-N8;TE021184-denovo	-	-
scaffold102	32906	-	T	A->I	0,0,0,8	0,0,0,0;1.00000000	0,0,0,7	0,0,0,0;1.00000000	0,0,0,5	0,1,0,6;0.00918280	0,0,0,7	0,0,0,0;1.00000000	0,0,0,8	0,1,0,0;0.00263337	0,0,0,12	0,4,0,5;3.04978131e-10*	0,0,0,12	0,0,0,2;1.00000000	0,0,0,10	0,0,0,2;1.00000000	0,0,0,6	0,0,0,3;1.00000000	repeat	TE085833-repbase	-	-
scaffold102	32908	-	T	A->I	0,0,0,8	0,0,0,0;1.00000000	0,0,0,7	0,0,0,0;1.00000000	0,0,0,5	0,9,0,1;1.15299232e-25	0,0,0,9	0,0,0,0;1.00000000	0,0,0,8	0,1,0,0;0.00263337	0,0,0,12	0,8,0,1;7.57385605e-23*	0,0,0,11	0,2,0,1;9.82225338e-06*	0,0,0,10	0,2,0,0;3.49697717e-06	0,0,0,6	0,2,0,1;6.11839819e-06	repeat	TE085833-repbase	-	-
scaffold102	33212	-	T	A->I	0,0,0,9	0,3,0,2;4.20825316e-08	0,0,0,16	0,5,0,13;3.14806590e-11*	0,0,0,10	0,8,0,13;1.60955261e-18*	0,0,0,10	0,7,0,5;1.51215304e-17*	0,0,0,14	0,1,0,6;0.01477604*	0,0,0,26	0,13,0,11;3.14736763e-32*	0,0,0,17	0,1,0,6;0.01335991*	0,0,0,12	0,5,0,5;1.98535834e-12*	0,0,0,8	0,5,0,3;2.50038437e-13	-	-	-	-
scaffold102	33214	-	T	A->I	0,0,0,9	0,1,0,4;0.00916306	0,0,0,16	0,3,0,19;3.15081571e-06*	0,0,0,9	0,0,0,22;1.00000000	0,0,0,12	0,0,0,14;1.00000000	0,0,0,13	0,0,0,7;1.00000000	0,0,0,27	0,2,0,19;0.00029286*	0,0,0,18	0,1,0,7;0.01503040*	0,0,0,12	0,1,0,9;0.01814754*	0,0,0,9	0,3,0,5;1.38065615e-07	-	-	-	-
scaffold102	33236	-	T	A->I	0,0,0,12	0,1,0,1;0.00400153	0,0,0,21	0,3,0,14;1.46967094e-06*	0,0,0,10	0,1,0,13;0.01776785*	0,0,0,11	0,1,0,9;0.01846463*	0,0,0,16	0,1,0,5;0.01288322*	0,0,0,27	0,6,0,12;6.13758181e-14*	0,0,0,23	0,0,0,6;1.00000000	0,0,0,18	0,2,0,4;4.36182033e-05*	0,0,0,9	0,2,0,5;3.89585581e-05	-	-	-	-
scaffold102	33247	-	T	A->I	0,0,0,13	0,1,0,1;0.00400153	0,0,0,18	0,3,0,15;1.75175420e-06*	0,0,0,13	0,3,0,12;8.74299472e-07*	0,0,0,13	0,0,0,13;1.00000000	0,0,0,16	0,0,0,6;1.00000000	0,0,0,31	0,2,0,14;0.00017004*	0,0,0,20	0,0,0,6;1.00000000	0,0,0,21	0,0,0,6;1.00000000	0,0,0,10	0,0,0,7;1.00000000	-	-	-	-
scaffold102	33344	-	T	A->I	0,0,0,16	0,0,0,2;1.00000000	0,0,0,18	0,1,0,0;0.00156410	0,0,0,21	0,0,0,1;1.00000000	0,0,0,19	0,0,0,0;1.00000000	0,0,0,25	0,2,0,0;4.33511777e-06	0,0,0,26	0,6,0,2;1.63214695e-16*	0,0,0,28	0,1,0,1;0.00432336	0,0,0,18	0,1,0,0;0.00225016	0,0,0,17	0,1,0,0;0.00160402	repeat	TE021428-denovo	-	-
scaffold102	47525	+	A	A->I	25,0,0,0	1,0,0,0;1.00000000	29,0,0,0	2,0,3,0;2.65308920e-08*	24,0,0,0	0,0,0,0;1.00000000	17,0,0,0	0,0,1,0;0.00231466	34,0,0,0	1,0,2,0;1.20000443e-05*	48,0,0,0	0,0,1,0;0.00135328	23,0,0,0	0,0,0,0;1.00000000	25,0,0,0	0,0,0,0;1.00000000	17,0,0,0	0,0,0,0;1.00000000	repeat	TE021448-denovo	-	-
scaffold102	50707	+	A	A->I	43,0,0,0	0,0,1,0;0.00211436	48,0,0,0	2,0,4,0;5.44814596e-11*	22,0,0,0	1,0,3,0;9.37650811e-09*	27,0,0,0	0,0,1,0;0.00231466	28,0,0,0	2,0,0,0;1.00000000	49,0,0,0	0,0,4,0;2.88860579e-12*	41,0,0,0	0,0,2,0;3.51301438e-06	42,0,0,0	0,0,0,0;1.00000000	32,0,0,0	0,0,2,0;2.15029209e-06	repeat	TE021454-denovo	-	-
scaffold102	50713	+	A	A->I	37,0,0,0	0,0,2,0;3.22666211e-06	47,0,0,0	4,0,3,0;8.64312290e-08*	26,0,0,0	2,0,0,0;1.00000000	30,0,0,0	1,0,0,0;1.00000000	24,0,0,0	2,0,0,0;1.00000000	49,0,0,0	1,0,3,0;8.25165496e-09*	41,0,0,0	1,0,1,0;0.00432336	45,0,0,0	0,0,0,0;1.00000000	32,0,0,0	1,0,2,0;6.11839819e-06*	repeat	TE021454-denovo	-	-
scaffold102	50728	+	A	A->I	44,0,0,0	0,0,2,0;3.22666211e-06	46,0,0,0	0,0,4,0;4.06118355e-12*	32,0,0,0	0,0,2,0;1.84392688e-06	32,0,0,0	0,0,1,0;0.00231466	29,0,0,0	2,0,0,0;1.00000000	49,0,0,0	0,0,4,0;2.88860579e-12*	46,0,0,0	0,0,3,0;5.20150486e-09*	42,0,0,0	0,0,0,0;1.00000000	34,0,0,0	0,0,2,0;2.15029209e-06	repeat	TE021454-denovo	-	-
scaffold104	71852	-	T	A->I	0,0,0,22	0,0,0,1;1.00000000	0,0,0,35	0,0,0,2;1.00000000	0,0,0,38	0,4,0,5;3.48926814e-10*	0,0,0,38	0,0,0,0;1.00000000	0,0,0,30	0,1,0,0;0.00263337	0,0,0,50	0,1,0,3;0.00517046*	0,0,0,46	0,0,0,2;1.00000000	0,0,0,40	0,0,0,1;1.00000000	0,0,0,23	0,0,0,3;1.00000000	3UTR;repeat	Aech_05879_UTR3-N1;TE033165-denovo	-	-
scaffold104	255093	+	A	A->I	33,0,0,0	0,0,0,0;1.00000000	42,0,0,0	0,0,1,0;0.00156410	37,0,0,0	2,0,5,0;8.06366427e-14*	28,0,0,0	1,0,0,0;1.00000000	33,0,0,0	0,0,0,0;1.00000000	49,0,0,0	0,0,2,0;1.66371214e-06	30,0,0,0	1,0,1,0;0.00432336	44,0,0,0	0,0,0,0;1.00000000	24,0,0,0	1,0,6,0;5.82860753e-17*	5UTR;repeat	Aech_05887_UTR5-N1;TE033355-denovo	-	-
scaffold104	255101	+	A	A->I	37,0,0,0	0,0,0,0;1.00000000	36,0,0,0	0,0,1,0;0.00156410	37,0,0,0	3,0,2,0;1.66224108e-05*	30,0,0,0	0,0,1,0;0.00231466	33,0,0,0	0,0,0,0;1.00000000	43,0,0,0	0,0,2,0;1.66371214e-06	29,0,0,0	2,0,0,0;1.00000000	41,0,0,0	0,0,0,0;1.00000000	23,0,0,0	2,0,5,0;9.65098945e-14*	5UTR;repeat	Aech_05887_UTR5-N1;TE033355-denovo	-	-
scaffold104	263751	+	A	A->I	32,0,0,0	0,0,1,0;0.00211436	35,0,0,0	1,0,3,0;1.10319380e-08*	36,0,0,0	2,0,1,0;0.00408856*	21,0,0,0	0,0,2,0;3.58681346e-06	25,0,0,0	0,0,0,0;1.00000000	51,0,0,0	1,0,3,0;8.29637283e-09*	36,0,0,0	1,0,3,0;1.90976013e-08*	38,0,0,0	0,0,0,0;1.00000000	30,0,0,0	1,0,0,0;1.00000000	repeat	TE033363-denovo	-	-
scaffold104	263752	+	A	A->I	31,0,0,0	0,0,1,0;0.00211436	34,0,0,0	0,0,3,0;3.00370920e-09*	37,0,0,0	0,0,3,0;2.52251691e-09*	19,0,0,0	0,0,2,0;3.58681346e-06	25,0,0,0	0,0,0,0;1.00000000	49,0,0,0	0,0,4,0;2.88860579e-12*	39,0,0,0	1,0,3,0;1.90976013e-08*	41,0,0,0	0,0,0,0;1.00000000	28,0,0,0	0,0,1,0;0.00160402	repeat	TE033363-denovo	-	-
scaffold104	264327	+	C	C->U	0,33,0,0	0,35,0,0;1.00000000	0,43,0,0	0,37,0,0;1.00000000	0,36,0,0	1,46,0,0;0.05623188	0,40,0,0	0,28,0,4;1.54757582e-07*	0,44,0,0	0,10,0,0;1.00000000	0,48,0,0	0,49,0,0;1.00000000	0,47,0,0	0,33,0,0;1.00000000	0,50,0,0	0,15,0,0;1.00000000	0,22,0,0	0,37,0,0;1.00000000	repeat	TE089534-repbase	-	-
scaffold104	281520	-	G	C->U	0,0,20,0	6,0,100,0;7.43766338e-09*	0,0,10,0	0,0,126,1;0.15176592	0,0,17,0	0,0,129,0;1.00000000	0,0,19,0	0,0,143,0;1.00000000	0,0,15,0	0,0,60,0;1.00000000	0,0,22,0	0,0,120,0;1.00000000	0,0,18,0	0,0,168,0;1.00000000	0,0,26,0	0,0,94,1;0.14889154	0,0,18,0	1,0,119,0;0.14786145	CDS	Aech_05893_CDS-N12	-	-
scaffold104	287820	+	A	A->I	28,0,0,0	14,0,0,0;1.00000000	28,0,0,0	7,0,7,0;3.21659351e-17*	28,0,0,0	6,0,7,0;1.26488399e-17*	23,0,0,0	4,0,2,0;4.49499157e-05*	37,0,0,0	3,0,0,0;1.00000000	42,0,0,0	12,0,4,0;3.89326480e-09*	31,0,0,0	8,0,6,0;2.64182333e-14*	49,0,0,0	4,0,7,0;6.25536742e-18*	27,0,0,0	8,0,7,0;5.38812400e-17*	5UTR;repeat;repeat	Aech_05894_UTR5-N1;TE033404-denovo;TE033405-denovo	-	-
scaffold104	287825	+	A	A->I	31,0,0,0	14,0,1,0;0.02466592*	29,0,0,0	8,0,3,0;3.80659503e-07*	23,0,0,0	11,0,1,0;0.01532908*	21,0,0,0	6,0,0,0;1.00000000	34,0,0,0	3,0,0,0;1.00000000	39,0,0,0	11,0,1,0;0.01489505*	30,0,0,0	12,0,1,0;0.02325880*	52,0,0,0	8,0,3,0;6.56213138e-07*	27,0,0,0	12,0,3,0;1.03010475e-06*	5UTR;repeat	Aech_05894_UTR5-N1;TE033405-denovo	-	-
scaffold104	287842	+	A	A->I	29,0,0,0	10,0,2,0;0.00016313*	33,0,0,0	7,0,6,0;8.49542419e-15*	26,0,0,0	3,0,10,0;3.56437862e-27*	21,0,0,0	5,0,2,0;6.14292186e-05*	35,0,0,0	3,0,1,0;0.00902728*	37,0,0,0	3,0,7,0;8.14072448e-19*	34,0,0,0	10,0,4,0;5.37327653e-09*	45,0,0,0	4,0,6,0;2.48394045e-15*	21,0,0,0	7,0,7,0;2.91122071e-17*	5UTR;repeat	Aech_05894_UTR5-N1;TE033405-denovo	-	-
scaffold104	287844	+	A	A->I	30,0,0,0	6,0,6,0;8.99629799e-15*	31,0,0,0	3,0,11,0;6.67651320e-30*	24,0,0,0	1,0,9,0;1.15299232e-25*	22,0,0,0	0,0,6,0;1.88450798e-17*	37,0,0,0	2,0,2,0;2.27412080e-05*	39,0,0,0	2,0,9,0;5.18686773e-25*	29,0,0,0	3,0,10,0;8.16566740e-27*	46,0,0,0	0,0,10,0;3.70496732e-29*	21,0,0,0	5,0,8,0;1.35860870e-20*	5UTR;repeat	Aech_05894_UTR5-N1;TE033405-denovo	-	-
scaffold104	287846	+	A	A->I	31,0,0,0	7,0,5,0;5.45177806e-12*	31,0,0,0	5,0,7,0;7.79819328e-18*	24,0,0,0	6,0,5,0;1.61747985e-12*	21,0,0,0	4,0,3,0;1.55215404e-07*	37,0,0,0	1,0,3,0;2.49037087e-08*	42,0,0,0	6,0,7,0;1.06826701e-17*	33,0,0,0	5,0,7,0;1.36527929e-17*	44,0,0,0	5,0,5,0;1.99818870e-12*	21,0,0,0	6,0,9,0;5.95577997e-23*	5UTR;repeat	Aech_05894_UTR5-N1;TE033405-denovo	-	-
scaffold104	287872	+	A	A->I	22,0,0,0	8,0,1,0;0.01554605*	35,0,0,0	5,0,5,0;1.08573337e-12*	32,0,0,0	3,0,5,0;2.08981439e-13*	24,0,0,0	4,0,3,0;1.55215404e-07*	27,0,0,0	0,0,3,0;6.61601307e-09*	40,0,0,0	11,0,4,0;2.93953344e-09*	25,0,0,0	5,0,4,0;7.22959338e-10*	40,0,0,0	6,0,2,0;7.79906788e-05*	13,0,0,0	7,0,7,0;2.91122071e-17*	5UTR;repeat	Aech_05894_UTR5-N1;TE033405-denovo	-	-
scaffold104	287915	+	A	A->I	23,0,0,0	4,0,0,0;1.00000000	38,0,0,0	5,0,0,0;1.00000000	35,0,0,0	5,0,3,0;1.16629701e-07*	33,0,0,0	10,0,0,0;1.00000000	30,0,0,0	0,0,0,0;1.00000000	45,0,0,0	11,0,4,0;2.93750696e-09*	35,0,0,0	1,0,0,0;1.00000000	50,0,0,0	2,0,1,0;0.00610581*	20,0,0,0	7,0,2,0;6.51901326e-05*	5UTR;repeat	Aech_05894_UTR5-N1;TE033405-denovo	-	-
scaffold104	287940	+	A	A->I	30,0,0,0	5,0,0,0;1.00000000	43,0,0,0	5,0,0,0;1.00000000	32,0,0,0	8,0,1,0;0.01164546*	35,0,0,0	6,0,1,0;0.01342064*	36,0,0,0	7,0,1,0;0.01668158*	42,0,0,0	9,0,6,0;1.72160158e-14*	39,0,0,0	1,0,0,0;1.00000000	62,0,0,0	4,0,2,0;4.36182033e-05*	26,0,0,0	6,0,1,0;0.01004197*	5UTR;repeat	Aech_05894_UTR5-N1;TE033405-denovo	-	-
scaffold104	287941	+	A	A->I	28,0,0,0	2,0,4,0;8.90423854e-11*	38,0,0,0	6,0,2,0;5.00117387e-05*	33,0,0,0	9,0,2,0;8.53693911e-05*	30,0,0,0	3,0,3,0;9.20100191e-08*	34,0,0,0	3,0,6,0;1.73082745e-15*	38,0,0,0	6,0,8,0;2.21916403e-20*	36,0,0,0	1,0,0,0;1.00000000	59,0,0,0	1,0,5,0;5.40618151e-14*	26,0,0,0	6,0,3,0;2.03286710e-07*	5UTR;repeat	Aech_05894_UTR5-N1;TE033405-denovo	-	-
scaffold104	287948	+	A	A->I	31,0,0,0	4,0,1,0;0.00916306*	36,0,0,0	5,0,5,0;1.07979860e-12*	30,0,0,0	10,0,1,0;0.01410663*	27,0,0,0	6,0,1,0;0.01342064*	31,0,0,0	8,0,1,0;0.01853707*	36,0,0,0	7,0,4,0;7.72953214e-10*	39,0,0,0	1,0,0,0;1.00000000	56,0,0,0	4,0,1,0;0.00968844*	28,0,0,0	6,0,5,0;1.92378636e-12*	5UTR;repeat	Aech_05894_UTR5-N1;TE033405-denovo	-	-
scaffold104	287960	+	A	A->I	35,0,0,0	4,0,1,0;0.00916306*	39,0,0,0	7,0,4,0;1.05692569e-09*	26,0,0,0	8,0,2,0;7.03945460e-05*	33,0,0,0	8,0,0,0;1.00000000	42,0,0,0	8,0,1,0;0.01853707*	41,0,0,0	11,0,4,0;2.93953344e-09*	44,0,0,0	1,0,0,0;1.00000000	56,0,0,0	7,0,0,0;1.00000000	25,0,0,0	6,0,4,0;6.77360571e-10*	5UTR;repeat	Aech_05894_UTR5-N1;TE033405-denovo	-	-
scaffold104	287961	+	A	A->I	34,0,0,0	5,0,1,0;0.01080468*	41,0,0,0	6,0,4,0;6.84641492e-10*	24,0,0,0	9,0,2,0;8.53693911e-05*	31,0,0,0	7,0,2,0;0.00010162*	41,0,0,0	8,0,1,0;0.01853707*	40,0,0,0	13,0,2,0;0.00014926*	43,0,0,0	0,0,0,0;1.00000000	55,0,0,0	5,0,1,0;0.01141160*	22,0,0,0	3,0,4,0;1.20451092e-10*	5UTR;repeat	Aech_05894_UTR5-N1;TE033405-denovo	-	-
scaffold104	287970	+	A	A->I	35,0,0,0	4,0,1,0;0.00916306*	37,0,0,0	11,0,0,0;1.00000000	26,0,0,0	10,0,2,0;0.00010189*	33,0,0,0	9,0,0,0;1.00000000	42,0,0,0	3,0,7,0;3.10360466e-18*	39,0,1,0	17,0,3,0;1.86996953e-06*	43,0,0,0	1,0,0,0;1.00000000	55,0,0,0	11,0,0,0;1.00000000	28,0,0,0	11,0,1,0;0.01668072*	5UTR;repeat	Aech_05894_UTR5-N1;TE033405-denovo	-	-
scaffold104	288278	+	A	A->I	27,0,0,0	0,0,0,0;1.00000000	35,0,0,0	6,0,0,0;1.00000000	31,0,0,0	3,0,2,0;1.66224108e-05*	21,0,0,0	2,0,1,0;0.00628005*	33,0,0,0	1,0,0,0;1.00000000	46,0,0,0	7,0,3,0;2.14706607e-07*	36,0,0,0	4,0,0,0;1.00000000	27,0,0,0	3,0,0,0;1.00000000	27,0,0,0	5,0,2,0;3.89585581e-05*	intron;repeat	Aech_05894_intron-N1;TE033407-denovo	-	-
scaffold104	294473	+	A	A->I	14,0,0,0	2,0,2,0;1.72435111e-05*	5,0,0,0	13,0,3,0;1.21845487e-06	14,0,0,0	1,0,2,0;5.26698779e-06*	10,0,0,0	4,0,3,0;1.55215404e-07*	11,0,0,0	4,0,1,0;0.01098500*	19,0,0,0	6,0,8,0;2.21916403e-20*	9,0,0,0	6,0,2,0;7.92019569e-05	14,0,0,0	1,0,2,0;9.69229086e-06*	9,0,0,0	1,0,4,0;1.86932842e-11	3UTR	Aech_05895_UTR3-N1	-	-
scaffold104	294475	+	A	A->I	14,0,0,0	4,0,1,0;0.00916306*	6,0,0,0	9,0,6,0;2.47123439e-14	13,0,0,0	2,0,1,0;0.00408856*	11,0,0,0	4,0,4,0;4.39482822e-10*	8,0,0,0	2,0,3,0;5.81238499e-08	18,0,0,0	6,0,8,0;2.21916403e-20*	9,0,0,0	7,0,2,0;0.00010031	15,0,0,0	1,0,2,0;9.69229086e-06*	8,0,0,0	0,0,4,0;3.96405594e-12	3UTR	Aech_05895_UTR3-N1	-	-
scaffold104	294482	+	A	A->I	11,0,0,0	5,0,0,0;1.00000000	5,0,0,0	12,0,4,0;5.24605340e-09	13,0,0,0	2,0,0,0;1.00000000	12,0,0,0	4,0,3,0;1.55215404e-07*	10,0,0,0	3,0,1,0;0.00902728*	16,0,0,0	7,0,4,0;7.72953214e-10*	12,0,0,0	8,0,1,0;0.01668433*	13,0,0,0	2,0,2,0;1.85344692e-05*	6,0,0,0	4,0,0,0;1.00000000	3UTR	Aech_05895_UTR3-N1	-	-
scaffold104	294489	+	A	A->I	10,0,0,0	3,0,4,0;1.98520797e-10*	6,0,0,0	3,0,12,0;9.39399998e-33	15,0,0,0	0,0,2,0;1.84392688e-06	10,0,0,0	2,0,3,0;4.72304781e-08*	10,0,0,0	2,0,3,0;5.89593802e-08*	17,0,0,0	3,0,7,0;8.14072448e-19*	14,0,0,0	5,0,3,0;2.32027218e-07*	16,0,0,0	0,0,3,0;5.25259451e-09*	4,0,0,0	2,0,3,0;2.65060434e-08	3UTR	Aech_05895_UTR3-N1	-	-
scaffold104	294609	+	A	A->I	13,0,0,0	2,0,2,0;1.72435111e-05*	8,0,0,0	3,0,17,0;3.69067111e-47	11,0,0,0	2,0,9,0;6.19697459e-25*	6,0,0,0	2,0,1,0;0.00628005	21,0,0,0	1,0,0,0;1.00000000	19,0,0,0	3,0,9,0;2.00795595e-24*	21,0,0,0	2,0,0,0;1.00000000	10,0,0,0	1,0,3,0;1.97192291e-08*	8,0,0,0	1,0,11,0;2.10014973e-31	3UTR	Aech_05895_UTR3-N1	-	-
scaffold104	294621	+	A	A->I	14,0,0,0	2,0,3,0;4.24677409e-08*	8,0,0,0	11,0,8,0;7.20234635e-16	12,0,0,0	3,0,9,0;2.40473301e-24*	8,0,0,0	1,0,1,0;0.00436601	22,0,0,0	0,0,0,0;1.00000000	13,0,0,0	12,0,3,0;7.79299371e-07*	18,0,0,0	3,0,0,0;1.00000000	9,0,0,0	1,0,2,0;9.69229086e-06	5,0,0,0	3,0,6,0;6.60555012e-16	3UTR	Aech_05895_UTR3-N1	-	-
scaffold104	294628	+	A	A->I	12,0,0,0	0,0,5,0;8.84061135e-15*	10,0,0,0	1,0,19,0;8.01020485e-55*	11,0,0,0	3,0,9,0;2.40473301e-24*	7,0,0,0	0,0,1,0;0.00231466	20,0,0,0	0,0,1,0;0.00263337	14,0,0,0	2,0,12,0;1.22534678e-33*	9,0,0,0	0,0,3,0;5.13088342e-09	8,0,0,0	1,0,3,0;1.94383958e-08	4,0,0,0	0,0,11,0;1.81919127e-32	3UTR	Aech_05895_UTR3-N1	-	-
scaffold104	321573	+	G	G->U	0,0,31,0	0,0,5,0;1.00000000	0,0,32,0	0,0,15,0;1.00000000	0,0,34,0	0,0,12,0;1.00000000	0,0,13,0	0,0,10,0;1.00000000	0,0,26,0	0,0,4,0;1.00000000	0,0,52,0	0,0,25,0;1.00000000	0,0,36,0	0,0,4,3;1.48681983e-07*	0,0,34,0	0,0,9,0;1.00000000	0,0,28,0	0,0,12,0;1.00000000	5UTR	Aech_05898_UTR5-N1	-	-
scaffold104	368347	+	A	A->I	26,0,0,0	19,0,2,0;0.00048952*	27,0,0,0	32,0,5,0;1.35788584e-09*	18,0,0,0	25,0,4,0;5.05783270e-08*	20,0,0,0	14,0,2,0;0.00031821*	27,0,0,0	6,0,1,0;0.01477604*	30,0,0,0	20,0,2,0;0.00032139*	18,0,0,0	13,0,0,0;1.00000000	23,0,0,0	14,0,0,0;1.00000000	32,0,0,0	19,0,0,0;1.00000000	3UTR;repeat	Aech_05903_UTR3-N1;TE089587-repbase	-	-
scaffold104	403512	-	T	A->I	0,0,0,27	0,0,0,0;1.00000000	0,0,0,17	0,1,0,0;0.00156410	0,0,0,19	0,0,0,0;1.00000000	0,0,0,15	0,0,0,0;1.00000000	0,0,0,25	0,1,0,0;0.00263337	0,0,0,33	0,0,0,0;1.00000000	0,0,0,23	0,3,0,1;1.92960264e-08*	0,0,0,30	0,1,0,0;0.00225016	0,0,0,10	0,0,0,0;1.00000000	intron;repeat	Aech_05907_intron-N3;TE033579-denovo	-	-
scaffold104	426967	+	A	A->I	32,0,0,0	0,0,0,0;1.00000000	33,0,0,0	6,0,1,0;0.00980504*	43,0,0,0	2,0,0,0;1.00000000	36,0,0,0	0,0,1,0;0.00231466	41,0,0,0	0,0,0,0;1.00000000	55,0,0,0	2,0,2,0;9.35246110e-06*	23,0,0,0	3,0,1,0;0.00809801*	46,0,0,0	8,0,3,0;6.58164216e-07*	38,0,0,0	9,0,0,0;1.00000000	intron	Aech_17761_intron-N23	-	-
scaffold104	430312	+	A	A->I	21,0,0,0	19,0,0,0;1.00000000	31,0,0,0	53,0,1,0;0.06770176	27,0,0,0	62,0,3,0;6.59065217e-05*	18,0,0,0	33,0,0,0;1.00000000	18,0,0,0	13,0,0,0;1.00000000	16,0,0,0	50,0,3,0;3.37295539e-05*	22,0,0,0	29,0,0,0;1.00000000	24,0,0,0	53,0,0,0;1.00000000	23,0,0,0	59,0,0,0;1.00000000	CDS	Aech_17761_CDS-N26	-	-
scaffold104	432842	-	T	A->I	0,0,0,28	0,0,0,2;1.00000000	0,0,0,31	0,0,0,2;1.00000000	0,0,0,32	0,0,0,5;1.00000000	0,0,0,27	0,0,0,0;1.00000000	0,0,0,38	0,0,0,3;1.00000000	0,0,0,49	0,0,0,2;1.00000000	0,0,0,33	0,0,0,1;1.00000000	0,0,0,31	0,3,0,5;2.34609123e-07*	0,0,0,21	0,0,0,6;1.00000000	-	-	-	-
scaffold104	478612	-	T	A->I	0,0,0,31	0,2,0,1;9.05212677e-06*	0,0,0,36	0,3,0,7;2.79707896e-07*	0,0,0,33	0,1,0,4;0.00665875*	0,0,0,25	0,0,0,1;1.00000000	0,0,0,43	0,2,0,1;1.20000443e-05*	0,0,0,46	0,7,0,7;2.11366090e-17*	0,0,0,37	0,0,0,1;1.00000000	0,0,0,33	0,2,0,1;9.69229086e-06*	0,0,0,24	0,0,0,2;1.00000000	repeat	TE033720-denovo	-	-
scaffold104	478613	-	T	A->I	0,0,0,32	0,2,0,1;9.05212677e-06*	0,0,0,37	0,2,0,7;6.35184862e-05*	0,0,0,34	0,2,0,3;1.66224108e-05*	0,0,0,24	0,0,0,1;1.00000000	0,0,0,42	0,1,0,1;0.00488218	0,0,0,46	0,8,0,5;9.65070707e-21*	0,0,0,38	0,0,0,1;1.00000000	0,0,0,33	0,3,0,0;5.25259451e-09*	0,0,0,26	0,1,0,1;0.00309149	repeat	TE033720-denovo	-	-
scaffold104	478617	-	T	A->I	0,0,0,31	0,2,0,1;9.05212677e-06*	0,0,0,42	0,5,0,5;1.07979860e-12*	0,0,0,30	0,3,0,1;9.45003095e-09*	0,0,0,27	0,0,0,1;1.00000000	0,0,0,44	0,1,0,1;0.00488218	0,0,0,45	0,9,0,4;6.41028240e-24*	0,0,0,35	0,0,0,1;1.00000000	0,0,0,38	0,3,0,0;5.25259451e-09*	0,0,0,25	0,3,0,0;2.95055174e-09*	repeat	TE033720-denovo	-	-
scaffold104	478635	-	T	A->I	0,0,0,27	0,1,0,3;0.00748592*	0,0,0,36	0,2,0,8;7.87932742e-05*	0,0,0,25	0,1,0,4;0.00665875*	0,0,0,23	0,0,0,1;1.00000000	0,0,0,49	0,1,0,2;0.00702191*	0,0,0,50	0,4,0,7;7.72953214e-10*	0,0,0,34	0,0,0,0;1.00000000	0,0,0,26	0,1,0,2;0.00610581*	0,0,0,26	0,0,0,3;1.00000000	repeat	TE033720-denovo	-	-
scaffold104	478854	+	A	A->I	29,0,0,0	1,0,3,0;1.79706490e-08*	28,0,0,0	2,0,6,0;2.47576291e-16*	32,0,0,0	0,0,3,0;2.49542173e-09*	22,0,0,0	0,0,0,0;1.00000000	38,0,0,0	0,0,3,0;6.61601307e-09*	43,0,0,0	3,0,1,0;0.00517046*	32,0,0,0	2,0,0,0;1.00000000	24,0,0,0	3,0,2,0;2.98662829e-05*	27,0,0,0	2,0,0,0;1.00000000	-	-	-	-
scaffold104	479767	+	A	A->I	32,0,0,0	11,0,2,0;0.00019098*	28,0,0,0	21,0,1,0;0.02888098*	26,0,0,0	15,0,2,0;0.00020499*	25,0,0,0	6,0,1,0;0.01342064*	24,0,0,0	4,0,0,0;1.00000000	44,0,0,0	20,0,3,0;2.86108980e-06*	21,0,0,0	7,0,0,0;1.00000000	32,0,0,0	7,0,1,0;0.01482333*	13,0,0,0	14,0,0,0;1.00000000	repeat	TE033727-denovo	-	-
scaffold104	479793	+	A	A->I	25,0,0,0	8,0,1,0;0.01554605*	31,0,0,0	20,0,3,0;3.60068558e-06*	31,0,0,0	21,0,2,0;0.00037467*	22,0,0,0	8,0,3,0;6.71667946e-07*	31,0,0,0	6,0,1,0;0.01477604*	47,0,0,0	20,0,4,0;2.07731924e-08*	20,0,0,0	9,0,0,0;1.00000000	36,0,0,0	10,0,0,0;1.00000000	14,0,0,0	9,0,1,0;0.01406710*	repeat	TE033727-denovo	-	-
scaffold104	479860	+	A	A->I	20,0,0,0	18,0,1,0;0.03063707*	22,0,0,0	48,0,3,0;3.69253339e-05*	18,0,0,0	40,0,3,0;1.98799132e-05*	13,0,0,0	23,0,1,0;0.04118738*	25,0,0,0	14,0,0,0;1.00000000	26,0,0,0	38,0,1,0;0.04617025*	18,0,0,0	11,0,1,0;0.02162596*	22,0,0,0	20,0,1,0;0.03577516*	14,0,0,0	29,0,0,0;1.00000000	repeat	TE033727-denovo	-	-
scaffold104	479869	+	A	A->I	23,0,0,0	20,0,0,0;1.00000000	17,0,0,0	47,0,5,0;7.20436857e-09*	17,0,0,0	43,0,1,0;0.05281917	17,0,0,0	30,0,0,0;1.00000000	19,0,0,0	14,0,0,0;1.00000000	27,0,0,0	43,0,1,0;0.05177076	20,0,0,0	12,0,0,0;1.00000000	19,0,0,0	23,0,0,0;1.00000000	15,0,0,0	30,0,3,0;1.07340672e-05*	repeat	TE033727-denovo	-	-
scaffold104	479886	+	A	A->I	24,0,0,0	8,0,18,0;1.03644060e-46*	20,0,0,0	32,0,28,0;5.01251155e-66*	18,0,0,0	22,0,20,0;1.24088540e-47*	16,0,0,0	19,0,13,0;1.30016386e-29*	19,0,0,0	10,0,8,0;3.18331322e-15*	26,0,0,0	17,0,32,0;2.82236185e-82*	25,0,0,0	6,0,9,0;1.17089152e-22*	22,0,0,0	15,0,7,0;3.53430002e-15*	20,0,0,0	22,0,16,0;7.49751038e-16*	repeat	TE033727-denovo	-	-
scaffold104	500458	-	C	G->A	0,45,0,0	0,29,0,0;1.00000000	0,43,0,0	0,67,0,0;1.00000000	0,46,0,0	0,72,0,1;0.08543185	0,35,0,0	0,33,0,0;1.00000000	0,29,0,0	0,31,0,1;0.05957291	0,48,0,0	0,52,0,0;1.00000000	0,39,0,0	0,66,0,4;3.21826423e-06*	0,31,0,0	0,42,0,0;1.00000000	0,36,0,0	0,62,0,0;1.00000000	CDS	Aech_05914_CDS-N14	-	-
scaffold104	521185	+	T	U->C	0,0,0,37	0,0,0,22;1.00000000	0,0,0,45	0,0,0,44;1.00000000	0,0,0,45	0,0,0,43;1.00000000	0,0,0,39	0,0,0,28;1.00000000	0,0,0,49	0,0,0,60;1.00000000	0,0,0,48	0,0,0,43;1.00000000	0,0,0,39	1,0,0,11;0.02162596	0,0,0,46	0,0,0,38;1.00000000	0,0,0,36	0,4,0,41;3.43134767e-07*	-	-	-	-
scaffold104	552185	-	T	A->I	0,0,0,31	0,3,0,3;8.21117287e-08*	0,0,0,30	0,4,0,9;2.21877134e-09*	0,0,0,24	0,7,0,3;9.72267094e-19*	0,0,0,23	0,3,0,2;4.72304781e-08*	0,0,0,34	0,2,0,2;2.27412080e-05*	0,0,0,31	0,6,0,1;4.20515363e-17*	0,0,0,35	0,0,0,1;1.00000000	0,0,0,37	0,6,0,5;4.71723769e-15*	0,0,0,23	0,2,0,0;2.15029209e-06	intron	Aech_05923_intron-N6	-	-
scaffold104	552467	-	T	A->I	0,0,0,37	0,1,0,3;0.00748592*	0,0,0,44	0,1,0,9;0.01372230*	0,0,0,31	0,4,0,6;5.70721475e-10*	0,0,0,35	0,0,0,5;1.00000000	0,0,0,40	0,0,0,2;1.00000000	0,0,0,54	0,3,0,7;2.14706607e-07*	0,0,0,39	0,2,0,4;4.42002038e-05*	0,0,0,32	0,0,0,1;1.00000000	0,0,0,26	0,3,0,3;5.13981814e-08*	intron;repeat	Aech_05923_intron-N6;TE033871-denovo	-	-
scaffold104	552526	-	T	A->I	0,0,0,41	0,0,0,14;1.00000000	0,0,0,48	0,1,0,24;0.03258573*	0,0,0,30	0,5,0,18;9.77537974e-11*	0,0,0,37	0,1,0,9;0.01846463*	0,0,0,39	0,0,0,3;1.00000000	0,0,0,52	0,5,0,16;5.21115229e-11*	0,0,0,49	0,2,0,15;0.00035225*	0,0,0,36	0,1,0,11;0.02141510*	0,0,0,40	0,5,0,22;2.65080296e-10*	intron;repeat	Aech_05923_intron-N6;TE033871-denovo	-	-
scaffold104	552532	-	T	A->I	0,0,0,40	0,1,0,15;0.02613988*	0,0,0,45	0,4,0,22;3.82907312e-08*	0,0,0,30	0,7,0,17;1.53298398e-15*	0,0,0,40	0,1,0,9;0.01846463*	0,0,0,37	0,0,0,4;1.00000000	0,0,0,47	0,2,0,21;0.00035129*	0,0,0,54	0,2,0,12;0.00024034*	0,0,0,40	0,1,0,10;0.01979067*	0,0,0,39	0,5,0,19;1.43868412e-10*	intron;repeat	Aech_05923_intron-N6;TE033871-denovo	-	-
scaffold104	552534	-	T	A->I	0,0,0,40	0,0,0,16;1.00000000	0,0,0,45	0,1,0,25;0.03382977*	0,0,0,30	0,2,0,21;0.00037467*	0,0,0,41	0,3,0,7;4.94280016e-07*	0,0,0,37	0,0,0,4;1.00000000	0,0,0,51	0,3,0,21;3.25831769e-06*	0,0,0,59	0,1,0,13;0.02489946*	0,0,0,36	0,1,0,11;0.02141510*	0,0,0,38	0,2,0,21;0.00042876*	intron	Aech_05923_intron-N6	-	-
scaffold104	552589	-	T	A->I	0,0,0,46	0,1,0,15;0.02613988*	0,0,0,43	0,6,0,32;1.05401334e-11*	0,0,0,42	0,11,0,24;4.41655061e-24*	0,0,0,37	0,1,0,12;0.02342691*	0,0,0,46	0,0,0,7;1.00000000	0,0,0,51	0,10,0,23;5.20288543e-16*	0,0,0,54	0,5,0,16;1.25548189e-10*	0,0,0,59	0,3,0,13;2.11976639e-06*	0,0,0,42	0,4,0,31;1.27124303e-07*	intron	Aech_05923_intron-N6	-	-
scaffold104	552649	-	T	A->I	0,0,0,31	0,2,0,11;0.00019098*	0,0,0,51	0,4,0,44;4.34210598e-07*	0,0,0,42	0,4,0,29;8.50814486e-08*	0,0,0,27	0,0,0,15;1.00000000	0,0,0,39	0,2,0,12;0.00028794*	0,0,0,42	0,5,0,26;4.01786677e-10*	0,0,0,54	0,3,0,16;3.52975603e-06*	0,0,0,53	0,1,0,19;0.03420278*	0,0,0,42	0,5,0,34;1.75842982e-09*	intron;repeat	Aech_05923_intron-N6;TE033873-denovo	-	-
scaffold104	552708	-	T	A->I	0,0,0,48	0,1,0,10;0.01864856*	0,0,0,39	0,4,0,28;8.69971042e-08*	0,0,0,39	0,2,0,17;0.00025603*	0,0,0,26	0,1,0,4;0.00993550*	0,0,0,34	0,2,0,4;5.30745468e-05*	0,0,0,51	0,6,0,15;1.71729152e-13*	0,0,0,38	0,0,0,12;1.00000000	0,0,0,48	0,2,0,8;0.00012177*	0,0,0,21	0,4,0,19;2.37455220e-08*	intron;repeat	Aech_05923_intron-N6;TE033873-denovo	-	-
scaffold104	552711	-	T	A->I	0,0,0,51	0,4,0,7;1.72431332e-09*	0,0,0,32	0,7,0,31;5.88020655e-14*	0,0,0,34	0,7,0,11;1.09222670e-15*	0,0,0,24	0,3,0,2;4.78049029e-08*	0,0,0,37	0,3,0,4;1.91228259e-07*	0,0,0,53	0,5,0,16;5.21545034e-11*	0,0,0,38	0,4,0,8;2.71053067e-09*	0,0,0,48	0,1,0,12;0.02303499*	0,0,0,23	0,10,0,14;2.34050755e-23*	intron;repeat	Aech_05923_intron-N6;TE033873-denovo	-	-
scaffold104	552716	-	T	A->I	0,0,0,48	0,3,0,7;4.45235782e-07*	0,0,0,34	0,12,0,29;1.17044876e-25*	0,0,0,35	0,6,0,16;2.72413585e-13*	0,0,0,27	0,2,0,3;3.08803019e-05*	0,0,0,39	0,2,0,6;9.50957086e-05*	0,0,0,56	0,7,0,16;8.81059812e-16*	0,0,0,39	0,2,0,10;0.00017745*	0,0,0,50	0,3,0,9;8.69019934e-07*	0,0,0,22	0,17,0,11;5.74760906e-43*	intron;repeat	Aech_05923_intron-N6;TE033873-denovo	-	-
scaffold104	552725	-	T	A->I	0,0,0,50	0,4,0,8;2.54245107e-09*	0,0,0,35	0,14,0,24;7.88252782e-16*	0,0,0,35	0,16,0,7;5.05702278e-42*	0,0,0,24	0,4,0,4;4.34940115e-10*	0,0,0,40	0,4,0,5;9.64207086e-10*	0,0,0,49	0,15,0,11;1.17535191e-37*	0,0,0,36	0,0,0,14;1.00000000	0,0,0,51	0,4,0,13;1.21048582e-08*	0,0,0,20	0,16,0,13;1.60614172e-39*	intron;repeat	Aech_05923_intron-N6;TE033873-denovo	-	-
scaffold104	552726	-	T	A->I	0,0,0,50	0,4,0,8;2.54245107e-09*	0,0,0,38	0,13,0,26;1.38372959e-28*	0,0,0,34	0,7,0,14;6.20040415e-16*	0,0,0,24	0,1,0,7;0.01510980*	0,0,0,39	0,4,0,4;5.47983569e-10*	0,0,0,49	0,11,0,15;7.61188103e-26*	0,0,0,37	0,5,0,9;1.37164462e-11*	0,0,0,51	0,3,0,14;2.55108612e-06*	0,0,0,24	0,14,0,16;2.69877562e-33*	intron;repeat	Aech_05923_intron-N6;TE033873-denovo	-	-
scaffold104	552733	-	T	A->I	0,0,0,49	0,0,0,14;1.00000000	0,0,0,39	0,2,0,37;0.00117792*	0,0,0,36	0,1,0,22;0.02850434*	0,0,0,27	0,0,0,11;1.00000000	0,0,0,38	0,0,0,9;1.00000000	0,0,0,47	0,0,0,28;1.00000000	0,0,0,35	0,0,0,15;1.00000000	0,0,0,47	0,0,0,16;1.00000000	0,0,0,28	0,3,0,26;7.28331727e-06*	intron;repeat	Aech_05923_intron-N6;TE033873-denovo	-	-
scaffold104	552740	-	T	A->I	0,0,0,43	0,1,0,10;0.01864856*	0,0,0,37	0,2,0,40;0.00136164*	0,0,0,35	0,0,0,20;1.00000000	0,0,0,24	0,2,0,11;0.00021130*	0,0,0,39	0,0,0,8;1.00000000	0,0,0,49	0,3,0,21;3.25831769e-06*	0,0,0,34	0,1,0,15;0.02815781*	0,0,0,48	0,1,0,16;0.02944410*	0,0,0,29	0,1,0,24;0.03347375*	intron;repeat	Aech_05923_intron-N6;TE033873-denovo	-	-
scaffold104	556169	-	T	A->I	0,0,0,20	0,2,0,0;3.22666211e-06	0,0,0,28	0,0,0,2;1.00000000	0,0,0,22	0,3,0,2;2.26458370e-08*	0,0,0,21	0,0,0,0;1.00000000	0,0,0,38	0,0,0,1;1.00000000	0,0,0,32	0,0,0,3;1.00000000	0,0,0,32	0,1,0,1;0.00432336	0,0,0,36	0,0,0,1;1.00000000	0,0,0,31	0,0,0,3;1.00000000	intron;repeat	Aech_05923_intron-N3;TE033876-denovo	-	-
scaffold104	556374	-	T	A->I	0,0,0,12	0,0,0,9;1.00000000	0,0,0,25	0,1,0,13;0.01884299*	0,0,0,31	0,1,0,11;0.01532908*	0,0,0,16	0,1,0,7;0.01510980*	0,0,0,23	0,0,0,3;1.00000000	0,0,0,30	0,3,0,10;4.96729064e-07*	0,0,0,25	0,1,0,17;0.03135759*	0,0,0,21	0,0,0,12;1.00000000	0,0,0,17	0,3,0,22;4.75896307e-06*	intron;repeat	Aech_05923_intron-N3;TE033876-denovo	-	-
scaffold104	556483	-	T	A->I	0,0,0,19	0,0,0,12;1.00000000	0,0,0,16	0,1,0,23;0.03135041*	0,0,0,15	0,5,0,25;3.86229020e-10*	0,0,0,9	0,0,0,10;1.00000000	0,0,0,24	0,0,0,5;1.00000000	0,0,0,20	0,0,0,32;1.00000000	0,0,0,18	0,1,0,28;0.04876911*	0,0,0,12	0,0,0,11;1.00000000	0,0,0,14	0,0,0,32;1.00000000	intron	Aech_05923_intron-N3	-	-
scaffold104	556484	-	T	A->I	0,0,0,19	0,1,0,10;0.01864856*	0,0,0,19	0,1,0,24;0.03258573*	0,0,0,14	0,3,0,25;5.63592716e-06*	0,0,0,10	0,0,0,10;1.00000000	0,0,0,23	0,2,0,3;3.64139502e-05*	0,0,0,21	0,4,0,26;5.15798270e-08*	0,0,0,17	0,2,0,27;0.00100321*	0,0,0,12	0,0,0,10;1.00000000	0,0,0,14	0,1,0,32;0.04359289*	intron	Aech_05923_intron-N3	-	-
scaffold104	556485	-	T	A->I	0,0,0,18	0,0,0,12;1.00000000	0,0,0,18	0,1,0,23;0.03135041*	0,0,0,15	0,0,0,27;1.00000000	0,0,0,9	0,1,0,9;0.01846463	0,0,0,22	0,0,0,5;1.00000000	0,0,0,20	0,2,0,30;0.00067609*	0,0,0,16	0,0,0,30;1.00000000	0,0,0,13	0,0,0,10;1.00000000	0,0,0,14	0,3,0,28;8.90344238e-06*	intron	Aech_05923_intron-N3	-	-
scaffold104	558361	-	G	C->U	0,0,12,0	1,0,48,0;0.07430092	0,0,17,0	1,0,53,0;0.06770176	0,0,11,0	1,0,106,0;0.12248117	0,0,11,0	1,0,59,0;0.09710509	0,0,20,0	3,0,57,0;0.00011151*	0,0,19,0	0,0,77,0;1.00000000	0,0,11,0	1,0,33,0;0.05664694	0,0,13,0	0,0,37,0;1.00000000	0,0,13,0	1,0,86,0;0.10926021	intron	Aech_05923_intron-N3	-	-
scaffold104	558754	-	T	A->I	0,0,0,26	0,1,0,96;0.14159717	0,0,0,35	0,2,0,155;0.01515297*	0,0,0,29	0,10,0,148;8.29900249e-15*	0,0,0,18	0,4,0,78;5.80402999e-06*	0,0,0,32	0,8,0,57;5.76516064e-14*	0,0,0,46	0,7,0,186;3.26757784e-09*	0,0,0,24	0,1,0,86;0.13750521	0,0,0,37	0,2,0,77;0.00619575*	0,0,0,28	0,6,0,141;2.96362969e-08*	intron	Aech_05923_intron-N3	-	-
scaffold104	558772	-	T	A->I	0,0,0,34	0,0,0,77;1.00000000	0,0,0,30	0,7,0,109;1.47390957e-10*	0,0,0,28	0,12,0,119;1.09222670e-15*	0,0,0,18	0,3,0,45;5.01548496e-05*	0,0,0,28	0,4,0,47;1.19176057e-06*	0,0,0,42	0,8,0,146;1.55502868e-11*	0,0,0,27	0,3,0,49;6.16182350e-05*	0,0,0,37	0,5,0,56;2.74204281e-08*	0,0,0,22	0,9,0,108;3.59321491e-14*	intron	Aech_05923_intron-N3	-	-
scaffold104	559206	-	T	A->I	0,0,0,33	0,1,0,75;0.11254052	0,0,0,40	0,4,0,159;4.52175332e-05*	0,0,0,35	0,4,0,162;4.31463711e-05*	0,0,0,28	0,1,0,64;0.10469702	0,0,0,36	0,3,0,57;0.00011151*	0,0,0,38	0,2,0,198;0.02155232*	0,0,0,40	0,2,0,95;0.00885594*	0,0,0,44	0,3,0,92;0.00033686*	0,0,0,31	0,3,0,159;0.00103904*	intron	Aech_05923_intron-N3	-	-
scaffold104	559207	-	T	A->I	0,0,0,36	0,4,0,68;3.29195436e-06*	0,0,0,43	0,7,0,157;1.54852473e-09*	0,0,0,36	0,2,0,161;0.01529387*	0,0,0,29	0,1,0,65;0.10619908	0,0,0,37	0,1,0,64;0.11648568	0,0,0,40	0,4,0,201;8.85398782e-05*	0,0,0,38	0,2,0,97;0.00921004*	0,0,0,45	0,0,0,93;1.00000000	0,0,0,33	0,4,0,165;5.28214589e-05*	intron	Aech_05923_intron-N3	-	-
scaffold104	559221	-	T	A->I	0,0,0,38	0,9,0,71;3.25633506e-15*	0,0,0,40	0,24,0,140;9.87451117e-43*	0,0,0,32	0,21,0,153;6.20040415e-16*	0,0,0,28	0,8,0,64;1.02794364e-13*	0,0,0,38	0,13,0,53;7.71980464e-25*	0,0,0,45	0,23,0,190;5.20288543e-16*	0,0,0,43	0,11,0,94;1.35633841e-15*	0,0,0,47	0,16,0,77;1.34316015e-29*	0,0,0,35	0,26,0,146;7.49751038e-16*	intron	Aech_05923_intron-N3	-	-
scaffold104	560106	+	C	C->U	0,24,0,0	0,4,0,0;1.00000000	0,25,0,0	0,5,0,0;1.00000000	0,25,0,0	0,5,0,0;1.00000000	0,32,0,0	0,2,0,1;0.00628005*	0,36,0,0	0,8,0,0;1.00000000	0,37,0,0	0,10,0,0;1.00000000	0,27,0,0	0,7,0,0;1.00000000	0,30,0,0	0,5,0,1;0.01141160*	0,27,0,0	0,4,0,3;8.74012507e-08*	-	-	-	-
scaffold104	560881	-	T	A->I	0,0,0,35	0,1,0,3;0.00748592*	0,0,0,22	0,1,0,4;0.00714808*	0,0,0,28	0,1,0,8;0.01164546*	0,0,0,32	0,0,0,0;1.00000000	0,0,0,36	0,0,0,1;1.00000000	0,0,0,35	0,1,0,5;0.00764390*	0,0,0,31	0,3,0,8;6.47980746e-07*	0,0,0,36	0,0,0,6;1.00000000	0,0,0,21	0,6,0,2;2.26484886e-16*	intron	Aech_05923_intron-N3	-	-
scaffold104	560951	-	T	A->I	0,0,0,23	0,1,0,0;0.00211436	0,0,0,21	0,3,0,2;2.65308920e-08*	0,0,0,20	0,1,0,1;0.00277421	0,0,0,30	0,0,0,0;1.00000000	0,0,0,27	0,0,0,2;1.00000000	0,0,0,33	0,4,0,3;8.84779769e-11*	0,0,0,36	0,0,0,3;1.00000000	0,0,0,29	0,0,0,0;1.00000000	0,0,0,27	0,0,0,2;1.00000000	intron;repeat	Aech_05923_intron-N3;TE033880-denovo	-	-
scaffold104	560973	-	T	A->I	0,0,0,25	0,0,0,1;1.00000000	0,0,0,27	0,0,0,2;1.00000000	0,0,0,27	0,0,0,5;1.00000000	0,0,0,26	0,0,0,1;1.00000000	0,0,0,38	0,0,0,2;1.00000000	0,0,0,32	0,3,0,3;3.86197056e-08*	0,1,0,37	0,2,0,5;6.05946847e-05*	0,0,0,33	0,1,0,0;0.00225016	0,0,0,18	0,0,0,3;1.00000000	intron;repeat	Aech_05923_intron-N3;TE033880-denovo	-	-
scaffold104	560981	-	T	A->I	0,0,0,20	0,0,0,1;1.00000000	0,0,0,24	0,3,0,0;3.00370920e-09*	0,0,0,25	0,1,0,4;0.00665875*	0,0,0,25	0,0,0,1;1.00000000	0,0,0,39	0,0,0,2;1.00000000	0,0,0,28	0,1,0,3;0.00517046*	0,0,0,41	0,2,0,3;3.01721136e-05*	0,0,0,33	0,0,0,1;1.00000000	0,0,0,16	0,3,0,0;2.95055174e-09*	intron;repeat	Aech_05923_intron-N3;TE033880-denovo	-	-
scaffold104	560987	-	T	A->I	0,0,0,19	0,1,0,0;0.00211436	0,0,0,29	0,0,0,3;1.00000000	0,0,0,26	0,3,0,2;2.25000020e-08*	0,0,0,33	0,0,0,1;1.00000000	0,0,0,40	0,1,0,1;0.00488218	0,0,0,32	0,2,0,2;9.35246110e-06*	0,0,0,41	0,4,0,1;3.31542093e-11*	0,0,0,35	0,0,0,1;1.00000000	0,0,0,18	0,2,0,0;2.15029209e-06	intron;repeat	Aech_05923_intron-N3;TE033880-denovo	-	-
scaffold104	560996	-	T	A->I	0,0,0,17	0,1,0,0;0.00211436	0,0,0,24	0,2,0,0;2.09870418e-06	0,0,0,28	0,3,0,2;2.26458370e-08*	0,0,0,31	0,0,0,1;1.00000000	0,0,0,45	0,3,0,0;6.61601307e-09*	0,0,0,31	0,3,0,0;2.19186451e-09*	0,0,0,39	0,2,0,3;3.01721136e-05*	0,0,0,41	0,1,0,0;0.00225016	0,0,0,17	0,2,0,0;2.15029209e-06	intron;repeat	Aech_05923_intron-N3;TE033880-denovo	-	-
scaffold104	561002	-	T	A->I	0,0,0,18	0,0,0,1;1.00000000	0,0,0,31	0,1,0,0;0.00156410	0,0,0,25	0,4,0,1;1.57457609e-11*	0,0,0,30	0,1,0,0;0.00231466	0,0,0,42	0,0,0,2;1.00000000	0,0,0,29	0,2,0,1;4.79933996e-06*	0,0,0,38	0,2,0,4;4.42002038e-05*	0,0,0,38	0,1,0,0;0.00225016	0,0,0,18	0,1,0,1;0.00309149	intron;repeat	Aech_05923_intron-N3;TE033880-denovo	-	-
scaffold104	561072	-	T	A->I	0,0,0,23	0,0,0,1;1.00000000	0,0,0,37	0,0,0,5;1.00000000	0,0,0,27	0,3,0,2;2.25000020e-08*	0,0,0,24	0,0,0,2;1.00000000	0,1,0,30	0,0,0,3;1.00000000	0,0,0,40	0,4,0,2;3.92986808e-11*	0,0,0,27	0,1,0,4;0.00988757*	0,0,0,39	0,0,0,0;1.00000000	0,0,0,23	0,1,0,1;0.00309149	intron;repeat	Aech_05923_intron-N3;TE033880-denovo	-	-
scaffold104	561095	-	T	A->I	0,0,0,21	0,1,0,4;0.00916306*	0,0,0,30	0,3,0,4;8.72624452e-08*	0,0,0,33	0,4,0,3;1.01552198e-10*	0,0,0,20	0,0,0,2;1.00000000	0,0,0,27	0,0,0,3;1.00000000	0,0,0,34	0,3,0,5;1.04236354e-07*	0,0,0,28	0,0,0,4;1.00000000	0,0,0,36	0,1,0,2;0.00610581*	0,0,0,22	0,2,0,1;6.11839819e-06*	intron;repeat	Aech_05923_intron-N3;TE033880-denovo	-	-
scaffold104	561102	-	T	A->I	0,0,0,21	0,3,0,2;4.20825316e-08*	0,0,0,28	0,4,0,2;5.44814596e-11*	0,0,0,31	0,7,0,1;6.85878289e-20*	0,0,0,20	0,2,0,1;1.00274149e-05*	0,0,0,26	0,1,0,1;0.00488218	0,0,0,35	0,7,0,1;5.75134803e-20*	0,0,0,29	0,2,0,1;9.82225338e-06*	0,0,0,34	0,3,0,0;5.25259451e-09*	0,0,0,19	0,3,0,0;2.99830742e-09*	intron;repeat	Aech_05923_intron-N3;TE033880-denovo	-	-
scaffold104	561231	-	T	A->I	0,0,0,34	0,0,0,0;1.00000000	0,0,0,19	0,1,0,0;0.00156410	0,0,0,29	0,5,0,3;2.07556815e-13*	0,0,0,21	0,2,0,0;3.58681346e-06	0,0,0,28	0,0,0,0;1.00000000	0,0,0,35	0,3,0,3;3.86197056e-08*	0,0,0,25	0,2,0,0;3.51301438e-06	0,0,0,40	0,3,0,2;4.66773916e-08*	0,0,0,18	0,3,0,0;2.99830742e-09*	intron;repeat	Aech_05923_intron-N3;TE033880-denovo	-	-
scaffold104	561232	-	T	A->I	0,0,0,34	0,0,0,0;1.00000000	0,0,0,20	0,1,0,1;0.00302190	0,0,0,27	0,3,0,5;1.16629701e-07*	0,0,0,19	0,2,0,0;3.58681346e-06	0,0,0,27	0,0,0,0;1.00000000	0,0,0,35	0,2,0,4;2.26260702e-05*	0,0,0,25	0,1,0,0;0.00229833	0,0,0,41	0,0,0,5;1.00000000	0,0,0,18	0,2,0,1;6.11839819e-06*	intron;repeat	Aech_05923_intron-N3;TE033880-denovo	-	-
scaffold104	561262	-	T	A->I	0,0,0,36	0,0,0,0;1.00000000	0,0,0,20	0,1,0,1;0.00302190	0,0,0,28	0,3,0,1;9.45003095e-09*	0,0,0,22	0,0,0,0;1.00000000	0,0,0,32	0,0,0,0;1.00000000	0,0,0,35	0,1,0,4;0.00641182*	0,0,0,28	0,0,0,2;1.00000000	0,0,0,38	0,1,0,3;0.00792010*	0,0,0,24	0,0,0,3;1.00000000	intron;repeat	Aech_05923_intron-N3;TE033880-denovo	-	-
scaffold104	561323	-	T	A->I	0,0,0,16	0,0,0,0;1.00000000	0,0,0,25	0,4,0,1;1.89611178e-11*	0,0,0,22	0,2,0,2;1.02129618e-05*	0,0,0,38	0,0,0,0;1.00000000	0,0,0,35	0,0,0,0;1.00000000	0,0,0,37	0,5,0,1;2.03638884e-14*	0,0,0,42	0,1,0,1;0.00432336	0,0,0,32	0,2,0,0;3.49697717e-06	0,0,0,32	0,2,0,0;2.15029209e-06	intron;repeat	Aech_05923_intron-N3;TE033880-denovo	-	-
scaffold104	561330	-	T	A->I	0,0,0,20	0,0,0,0;1.00000000	0,0,0,27	0,2,0,2;1.15649534e-05*	0,0,0,22	0,3,0,2;2.25000020e-08*	0,0,0,40	0,0,0,0;1.00000000	0,0,0,37	0,0,0,0;1.00000000	0,0,0,35	0,5,0,2;6.86552767e-14*	0,0,0,36	0,1,0,1;0.00432336	0,0,0,30	0,2,0,0;3.49697717e-06	0,0,0,27	0,1,0,2;0.00453035*	intron;repeat	Aech_05923_intron-N3;TE033880-denovo	-	-
scaffold104	561344	-	T	A->I	0,0,0,20	0,1,0,1;0.00400153	0,0,0,29	0,2,0,2;1.15649534e-05*	0,0,0,22	0,5,0,2;8.06366427e-14*	0,0,0,37	0,0,0,0;1.00000000	0,0,0,37	0,0,0,1;1.00000000	0,0,0,39	0,4,0,1;1.36129233e-11*	0,0,0,41	0,2,0,2;1.87162598e-05*	0,0,0,29	0,2,0,0;3.49697717e-06	0,0,0,21	0,6,0,0;8.94947900e-18*	intron;repeat	Aech_05923_intron-N3;TE033880-denovo	-	-
scaffold104	561458	-	T	A->I	0,0,0,24	0,3,0,1;1.77287905e-08*	0,0,0,18	0,0,0,2;1.00000000	0,0,0,19	0,3,0,2;2.25000020e-08*	0,0,1,16	0,1,0,1;0.00436601	0,0,0,22	0,0,0,2;1.00000000	0,0,0,33	0,1,0,1;0.00264817	0,0,0,22	0,2,0,1;9.82225338e-06*	0,0,0,41	0,1,0,2;0.00610581*	0,0,0,22	0,5,0,3;2.48001783e-13*	intron;repeat	Aech_05923_intron-N3;TE033881-denovo	-	-
scaffold104	561500	-	T	A->I	0,0,0,29	0,1,0,2;0.00578126*	0,0,0,27	0,1,0,2;0.00443017*	0,0,0,27	0,3,0,2;2.26458370e-08*	0,0,0,21	0,1,0,2;0.00628005*	0,0,0,23	0,1,0,1;0.00488218	0,0,0,37	0,3,0,0;2.19186451e-09*	0,0,0,24	0,0,0,5;1.00000000	0,0,0,36	0,1,0,3;0.00792010*	0,0,0,22	0,1,0,6;0.01004197*	intron;repeat	Aech_05923_intron-N3;TE033881-denovo	-	-
scaffold104	561558	-	T	A->I	0,0,0,33	0,2,0,2;1.72435111e-05*	0,0,0,28	0,4,0,0;4.03803961e-12*	0,0,0,31	0,3,0,0;2.52251691e-09*	0,0,0,23	0,1,0,0;0.00231466	0,0,0,23	0,1,0,0;0.00263337	0,0,0,35	0,2,0,0;1.66371214e-06	0,0,0,31	0,3,0,2;4.59200106e-08*	0,0,0,32	0,3,0,0;5.25259451e-09*	0,0,0,20	0,4,0,0;4.00664405e-12*	intron;repeat	Aech_05923_intron-N3;TE033881-denovo	-	-
scaffold104	561559	-	T	A->I	0,0,0,33	0,2,0,2;1.72435111e-05*	0,0,0,30	0,4,0,0;4.03803961e-12*	0,0,0,30	0,3,0,0;2.52251691e-09*	0,0,0,22	0,1,0,0;0.00231466	0,0,0,23	0,0,0,1;1.00000000	0,0,0,35	0,1,0,1;0.00264817	0,0,0,32	0,1,0,4;0.00988757*	0,0,0,32	0,0,0,3;1.00000000	0,0,0,19	0,4,0,0;4.00664405e-12*	intron;repeat	Aech_05923_intron-N3;TE033881-denovo	-	-
scaffold104	561572	-	T	A->I	0,0,0,33	0,1,0,5;0.01080468*	0,0,0,28	0,2,0,2;1.15649534e-05*	0,0,0,26	0,1,0,3;0.00538365*	0,0,0,21	0,1,0,0;0.00231466	0,0,0,22	0,0,0,1;1.00000000	0,0,0,34	0,1,0,1;0.00264817	0,0,0,30	0,4,0,1;3.31542093e-11*	0,0,0,29	0,2,0,2;1.85344692e-05*	0,0,0,19	0,2,0,5;3.89585581e-05*	intron;repeat	Aech_05923_intron-N3;TE033881-denovo	-	-
scaffold104	561573	-	T	A->I	0,0,0,33	0,0,0,6;1.00000000	0,0,0,27	0,3,0,1;1.11404239e-08*	0,0,0,25	0,0,0,3;1.00000000	0,0,0,22	0,0,0,1;1.00000000	0,0,0,21	0,0,0,1;1.00000000	0,0,0,32	0,1,0,1;0.00264817	0,0,0,30	0,0,0,6;1.00000000	0,0,0,29	0,0,0,5;1.00000000	0,0,0,20	0,0,0,7;1.00000000	intron;repeat	Aech_05923_intron-N3;TE033881-denovo	-	-
scaffold104	561592	-	T	A->I	0,0,0,24	0,2,0,2;1.72435111e-05*	0,0,0,22	0,2,0,3;1.88099192e-05*	0,0,0,21	0,0,0,1;1.00000000	0,0,0,17	0,2,0,1;1.00274149e-05*	0,0,0,18	0,0,0,0;1.00000000	0,0,0,27	0,3,0,1;8.29637283e-09*	0,0,0,20	0,5,0,1;5.15210082e-14*	0,0,0,31	0,2,0,1;9.69229086e-06*	0,0,0,19	0,3,0,5;1.38065615e-07*	intron;repeat	Aech_05923_intron-N3;TE033881-denovo	-	-
scaffold104	561622	-	T	A->I	0,0,0,26	0,1,0,2;0.00578126*	0,0,0,23	0,0,0,4;1.00000000	0,0,0,17	0,0,0,1;1.00000000	0,0,0,18	0,0,0,2;1.00000000	0,0,0,23	0,0,0,0;1.00000000	0,0,0,30	0,0,0,3;1.00000000	0,0,0,17	0,3,0,2;4.59200106e-08*	0,0,0,36	0,1,0,2;0.00610581*	0,0,0,18	0,1,0,7;0.01138354*	intron;repeat	Aech_05923_intron-N3;TE033881-denovo	-	-
scaffold104	561893	-	T	A->I	0,0,0,37	0,0,0,3;1.00000000	0,0,0,32	0,1,0,3;0.00580166*	0,0,0,31	0,9,0,13;6.20040415e-16*	0,0,0,27	0,3,0,2;4.78049029e-08*	0,0,0,25	0,1,0,0;0.00263337	0,0,0,38	0,2,0,5;3.13509124e-05*	0,0,0,35	0,1,0,14;0.02650897*	0,0,0,33	0,1,0,3;0.00792010*	0,0,0,16	0,1,0,8;0.01273274*	intron	Aech_05923_intron-N3	-	-
scaffold104	567983	-	T	A->I	0,0,0,13	0,0,0,2;1.00000000	0,0,0,29	0,1,0,1;0.00302190	0,0,0,18	0,3,0,0;2.52251691e-09*	0,0,0,15	0,0,0,1;1.00000000	0,0,0,22	0,0,0,0;1.00000000	0,0,0,30	0,0,0,1;1.00000000	0,0,0,20	0,1,0,1;0.00432336	0,0,0,31	0,1,0,0;0.00225016	0,0,0,20	0,0,0,1;1.00000000	repeat	TE033884-denovo	-	-
scaffold104	570597	-	T	A->I	0,0,0,32	0,0,0,1;1.00000000	0,0,0,49	0,0,0,1;1.00000000	0,0,0,41	0,2,0,4;2.45292465e-05*	0,0,0,28	0,0,0,0;1.00000000	0,0,0,36	0,0,0,0;1.00000000	0,0,0,41	0,4,0,3;8.84779769e-11*	0,0,0,39	0,0,0,3;1.00000000	0,0,0,35	0,0,0,0;1.00000000	0,0,0,24	0,0,0,2;1.00000000	repeat	TE033899-denovo	-	-
scaffold104	570598	-	T	A->I	0,0,0,31	0,0,0,1;1.00000000	0,0,0,49	0,1,0,0;0.00156410	0,0,0,43	0,3,0,3;4.35870521e-08*	0,0,0,28	0,0,0,0;1.00000000	0,0,0,34	0,0,0,0;1.00000000	0,0,0,42	0,4,0,3;8.84779769e-11*	0,0,0,39	0,0,0,3;1.00000000	0,0,0,34	0,0,0,0;1.00000000	0,0,0,24	0,0,0,2;1.00000000	repeat	TE033899-denovo	-	-
scaffold104	583250	-	T	A->I	0,0,0,17	0,0,0,4;1.00000000	0,0,0,33	0,2,0,7;6.35184862e-05*	0,0,0,28	0,2,0,6;4.45617054e-05*	0,0,0,29	0,0,0,3;1.00000000	0,0,0,27	0,0,0,1;1.00000000	0,0,0,50	0,0,0,5;1.00000000	0,0,0,38	0,0,0,2;1.00000000	0,0,0,35	0,4,0,3;2.19672846e-10*	0,0,0,35	0,0,0,3;1.00000000	repeat	TE033934-denovo	-	-
scaffold104	722131	-	C	G->A	0,12,0,0	0,82,0,1;0.12226334	0,11,0,0	0,128,0,6;1.75442439e-08*	0,10,0,0	0,109,0,6;6.23946081e-09*	0,7,0,0	0,56,0,2;0.00365545	0,16,0,0	0,47,0,2;0.00299534*	0,16,0,0	0,125,0,2;0.00934521*	0,7,0,0	0,134,0,8;2.04707554e-11	0,6,0,0	0,88,0,2;0.00768274	0,10,0,0	0,89,0,3;0.00020652*	CDS	Aech_05932_CDS-N1	-	-
scaffold104	850692	-	G	C->U	0,0,42,0	0,0,26,0;1.00000000	0,0,37,0	4,0,45,0;4.71544925e-07*	0,0,38,0	0,0,48,0;1.00000000	0,0,28,0	0,0,16,0;1.00000000	0,0,34,0	1,0,10,0;0.02219813*	0,0,45,0	0,0,17,0;1.00000000	0,0,45,0	0,0,13,0;1.00000000	0,0,40,0	1,0,22,0;0.03894233*	0,0,27,0	0,0,34,0;1.00000000	-	-	-	-
scaffold104	852110	-	T	A->I	0,0,0,26	0,2,0,2;1.72435111e-05*	0,0,0,27	0,5,0,2;9.79415560e-14*	0,0,0,23	0,4,0,3;1.02605098e-10*	0,0,0,17	0,2,0,1;1.00274149e-05*	0,0,0,21	0,0,0,0;1.00000000	0,0,0,36	0,2,0,4;2.26260702e-05*	0,0,0,22	0,1,0,1;0.00432336	0,0,0,29	0,1,0,1;0.00424561	0,0,0,9	0,9,0,3;2.80624529e-24	repeat	TE034273-denovo	-	-
scaffold104	852121	-	T	A->I	0,0,0,31	0,2,0,2;1.72435111e-05*	0,0,0,23	0,3,0,2;2.63358482e-08*	0,0,0,24	0,5,0,1;2.40130420e-14*	0,0,0,14	0,0,0,3;1.00000000	0,0,0,17	0,0,0,0;1.00000000	0,0,0,31	0,1,0,2;0.00391772*	0,0,0,22	0,2,0,0;3.51301438e-06	0,0,0,27	0,2,0,0;3.49697717e-06	0,0,0,13	0,10,0,0;1.63078251e-29*	repeat	TE034273-denovo	-	-
scaffold104	1161462	+	G	G->A	0,0,42,0	3,0,116,0;0.00058915*	0,0,51,0	19,0,223,0;7.88252782e-16*	0,0,31,0	15,0,291,0;1.09222670e-15*	0,0,29,0	4,0,90,0;9.88253867e-06*	0,0,39,0	11,0,152,0;1.97285587e-15*	0,0,63,0	19,0,450,0;1.28053654e-15*	0,0,49,0	0,0,42,0;1.00000000	0,0,34,0	9,0,108,0;6.78857704e-14*	0,0,29,0	16,0,312,0;6.82286452e-16*	intron	Aech_05970_intron-N1	-	-
scaffold104	1243910	+	G	G->A	0,0,27,0	0,0,59,0;1.00000000	0,0,37,0	0,0,65,0;1.00000000	0,0,25,0	0,0,36,0;1.00000000	0,0,15,0	0,0,73,0;1.00000000	0,0,27,0	3,0,48,0;7.08811962e-05*	0,0,25,0	4,0,53,0;6.57831471e-07*	0,0,33,0	0,0,27,0;1.00000000	0,0,33,0	0,0,42,0;1.00000000	0,0,23,0	1,0,30,0;0.04109871*	-	-	-	-
scaffold104	1248154	+	C	C->U	0,42,0,0	0,37,0,0;1.00000000	0,36,0,0	0,36,0,0;1.00000000	0,29,0,0	0,35,0,5;1.69272151e-09*	0,29,0,0	0,18,0,0;1.00000000	0,31,0,0	0,19,0,0;1.00000000	0,45,0,0	0,27,0,0;1.00000000	0,38,0,0	0,21,0,0;1.00000000	0,39,0,0	0,38,0,0;1.00000000	0,36,0,0	0,33,0,0;1.00000000	CDS	Aech_05977_CDS-N3	-	-
scaffold104	1254882	+	A	A->I	18,0,0,0	46,0,18,0;1.37470734e-15*	29,0,0,0	43,0,34,0;7.88252782e-16*	29,0,0,0	36,0,24,0;1.04305117e-54*	25,0,0,0	33,0,7,0;1.59701200e-13*	28,0,0,0	5,0,8,0;3.77893972e-20*	38,0,0,0	41,0,64,0;2.62688126e-161*	36,0,0,0	28,0,13,0;5.15509139e-28*	36,0,0,0	25,0,21,0;4.87154707e-49*	22,0,0,0	27,0,29,0;3.63487662e-70*	intron	Aech_05978_intron-N2	-	-
scaffold104	1254892	+	A	A->I	23,0,0,0	56,0,0,0;1.00000000	22,0,0,0	57,0,2,0;0.00255473*	24,0,0,0	46,0,2,0;0.00155844*	25,0,0,0	26,0,0,0;1.00000000	27,0,0,0	10,0,1,0;0.02219813*	34,0,0,0	66,0,4,0;1.47501370e-06*	29,0,0,0	32,0,1,0;0.05508062	28,0,0,0	32,0,0,0;1.00000000	21,0,0,0	41,0,5,0;3.89768084e-09*	intron	Aech_05978_intron-N2	-	-
scaffold104	1257158	+	A	A->I	37,0,0,0	25,0,1,0;0.04103867*	50,0,0,0	40,0,2,0;0.00136164*	32,0,0,0	30,0,3,0;9.24940784e-06*	38,0,0,0	34,0,0,0;1.00000000	42,0,0,0	8,0,1,0;0.01853707*	57,0,0,0	39,0,4,0;2.15016981e-07*	46,0,0,0	17,0,0,0;1.00000000	48,0,0,0	11,0,0,0;1.00000000	36,0,0,0	24,0,1,0;0.03347375*	intron	Aech_05978_intron-N2	-	-
scaffold104	1257187	+	C	C->U	0,41,0,0	0,30,0,9;3.79226402e-18*	0,50,0,0	0,42,0,5;4.34048702e-09*	0,40,0,0	0,26,0,4;5.81258305e-08*	0,42,0,0	0,22,0,3;7.91437527e-06*	0,34,0,0	0,17,0,3;4.84533417e-06*	0,55,0,0	0,43,0,5;3.58034144e-09*	0,52,0,0	0,17,0,5;1.61272258e-10*	0,36,0,0	0,30,0,0;1.00000000	0,33,0,0	0,29,0,3;9.78918498e-06*	intron	Aech_05978_intron-N2	-	-
scaffold104	1257219	+	A	A->I	39,0,0,0	58,0,2,0;0.00356459*	49,0,0,0	80,0,0,0;1.00000000	39,0,0,0	51,0,1,0;0.06187280	37,0,0,0	43,0,0,0;1.00000000	41,0,0,0	33,0,0,0;1.00000000	48,0,0,0	72,0,1,0;0.08379307	46,0,0,0	43,0,0,0;1.00000000	26,0,0,0	37,0,1,0;0.06232881	33,0,0,0	39,0,6,0;2.92002382e-11*	intron	Aech_05978_intron-N2	-	-
scaffold104	1257677	-	T	A->C	0,0,0,29	0,0,0,27;1.00000000	0,0,0,40	0,0,0,43;1.00000000	0,0,0,34	0,0,0,14;1.00000000	0,0,0,16	0,0,0,23;1.00000000	0,0,0,35	0,0,0,41;1.00000000	0,0,0,45	0,0,0,40;1.00000000	0,0,0,31	0,0,0,10;1.00000000	0,0,0,35	0,0,3,26;1.15455109e-05*	0,0,0,23	0,0,0,22;1.00000000	repeat	TE034717-denovo	-	-
scaffold104	1260659	+	T	U->A	0,0,0,35	3,0,0,46;4.80655659e-05*	0,0,0,40	0,0,0,72;1.00000000	0,0,0,27	0,0,0,61;1.00000000	0,0,0,38	0,0,0,57;1.00000000	0,0,0,31	0,0,0,31;1.00000000	0,0,0,37	0,0,0,70;1.00000000	0,0,0,49	0,0,0,33;1.00000000	0,0,0,41	0,0,0,49;1.00000000	0,0,0,30	1,0,0,43;0.05727261	-	-	-	-
scaffold104	1268366	+	G	G->A	0,0,28,0	11,0,186,0;3.25633506e-15*	0,0,26,0	20,0,256,0;1.88726816e-15*	0,0,22,0	12,0,216,0;6.20040415e-16*	0,0,18,0	0,0,170,0;1.00000000	0,0,15,0	0,0,94,0;1.00000000	0,0,32,0	0,0,334,0;1.00000000	0,0,16,0	0,0,170,0;1.00000000	0,0,25,0	0,0,167,0;1.00000000	0,0,16,0	0,0,212,1;0.25036228	-	-	-	-
scaffold104	1268396	+	G	G->A	0,0,22,0	8,0,237,0;1.23585810e-09*	0,0,25,0	21,0,296,0;1.28646980e-15*	0,0,14,0	17,0,263,0;1.53298398e-15*	0,0,8,0	11,0,192,0;5.65954158e-15	0,0,11,0	11,0,110,0;2.71261069e-17*	0,0,27,0	20,0,382,0;9.32495220e-16*	0,0,24,0	7,0,206,0;1.48340034e-08*	0,0,23,0	9,0,170,0;2.86214871e-12*	0,0,19,0	11,0,244,0;2.43720706e-14*	-	-	-	-
scaffold104	1269085	-	C	G->A	0,13,0,0	0,64,0,1;0.09708196	0,15,0,0	0,89,0,3;0.00020114*	0,16,0,0	0,54,0,0;1.00000000	0,7,0,0	0,81,0,1;0.13037025	0,17,0,0	0,75,0,3;0.00023273*	0,20,0,0	0,82,0,1;0.09459586	0,10,0,0	0,42,0,3;4.12974203e-05*	0,11,0,0	0,45,0,1;0.07467600	0,11,0,0	0,65,0,1;0.08410900	-	-	-	-
scaffold104	1282128	-	G	C->U	0,0,24,0	3,0,18,0;4.20281801e-06*	0,0,40,0	0,0,22,0;1.00000000	0,0,29,0	0,0,14,0;1.00000000	0,0,28,0	0,0,20,0;1.00000000	0,0,23,0	0,0,16,0;1.00000000	0,0,45,0	0,0,11,0;1.00000000	0,0,26,0	0,0,15,0;1.00000000	0,0,28,0	0,0,15,0;1.00000000	0,0,17,0	0,0,10,0;1.00000000	3UTR	Aech_05982_UTR3-N1	-	-
scaffold1043	9647	+	G	G->A	0,0,14,0	0,0,15,0;1.00000000	0,0,23,0	0,0,13,0;1.00000000	0,0,17,0	0,0,11,0;1.00000000	0,0,10,0	0,0,8,0;1.00000000	0,0,22,0	0,0,18,0;1.00000000	0,0,13,0	0,0,15,0;1.00000000	0,0,20,0	0,0,1,0;1.00000000	0,0,20,0	0,0,4,0;1.00000000	0,0,11,0	3,0,11,0;8.32011512e-07*	repeat	TE068033-repbase	-	-
scaffold1043	55629	-	A	U->A	18,0,0,0	27,0,0,0;1.00000000	17,0,0,0	40,0,0,0;1.00000000	17,0,0,0	39,0,0,0;1.00000000	24,0,0,0	28,0,0,0;1.00000000	27,0,0,0	20,0,0,0;1.00000000	22,0,0,0	46,0,0,3;2.68377583e-05*	27,0,0,0	15,0,0,0;1.00000000	25,0,0,0	12,0,0,0;1.00000000	12,0,0,0	26,0,0,0;1.00000000	-	-	-	-
scaffold1043	57336	-	T	A->I	0,0,0,8	0,2,0,0;3.22666211e-06	0,0,0,7	0,1,0,1;0.00302190	0,0,0,6	0,2,0,1;5.26698779e-06	0,0,0,2	0,0,0,0;1.00000000	0,0,0,7	0,2,0,0;4.33511777e-06	0,0,0,12	0,4,0,4;1.73024733e-10*	0,0,0,7	0,0,0,0;1.00000000	0,0,0,8	0,0,0,0;1.00000000	0,0,0,3	0,0,0,0;1.00000000	-	-	-	-
scaffold1054	91905	+	A	A->C	36,0,0,0	119,0,0,0;1.00000000	37,0,0,0	138,0,0,0;1.00000000	35,0,0,0	152,0,1,0;0.17093228	23,0,0,0	119,0,0,0;1.00000000	42,0,0,0	32,0,0,0;1.00000000	44,0,0,0	239,0,0,0;1.00000000	36,0,0,0	125,0,0,0;1.00000000	44,0,0,0	57,3,0,0;9.14083890e-05*	35,0,0,0	146,0,1,0;0.17855635	-	-	-	-
scaffold1054	95998	+	A	A->I	24,0,0,0	4,0,0,0;1.00000000	19,0,0,0	0,0,2,0;2.09870418e-06	22,0,0,0	3,0,0,0;1.00000000	21,0,0,0	4,0,0,0;1.00000000	29,0,0,0	2,0,0,0;1.00000000	33,0,0,0	4,0,3,0;6.59926972e-08*	25,0,0,0	1,0,1,0;0.00432336	22,0,0,0	2,0,0,0;1.00000000	25,0,0,0	1,0,0,0;1.00000000	5UTR	Aech_14406_UTR5-N1	-	-
scaffold1054	96004	+	A	A->I	24,0,0,0	1,0,2,0;9.05212677e-06*	22,0,0,0	3,0,1,0;0.00580166*	21,0,0,0	3,0,0,0;1.00000000	19,0,0,0	4,0,0,0;1.00000000	31,0,0,0	2,0,0,0;1.00000000	34,0,0,0	1,0,4,0;1.36129233e-11*	23,0,0,0	1,0,1,0;0.00432336	23,0,0,0	2,0,0,0;1.00000000	24,0,0,0	0,0,1,0;0.00160402	5UTR	Aech_14406_UTR5-N1	-	-
scaffold1054	101934	+	A	A->I	24,0,0,0	100,0,0,0;1.00000000	37,0,0,0	71,0,0,0;1.00000000	39,0,0,0	36,0,3,0;1.50014845e-05*	33,0,0,0	113,0,0,0;1.00000000	33,0,0,0	54,0,1,0;0.09934597	52,0,0,0	47,0,3,0;2.85112425e-05*	36,0,0,0	98,0,1,0;0.15519719	48,0,0,0	53,0,0,0;1.00000000	24,0,0,0	36,0,3,0;1.73978713e-05*	3UTR	Aech_14406_UTR3-N1	-	-
scaffold1054	101944	+	A	A->I	32,0,0,0	98,0,3,0;0.00037000*	37,0,0,0	65,0,10,0;7.88252782e-16*	38,0,0,0	28,0,14,0;7.45180988e-31*	31,0,0,0	112,0,9,0;9.09914729e-14*	40,0,0,0	57,0,8,0;5.76516064e-14*	57,0,0,0	45,0,12,0;5.20288543e-16*	43,0,0,0	105,0,7,0;2.04833094e-10*	51,0,0,0	63,0,4,0;2.75981754e-06*	27,0,0,0	31,0,13,0;7.66114245e-28*	3UTR	Aech_14406_UTR3-N1	-	-
scaffold1054	101945	+	A	A->I	32,0,0,0	91,0,3,0;0.00030217*	36,0,0,0	75,0,1,0;0.09362299	37,0,0,0	37,0,2,0;0.00106370*	32,0,0,0	111,0,5,0;6.03030671e-07*	43,0,0,0	64,0,0,0;1.00000000	50,0,0,0	44,0,4,0;3.33518565e-07*	40,0,0,0	109,0,1,0;0.17124300	49,0,0,0	59,0,1,0;0.09618319	29,0,0,0	35,0,5,0;2.00662600e-09*	3UTR	Aech_14406_UTR3-N1	-	-
scaffold1054	101954	+	A	A->I	30,0,0,0	102,0,3,0;0.00041301*	39,0,0,0	76,0,7,0;1.50826318e-11*	40,0,0,0	38,0,4,0;2.22392086e-07*	32,0,0,0	121,0,3,0;0.00073494*	34,0,0,0	72,0,3,0;0.00020904*	49,0,0,0	56,0,4,0;8.04371847e-07*	43,0,0,0	114,0,3,0;0.00061224*	48,0,0,0	62,0,4,0;2.59816705e-06*	31,0,0,0	40,0,8,0;1.23376009e-15*	3UTR	Aech_14406_UTR3-N1	-	-
scaffold1054	101976	+	A	A->I	29,0,0,0	109,0,14,0;2.21677007e-15*	41,0,0,0	79,0,19,0;7.88252782e-16*	43,0,0,0	29,0,12,0;9.01240696e-26*	36,0,0,0	124,0,17,0;1.13292024e-28*	33,0,0,0	57,0,10,0;1.97285587e-15*	45,0,0,0	36,0,24,0;8.56371290e-55*	41,0,0,0	117,0,12,0;4.32765049e-19*	41,0,0,0	74,0,11,0;1.47042295e-15*	32,0,0,0	31,0,15,0;9.11884620e-33*	3UTR	Aech_14406_UTR3-N1	-	-
scaffold1054	102041	+	A	A->I	35,0,0,0	105,0,3,0;0.00044707*	27,0,0,0	108,0,12,0;1.02881180e-19*	34,0,0,0	51,0,4,0;6.42008336e-07*	43,0,0,0	102,0,5,0;4.09553062e-07*	34,0,0,0	71,0,1,0;0.12847537	39,0,0,0	51,0,12,0;5.20288543e-16*	38,0,0,0	135,0,2,0;0.01605589*	29,0,0,0	70,0,4,0;3.79958233e-06*	28,0,0,0	50,0,6,0;1.09561804e-10*	3UTR	Aech_14406_UTR3-N1	-	-
scaffold1054	102044	+	A	A->I	35,0,0,0	111,0,1,0;0.16212624	27,0,0,0	119,0,8,0;4.85297615e-12*	37,0,0,0	62,0,1,0;0.07425647	41,0,0,0	109,0,1,0;0.17193076	35,0,0,0	73,0,0,0;1.00000000	43,0,0,0	62,0,1,0;0.07289033	36,0,0,0	148,0,0,0;1.00000000	29,0,0,0	81,0,1,0;0.12953813	23,0,0,0	66,0,2,0;0.00336744*	3UTR	Aech_14406_UTR3-N1	-	-
scaffold1054	102046	+	A	A->I	31,0,0,0	113,0,2,0;0.01097575*	29,0,0,0	123,0,6,0;1.40463101e-08*	36,0,0,0	59,0,2,0;0.00249306*	40,0,0,0	105,0,1,0;0.16604327	37,0,1,0	72,0,1,0;0.13016144	43,0,0,0	58,0,5,0;1.36817888e-08*	36,0,0,0	146,0,1,0;0.22422827	30,0,0,0	83,0,2,0;0.00687691*	25,0,0,0	62,0,5,0;2.49589547e-08*	3UTR	Aech_14406_UTR3-N1	-	-
scaffold1054	102063	+	A	A->I	33,0,0,0	126,0,11,0;1.37470734e-15*	26,0,0,0	118,0,17,0;1.28646980e-15*	41,0,0,0	64,0,11,0;6.20040415e-16*	44,0,0,0	115,0,8,0;7.14943010e-12*	29,0,0,0	95,0,2,0;0.00987523*	46,0,0,0	65,0,17,0;5.20288543e-16*	29,0,0,0	156,0,10,0;2.72948399e-14*	33,0,0,0	80,0,6,0;2.51774868e-09*	20,0,0,0	60,0,14,0;7.49751038e-16*	3UTR	Aech_14406_UTR3-N1	-	-
scaffold1054	102068	+	A	A->I	38,0,0,0	145,0,2,0;0.01690075*	28,0,0,0	128,0,11,0;1.88726816e-15*	41,0,0,0	75,0,9,0;1.98812517e-15*	43,0,0,0	133,0,3,0;0.00095546*	36,0,0,0	89,0,2,0;0.00903312*	44,0,0,0	80,0,3,0;0.00012489*	24,0,0,0	171,0,2,0;0.02391072*	33,0,0,0	86,0,1,0;0.13699496	21,0,0,0	73,0,6,0;8.41353680e-10*	3UTR	Aech_14406_UTR3-N1	-	-
scaffold1054	102069	+	A	A->I	37,0,0,0	142,0,8,0;2.93636198e-11*	29,0,0,0	123,0,16,0;1.88726816e-15*	41,0,0,0	72,0,10,0;6.20040415e-16*	41,0,0,0	125,0,12,0;1.53722770e-15*	33,0,0,0	86,0,6,0;4.75912388e-09*	46,0,0,0	73,0,14,0;5.20288543e-16*	25,0,0,0	169,0,9,0;2.59999640e-12*	32,0,0,0	83,0,5,0;1.57596178e-07*	21,0,0,0	70,0,11,0;1.12734776e-19*	3UTR	Aech_14406_UTR3-N1	-	-
scaffold1054	108579	+	A	A->I	19,0,0,0	15,0,0,0;1.00000000	18,0,0,0	29,0,0,0;1.00000000	11,0,0,0	26,0,3,0;6.26447045e-06*	14,0,0,0	25,0,0,0;1.00000000	16,0,0,0	15,0,0,0;1.00000000	29,0,0,0	24,0,0,0;1.00000000	17,0,0,0	22,0,0,0;1.00000000	16,0,0,0	9,0,0,0;1.00000000	8,0,0,0	30,0,2,0;0.00082141	3UTR	Aech_14409_UTR3-N1	-	-
scaffold1054	108752	+	A	A->I	4,0,0,0	18,0,0,0;1.00000000	5,0,0,0	15,0,0,0;1.00000000	7,0,0,0	12,0,0,0;1.00000000	1,0,0,0	6,0,0,0;1.00000000	3,0,0,0	6,0,0,0;1.00000000	10,0,0,0	27,0,6,0;3.10686533e-12*	6,0,0,0	5,0,0,0;1.00000000	3,0,0,0	6,0,0,0;1.00000000	1,0,0,0	12,0,1,0;0.01799785	3UTR	Aech_14409_UTR3-N1	-	-
scaffold1055	25446	-	T	A->I	0,0,0,21	0,34,0,170;2.21677007e-15*	0,0,0,22	0,38,0,201;7.88252782e-16*	0,0,0,17	0,23,0,158;1.26660557e-39*	0,0,0,21	0,26,0,223;1.53722770e-15*	0,0,0,29	0,19,0,105;6.09919792e-34*	0,0,0,39	0,24,0,174;5.20288543e-16*	0,0,0,25	0,43,0,303;1.35633841e-15*	0,0,0,27	0,8,0,35;2.39475275e-15*	0,0,0,16	0,17,0,87;2.19632485e-31*	intron	Aech_16298_intron-N8	-	-
scaffold1055	25447	-	T	A->I	0,0,0,19	0,39,0,157;3.25633506e-15*	0,0,0,23	0,50,0,185;1.28646980e-15*	0,0,0,17	0,28,0,153;1.37945657e-50*	0,0,0,21	0,46,0,202;4.34726450e-86*	0,0,0,21	0,21,0,97;1.97285587e-15*	0,0,0,39	0,37,0,173;5.88763383e-69*	0,0,0,25	0,71,0,281;2.25005729e-15*	0,0,0,28	0,7,0,37;3.17043593e-13*	0,0,0,16	0,20,0,87;7.49751038e-16*	intron	Aech_16298_intron-N8	-	-
scaffold1055	25459	-	T	A->I	0,0,0,21	0,81,0,128;8.78291786e-182*	0,0,0,23	0,111,0,130;2.40448044e-260*	0,0,0,15	0,68,0,121;3.06411928e-150*	0,0,0,20	0,91,0,163;3.58530776e-15*	0,0,0,26	0,49,0,79;1.97285587e-15*	0,0,0,35	0,83,0,134;3.21801734e-186*	0,0,0,20	0,139,0,228;1.35633841e-15*	0,0,0,29	0,21,0,25;4.87154707e-49*	0,0,0,14	0,40,0,74;5.90594050e-88*	intron	Aech_16298_intron-N8	-	-
scaffold1055	25464	-	T	A->I	0,0,0,19	0,144,0,64;0.00000000e+00*	0,0,0,22	0,179,0,62;0.00000000e+00*	0,0,0,18	0,128,0,61;0.00000000e+00*	0,0,0,19	0,155,0,93;0.00000000e+00*	0,0,0,22	0,96,0,32;1.19350339e-255*	0,0,0,33	0,168,0,54;0.00000000e+00*	0,0,0,20	0,247,0,121;0.00000000e+00*	0,0,0,27	0,30,0,16;1.25203308e-76*	0,0,0,15	0,86,0,25;1.25940186e-231*	intron	Aech_16298_intron-N8	-	-
scaffold1055	25474	-	T	A->I	0,0,0,21	0,4,0,119;2.35990229e-05*	0,0,0,20	0,11,0,127;7.88252782e-16*	0,0,0,17	0,7,0,101;7.59228055e-11*	0,0,0,18	0,10,0,135;8.93315861e-15*	0,0,0,23	0,5,0,69;8.74910153e-08*	0,0,0,31	0,7,0,127;2.88254428e-10*	0,0,0,16	0,5,0,198;7.92621616e-06*	0,0,0,25	0,1,0,28;0.04836462*	0,0,0,14	0,2,0,63;0.00317108*	intron	Aech_16298_intron-N8	-	-
scaffold1055	25481	-	T	A->I	0,0,0,19	0,4,0,119;2.35990229e-05*	0,0,0,20	0,7,0,129;4.33909058e-10*	0,0,0,19	0,3,0,99;0.00024194*	0,0,0,18	0,5,0,133;1.37568294e-06*	0,0,0,21	0,2,0,75;0.00677992*	0,0,0,26	0,2,0,125;0.00934521*	0,0,0,17	0,5,0,194;7.22346845e-06*	0,0,0,24	0,0,0,26;1.00000000	0,0,0,15	0,1,0,65;0.08410900	intron	Aech_16298_intron-N8	-	-
scaffold1055	25559	-	T	A->I	0,0,0,21	0,0,0,63;1.00000000	0,0,0,15	0,6,0,84;1.83007257e-09*	0,0,0,19	0,0,0,62;1.00000000	0,0,0,22	0,1,0,72;0.11676919	0,0,0,18	0,1,0,42;0.07871144	0,0,0,32	0,0,0,62;1.00000000	0,0,0,29	0,0,0,141;1.00000000	0,0,0,33	0,0,0,16;1.00000000	0,0,0,14	0,0,0,34;1.00000000	intron	Aech_16298_intron-N8	-	-
scaffold1055	25569	-	T	A->I	0,0,0,20	0,8,0,49;1.44035938e-14*	0,0,0,12	0,21,0,77;7.88252782e-16*	0,0,0,20	0,12,0,54;4.81745068e-23*	0,0,0,20	0,12,0,59;3.05690792e-22*	0,0,0,18	0,7,0,36;3.50878151e-13*	0,0,0,37	0,13,0,47;4.94225259e-26*	0,0,0,24	0,29,0,106;2.25005729e-15*	0,0,0,34	0,2,0,17;0.00043477*	0,0,0,13	0,6,0,24;2.41961853e-12*	intron	Aech_16298_intron-N8	-	-
scaffold1055	25574	-	T	A->I	0,0,0,19	0,35,0,14;1.21804661e-91*	0,0,0,11	0,73,0,15;7.32345166e-201*	0,0,0,21	0,43,0,15;2.58878890e-114*	0,0,0,19	0,45,0,20;6.56382750e-117*	0,0,0,16	0,32,0,6;5.98398734e-88*	0,0,0,29	0,50,0,10;6.39285563e-138*	0,0,0,23	0,96,0,31;1.72115745e-256*	0,0,0,33	0,17,0,1;1.28063359e-48*	0,0,0,10	0,19,0,12;4.38405725e-48*	intron	Aech_16298_intron-N8	-	-
scaffold1055	25579	-	T	A->I	0,0,0,22	0,8,0,34;1.37470734e-15*	0,0,0,8	0,21,0,61;7.20234635e-16	0,0,0,22	0,11,0,45;1.36810419e-21*	0,0,0,19	0,12,0,45;1.53722770e-15*	0,0,0,17	0,7,0,24;3.14807385e-14*	0,0,0,33	0,20,0,38;8.81059812e-16*	0,0,0,22	0,24,0,86;1.35633841e-15*	0,0,0,28	0,2,0,12;0.00023808*	0,0,0,12	0,13,0,16;7.49751038e-16*	intron	Aech_16298_intron-N8	-	-
scaffold1055	26280	-	T	A->I	0,0,0,34	0,1,0,14;0.02466592*	0,0,0,33	0,3,0,16;2.06740548e-06*	0,0,0,32	0,0,0,9;1.00000000	0,0,0,20	0,1,0,14;0.02668490*	0,0,0,27	0,0,0,3;1.00000000	0,0,0,28	0,0,0,5;1.00000000	0,0,0,41	0,2,0,43;0.00236720*	0,0,0,40	0,0,0,4;1.00000000	0,0,0,19	0,0,0,2;1.00000000	3UTR	Aech_16298_UTR3-N1	-	-
scaffold106	140246	+	A	A->I	17,0,0,0	0,0,0,0;1.00000000	21,0,0,0	1,0,3,0;1.11404239e-08*	14,0,0,0	0,0,0,0;1.00000000	12,0,0,0	1,0,0,0;1.00000000	26,0,0,0	0,0,0,0;1.00000000	15,0,0,0	1,0,0,0;1.00000000	22,0,0,0	0,0,0,0;1.00000000	18,0,0,0	0,0,0,0;1.00000000	15,0,0,0	1,0,0,0;1.00000000	repeat	TE022574-denovo	-	-
scaffold106	140247	+	A	A->I	17,0,0,0	0,0,0,0;1.00000000	21,0,0,0	1,0,3,0;1.11404239e-08*	15,0,0,0	0,0,0,0;1.00000000	13,0,0,0	0,0,0,0;1.00000000	29,0,0,0	0,0,0,0;1.00000000	15,0,0,0	1,0,0,0;1.00000000	22,0,0,0	0,0,0,0;1.00000000	18,0,0,0	0,0,0,0;1.00000000	17,0,0,0	1,0,0,0;1.00000000	repeat	TE022574-denovo	-	-
scaffold106	292116	-	A	U->G	8,0,0,0	12,4,0,0;8.49398405e-09	13,0,0,0	55,9,0,0;7.88252782e-16*	14,0,0,0	48,11,0,0;6.20040415e-16*	14,0,0,0	22,2,0,0;0.00070581*	16,0,0,0	34,2,0,0;0.00184003*	20,0,0,0	66,4,0,0;1.47501370e-06*	17,0,0,0	8,0,0,0;1.00000000	19,0,0,0	31,3,0,0;1.86440310e-05*	6,0,0,0	40,5,0,0;3.47908177e-09	3UTR	Aech_13360_UTR3-N1	-	-
scaffold106	292297	+	C	C->U	0,36,0,0	0,17,0,0;1.00000000	0,54,0,0	0,26,0,0;1.00000000	0,34,0,0	0,37,0,0;1.00000000	0,25,0,0	0,14,0,0;1.00000000	0,33,0,0	0,29,0,0;1.00000000	0,56,0,0	0,27,0,0;1.00000000	0,35,0,0	0,4,0,0;1.00000000	0,59,0,0	0,39,0,3;3.32880578e-05*	0,31,0,0	0,28,0,0;1.00000000	-	-	-	-
scaffold106	292946	-	T	A->I	0,0,0,34	0,10,0,75;1.37470734e-15*	0,0,0,28	0,42,0,212;1.88726816e-15*	0,0,0,24	0,31,0,213;3.95308546e-53*	0,0,0,23	0,10,0,56;4.03280816e-18*	0,0,0,35	0,10,0,82;1.50499108e-16*	0,0,0,37	0,54,0,219;8.81059812e-16*	0,0,0,27	0,18,0,80;1.35633841e-15*	0,0,0,33	0,14,0,121;2.39475275e-15*	0,0,0,25	0,37,0,155;7.49751038e-16*	3UTR;repeat	Aech_13360_UTR3-N1;TE022842-denovo	-	-
scaffold106	292947	-	T	A->I	0,0,0,33	0,6,0,77;1.85152094e-09*	0,0,0,30	0,11,0,249;3.01274554e-14*	0,0,0,24	0,15,0,225;1.03954579e-15*	0,0,0,26	0,6,0,59;4.89156348e-10*	0,0,0,33	0,1,0,87;0.15545570	0,0,0,39	0,21,0,248;5.20288543e-16*	0,0,0,28	0,4,0,92;1.01075310e-05*	0,0,0,33	0,9,0,127;2.56193607e-13*	0,0,0,25	0,12,0,181;1.23376009e-15*	3UTR;repeat	Aech_13360_UTR3-N1;TE022842-denovo	-	-
scaffold106	293063	-	T	A->I	0,0,0,28	0,11,0,139;1.37470734e-15*	0,0,0,35	0,37,0,463;2.42427205e-15*	0,0,0,27	0,23,0,410;1.53298398e-15*	0,0,0,31	0,7,0,123;5.88338148e-10*	0,0,0,36	0,13,0,162;3.43621388e-19*	0,0,0,38	0,44,0,386;1.67533881e-15*	0,0,0,34	0,15,0,175;1.35633841e-15*	0,0,0,33	0,13,0,236;1.47042295e-15*	0,0,0,17	0,32,0,354;1.23376009e-15*	3UTR;repeat	Aech_13360_UTR3-N1;TE022842-denovo	-	-
scaffold106	316824	-	T	A->I	0,0,0,42	0,2,0,62;0.00404179*	0,0,0,39	0,5,0,94;1.59440960e-07*	0,0,0,37	0,6,0,107;5.63209766e-09*	0,0,0,23	0,0,0,55;1.00000000	0,0,0,37	0,1,0,45;0.08386190	0,0,0,42	0,5,0,174;2.07464495e-06*	0,0,0,42	0,1,0,45;0.07528011	0,0,0,43	0,1,0,30;0.05147972	0,0,0,25	0,2,0,115;0.00912404*	-	-	-	-
scaffold106	316829	-	T	A->I	0,0,0,40	0,6,0,58;3.95375438e-10*	0,0,0,39	0,5,0,93;1.51889018e-07*	0,0,0,35	0,9,0,104;2.20647611e-14*	0,0,0,22	0,0,0,54;1.00000000	0,0,0,31	0,2,0,43;0.00284632*	0,0,0,40	0,11,0,174;1.67533881e-15*	0,0,0,43	0,5,0,43;8.35093729e-09*	0,0,0,40	0,0,0,30;1.00000000	0,0,0,24	0,11,0,103;5.37466714e-18*	repeat	TE022871-denovo	-	-
scaffold106	316841	-	T	A->I	0,0,0,40	0,3,0,53;7.04692623e-05*	0,0,0,34	0,4,0,86;4.89016650e-06*	0,0,0,31	0,6,0,99;3.65561242e-09*	0,0,0,22	0,0,0,47;1.00000000	0,0,0,33	0,1,0,39;0.07351338	0,0,0,39	0,13,0,162;8.92860821e-20*	0,0,0,43	0,2,0,42;0.00226625*	0,0,0,46	0,0,0,26;1.00000000	0,0,0,23	0,4,0,105;1.03160157e-05*	repeat	TE022871-denovo	-	-
scaffold106	317538	-	T	A->I	0,0,0,18	0,1,0,8;0.01554605*	0,0,0,20	0,3,0,9;4.99516499e-07*	0,0,0,24	0,0,0,18;1.00000000	0,0,0,19	0,2,0,5;6.14292186e-05*	0,0,0,29	0,1,0,2;0.00702191*	0,0,0,32	0,14,0,18;6.08410688e-33*	0,0,0,27	0,6,0,7;1.48429487e-14*	0,0,0,29	0,0,0,1;1.00000000	0,0,0,12	0,8,0,12;1.19140768e-18*	-	-	-	-
scaffold106	317601	-	T	A->I	0,0,0,17	0,1,0,12;0.02168737*	0,0,0,22	0,6,0,21;1.24630469e-12*	0,0,0,29	0,13,0,16;6.20040415e-16*	0,0,0,14	0,4,0,8;2.85427093e-09*	0,0,0,22	0,4,0,5;9.64207086e-10*	0,0,0,31	0,20,0,44;5.20288543e-16*	0,0,0,29	0,4,0,18;3.39025482e-08*	0,0,0,26	0,4,0,7;1.89776495e-09*	0,0,0,7	0,14,0,14;6.82286452e-16	repeat	TE022875-denovo	-	-
scaffold106	317928	-	T	A->I	0,0,0,10	0,3,0,10;1.01482349e-06*	0,0,0,24	0,2,0,15;0.00022866*	0,0,0,25	0,4,0,14;7.32833072e-09*	0,0,0,20	0,1,0,10;0.02011273*	0,0,0,19	0,0,0,7;1.00000000	0,0,0,25	0,6,0,34;1.03805100e-11*	0,0,0,28	0,1,0,11;0.02162596*	0,0,0,20	0,0,0,8;1.00000000	0,0,0,14	0,0,0,21;1.00000000	repeat	TE022878-denovo	-	-
scaffold106	317929	-	T	A->I	0,0,0,8	0,4,0,8;2.53597585e-09	0,0,0,21	0,5,0,12;2.29203575e-11*	0,0,0,27	0,8,0,9;1.03954579e-15*	0,0,0,19	0,3,0,8;6.68480568e-07*	0,0,0,18	0,0,0,7;1.00000000	0,0,0,24	0,2,0,40;0.00115726*	0,0,0,27	0,2,0,9;0.00014941*	0,0,0,21	0,0,0,9;1.00000000	0,0,0,15	0,0,0,21;1.00000000	repeat	TE022878-denovo	-	-
scaffold106	317932	-	T	A->I	0,0,0,8	0,3,0,10;1.01482349e-06	0,0,0,18	0,1,0,16;0.02265811*	0,0,0,27	0,1,0,17;0.02256996*	0,0,0,20	0,0,0,11;1.00000000	0,0,0,19	0,1,0,7;0.01668158*	0,0,0,25	0,9,0,34;5.20288543e-16*	0,0,0,30	0,0,0,13;1.00000000	0,0,0,24	0,0,0,8;1.00000000	0,0,0,16	0,3,0,21;4.20663766e-06*	repeat	TE022878-denovo	-	-
scaffold106	317934	-	T	A->I	0,0,0,8	0,1,0,11;0.02018569	0,0,0,21	0,0,0,16;1.00000000	0,0,0,27	0,4,0,15;9.21606744e-09*	0,0,0,22	0,0,0,11;1.00000000	0,0,0,21	0,0,0,5;1.00000000	0,0,0,26	0,0,0,42;1.00000000	0,0,0,30	0,0,0,13;1.00000000	0,0,0,24	0,0,0,9;1.00000000	0,0,0,16	0,0,0,24;1.00000000	repeat	TE022878-denovo	-	-
scaffold106	317972	-	T	A->I	0,0,0,19	0,1,0,11;0.02018569*	0,0,0,26	0,2,0,14;0.00020274*	0,0,0,26	0,5,0,14;3.53269777e-11*	0,0,0,18	0,1,0,7;0.01510980*	0,0,0,19	0,0,0,4;1.00000000	0,0,0,38	0,3,0,22;3.68582333e-06*	0,0,0,31	0,1,0,5;0.01162988*	0,0,0,28	0,0,0,8;1.00000000	0,0,0,16	0,3,0,20;3.69761572e-06*	repeat	TE022878-denovo	-	-
scaffold106	317985	-	T	A->I	0,0,0,21	0,9,0,3;5.70517391e-24*	0,0,0,27	0,10,0,5;4.59478610e-26*	0,0,0,22	0,15,0,5;3.05642152e-40*	0,0,0,16	0,4,0,4;4.39482822e-10*	0,0,0,20	0,1,0,1;0.00488218	0,0,0,44	0,19,0,5;9.70833587e-52*	0,0,0,26	0,4,0,3;2.10693245e-10*	0,0,0,30	0,3,0,3;8.85942337e-08*	0,0,0,10	0,15,0,7;3.96539775e-39*	repeat	TE022878-denovo	-	-
scaffold106	317999	-	T	A->I	0,0,0,22	0,2,0,2;1.72435111e-05*	0,0,0,26	0,4,0,6;6.84641492e-10*	0,0,0,23	0,6,0,8;1.23418127e-14*	0,0,0,15	0,3,0,5;2.41451441e-07*	0,0,0,20	0,0,0,1;1.00000000	0,0,0,34	0,14,0,5;1.76458999e-37*	0,0,0,21	0,2,0,2;1.87162598e-05*	0,0,0,25	0,2,0,3;2.98662829e-05*	0,0,0,12	0,9,0,9;1.23376009e-15*	repeat	TE022878-denovo	-	-
scaffold106	324198	-	T	A->I	0,0,0,11	0,1,0,0;0.00211436	0,0,0,27	0,1,0,0;0.00156410	0,0,0,9	0,1,0,0;0.00142671	0,0,0,11	0,4,0,0;7.54003724e-12*	0,0,0,13	0,1,0,0;0.00263337	0,0,0,28	0,1,0,0;0.00135328	0,0,0,18	0,0,0,0;1.00000000	0,0,0,15	0,1,0,0;0.00225016	0,0,0,17	0,3,0,0;2.99830742e-09*	intron;repeat	Aech_13364_intron-N4;TE022885-denovo	-	-
scaffold106	324204	-	T	A->I	0,0,0,13	0,1,0,0;0.00211436	0,0,0,29	0,2,0,1;5.98312308e-06*	0,0,0,15	0,1,0,0;0.00142671	0,0,0,14	0,4,0,1;3.50759544e-11*	0,0,0,16	0,0,0,1;1.00000000	0,0,0,29	0,0,0,1;1.00000000	0,0,0,18	0,0,0,0;1.00000000	0,0,0,17	0,1,0,0;0.00225016	0,0,0,18	0,2,0,1;6.11839819e-06*	intron;repeat	Aech_13364_intron-N4;TE022885-denovo	-	-
scaffold106	324961	-	T	A->I	0,0,0,27	0,0,0,1;1.00000000	0,0,0,40	0,0,0,4;1.00000000	0,0,0,29	0,0,0,4;1.00000000	0,0,0,27	0,0,0,3;1.00000000	0,0,0,27	0,0,0,0;1.00000000	0,0,0,40	0,0,0,4;1.00000000	0,0,0,30	0,3,0,5;2.32027218e-07*	0,0,0,26	0,0,0,5;1.00000000	0,0,0,23	0,2,0,3;1.92214980e-05*	intron;repeat	Aech_13364_intron-N4;TE022889-denovo	-	-
scaffold106	324985	-	T	A->I	0,0,0,20	0,1,0,1;0.00400153	0,0,0,31	0,2,0,2;1.15649534e-05*	0,0,0,29	0,3,0,3;4.35870521e-08*	0,0,0,26	0,0,0,4;1.00000000	0,0,0,25	0,0,0,0;1.00000000	0,0,0,43	0,2,0,1;4.79933996e-06*	0,0,0,27	0,6,0,3;1.22406972e-15*	0,0,0,24	0,4,0,2;9.84609259e-11*	0,0,0,18	0,3,0,0;2.99830742e-09*	intron;repeat	Aech_13364_intron-N4;TE022889-denovo	-	-
scaffold106	325046	+	T	U->C	0,0,0,33	0,0,0,0;1.00000000	0,0,0,41	0,0,0,0;1.00000000	0,0,0,36	0,0,0,1;1.00000000	0,0,0,20	0,0,0,0;1.00000000	0,0,0,36	0,0,0,0;1.00000000	0,0,0,35	0,0,0,1;1.00000000	0,0,0,36	0,0,0,0;1.00000000	0,0,0,32	0,0,0,0;1.00000000	0,0,0,16	0,3,0,0;2.99830742e-09*	repeat	TE022889-denovo	-	-
scaffold106	379679	+	A	A->I	27,0,0,0	78,0,1,0;0.11672112	25,0,0,0	52,0,0,0;1.00000000	23,0,0,0	45,0,4,0;4.08499359e-07*	28,0,0,0	93,0,6,0;5.54799592e-09*	25,0,0,0	23,0,1,0;0.04545842*	43,0,0,0	98,0,7,0;5.42125260e-11*	45,0,0,0	72,0,4,0;4.23351501e-06*	31,0,0,0	3,0,3,0;8.85942337e-08*	27,0,0,0	34,0,2,0;0.00103623*	3UTR;repeat	Aech_17796_UTR3-N1;TE023045-denovo	-	-
scaffold106	379689	-	T	A->I	0,0,0,27	0,3,0,5;2.16493084e-07*	0,0,0,27	0,2,0,3;1.88099192e-05*	0,0,0,24	0,3,0,5;1.16629701e-07*	0,0,0,25	0,2,0,7;0.00010162*	0,0,0,21	0,0,0,3;1.00000000	0,0,0,45	0,0,0,6;1.00000000	0,0,0,41	0,0,0,0;1.00000000	0,0,0,30	0,4,0,0;7.32566555e-12*	0,0,0,23	0,1,0,1;0.00309149	repeat	TE023045-denovo	-	-
scaffold106	379691	+	A	A->I	28,0,0,0	70,0,0,0;1.00000000	29,0,0,0	45,0,1,0;0.05812824	24,0,0,0	37,0,6,0;1.84684928e-11*	29,0,0,0	78,0,4,0;5.80402999e-06*	22,0,0,0	20,0,0,0;1.00000000	48,0,0,0	88,0,6,0;1.73415911e-09*	44,0,0,0	65,0,3,0;0.00013188*	33,0,0,0	4,0,2,0;4.36182033e-05*	26,0,0,0	26,0,1,0;0.03601922*	3UTR;repeat	Aech_17796_UTR3-N1;TE023045-denovo	-	-
scaffold106	379694	+	A	A->I	31,0,0,0	58,0,5,0;2.92708000e-08*	31,0,0,0	43,0,3,0;2.74459292e-05*	25,0,0,0	34,0,3,0;1.28260750e-05*	29,0,0,0	66,0,6,0;8.94752852e-10*	21,0,0,0	18,0,0,0;1.00000000	52,0,0,0	70,0,11,0;8.08662882e-20*	42,0,0,0	56,0,5,0;2.69159546e-08*	33,0,0,0	3,0,3,0;8.85942337e-08*	24,0,0,0	19,0,3,0;3.22303124e-06*	3UTR;repeat	Aech_17796_UTR3-N1;TE023045-denovo	-	-
scaffold106	379705	+	A	A->I	32,0,0,0	54,0,10,0;1.37470734e-15*	33,0,0,0	38,0,9,0;1.28646980e-15*	24,0,0,0	33,0,10,0;6.20040415e-16*	27,0,0,0	64,0,13,0;1.53722770e-15*	20,0,0,0	17,0,0,0;1.00000000	52,0,0,0	73,0,23,0;5.20288543e-16*	34,0,0,0	55,0,7,0;3.47611681e-12*	37,0,0,0	4,0,3,0;1.50652331e-07*	22,0,0,0	16,0,4,0;1.31972215e-08*	3UTR;repeat	Aech_17796_UTR3-N1;TE023045-denovo	-	-
scaffold106	379712	+	A	A->I	30,0,0,0	63,0,3,0;0.00011188*	35,0,0,0	45,0,1,0;0.05812824	23,0,0,0	42,0,4,0;3.18250345e-07*	26,0,0,0	71,0,8,0;2.12927688e-13*	20,0,0,0	15,0,1,0;0.03122244*	49,0,0,0	84,0,17,0;9.26879041e-32*	32,0,0,0	69,0,3,0;0.00015465*	35,0,0,0	7,0,2,0;9.87262638e-05*	21,0,0,0	16,0,1,0;0.02321494*	3UTR;repeat	Aech_17796_UTR3-N1;TE023045-denovo	-	-
scaffold106	380114	-	T	A->I	0,0,0,27	0,0,0,1;1.00000000	0,0,0,34	0,7,0,0;1.16207462e-20*	0,0,0,17	0,4,0,1;1.56569690e-11*	0,0,0,20	0,3,0,0;5.36392884e-09*	0,0,0,42	0,1,0,0;0.00263337	0,0,0,36	0,6,0,0;6.37351023e-18*	0,0,0,42	0,3,0,0;5.20150486e-09*	0,0,0,38	0,2,0,0;3.49697717e-06	0,0,0,18	0,3,0,0;2.99830742e-09*	repeat	TE023048-denovo	-	-
scaffold106	380491	-	T	A->I	0,0,0,12	0,1,0,0;0.00211436	0,0,0,18	0,2,0,0;2.09870418e-06	0,0,0,9	0,2,0,2;1.02129618e-05	0,0,0,6	0,0,0,1;1.00000000	0,0,0,28	0,1,0,2;0.00702191*	0,0,0,15	0,4,0,0;2.88860579e-12*	0,0,0,21	0,2,0,5;6.05946847e-05*	0,0,0,16	0,1,0,1;0.00424561	0,0,0,8	0,2,0,1;6.11839819e-06	repeat	TE023050-denovo	-	-
scaffold106	380492	-	T	A->I	0,0,0,12	0,0,0,1;1.00000000	0,0,0,18	0,0,0,2;1.00000000	0,0,0,8	0,2,0,2;1.02129618e-05	0,0,0,7	0,0,0,1;1.00000000	0,0,0,26	0,1,0,2;0.00702191*	0,0,0,16	0,3,0,1;8.29637283e-09*	0,0,0,20	0,1,0,5;0.01162988*	0,0,0,14	0,1,0,1;0.00424561	0,0,0,9	0,3,0,1;1.10924284e-08	repeat	TE023050-denovo	-	-
scaffold107	30101	-	T	A->I	0,0,0,10	0,2,0,0;3.22666211e-06	0,0,0,17	0,0,0,1;1.00000000	0,0,0,17	0,1,0,0;0.00142671	0,0,0,13	0,3,0,0;5.36392884e-09*	0,0,0,19	0,2,0,0;4.33511777e-06	0,0,0,30	0,6,0,0;6.37351023e-18*	0,0,0,17	0,0,0,1;1.00000000	0,0,0,20	0,1,0,0;0.00225016	0,0,0,17	0,1,0,0;0.00160402	repeat	TE034980-denovo	-	-
scaffold107	30124	-	T	A->I	0,0,0,8	0,1,0,3;0.00748592	0,0,0,14	0,0,0,3;1.00000000	0,0,0,21	0,3,0,2;2.26458370e-08*	0,0,0,10	0,0,0,6;1.00000000	0,0,0,17	0,0,0,0;1.00000000	0,0,0,25	0,2,0,5;3.13509124e-05*	0,0,0,12	0,0,0,0;1.00000000	0,0,0,21	0,0,0,1;1.00000000	0,0,0,19	0,1,0,3;0.00593707*	repeat	TE034980-denovo	-	-
scaffold107	30125	-	T	A->I	0,0,0,10	0,1,0,3;0.00748592*	0,0,0,18	0,0,0,2;1.00000000	0,0,0,21	0,3,0,2;2.26458370e-08*	0,0,0,12	0,1,0,4;0.00993550*	0,0,0,19	0,0,0,1;1.00000000	0,0,0,26	0,0,0,7;1.00000000	0,0,0,14	0,0,0,1;1.00000000	0,0,0,20	0,0,0,1;1.00000000	0,0,0,18	0,1,0,4;0.00732011*	repeat	TE034980-denovo	-	-
scaffold107	30128	-	T	A->I	0,0,0,10	0,1,0,3;0.00748592*	0,0,0,14	0,1,0,1;0.00302190	0,0,0,14	0,1,0,4;0.00665875*	0,0,0,10	0,2,0,4;4.49499157e-05*	0,0,0,15	0,0,0,0;1.00000000	0,0,0,23	0,4,0,2;3.92986808e-11*	0,0,0,15	0,0,0,0;1.00000000	0,0,0,17	0,0,0,1;1.00000000	0,0,0,18	0,1,0,3;0.00593707*	repeat	TE034980-denovo	-	-
scaffold107	30129	-	T	A->I	0,0,0,9	0,2,0,3;2.77698375e-05	0,0,0,16	0,1,0,2;0.00443017*	0,0,0,18	0,3,0,2;2.25000020e-08*	0,0,0,10	0,3,0,3;9.20100191e-08*	0,0,0,17	0,0,0,1;1.00000000	0,0,0,25	0,7,0,0;7.62113471e-21*	0,0,0,15	0,1,0,1;0.00432336	0,0,0,19	0,0,0,1;1.00000000	0,0,0,20	0,3,0,1;1.10924284e-08*	repeat	TE034980-denovo	-	-
scaffold107	30130	-	T	A->I	0,0,0,10	0,3,0,2;4.24677409e-08*	0,0,0,19	0,1,0,2;0.00443017*	0,0,0,17	0,1,0,4;0.00665875*	0,0,0,10	0,3,0,3;9.07696338e-08*	0,0,0,19	0,0,0,1;1.00000000	0,0,0,28	0,3,0,2;1.99524129e-08*	0,0,0,17	0,0,0,1;1.00000000	0,0,0,19	0,0,0,1;1.00000000	0,0,0,21	0,2,0,3;1.92214980e-05*	repeat	TE034980-denovo	-	-
scaffold107	30648	-	T	A->I	0,0,0,20	0,0,0,0;1.00000000	0,0,0,21	0,0,0,0;1.00000000	0,0,0,23	0,2,0,1;5.26698779e-06*	0,0,0,11	0,1,0,1;0.00436601	0,0,0,30	0,0,0,0;1.00000000	0,0,0,18	0,2,0,2;9.35246110e-06*	0,0,0,13	0,0,0,0;1.00000000	0,0,0,25	0,0,0,0;1.00000000	0,0,0,15	0,3,0,2;2.67440016e-08*	repeat	TE034987-denovo	-	-
scaffold107	30659	-	T	A->I	0,0,0,20	0,0,0,0;1.00000000	0,0,0,21	0,0,0,0;1.00000000	0,0,0,21	0,0,0,1;1.00000000	0,0,0,12	0,0,0,1;1.00000000	0,0,0,29	0,0,0,0;1.00000000	0,0,0,20	0,1,0,1;0.00264817	0,0,0,13	0,0,0,0;1.00000000	0,0,0,27	0,0,0,0;1.00000000	0,0,0,17	0,3,0,0;2.99830742e-09*	repeat	TE034987-denovo	-	-
scaffold107	90575	-	T	A->I	0,0,0,29	0,0,0,14;1.00000000	0,0,0,35	0,3,0,14;1.46967094e-06*	0,0,0,26	0,4,0,30;9.61176454e-08*	0,0,0,31	0,0,0,22;1.00000000	0,0,0,28	0,0,0,9;1.00000000	0,0,0,37	0,2,0,26;0.00051883*	0,0,0,30	0,1,0,19;0.03454152*	0,0,0,35	0,1,0,7;0.01482333*	0,0,0,16	0,3,0,23;5.35896256e-06*	-	-	-	-
scaffold107	134017	-	T	A->I	0,0,0,27	0,0,0,1;1.00000000	0,0,0,37	0,1,0,2;0.00443017*	0,0,0,40	0,4,0,0;3.36295681e-12*	0,0,0,22	0,1,0,0;0.00231466	0,0,0,35	0,0,0,0;1.00000000	0,0,0,42	0,2,0,1;4.79933996e-06*	0,0,0,36	0,0,0,0;1.00000000	0,0,0,37	0,0,0,1;1.00000000	0,0,0,26	0,0,0,0;1.00000000	repeat	TE035294-denovo	-	-
scaffold107	134059	-	T	A->I	0,0,0,28	0,2,0,3;2.77698375e-05*	0,0,0,54	0,1,0,1;0.00302190	0,0,0,48	0,4,0,1;1.57457609e-11*	0,0,0,28	0,2,0,1;1.00274149e-05*	0,0,0,37	0,0,0,0;1.00000000	0,0,0,41	0,2,0,1;4.79933996e-06*	0,0,0,40	0,0,0,0;1.00000000	0,0,0,45	0,0,0,0;1.00000000	0,0,0,28	0,1,0,0;0.00160402	repeat	TE035294-denovo	-	-
scaffold107	152225	-	T	A->I	0,0,0,21	0,0,0,13;1.00000000	0,0,0,27	0,1,0,14;0.02011923*	0,0,0,24	0,0,0,10;1.00000000	0,0,0,20	0,0,0,9;1.00000000	0,0,0,24	0,0,0,7;1.00000000	0,0,0,31	0,3,0,20;2.86108980e-06*	0,0,0,27	0,0,0,1;1.00000000	0,0,0,36	0,0,0,3;1.00000000	0,0,0,23	0,0,0,3;1.00000000	repeat	TE035338-denovo	-	-
scaffold107	152232	-	T	A->I	0,0,0,20	0,0,0,13;1.00000000	0,0,0,30	0,1,0,10;0.01501035*	0,0,0,26	0,3,0,7;2.42082621e-07*	0,0,0,22	0,0,0,9;1.00000000	0,0,0,20	0,0,0,9;1.00000000	0,0,0,28	0,0,0,20;1.00000000	0,0,0,28	0,0,0,1;1.00000000	0,0,0,39	0,1,0,2;0.00610581*	0,0,0,22	0,0,0,4;1.00000000	repeat	TE035338-denovo	-	-
scaffold107	152237	-	T	A->I	0,0,0,20	0,2,0,10;0.00016313*	0,0,0,27	0,4,0,11;3.97606565e-09*	0,0,0,22	0,0,0,11;1.00000000	0,0,0,24	0,0,0,8;1.00000000	0,0,0,22	0,2,0,6;9.50957086e-05*	0,0,0,27	0,1,0,19;0.02436462*	0,0,0,30	0,0,0,1;1.00000000	0,0,0,34	0,0,0,3;1.00000000	0,0,0,23	0,0,0,4;1.00000000	repeat	TE035338-denovo	-	-
scaffold107	152238	-	T	A->I	0,0,0,23	0,3,0,9;7.86976503e-07*	0,0,0,29	0,3,0,12;1.00058793e-06*	0,0,0,23	0,3,0,9;4.33445663e-07*	0,0,0,25	0,1,0,6;0.01342064*	0,0,0,26	0,3,0,5;2.95122338e-07*	0,0,0,28	0,4,0,16;9.83211667e-09*	0,0,0,31	0,0,0,1;1.00000000	0,0,0,39	0,0,0,3;1.00000000	0,0,0,22	0,0,0,4;1.00000000	repeat	TE035338-denovo	-	-
scaffold107	152239	-	T	A->I	0,0,0,24	0,4,0,8;2.54245107e-09*	0,0,0,29	0,2,0,12;0.00015532*	0,0,0,25	0,3,0,8;3.28500733e-07*	0,0,0,23	0,0,0,6;1.00000000	0,0,0,23	0,3,0,4;1.89252306e-07*	0,0,0,27	0,2,0,18;0.00026578*	0,0,0,29	0,0,0,1;1.00000000	0,0,0,36	0,1,0,2;0.00610581*	0,0,0,21	0,0,0,4;1.00000000	repeat	TE035338-denovo	-	-
scaffold107	152467	-	T	A->I	0,0,0,14	0,6,0,12;1.47903111e-13*	0,0,0,29	0,3,0,5;1.36457153e-07*	0,0,0,24	0,4,0,4;1.99845665e-10*	0,0,0,13	0,3,0,4;1.53791409e-07*	0,0,0,30	0,1,0,2;0.00702191*	0,0,0,47	0,9,0,9;8.81059812e-16*	0,0,0,17	0,1,0,0;0.00229833	0,0,0,33	0,2,0,1;9.69229086e-06*	0,0,0,21	0,1,0,5;0.00868668*	repeat	TE035340-denovo	-	-
scaffold107	152474	-	T	A->I	0,0,0,13	0,11,0,6;4.02826979e-28*	0,0,0,30	0,5,0,4;5.53034376e-13*	0,0,0,25	0,5,0,4;4.58735563e-13*	0,0,0,15	0,5,0,2;1.83738844e-13*	0,0,0,25	0,1,0,1;0.00488218	0,0,0,43	0,13,0,2;1.54955174e-36*	0,0,0,15	0,1,0,0;0.00229833	0,0,0,33	0,2,0,1;9.69229086e-06*	0,0,0,22	0,3,0,3;5.13981814e-08*	repeat	TE035340-denovo	-	-
scaffold107	152492	-	T	A->I	0,0,0,18	0,6,0,10;6.44779403e-14*	0,0,0,26	0,5,0,4;5.53034376e-13*	0,0,0,19	0,4,0,6;5.69788207e-10*	0,0,0,23	0,1,0,5;0.01169966*	0,0,0,29	0,0,0,3;1.00000000	0,0,0,52	0,5,0,9;5.59782608e-12*	0,0,0,18	0,0,0,1;1.00000000	0,0,0,35	0,0,0,2;1.00000000	0,0,0,27	0,1,0,3;0.00593707*	repeat	TE035340-denovo	-	-
scaffold107	152499	-	T	A->I	0,0,0,22	0,8,0,9;2.21677007e-15*	0,0,0,29	0,3,0,5;1.35220240e-07*	0,0,0,20	0,6,0,5;2.05588852e-15*	0,0,0,25	0,1,0,5;0.01169966*	0,0,0,32	0,0,0,3;1.00000000	0,0,0,60	0,9,0,7;9.51023453e-23*	0,0,0,21	0,0,0,1;1.00000000	0,0,0,34	0,0,0,2;1.00000000	0,0,0,26	0,3,0,1;1.12065458e-08*	repeat	TE035340-denovo	-	-
scaffold107	152500	-	T	A->I	0,0,0,21	0,4,0,14;1.40480679e-08*	0,0,0,28	0,3,0,6;1.99993229e-07*	0,0,0,21	0,6,0,5;2.04685165e-15*	0,0,0,28	0,1,0,5;0.01169966*	0,0,0,29	0,2,0,1;1.20000443e-05*	0,0,0,59	0,6,0,8;1.04722098e-14*	0,0,0,21	0,0,0,1;1.00000000	0,0,0,35	0,0,0,2;1.00000000	0,0,0,30	0,2,0,2;1.18077829e-05*	repeat	TE035340-denovo	-	-
scaffold107	187672	-	T	A->I	0,0,0,22	0,0,0,0;1.00000000	0,0,0,20	0,1,0,0;0.00156410	0,0,0,18	0,0,0,0;1.00000000	0,0,0,22	0,1,0,0;0.00231466	0,0,0,19	0,0,0,0;1.00000000	0,0,0,27	0,3,0,0;2.20843073e-09*	0,0,0,19	0,0,0,0;1.00000000	0,0,0,24	0,0,0,0;1.00000000	0,0,0,13	0,0,0,0;1.00000000	intron;repeat	Aech_12693_intron-N5;TE035494-denovo	-	-
scaffold107	356796	-	T	A->I	0,0,0,26	0,0,0,3;1.00000000	0,0,0,22	0,1,0,5;0.00848210*	0,0,0,33	0,2,0,12;0.00013904*	0,0,0,16	0,2,0,2;1.92160377e-05*	0,0,0,37	0,0,0,2;1.00000000	0,0,0,22	0,4,0,11;2.93953344e-09*	0,0,0,30	0,2,0,2;1.87162598e-05*	0,0,0,17	0,0,0,0;1.00000000	0,0,0,21	0,3,0,4;8.74012507e-08*	repeat	TE035841-denovo	-	-
scaffold107	358708	-	T	A->I	0,0,0,21	0,0,0,0;1.00000000	0,0,0,20	0,0,0,0;1.00000000	0,0,0,23	0,0,0,0;1.00000000	0,0,0,26	0,0,0,0;1.00000000	0,0,0,22	0,0,0,0;1.00000000	0,0,0,25	0,4,0,0;2.88860579e-12*	0,0,0,28	0,1,0,0;0.00229833	0,0,0,37	0,0,0,0;1.00000000	0,0,0,21	0,1,0,0;0.00160402	repeat	TE035849-denovo	-	-
scaffold1076	49464	+	A	A->I	11,0,0,0	1,0,2,0;9.05212677e-06*	12,0,0,0	4,0,8,0;5.90370297e-21*	15,0,0,0	3,0,4,0;1.01552198e-10*	10,0,0,0	1,0,4,0;3.50759544e-11*	15,0,0,0	0,0,0,0;1.00000000	22,0,0,0	3,0,4,0;8.95427227e-11*	18,0,0,0	0,0,2,0;3.51301438e-06	20,0,0,0	3,0,1,0;0.00792010*	11,0,0,0	0,0,0,0;1.00000000	-	-	-	-
scaffold1076	49465	+	A	A->I	11,0,0,0	2,0,1,0;0.00578126*	14,0,0,0	5,0,6,0;2.50450345e-15*	16,0,0,0	3,0,3,0;4.35870521e-08*	10,0,0,0	3,0,2,0;3.08803019e-05*	15,0,0,0	0,0,0,0;1.00000000	22,0,0,0	0,0,6,0;6.34781635e-18*	18,0,0,0	1,0,1,0;0.00432336	23,0,0,0	3,0,1,0;0.00792010*	13,0,0,0	0,0,0,0;1.00000000	-	-	-	-
scaffold1076	49473	+	A	A->I	13,0,0,0	3,0,0,0;1.00000000	13,0,0,0	6,0,3,0;1.98685536e-07*	9,0,0,0	5,0,1,0;0.00792754	8,0,0,0	3,0,1,0;0.00813993	16,0,0,0	0,0,0,0;1.00000000	21,0,0,0	5,0,1,0;0.00764390*	15,0,0,0	2,0,0,0;1.00000000	21,0,0,0	4,0,0,0;1.00000000	12,0,0,0	0,0,0,0;1.00000000	-	-	-	-
scaffold110	70494	-	T	A->I	0,0,0,22	0,2,0,1;9.05212677e-06*	0,0,0,27	0,1,0,4;0.00714808*	0,0,0,18	0,0,0,2;1.00000000	0,0,0,22	0,3,0,6;3.51284979e-07*	0,0,0,25	0,0,0,2;1.00000000	0,0,0,30	0,1,0,8;0.01128443*	0,0,0,18	0,1,0,11;0.02162596*	0,0,0,27	0,2,0,0;3.49697717e-06	0,0,0,21	0,1,0,4;0.00732011*	repeat	TE041459-denovo	-	-
scaffold110	205292	+	G	G->A	0,0,26,0	1,0,16,0;0.02765218*	0,0,19,0	0,0,34,0;1.00000000	0,0,23,0	0,0,39,0;1.00000000	0,0,13,0	0,0,15,0;1.00000000	0,0,33,0	0,0,11,0;1.00000000	0,0,34,0	0,0,48,0;1.00000000	0,0,44,0	0,0,16,0;1.00000000	1,0,27,0	0,0,14,0;1.00000000	0,0,29,0	3,0,28,0;8.90344238e-06*	-	-	-	-
scaffold110	209398	-	T	A->I	0,0,0,21	0,3,0,0;4.88925306e-09*	0,0,0,27	0,3,0,2;2.65308920e-08*	0,0,0,31	0,6,0,2;1.92059183e-16*	0,0,0,25	0,1,0,0;0.00231466	0,0,0,15	0,0,0,0;1.00000000	0,0,0,37	0,9,0,1;9.79505061e-26*	0,0,0,20	0,0,0,2;1.00000000	0,0,0,27	0,1,0,0;0.00225016	0,0,0,14	0,2,0,0;2.15029209e-06	intron	Aech_06710_intron-N3	-	-
scaffold110	209400	-	T	A->I	0,0,0,22	0,0,0,3;1.00000000	0,0,0,29	0,1,0,4;0.00714808*	0,0,0,32	0,3,0,6;1.72022046e-07*	0,0,0,22	0,0,0,1;1.00000000	0,0,0,17	0,0,0,0;1.00000000	0,0,0,37	0,3,0,9;3.87142460e-07*	0,0,0,19	0,0,0,2;1.00000000	0,0,0,26	0,1,0,0;0.00225016	0,0,0,14	0,0,0,1;1.00000000	intron	Aech_06710_intron-N3	-	-
scaffold110	209412	-	T	A->I	0,0,0,25	0,2,0,2;1.72435111e-05*	0,0,0,25	0,2,0,4;2.76337692e-05*	0,0,0,32	0,2,0,6;4.45617054e-05*	0,0,0,18	0,0,0,1;1.00000000	0,0,0,14	0,0,0,0;1.00000000	0,0,0,32	0,7,0,5;5.13784412e-18*	0,0,0,20	0,2,0,0;3.51301438e-06	0,0,0,23	0,1,0,0;0.00225016	0,0,0,15	0,0,0,1;1.00000000	intron	Aech_06710_intron-N3	-	-
scaffold110	209441	-	T	A->I	0,0,0,22	0,5,0,1;4.95527224e-14*	0,0,0,20	0,1,0,2;0.00443017*	0,0,0,27	0,3,0,1;9.45003095e-09*	0,0,0,15	0,0,0,1;1.00000000	0,0,0,16	0,1,0,0;0.00263337	0,0,0,29	0,10,0,2;7.11328914e-28*	0,0,0,19	0,0,0,1;1.00000000	0,0,0,22	0,0,0,0;1.00000000	0,0,0,16	0,2,0,1;6.11839819e-06*	intron	Aech_06710_intron-N3	-	-
scaffold110	209446	-	T	A->I	0,0,0,19	0,5,0,0;8.84061135e-15*	0,0,0,16	0,1,0,2;0.00443017*	0,0,0,26	0,3,0,1;9.45003095e-09*	0,0,0,14	0,0,0,1;1.00000000	0,0,0,17	0,1,0,0;0.00263337	0,0,0,28	0,7,0,0;7.62113471e-21*	0,0,0,18	0,0,0,1;1.00000000	0,0,0,27	0,0,0,0;1.00000000	0,0,0,15	0,2,0,0;2.15029209e-06	intron	Aech_06710_intron-N3	-	-
scaffold110	209508	-	T	A->I	0,0,0,15	0,2,0,3;2.77698375e-05*	0,0,0,15	0,2,0,4;2.76337692e-05*	0,0,0,17	0,1,0,4;0.00665875*	0,0,0,12	0,1,0,0;0.00231466	0,0,0,22	0,0,0,1;1.00000000	0,0,0,19	0,3,0,6;1.52527174e-07*	0,0,0,17	0,2,0,2;1.87162598e-05*	0,0,0,23	0,0,0,1;1.00000000	0,0,0,11	0,1,0,6;0.01004197*	intron	Aech_06710_intron-N3	-	-
scaffold110	209809	-	T	A->I	0,0,0,18	0,1,0,2;0.00578126*	0,0,0,18	0,6,0,1;6.42772185e-17*	0,0,0,28	0,5,0,0;4.22588341e-15*	0,0,0,12	0,2,0,2;1.92160377e-05*	0,0,0,18	0,1,0,1;0.00488218	0,0,0,23	0,11,0,4;1.55743575e-29*	0,0,0,18	0,6,0,1;1.10558250e-16*	0,0,0,25	0,3,0,2;4.66773916e-08*	0,0,0,13	0,8,0,2;5.10697385e-22*	intron	Aech_06710_intron-N3	-	-
scaffold110	209810	-	T	A->I	0,0,0,17	0,1,0,2;0.00578126*	0,0,0,18	0,6,0,2;2.47576291e-16*	0,0,0,29	0,2,0,3;1.66224108e-05*	0,0,0,11	0,1,0,2;0.00628005*	0,0,0,18	0,1,0,0;0.00263337	0,0,0,25	0,8,0,6;2.21916403e-20*	0,0,0,18	0,3,0,4;1.50606449e-07*	0,0,0,19	0,3,0,2;4.66773916e-08*	0,0,0,13	0,6,0,3;6.60555012e-16*	intron	Aech_06710_intron-N3	-	-
scaffold110	209837	-	T	A->I	0,0,0,11	0,0,0,3;1.00000000	0,0,0,11	0,1,0,7;0.01111476*	0,0,0,29	0,2,0,3;1.66224108e-05*	0,0,0,9	0,0,0,4;1.00000000	0,0,0,15	0,0,0,2;1.00000000	0,0,0,20	0,7,0,10;8.81059812e-16*	0,0,0,14	0,0,0,8;1.00000000	0,0,0,16	0,1,0,6;0.01312761*	0,0,0,9	0,3,0,7;2.86287587e-07	intron	Aech_06710_intron-N3	-	-
scaffold110	209838	-	T	A->I	0,0,0,9	0,1,0,3;0.00748592	0,0,0,11	0,5,0,2;9.79415560e-14*	0,0,0,27	0,1,0,3;0.00538365*	0,0,0,7	0,2,0,1;1.00274149e-05	0,0,0,11	0,1,0,1;0.00488218	0,0,0,23	0,10,0,6;7.87907698e-26*	0,0,0,13	0,3,0,6;3.43396081e-07*	0,0,0,12	0,4,0,2;9.84609259e-11*	0,0,0,8	0,4,0,6;6.75352662e-10	intron	Aech_06710_intron-N3	-	-
scaffold110	209856	-	T	A->I	0,0,0,7	0,0,0,1;1.00000000	0,0,0,8	0,0,0,7;1.00000000	0,0,0,21	0,0,0,1;1.00000000	0,0,0,9	0,0,0,1;1.00000000	0,0,0,10	0,0,0,1;1.00000000	0,0,0,16	0,7,0,9;6.72394582e-17*	0,0,0,14	0,3,0,4;1.50606449e-07*	0,0,0,13	0,1,0,5;0.01141160*	0,0,0,8	0,4,0,8;1.54891769e-09	intron	Aech_06710_intron-N3	-	-
scaffold110	209875	-	T	A->I	0,0,0,9	0,2,0,2;1.72435111e-05	0,0,0,8	0,13,0,4;5.31694133e-35	0,0,0,14	0,16,0,2;3.51610079e-45*	0,0,0,9	0,8,0,1;2.29810871e-22	0,0,0,13	0,6,0,1;1.56828277e-16*	0,0,0,14	0,28,0,7;2.58265558e-76*	0,0,0,19	0,5,0,8;8.94232709e-12*	0,0,0,14	0,9,0,3;6.16928528e-24*	0,0,0,9	0,16,0,4;1.32435228e-43	intron;repeat	Aech_06710_intron-N3;TE041833-denovo	-	-
scaffold110	209907	-	T	A->I	0,0,0,9	0,1,0,5;0.01080468	0,0,0,13	0,1,0,14;0.02011923*	0,0,0,18	0,4,0,16;1.11814480e-08*	0,0,0,10	0,1,0,7;0.01510980*	0,0,0,20	0,0,0,10;1.00000000	0,0,0,20	0,4,0,33;1.18764122e-07*	0,0,0,16	0,1,0,14;0.02650897*	0,0,0,23	0,1,0,11;0.02141510*	0,0,0,8	0,1,0,19;0.02708538	intron;repeat	Aech_06710_intron-N3;TE041834-denovo	-	-
scaffold110	209985	-	T	A->I	0,0,0,7	0,0,0,6;1.00000000	0,0,0,14	0,3,0,13;1.21996800e-06*	0,0,0,12	0,3,0,16;1.80984156e-06*	0,0,0,9	0,3,0,10;1.13269332e-06	0,0,0,12	0,0,0,7;1.00000000	0,0,0,21	0,1,0,29;0.03590417*	0,0,0,20	0,1,0,16;0.02977053*	0,0,0,16	0,3,0,16;3.59237018e-06*	0,0,0,5	0,3,0,15;1.81357265e-06	intron	Aech_06710_intron-N3	-	-
scaffold110	209986	-	T	A->I	0,0,0,7	0,0,0,7;1.00000000	0,0,0,13	0,3,0,13;1.21996800e-06*	0,0,0,13	0,0,0,20;1.00000000	0,0,0,9	0,1,0,14;0.02668490	0,0,0,13	0,0,0,8;1.00000000	0,0,0,21	0,2,0,28;0.00059504*	0,0,0,19	0,1,0,16;0.02977053*	0,0,0,16	0,0,0,20;1.00000000	0,0,0,5	0,1,0,17;0.02451231	intron	Aech_06710_intron-N3	-	-
scaffold110	209990	-	T	A->I	0,0,0,6	0,1,0,4;0.00916306	0,0,0,11	0,5,0,9;7.84834563e-12*	0,0,0,12	0,7,0,12;6.20040415e-16*	0,0,0,8	0,1,0,13;0.02506090	0,0,0,12	0,0,0,8;1.00000000	0,0,0,18	0,7,0,24;8.93398566e-15*	0,0,0,17	0,3,0,13;2.08573086e-06*	0,0,0,16	0,5,0,15;9.97628499e-11*	0,0,0,8	0,6,0,11;5.85141911e-14	intron	Aech_06710_intron-N3	-	-
scaffold110	209993	-	T	A->I	0,0,0,7	0,1,0,4;0.00916306	0,0,0,10	0,1,0,10;0.01501035*	0,0,0,10	0,2,0,15;0.00020499*	0,0,0,8	0,4,0,10;5.63693621e-09	0,0,0,12	0,0,0,6;1.00000000	0,0,0,16	0,5,0,23;2.37478201e-10*	0,0,0,16	0,0,0,16;1.00000000	0,0,0,13	0,1,0,16;0.02944410*	0,0,0,10	0,1,0,12;0.01799785*	intron	Aech_06710_intron-N3	-	-
scaffold110	210001	-	T	A->I	0,0,0,7	0,0,0,2;1.00000000	0,0,0,10	0,4,0,9;2.22343005e-09*	0,0,0,8	0,4,0,9;1.86865594e-09	0,0,0,7	0,3,0,5;2.41451441e-07	0,0,0,12	0,0,0,4;1.00000000	0,0,0,20	0,4,0,15;8.10534964e-09*	0,0,0,11	0,3,0,9;8.53687812e-07*	0,0,0,10	0,6,0,11;1.10410706e-13*	0,0,0,9	0,4,0,6;6.75352662e-10	intron	Aech_06710_intron-N3	-	-
scaffold110	232999	+	A	A->I	23,0,0,0	0,0,1,0;0.00211436	26,0,0,0	0,0,1,0;0.00156410	29,0,0,0	0,0,2,0;1.84392688e-06	28,0,0,0	0,0,0,0;1.00000000	30,0,0,0	0,0,0,0;1.00000000	37,0,0,0	1,0,1,0;0.00264817	28,0,0,0	1,0,0,0;1.00000000	22,0,0,0	0,0,3,0;5.36088519e-09*	30,0,0,0	0,0,0,0;1.00000000	intron	Aech_06713_intron-N4	-	-
scaffold110	277099	+	A	A->I	5,0,0,0	2,0,2,0;1.72435111e-05	9,0,0,0	3,0,1,0;0.00580166	11,0,0,0	0,0,4,0;3.36295681e-12*	6,0,0,0	3,0,3,0;9.20100191e-08	10,0,0,0	0,0,1,0;0.00263337	13,0,0,0	1,0,2,0;4.79933996e-06*	14,0,0,0	5,0,6,0;4.39152744e-15*	9,0,0,0	0,0,3,0;5.25259451e-09	8,0,0,0	0,0,0,0;1.00000000	intron;repeat	Aech_06724_intron-N4;TE041988-denovo	-	-
scaffold110	277168	+	A	A->I	7,0,0,0	1,0,4,0;3.08702045e-11	4,0,0,0	3,0,1,0;0.00580166	9,0,0,0	2,0,4,0;4.50456385e-11	3,0,0,0	1,0,11,0;4.91757203e-31	9,0,0,0	3,0,2,0;3.64139502e-05	12,0,0,0	0,0,4,0;2.88860579e-12*	7,0,0,0	2,0,9,0;1.41075278e-24	4,0,0,0	1,0,2,0;9.69229086e-06	5,0,0,0	1,0,1,0;0.00309149	intron;repeat	Aech_06724_intron-N4;TE041988-denovo	-	-
scaffold110	277186	+	A	A->I	8,0,0,0	4,0,3,0;1.38539369e-07	4,0,0,0	5,0,3,0;1.36457153e-07	9,0,0,0	4,0,6,0;1.06454591e-15	6,0,0,0	4,0,12,0;7.63656169e-32	14,0,0,0	1,0,9,0;4.02809265e-25*	9,0,0,0	5,0,9,0;1.73435087e-23	12,0,0,0	3,0,7,0;2.17730416e-18*	6,0,0,0	1,0,3,0;1.94383958e-08	5,0,0,0	0,0,6,0;8.85995624e-18	intron;repeat	Aech_06724_intron-N4;TE041988-denovo	-	-
scaffold110	277221	+	A	A->I	5,0,0,0	7,0,5,0;5.43584496e-12	4,0,0,0	7,0,2,0;6.35184862e-05	11,0,0,0	5,0,7,0;6.08318506e-18*	14,0,0,0	9,0,2,0;0.00015159*	17,0,0,0	7,0,0,0;1.00000000	9,0,0,0	10,0,4,0;2.27215811e-09	13,0,0,0	9,0,7,0;1.75115733e-16*	8,0,0,0	2,0,1,0;0.00610581	7,0,0,0	3,0,6,0;6.60555012e-16	intron;repeat	Aech_06724_intron-N4;TE041988-denovo	-	-
scaffold110	277222	+	A	A->I	5,0,0,0	4,0,8,0;1.07870128e-20	5,0,0,0	7,0,2,0;6.35184862e-05	11,0,0,0	4,0,9,0;7.63417374e-24*	14,0,0,0	1,0,9,0;3.04162098e-25*	17,0,0,0	2,0,5,0;2.37970132e-13*	8,0,0,0	0,0,14,0;1.69718563e-41	12,0,0,0	3,0,14,0;3.19257899e-38*	7,0,0,0	1,0,5,0;5.40618151e-14	7,0,0,0	2,0,7,0;3.49301504e-19	intron;repeat	Aech_06724_intron-N4;TE041988-denovo	-	-
scaffold110	277238	+	A	A->I	6,0,0,0	12,0,0,0;1.00000000	4,0,0,0	6,0,0,0;1.00000000	12,0,0,0	10,0,1,0;0.01410663*	15,0,0,0	9,0,0,0;1.00000000	13,0,0,0	4,0,1,0;0.01098500*	6,0,0,0	13,0,1,0;0.01728865	10,0,0,0	16,0,3,0;3.52975603e-06*	10,0,0,0	2,0,0,0;1.00000000	6,0,0,0	10,0,1,0;0.01538173	intron;repeat	Aech_06724_intron-N4;TE041988-denovo	-	-
scaffold110	277271	+	A	A->I	4,0,0,0	10,0,1,0;0.01864856	6,0,0,0	1,0,1,0;0.00302190	11,0,0,0	6,0,6,0;4.31515253e-15*	13,0,0,0	8,0,3,0;6.71667946e-07*	11,0,0,0	0,0,1,0;0.00263337	14,0,0,0	8,0,2,0;6.54821156e-05*	11,0,0,0	11,0,2,0;0.00020786*	14,0,0,0	1,0,3,0;1.97192291e-08*	8,0,0,0	7,0,7,0;2.91122071e-17	intron;repeat	Aech_06724_intron-N4;TE041988-denovo	-	-
scaffold110	277305	+	A	A->I	9,0,0,0	8,0,0,0;1.00000000	13,0,0,0	2,0,0,0;1.00000000	13,0,0,0	6,0,9,0;5.10649394e-23*	9,0,0,0	12,0,2,0;0.00024468	10,0,0,0	1,0,0,0;1.00000000	24,0,0,0	11,0,0,0;1.00000000	15,0,0,0	17,0,0,0;1.00000000	13,0,0,0	4,0,1,0;0.00968844*	14,0,0,0	8,0,3,0;3.88258069e-07*	intron;repeat	Aech_06724_intron-N4;TE041988-denovo	-	-
scaffold110	277781	+	A	A->I	19,0,0,0	33,0,1,0;0.05267448	27,0,0,0	20,0,1,0;0.02764536*	18,0,0,0	23,0,1,0;0.02967636*	15,0,0,0	40,0,2,0;0.00210246*	29,0,0,0	10,0,0,0;1.00000000	18,0,0,0	28,0,3,0;6.98790313e-06*	24,0,0,0	30,0,0,0;1.00000000	26,0,0,0	14,0,0,0;1.00000000	17,0,0,0	21,0,0,0;1.00000000	intron;repeat	Aech_06724_intron-N4;TE041989-denovo	-	-
scaffold110	277801	+	A	A->I	19,0,0,0	35,0,7,0;2.04410242e-13*	29,0,0,0	15,0,6,0;2.44709885e-13*	14,0,0,0	9,0,16,0;4.13357869e-41*	16,0,0,0	29,0,10,0;1.46107120e-20*	29,0,0,0	8,0,3,0;8.23930143e-07*	27,0,0,0	22,0,13,0;1.64985407e-29*	29,0,0,0	20,0,15,0;1.30582793e-34*	39,0,0,0	10,0,4,0;5.51326591e-09*	12,0,0,0	13,0,7,0;6.11606647e-16*	intron;repeat	Aech_06724_intron-N4;TE041989-denovo	-	-
scaffold110	277815	+	A	A->I	17,0,0,0	13,0,24,0;3.63934806e-61*	26,0,0,0	3,0,24,0;1.49214338e-67*	13,0,0,0	5,0,20,0;1.57924814e-54*	14,0,0,0	22,0,24,0;7.27445053e-58*	26,0,0,0	6,0,5,0;4.64657847e-12*	27,0,0,0	11,0,27,0;4.16100375e-71*	29,0,0,0	18,0,18,0;2.36772394e-15*	30,0,0,0	7,0,4,0;1.89776495e-09*	13,0,0,0	7,0,14,0;2.45999432e-36*	intron;repeat	Aech_06724_intron-N4;TE041989-denovo	-	-
scaffold110	277821	+	A	A->I	16,0,0,0	20,0,17,0;1.37470734e-15*	26,0,0,0	10,0,16,0;1.41767648e-40*	12,0,0,0	11,0,15,0;1.40645615e-37*	17,0,0,0	23,0,27,0;1.22748755e-65*	24,0,0,0	4,0,9,0;2.63264531e-23*	26,0,0,0	18,0,20,0;7.08189321e-49*	28,0,0,0	22,0,18,0;5.97638089e-42*	30,0,0,0	7,0,5,0;6.00150024e-12*	15,0,0,0	13,0,6,0;1.22566013e-13*	intron;repeat	Aech_06724_intron-N4;TE041989-denovo	-	-
scaffold110	277849	+	A	A->I	14,0,0,0	28,0,19,0;2.21677007e-15*	16,0,0,0	17,0,11,0;7.20234635e-16*	19,0,0,0	18,0,14,0;7.20275441e-33*	18,0,0,0	26,0,27,0;1.06776149e-64*	22,0,0,0	8,0,7,0;1.45094791e-16*	20,0,0,0	19,0,30,0;7.12736444e-76*	19,0,0,0	36,0,11,0;2.36772394e-15*	26,0,0,0	10,0,2,0;0.00017529*	15,0,0,0	14,0,6,0;1.72477145e-13*	intron;repeat	Aech_06724_intron-N4;TE041989-denovo	-	-
scaffold110	277850	+	A	A->I	14,0,0,0	44,0,1,0;0.06854768	15,0,0,0	24,0,3,0;5.85325723e-06*	18,0,0,0	25,0,5,0;3.86757687e-10*	17,0,0,0	50,0,4,0;1.20601916e-06*	22,0,0,0	13,0,1,0;0.02762477*	19,0,0,0	42,0,6,0;3.15775190e-11*	19,0,0,0	42,0,3,0;4.13368429e-05*	26,0,0,0	10,0,1,0;0.01979067*	15,0,0,0	18,0,3,0;2.79629599e-06*	intron;repeat	Aech_06724_intron-N4;TE041989-denovo	-	-
scaffold110	277870	+	A	A->I	16,0,0,0	34,0,3,0;2.16851357e-05*	14,0,0,0	19,0,0,0;1.00000000	20,0,0,0	17,0,0,0;1.00000000	17,0,0,0	42,0,1,0;0.07096151	14,0,0,0	9,0,1,0;0.02036800*	14,0,0,0	37,0,2,0;0.00100025*	22,0,0,0	31,0,4,0;2.16137887e-07*	20,0,0,0	5,0,2,0;5.97343635e-05*	15,0,0,0	16,0,1,0;0.02321494*	intron;repeat	Aech_06724_intron-N4;TE041989-denovo	-	-
scaffold110	277881	+	A	A->I	18,0,0,0	11,0,30,0;4.61458202e-79*	16,0,0,0	7,0,14,0;2.71271950e-36*	23,0,0,0	4,0,18,0;1.89838691e-49*	18,0,0,0	18,0,27,0;2.06909398e-67*	21,0,0,0	3,0,8,0;5.22299586e-21*	23,0,0,0	4,0,37,0;6.08326147e-105*	21,0,0,0	12,0,20,0;1.51723991e-50*	22,0,0,0	2,0,8,0;1.09284857e-21*	15,0,0,0	5,0,11,0;6.91171306e-29*	intron;repeat	Aech_06724_intron-N4;TE041989-denovo	-	-
scaffold110	277882	+	A	A->I	18,0,0,0	6,0,34,0;7.25896954e-94*	15,0,0,0	3,0,17,0;3.68223530e-47*	22,0,0,0	2,0,20,0;7.26085337e-57*	20,0,0,0	10,0,35,0;6.17546475e-94*	22,0,0,0	3,0,7,0;3.10360466e-18*	21,0,0,0	0,0,40,0;7.26743590e-119*	18,0,0,0	5,0,25,0;1.41537550e-68*	17,0,0,0	2,0,8,0;1.09284857e-21*	16,0,0,0	3,0,13,0;1.16040368e-35*	intron;repeat	Aech_06724_intron-N4;TE041989-denovo	-	-
scaffold110	277919	+	A	A->I	25,0,0,0	20,0,1,0;0.03364671*	14,0,0,0	19,0,1,0;0.02638909*	21,0,0,0	25,0,1,0;0.03203256*	14,0,0,0	30,0,2,0;0.00123765*	19,0,0,0	13,0,2,0;0.00032968*	24,0,0,0	30,0,3,0;8.43609161e-06*	26,0,0,0	21,0,0,0;1.00000000	23,0,0,0	10,0,1,0;0.01979067*	13,0,0,0	8,0,2,0;8.08675744e-05*	intron;repeat	Aech_06724_intron-N4;TE041989-denovo	-	-
scaffold110	277946	+	A	A->I	28,0,0,0	41,0,4,0;5.32126964e-07*	14,0,0,0	28,0,0,0;1.00000000	15,0,0,0	48,0,0,0;1.00000000	14,0,0,0	53,0,0,0;1.00000000	23,0,0,0	28,0,2,0;0.00128820*	29,0,0,0	52,0,0,0;1.00000000	27,0,0,0	37,0,0,0;1.00000000	23,0,0,0	15,0,0,0;1.00000000	13,0,0,0	21,0,0,0;1.00000000	intron;repeat	Aech_06724_intron-N4;TE041989-denovo	-	-
scaffold110	277947	+	A	A->I	24,0,0,0	45,0,2,0;0.00221602*	15,0,0,0	28,0,4,0;8.69971042e-08*	14,0,0,0	45,0,8,0;3.38980237e-15*	12,0,0,0	64,0,1,0;0.10469702	22,0,0,0	32,0,0,0;1.00000000	27,0,0,0	54,0,1,0;0.06405697	30,0,0,0	47,0,0,0;1.00000000	23,0,0,0	16,0,0,0;1.00000000	14,0,0,0	23,0,0,0;1.00000000	intron;repeat	Aech_06724_intron-N4;TE041989-denovo	-	-
scaffold110	277952	+	A	A->I	29,0,0,0	46,0,2,0;0.00230843*	14,0,0,0	25,0,5,0;4.63474825e-10*	15,0,0,0	39,0,8,0;2.45452817e-15*	14,0,0,0	52,0,7,0;2.59093718e-12*	27,0,0,0	30,0,0,0;1.00000000	30,0,0,0	52,0,8,0;8.56352208e-15*	28,0,0,0	43,0,2,0;0.00236720*	29,0,0,0	14,0,2,0;0.00031013*	13,0,0,0	24,0,2,0;0.00054591*	intron;repeat	Aech_06724_intron-N4;TE041989-denovo	-	-
scaffold110	277959	+	A	A->I	26,0,0,0	34,0,9,0;1.37470734e-15*	13,0,0,0	25,0,6,0;3.02417277e-12*	11,0,0,0	31,0,11,0;4.29265631e-23*	12,0,0,0	47,0,7,0;1.38238322e-12*	25,0,0,0	21,0,9,0;3.81437573e-19*	24,0,0,0	34,0,20,0;5.89713961e-45*	29,0,0,0	33,0,6,0;2.16659255e-11*	26,0,0,0	12,0,1,0;0.02303499*	11,0,0,0	17,0,5,0;9.17105323e-11*	intron;repeat	Aech_06724_intron-N4;TE041989-denovo	-	-
scaffold110	277972	+	A	A->I	25,0,0,0	27,0,16,0;1.37470734e-15*	16,0,0,0	15,0,12,0;2.91689659e-28*	14,0,0,0	17,0,23,0;2.77385917e-57*	14,0,0,0	36,0,11,0;2.44119870e-15*	18,0,0,0	13,0,15,0;2.43239506e-36*	28,0,0,0	27,0,19,0;7.36067541e-44*	32,0,0,0	26,0,13,0;2.44072434e-28*	27,0,0,0	4,0,8,0;1.14402362e-20*	11,0,0,0	10,0,8,0;1.23376009e-15*	intron;repeat	Aech_06724_intron-N4;TE041989-denovo	-	-
scaffold110	277988	+	A	A->I	22,0,0,0	47,0,0,0;1.00000000	20,0,0,0	24,0,1,0;0.03258573*	13,0,0,0	37,0,4,0;2.01781073e-07*	11,0,0,0	51,0,3,0;6.98740014e-05*	19,0,0,0	28,0,0,0;1.00000000	32,0,0,0	37,0,3,0;1.48591849e-05*	27,0,0,0	40,0,1,0;0.06755952	30,0,0,0	12,0,0,0;1.00000000	11,0,0,0	23,0,0,0;1.00000000	intron;repeat	Aech_06724_intron-N4;TE041989-denovo	-	-
scaffold110	278004	+	A	A->I	16,0,0,0	39,0,1,0;0.06135919	20,0,0,0	16,0,2,0;0.00025616*	17,0,0,0	37,0,2,0;0.00106370*	14,0,0,0	49,0,0,0;1.00000000	17,0,0,0	19,0,0,0;1.00000000	31,0,0,0	41,0,1,0;0.04954230*	26,0,0,0	42,0,3,0;4.12974203e-05*	28,0,0,0	10,0,0,0;1.00000000	12,0,0,0	17,0,1,0;0.02451231*	intron;repeat	Aech_06724_intron-N4;TE041989-denovo	-	-
scaffold110	278032	+	A	A->I	10,0,0,0	15,0,0,0;1.00000000	30,0,0,0	18,0,3,0;2.73481407e-06*	25,0,0,0	18,0,6,0;4.79719855e-13*	21,0,0,0	33,0,2,0;0.00147391*	22,0,0,0	12,0,4,0;1.16806845e-08*	37,0,0,0	12,0,4,0;3.89326480e-09*	31,0,0,0	26,0,3,0;1.16876708e-05*	28,0,0,0	6,0,3,0;3.44494150e-07*	15,0,0,0	10,0,4,0;3.06159279e-09*	intron;repeat	Aech_06724_intron-N4;TE041989-denovo	-	-
scaffold110	283709	-	T	A->C	0,0,0,16	0,0,5,90;2.09403811e-07*	0,0,0,11	0,0,2,88;0.00557290*	0,0,0,18	0,0,12,130;6.20040415e-16*	0,0,0,16	0,0,4,66;3.30809233e-06*	0,0,0,20	0,0,4,35;4.20571695e-07*	0,0,1,22	0,0,6,60;2.13077712e-10*	0,0,0,21	0,0,37,204;4.22225722e-66*	0,0,0,19	0,0,6,95;6.13077610e-09*	0,0,0,14	0,0,7,64;4.96813545e-12*	CDS	Aech_06725_CDS-N1	-	-
scaffold110	303718	+	A	A->I	29,0,0,0	27,0,0,0;1.00000000	22,0,0,0	31,0,0,0;1.00000000	28,0,0,0	46,0,0,0;1.00000000	16,0,0,0	27,0,1,0;0.04755437*	26,0,0,0	11,0,0,0;1.00000000	36,0,0,0	50,0,3,0;3.37295539e-05*	34,0,0,0	18,0,0,0;1.00000000	34,0,0,0	11,0,0,0;1.00000000	18,0,0,0	27,0,2,0;0.00067657*	repeat	TE042065-denovo	-	-
scaffold110	303720	+	A	A->I	31,0,0,0	22,0,3,0;7.10259952e-06*	24,0,0,0	30,0,6,0;7.53728218e-12*	29,0,0,0	33,0,12,0;3.17245167e-25*	17,0,0,0	27,0,2,0;0.00102125*	27,0,0,0	9,0,3,0;1.08334880e-06*	37,0,0,0	36,0,19,0;8.81059812e-16*	32,0,0,0	17,0,1,0;0.03135759*	34,0,0,0	10,0,1,0;0.01979067*	17,0,0,0	26,0,5,0;5.43359385e-10*	repeat	TE042065-denovo	-	-
scaffold110	303722	+	A	A->I	34,0,0,0	25,0,1,0;0.04103867*	26,0,0,0	34,0,0,0;1.00000000	30,0,0,0	41,0,2,0;0.00128912*	18,0,0,0	26,0,1,0;0.04596258*	24,0,0,0	11,0,1,0;0.02399798*	38,0,0,0	51,0,3,0;3.56474465e-05*	31,0,0,0	18,0,1,0;0.03296058*	33,0,0,0	11,0,0,0;1.00000000	13,0,0,0	28,0,1,0;0.03855688*	repeat	TE042065-denovo	-	-
scaffold110	303726	+	A	A->I	30,0,0,0	26,0,2,0;0.00085929*	23,0,0,0	30,0,3,0;1.05043817e-05*	30,0,0,0	41,0,4,0;2.91160949e-07*	15,0,0,0	25,0,1,0;0.04436059*	27,0,0,0	10,0,1,0;0.02219813*	33,0,0,0	44,0,9,0;2.61807382e-17*	32,0,0,0	20,0,0,0;1.00000000	36,0,0,0	11,0,0,0;1.00000000	11,0,0,0	26,0,4,0;6.86474345e-08*	repeat	TE042065-denovo	-	-
scaffold110	304473	+	A	A->I	15,0,0,0	40,0,3,0;3.31915046e-05*	14,0,0,0	36,0,4,0;2.10623860e-07*	13,0,0,0	63,0,13,0;1.59382073e-24*	9,0,0,0	54,0,7,0;3.29520921e-12	16,0,0,0	31,0,0,0;1.00000000	22,0,0,0	80,0,11,0;5.20288543e-16*	12,0,0,0	38,0,4,0;4.40644571e-07*	20,0,0,0	18,0,2,0;0.00048119*	14,0,0,0	44,0,11,0;1.23376009e-15*	repeat	TE042069-denovo	-	-
scaffold110	304477	+	A	A->I	18,0,0,0	38,0,11,0;6.52167787e-22*	15,0,0,0	32,0,5,0;1.35788584e-09*	13,0,0,0	58,0,21,0;1.54087655e-43*	8,0,0,0	49,0,10,0;1.36991951e-15	16,0,0,0	30,0,3,0;2.10321422e-05*	23,0,0,0	71,0,28,0;9.09240221e-59*	14,0,0,0	42,0,3,0;4.13368429e-05*	22,0,0,0	18,0,3,0;4.54043909e-06*	16,0,0,0	42,0,20,0;2.40809888e-43*	repeat	TE042069-denovo	-	-
scaffold110	372506	+	G	G->A	0,0,32,0	1,0,29,0;0.04684601*	0,0,26,0	1,0,31,0;0.04117559*	0,0,23,0	1,0,38,0;0.04711692*	0,0,16,0	1,0,21,0;0.03799521*	0,0,37,0	1,0,5,0;0.01288322*	0,0,33,0	5,0,67,0;2.61421660e-08*	0,0,36,0	2,0,35,0;0.00161555*	0,0,36,0	2,0,30,0;0.00121132*	0,0,20,0	2,0,60,0;0.00289193*	CDS	Aech_06734_CDS-N4	-	-
scaffold110	375806	+	C	C->U	0,26,0,0	0,38,0,1;0.05993764	0,26,0,0	0,44,0,0;1.00000000	0,14,0,0	0,46,0,0;1.00000000	0,16,0,0	0,35,0,3;2.61725716e-05*	0,14,0,0	0,17,0,0;1.00000000	0,26,0,0	0,75,0,1;0.08705626	0,34,0,0	0,46,0,0;1.00000000	0,24,0,0	0,31,0,0;1.00000000	0,21,0,0	0,59,0,1;0.07685076	intron	Aech_06734_intron-N12	-	-
scaffold110	382428	+	G	G->A	0,0,34,0	1,0,34,0;0.05410657	0,0,37,0	0,0,38,0;1.00000000	0,0,34,0	3,0,43,0;2.42930643e-05*	0,0,23,0	1,0,32,0;0.05540219	0,0,33,0	1,0,22,0;0.04370421*	0,0,54,0	3,0,56,0;4.61211269e-05*	0,0,42,0	0,0,23,0;1.00000000	0,0,33,0	0,0,19,0;1.00000000	0,0,38,0	0,0,51,0;1.00000000	5UTR	Aech_06735_UTR5-N1	-	-
scaffold110	672100	+	A	A->I	20,0,0,0	2,0,0,0;1.00000000	28,0,0,0	10,0,3,0;6.40822035e-07*	21,0,0,0	2,0,0,0;1.00000000	19,0,0,0	1,0,0,0;1.00000000	18,0,0,0	0,0,0,0;1.00000000	32,0,0,0	1,0,0,0;1.00000000	16,0,0,0	3,0,0,0;1.00000000	23,0,0,0	1,0,0,0;1.00000000	15,0,0,0	1,0,0,0;1.00000000	-	-	-	-
scaffold110	677603	+	A	A->I	29,0,0,0	4,0,2,0;4.05520806e-05*	40,0,0,0	8,0,2,0;7.87932742e-05*	35,0,0,0	10,0,5,0;9.67085450e-12*	20,0,0,0	3,0,1,0;0.00813993*	32,0,0,0	1,0,0,0;1.00000000	37,0,0,0	10,0,8,0;8.81059812e-16*	37,0,0,0	9,0,5,0;1.37164462e-11*	37,0,0,0	12,0,0,0;1.00000000	33,0,0,0	8,0,8,0;1.26970669e-19*	repeat	TE042657-denovo	-	-
scaffold110	697735	+	A	A->I	19,0,0,0	0,0,0,0;1.00000000	40,0,0,0	1,0,0,0;1.00000000	28,0,0,0	0,0,0,0;1.00000000	24,0,0,0	0,0,0,0;1.00000000	40,0,0,0	1,0,0,0;1.00000000	49,0,0,0	0,0,4,0;2.88860579e-12*	38,0,0,0	4,0,2,0;4.42002038e-05*	57,0,0,0	0,0,1,0;0.00225016	23,0,0,0	1,0,1,0;0.00309149	repeat	TE042696-denovo	-	-
scaffold110	697738	+	A	A->I	21,0,0,0	0,0,0,0;1.00000000	40,0,0,0	2,0,0,0;1.00000000	25,0,0,0	0,0,0,0;1.00000000	25,0,0,0	0,0,0,0;1.00000000	44,0,0,0	1,0,0,0;1.00000000	54,0,0,0	1,0,3,0;8.29637283e-09*	40,0,0,0	5,0,2,0;6.05946847e-05*	57,0,0,0	0,0,1,0;0.00225016	21,0,0,0	1,0,1,0;0.00309149	repeat	TE042696-denovo	-	-
scaffold110	697742	+	A	A->I	22,0,0,0	0,0,0,0;1.00000000	48,0,0,0	2,0,0,0;1.00000000	29,0,0,0	0,0,0,0;1.00000000	27,0,0,0	0,0,0,0;1.00000000	43,0,0,0	1,0,0,0;1.00000000	50,0,0,0	1,0,4,0;1.36129233e-11*	41,0,0,0	1,0,7,0;1.52044026e-19*	62,0,1,0	0,0,1,0;0.00225016	21,0,0,0	1,0,1,0;0.00309149	repeat	TE042696-denovo	-	-
scaffold110	1004514	-	A	U->C	21,0,0,0	352,0,5,0;9.09550389e-05*	19,0,0,0	291,0,9,0;1.29318829e-10*	22,0,0,0	265,0,15,0;1.53298398e-15*	20,0,0,0	250,0,1,0;0.36556401	21,0,0,0	476,0,9,0;1.59244585e-08*	28,0,0,0	239,0,3,0;0.00261900*	22,0,0,0	114,0,0,0;1.00000000	24,0,0,0	468,0,9,0;1.10671126e-08*	15,0,0,0	260,0,10,0;1.59771657e-12*	-	-	-	-
scaffold110	1004535	-	A	U->C	14,0,0,0	330,0,24,0;2.35267672e-15*	18,0,0,0	299,0,11,0;1.85758914e-13*	29,0,0,0	271,0,17,0;1.51502413e-15*	18,0,0,0	240,0,16,0;2.06320249e-22*	22,0,0,0	488,0,25,0;6.07178991e-15*	34,0,0,0	245,0,6,0;4.66699186e-07*	22,0,0,0	96,0,11,0;1.35633841e-15*	24,0,0,0	453,0,15,0;1.33109354e-15*	10,0,0,0	262,0,20,0;1.30190530e-15*	-	-	-	-
scaffold110	1204051	-	T	A->I	0,0,0,34	0,0,0,13;1.00000000	0,0,0,38	0,7,0,26;2.10149024e-14*	0,0,0,44	0,3,0,18;2.39816460e-06*	0,0,0,25	0,2,0,12;0.00024468*	0,0,0,30	0,2,0,7;0.00012036*	0,0,0,60	0,1,0,25;0.03132256*	0,0,0,49	0,2,0,16;0.00039391*	0,0,0,40	0,2,0,17;0.00043477*	0,0,0,43	0,0,0,23;1.00000000	repeat	TE043575-denovo	-	-
scaffold110	1490283	-	T	A->I	0,0,0,42	0,0,0,0;1.00000000	0,0,0,48	0,1,0,1;0.00302190	0,0,0,54	0,4,0,2;4.52232103e-11*	0,0,0,35	0,0,0,0;1.00000000	0,0,0,38	0,0,0,0;1.00000000	0,0,0,40	0,3,0,3;3.90705711e-08*	0,0,0,41	0,0,0,0;1.00000000	0,0,0,42	0,4,0,2;9.84609259e-11*	0,0,0,44	0,0,0,4;1.00000000	5UTR;repeat	Aech_06784_UTR5-N1;TE044011-denovo	-	-
scaffold110	1490348	-	T	A->I	0,0,0,36	0,0,0,0;1.00000000	0,0,0,50	0,0,0,1;1.00000000	0,0,0,40	0,0,0,1;1.00000000	0,0,0,26	0,0,0,0;1.00000000	0,0,0,39	0,0,0,0;1.00000000	0,0,0,43	0,3,0,1;8.29637283e-09*	0,0,0,32	0,0,0,0;1.00000000	0,0,0,38	0,3,0,0;5.25259451e-09*	0,0,0,28	0,0,0,1;1.00000000	5UTR;repeat	Aech_06784_UTR5-N1;TE044011-denovo	-	-
scaffold110	1493476	-	T	A->I	0,0,0,17	0,0,0,4;1.00000000	0,0,0,23	0,0,0,5;1.00000000	0,0,0,25	0,3,0,3;4.35870521e-08*	0,0,0,14	0,0,0,3;1.00000000	0,0,0,24	0,0,0,2;1.00000000	0,0,0,23	0,2,0,9;7.96064638e-05*	0,0,0,29	0,1,0,4;0.00988757*	0,0,0,16	0,0,0,1;1.00000000	0,0,0,15	0,0,0,8;1.00000000	repeat	TE044027-denovo	-	-
scaffold110	1493482	-	T	A->I	0,0,0,18	0,1,0,2;0.00578126*	0,0,0,20	0,0,0,4;1.00000000	0,0,0,23	0,4,0,2;4.52232103e-11*	0,0,0,11	0,0,0,2;1.00000000	0,0,0,18	0,0,0,2;1.00000000	0,0,0,16	0,1,0,10;0.01370406*	0,0,0,24	0,0,0,3;1.00000000	0,0,0,17	0,0,0,1;1.00000000	0,0,0,12	0,6,0,3;6.63879023e-16*	repeat	TE044027-denovo	-	-
scaffold110	1497128	-	C	G->A	0,29,0,0	0,7,0,0;1.00000000	0,35,0,0	0,13,0,0;1.00000000	0,40,0,0	0,21,0,0;1.00000000	0,25,0,0	0,6,0,0;1.00000000	0,31,0,0	0,4,0,0;1.00000000	0,43,0,0	0,21,0,3;3.25831769e-06*	0,34,0,0	0,11,0,0;1.00000000	0,38,0,0	0,10,0,0;1.00000000	0,22,0,0	0,15,0,0;1.00000000	CDS	Aech_06785_CDS-N8	-	-
scaffold111	18541	-	T	A->I	0,0,0,22	0,1,0,4;0.00916306*	0,0,0,20	0,0,0,4;1.00000000	0,0,0,21	0,2,0,3;1.66224108e-05*	0,0,0,14	0,0,0,2;1.00000000	0,0,0,22	0,0,0,0;1.00000000	0,0,0,24	0,2,0,5;3.13509124e-05*	0,0,0,16	0,0,0,2;1.00000000	0,0,0,23	0,0,0,1;1.00000000	0,0,0,16	0,3,0,1;1.12065458e-08*	intron	Aech_13660_intron-N3	-	-
scaffold111	18553	-	T	A->I	0,0,0,21	0,0,0,2;1.00000000	0,0,0,17	0,1,0,1;0.00302190	0,0,0,21	0,1,0,4;0.00665875*	0,0,0,12	0,0,0,2;1.00000000	0,0,0,19	0,0,0,0;1.00000000	0,0,0,21	0,3,0,2;1.99524129e-08*	0,0,0,19	0,0,0,1;1.00000000	0,0,0,19	0,0,0,2;1.00000000	0,0,0,17	0,2,0,1;6.11839819e-06*	intron	Aech_13660_intron-N3	-	-
scaffold111	19369	-	T	A->I	0,0,0,23	0,0,0,0;1.00000000	0,0,0,31	0,0,0,1;1.00000000	0,0,0,26	0,0,0,0;1.00000000	0,0,0,22	0,0,0,0;1.00000000	0,0,0,26	0,0,0,1;1.00000000	0,0,0,34	0,4,0,0;2.88860579e-12*	0,0,0,36	0,0,0,0;1.00000000	0,0,0,44	0,0,0,2;1.00000000	0,0,0,25	0,1,0,0;0.00160402	intron;repeat	Aech_13660_intron-N3;TE036409-denovo	-	-
scaffold111	61490	-	T	A->I	0,0,0,27	0,0,0,26;1.00000000	0,0,0,21	0,0,0,19;1.00000000	0,0,0,22	0,3,0,27;6.93563117e-06*	0,0,0,16	0,1,0,29;0.05070025	0,0,0,22	0,0,0,15;1.00000000	0,0,0,36	0,1,0,56;0.06627858	0,0,0,25	0,1,0,25;0.04407581*	0,0,0,20	0,0,0,9;1.00000000	0,0,0,22	0,3,0,24;6.01852770e-06*	intron	Aech_13664_intron-N2	-	-
scaffold111	61495	-	T	A->I	0,0,0,23	0,1,0,22;0.03661999*	0,0,0,18	0,0,0,23;1.00000000	0,0,0,22	0,0,0,19;1.00000000	0,0,0,10	0,1,0,19;0.03477685*	0,0,0,24	0,2,0,9;0.00017883*	0,0,0,28	0,1,0,48;0.05737220	0,0,0,19	0,0,0,23;1.00000000	0,0,0,22	0,0,0,8;1.00000000	0,0,0,19	0,4,0,19;2.37455220e-08*	intron	Aech_13664_intron-N2	-	-
scaffold111	61499	-	T	A->I	0,0,0,26	0,0,0,33;1.00000000	0,0,0,22	0,0,0,28;1.00000000	0,0,0,27	0,4,0,25;5.05783270e-08*	0,0,0,14	0,2,0,23;0.00076457*	0,0,0,31	0,0,0,12;1.00000000	0,0,0,33	0,0,0,58;1.00000000	0,0,0,22	0,0,0,29;1.00000000	0,0,0,26	0,0,0,12;1.00000000	0,0,0,21	0,2,0,28;0.00072325*	intron	Aech_13664_intron-N2	-	-
scaffold111	61795	-	T	A->I	0,0,0,21	0,2,0,15;0.00032322*	0,0,0,24	0,2,0,18;0.00031554*	0,0,0,26	0,0,0,14;1.00000000	0,0,0,20	0,1,0,12;0.02342691*	0,0,0,20	0,1,0,6;0.01477604*	0,0,0,37	0,4,0,31;9.58165045e-08*	0,0,0,32	0,1,0,15;0.02815781*	0,0,0,25	0,0,0,5;1.00000000	0,0,0,19	0,3,0,8;3.88258069e-07*	intron;repeat	Aech_13664_intron-N1;TE036527-denovo	-	-
scaffold111	67567	+	A	A->I	31,0,0,0	1,0,0,0;1.00000000	26,0,0,0	2,0,0,0;1.00000000	35,0,0,0	3,0,2,0;1.66224108e-05*	24,0,0,0	3,0,1,0;0.00813993*	37,0,0,0	0,0,0,0;1.00000000	41,0,0,0	3,0,1,0;0.00517046*	42,0,0,0	6,0,0,0;1.00000000	31,0,0,0	1,0,1,0;0.00424561	27,0,0,0	3,0,3,0;5.13981814e-08*	intron;repeat	Aech_13665_intron-N9;TE036541-denovo	-	-
scaffold111	67676	+	A	A->I	25,0,0,0	0,0,1,0;0.00211436	27,0,0,0	0,0,1,0;0.00156410	26,0,0,0	0,0,2,0;1.84392688e-06	15,0,0,0	1,0,1,0;0.00436601	18,0,0,0	0,0,0,0;1.00000000	23,0,0,0	0,0,2,0;1.66371214e-06	26,0,0,0	0,0,0,0;1.00000000	38,0,0,0	0,0,4,0;7.40412748e-12*	12,0,0,0	0,0,1,0;0.00160402	intron;repeat	Aech_13665_intron-N9;TE036541-denovo	-	-
scaffold111	67696	+	A	A->I	31,0,0,0	1,0,0,0;1.00000000	38,0,0,0	0,0,1,0;0.00156410	33,0,0,0	1,0,1,0;0.00277421	22,0,0,0	3,0,0,0;1.00000000	22,0,0,0	0,0,0,0;1.00000000	30,0,0,0	1,0,1,0;0.00264817	35,0,0,0	0,0,0,0;1.00000000	45,0,0,0	1,0,3,0;1.97192291e-08*	19,0,0,0	1,0,0,0;1.00000000	intron;repeat	Aech_13665_intron-N9;TE036541-denovo	-	-
scaffold111	68187	+	A	A->I	25,0,0,0	1,0,2,0;9.05212677e-06*	33,0,0,0	1,0,3,0;1.11404239e-08*	29,0,0,0	0,0,4,0;3.36295681e-12*	17,0,0,0	0,0,2,0;3.58681346e-06	29,0,0,0	0,0,2,0;4.33511777e-06	32,0,0,0	1,0,1,0;0.00264817	29,0,0,0	1,0,1,0;0.00432336	24,0,0,0	0,0,0,0;1.00000000	26,0,0,0	0,0,3,0;2.99830742e-09*	intron;repeat	Aech_13665_intron-N9;TE036544-denovo	-	-
scaffold111	68196	+	A	A->I	23,0,0,0	2,0,1,0;0.00578126*	31,0,0,0	2,0,2,0;1.15649534e-05*	30,0,0,0	0,0,4,0;3.36295681e-12*	13,0,0,0	1,0,1,0;0.00436601	30,0,0,0	2,0,1,0;0.00702191*	31,0,0,0	1,0,1,0;0.00264817	28,0,0,0	1,0,2,0;9.82225338e-06*	25,0,0,0	0,0,0,0;1.00000000	24,0,0,0	2,0,2,0;1.18077829e-05*	intron;repeat	Aech_13665_intron-N9;TE036544-denovo	-	-
scaffold111	94771	+	A	A->I	20,0,0,0	0,0,0,0;1.00000000	23,0,0,0	1,0,0,0;1.00000000	24,0,0,0	3,0,4,0;1.01552198e-10*	19,0,0,0	1,0,0,0;1.00000000	21,0,0,0	1,0,0,0;1.00000000	29,0,0,0	1,0,0,0;1.00000000	18,0,0,0	5,0,0,0;1.00000000	32,0,0,0	1,0,0,0;1.00000000	14,0,0,0	1,0,0,0;1.00000000	intron;repeat	Aech_13667_intron-N2;TE036600-denovo	-	-
scaffold111	94773	+	A	A->I	20,0,0,0	0,0,0,0;1.00000000	23,0,0,0	1,0,0,0;1.00000000	23,0,0,0	6,0,3,0;1.73216382e-07*	19,0,0,0	1,0,1,0;0.00436601	22,0,0,0	0,0,2,0;4.33511777e-06	29,0,0,0	1,0,1,0;0.00264817	18,0,0,0	3,0,3,0;8.77693340e-08*	31,0,0,0	0,0,1,0;0.00225016	13,0,0,0	1,0,2,0;6.11839819e-06*	intron;repeat	Aech_13667_intron-N2;TE036600-denovo	-	-
scaffold111	157768	+	A	A->I	33,0,0,0	4,0,0,0;1.00000000	41,0,0,0	10,0,1,0;0.01501035*	41,0,0,0	28,0,1,0;0.03557196*	22,0,0,0	8,0,0,0;1.00000000	40,0,0,0	7,0,1,0;0.01668158*	46,0,0,0	24,0,2,0;0.00044827*	54,0,0,0	14,0,1,0;0.02650897*	38,0,0,0	8,0,0,0;1.00000000	34,0,0,0	29,0,3,0;9.79964574e-06*	intron	Aech_13669_intron-N4	-	-
scaffold111	157824	+	A	A->I	38,0,0,0	5,0,2,0;5.56232502e-05*	43,0,0,0	10,0,2,0;0.00011397*	50,0,0,0	20,0,2,0;0.00034297*	32,0,0,0	9,0,0,0;1.00000000	39,0,0,0	8,0,0,0;1.00000000	53,0,0,0	20,0,3,0;2.86506837e-06*	42,0,0,0	13,0,0,0;1.00000000	35,0,0,0	10,0,5,0;2.11812341e-11*	40,0,0,0	15,0,8,0;4.47677176e-18*	intron;repeat	Aech_13669_intron-N4;TE036776-denovo	-	-
scaffold111	157892	+	A	A->I	46,0,0,0	1,0,1,0;0.00400153	53,0,0,0	7,0,0,0;1.00000000	40,0,0,0	5,0,4,0;3.48926814e-10*	32,0,0,0	1,0,2,0;1.00274149e-05*	46,0,0,0	3,0,0,0;1.00000000	43,0,0,0	8,0,3,0;2.92347265e-07*	45,0,0,0	5,0,2,0;6.05946847e-05*	48,0,0,0	5,0,1,0;0.01141160*	40,0,0,0	11,0,0,0;1.00000000	intron;repeat	Aech_13669_intron-N4;TE036776-denovo	-	-
scaffold111	157902	+	A	A->I	44,0,0,0	0,0,1,0;0.00211436	51,0,0,0	0,0,8,0;1.36922705e-23*	41,0,0,0	2,0,6,0;1.92059183e-16*	31,0,0,0	0,0,0,0;1.00000000	47,0,0,0	2,0,1,0;0.00702191*	32,0,0,0	2,0,7,0;2.49220256e-19*	46,0,0,0	0,0,6,0;1.70535499e-17*	44,0,0,0	0,0,3,0;5.25259451e-09*	32,0,0,0	1,0,8,0;1.05795042e-22*	intron;repeat	Aech_13669_intron-N4;TE036776-denovo	-	-
scaffold111	180929	+	A	A->I	32,0,0,0	50,0,1,0;0.07716391	35,0,0,0	93,0,3,0;0.00022708*	48,0,0,0	139,0,6,0;2.32524270e-08*	29,0,0,0	57,0,0,0;1.00000000	40,0,0,1	45,0,3,0;5.91714518e-05*	34,0,0,0	174,0,10,0;2.76288774e-14*	37,0,0,0	86,0,1,0;0.13750521	45,0,0,0	55,0,1,0;0.09003820	19,0,0,0	103,0,3,0;0.00030996*	3UTR;repeat	Aech_13673_UTR3-N1;TE036842-denovo	-	-
scaffold111	180938	+	A	A->I	33,0,0,0	61,0,3,0;0.00010212*	33,0,0,0	79,0,7,0;1.88965479e-11*	45,0,0,0	136,0,6,0;2.09559385e-08*	26,0,0,0	55,0,2,0;0.00353317*	38,0,0,0	46,0,1,0;0.08558054	30,0,0,0	168,0,12,0;8.89078181e-18*	39,0,0,0	86,0,3,0;0.00028145*	51,0,0,0	49,0,5,0;1.54320655e-08*	20,0,0,0	117,0,10,0;1.23376009e-15*	3UTR;repeat	Aech_13673_UTR3-N1;TE036842-denovo	-	-
scaffold111	181023	+	A	A->I	30,0,0,0	19,0,5,0;2.36773852e-10*	39,0,0,0	35,0,4,0;1.92092317e-07*	42,0,0,0	26,0,3,0;6.26447045e-06*	26,0,0,0	10,0,2,0;0.00018009*	42,0,0,0	8,0,2,0;0.00014812*	42,0,0,0	67,0,15,0;5.20288543e-16*	36,0,0,0	20,0,4,0;4.75520469e-08*	39,0,0,0	18,0,5,0;2.12751754e-10*	24,0,0,0	22,0,7,0;8.35408439e-15*	3UTR;repeat	Aech_13673_UTR3-N1;TE036842-denovo	-	-
scaffold111	181024	+	A	A->I	33,0,0,0	23,0,2,0;0.00068879*	40,0,0,0	36,0,3,0;1.70507845e-05*	43,0,0,0	25,0,4,0;5.05783270e-08*	24,0,0,0	10,0,1,0;0.02011273*	43,0,0,0	8,0,1,0;0.01853707*	42,0,0,0	75,0,9,0;1.67533881e-15*	37,0,0,0	26,0,0,0;1.00000000	42,0,0,0	21,0,2,0;0.00063316*	25,0,0,0	24,0,4,0;5.15938768e-08*	3UTR;repeat	Aech_13673_UTR3-N1;TE036842-denovo	-	-
scaffold111	181025	+	A	A->I	32,0,0,0	18,0,6,0;9.68092220e-13*	40,0,0,0	31,0,7,0;5.88020655e-14*	43,0,0,0	20,0,8,0;6.20040415e-16*	26,0,0,0	9,0,2,0;0.00015159*	41,0,0,0	4,0,6,0;3.28623257e-15*	43,0,0,0	62,0,25,0;5.20288543e-16*	35,0,0,0	20,0,5,0;3.13366820e-10*	45,0,0,0	16,0,8,0;1.34168850e-17*	22,0,0,0	12,0,18,0;2.50387728e-45*	3UTR;repeat	Aech_13673_UTR3-N1;TE036842-denovo	-	-
scaffold111	214768	-	A	U->C	46,0,0,0	41,0,0,0;1.00000000	32,0,0,0	25,0,0,0;1.00000000	31,0,0,0	21,0,0,0;1.00000000	27,0,0,0	51,0,3,0;6.98740014e-05*	23,0,0,0	13,0,0,0;1.00000000	35,0,0,0	23,0,0,0;1.00000000	33,0,0,0	173,0,0,0;1.00000000	29,0,0,0	3,0,0,0;1.00000000	34,0,0,0	19,0,0,0;1.00000000	-	-	-	-
scaffold111	232626	+	A	A->I	6,0,0,0	1,0,1,0;0.00400153	7,0,0,0	2,0,2,0;1.15649534e-05	12,0,0,0	1,0,0,0;1.00000000	12,0,0,0	2,0,1,0;0.00628005*	11,0,0,0	1,0,0,0;1.00000000	12,0,0,0	2,0,4,0;3.92986808e-11*	9,0,0,0	2,0,1,0;0.00624726	8,0,0,0	0,0,1,0;0.00225016	15,0,0,0	1,0,5,0;2.85958070e-14*	repeat	TE037003-denovo	-	-
scaffold111	235326	-	T	A->I	0,0,0,20	0,2,0,21;0.00058555*	0,0,0,20	0,1,0,22;0.03010966*	0,0,0,26	0,4,0,17;1.37209873e-08*	0,0,0,26	0,2,0,20;0.00059457*	0,0,0,23	0,2,0,5;7.28594895e-05*	0,0,0,28	0,1,0,25;0.03132256*	0,0,0,25	0,3,0,18;4.57563195e-06*	0,0,0,28	0,0,0,14;1.00000000	0,0,0,11	0,4,0,5;4.13167608e-10*	3UTR;repeat	Aech_13677_UTR3-N1;TE037016-denovo	-	-
scaffold111	238541	+	A	A->I	13,0,0,0	1,0,0,0;1.00000000	25,0,0,0	0,0,0,0;1.00000000	15,0,0,0	1,0,0,0;1.00000000	14,0,0,0	0,0,1,0;0.00231466	23,0,0,0	0,0,0,0;1.00000000	29,0,0,0	0,0,2,0;1.66371214e-06	28,0,0,0	1,0,0,0;1.00000000	21,0,0,0	0,0,0,0;1.00000000	15,0,0,0	0,0,4,0;4.00664405e-12*	repeat	TE037029-denovo	-	-
scaffold114	78765	+	A	A->I	27,0,0,0	3,0,2,0;2.77698375e-05*	22,0,0,0	6,0,4,0;6.84641492e-10*	29,0,0,0	1,0,4,0;1.57457609e-11*	21,0,0,0	2,0,2,0;1.92160377e-05*	15,0,0,0	2,0,0,0;1.00000000	32,0,0,0	7,0,3,0;2.14706607e-07*	28,0,0,0	2,0,2,0;1.87162598e-05*	34,0,0,0	4,0,0,0;1.00000000	23,0,0,0	1,0,5,0;2.88973274e-14*	intron;repeat	Aech_13959_intron-N2;TE037342-denovo	-	-
scaffold114	78862	+	A	A->I	17,0,0,0	3,0,1,0;0.00748592*	23,0,0,0	4,0,4,0;2.37216349e-10*	17,0,0,0	2,0,3,0;2.26458370e-08*	9,0,0,0	4,0,0,0;1.00000000	27,0,0,0	0,0,0,0;1.00000000	23,0,0,0	8,0,1,0;0.01128443*	12,0,0,0	1,0,1,0;0.00432336	21,0,0,0	3,0,1,0;0.00792010*	14,0,0,0	5,0,3,0;1.38065615e-07*	intron;repeat	Aech_13959_intron-N2;TE037343-denovo	-	-
scaffold114	78866	+	A	A->I	21,0,0,0	3,0,0,0;1.00000000	26,0,0,0	1,0,6,0;6.42772185e-17*	19,0,0,0	3,0,2,0;1.66224108e-05*	10,0,0,0	5,0,0,0;1.00000000	27,0,0,0	0,0,0,0;1.00000000	24,0,0,0	8,0,1,0;0.01128443*	14,0,0,0	0,0,3,0;5.13088342e-09*	21,0,0,0	4,0,0,0;1.00000000	19,0,0,0	4,0,3,0;8.83459181e-08*	intron;repeat	Aech_13959_intron-N2;TE037343-denovo	-	-
scaffold114	78887	+	A	A->I	20,0,0,0	2,0,1,0;0.00578126*	26,0,0,0	3,0,4,0;1.22115767e-10*	23,0,0,0	3,0,3,0;4.35870521e-08*	10,0,0,0	3,0,1,0;0.00813993*	30,0,0,0	1,0,0,0;1.00000000	27,0,0,0	5,0,1,0;0.00764390*	22,0,0,0	0,0,2,0;3.51301438e-06	21,0,0,0	5,0,0,0;1.00000000	18,0,0,0	2,0,3,0;2.65060434e-08*	intron;repeat	Aech_13959_intron-N2;TE037343-denovo	-	-
scaffold114	78948	+	A	A->I	11,0,0,0	1,0,4,0;3.08702045e-11*	21,0,0,0	3,0,1,0;0.00580166*	18,0,0,0	3,0,2,0;1.66224108e-05*	13,0,0,0	0,0,0,0;1.00000000	18,0,0,0	0,0,0,0;1.00000000	17,0,0,0	2,0,5,0;6.86552767e-14*	14,0,0,0	4,0,2,0;4.42002038e-05*	17,0,0,0	2,0,1,0;0.00610581*	16,0,0,0	0,0,3,0;2.95055174e-09*	intron;repeat	Aech_13959_intron-N2;TE037343-denovo	-	-
scaffold114	78949	+	A	A->I	9,0,0,0	1,0,4,0;3.08702045e-11	18,0,0,0	5,0,0,0;1.00000000	19,0,0,0	4,0,2,0;2.45292465e-05*	13,0,0,0	0,0,0,0;1.00000000	18,0,0,0	0,0,1,0;0.00263337	15,0,0,0	4,0,4,0;1.73024733e-10*	18,0,0,0	5,0,1,0;0.01162988*	15,0,0,0	2,0,1,0;0.00610581*	14,0,0,0	1,0,2,0;6.11839819e-06*	intron;repeat	Aech_13959_intron-N2;TE037343-denovo	-	-
scaffold114	78956	+	A	A->I	18,0,0,0	4,0,0,0;1.00000000	24,0,0,0	2,0,1,0;0.00443017*	17,0,0,0	7,0,1,0;0.01041733*	14,0,0,0	2,0,1,0;0.00628005*	21,0,0,0	2,0,0,0;1.00000000	14,0,0,0	5,0,6,0;1.72124686e-15*	19,0,0,0	9,0,0,0;1.00000000	19,0,0,0	2,0,0,0;1.00000000	18,0,0,0	3,0,1,0;0.00593707*	intron;repeat	Aech_13959_intron-N2;TE037343-denovo	-	-
scaffold114	79008	+	A	A->I	20,0,0,0	6,0,1,0;0.01240479*	31,0,0,0	8,0,1,0;0.01242452*	21,0,0,0	13,0,3,0;1.06852942e-06*	24,0,0,0	8,0,1,0;0.01679351*	22,0,0,0	2,0,0,0;1.00000000	26,0,0,0	14,0,1,0;0.01846815*	33,0,0,0	11,0,0,0;1.00000000	27,0,0,0	3,0,2,0;2.98662829e-05*	16,0,0,0	5,0,4,0;4.13167608e-10*	intron;repeat	Aech_13959_intron-N2;TE037343-denovo	-	-
scaffold114	79043	+	A	A->I	17,0,0,0	0,0,2,0;3.22666211e-06	26,0,0,0	4,0,5,0;5.56319043e-13*	21,0,0,0	5,0,5,0;8.91283818e-13*	28,0,0,0	5,0,3,0;2.41451441e-07*	22,0,0,0	1,0,1,0;0.00488218	31,0,0,0	5,0,0,0;1.00000000	34,0,0,0	2,0,6,0;4.21182420e-16*	25,0,0,0	2,0,1,0;0.00610581*	15,0,0,0	2,0,2,0;1.18077829e-05*	intron;repeat	Aech_13959_intron-N2;TE037343-denovo	-	-
scaffold114	79054	+	A	A->I	19,0,0,0	1,0,2,0;9.05212677e-06*	25,0,0,0	4,0,5,0;5.53034376e-13*	18,0,0,0	5,0,4,0;3.48243582e-10*	28,0,0,0	3,0,6,0;1.38466196e-15*	24,0,0,0	1,0,1,0;0.00488218	31,0,0,0	4,0,1,0;0.00641182*	30,0,0,0	6,0,4,0;1.18422995e-09*	25,0,0,0	2,0,2,0;1.85344692e-05*	16,0,0,0	1,0,3,0;1.10924284e-08*	intron;repeat	Aech_13959_intron-N2;TE037343-denovo	-	-
scaffold114	79072	+	A	A->I	13,0,0,0	4,0,0,0;1.00000000	25,0,0,0	3,0,4,0;1.22115767e-10*	13,0,0,0	1,0,5,0;2.40130420e-14*	23,0,0,0	3,0,1,0;0.00813993*	24,0,0,0	2,0,0,0;1.00000000	29,0,0,0	3,0,0,0;1.00000000	27,0,0,0	4,0,3,0;1.48681983e-07*	23,0,0,0	2,0,0,0;1.00000000	14,0,0,0	1,0,2,0;6.11839819e-06*	intron;repeat	Aech_13959_intron-N2;TE037343-denovo	-	-
scaffold114	79158	+	A	A->I	24,0,0,0	0,0,0,0;1.00000000	20,0,0,0	5,0,2,0;3.80563230e-05*	19,0,0,0	1,0,5,0;2.40130420e-14*	15,0,0,0	2,0,3,0;4.72304781e-08*	16,0,0,0	2,0,0,0;1.00000000	31,0,0,0	5,0,2,0;3.13509124e-05*	18,0,0,0	4,0,0,0;1.00000000	22,0,0,0	6,0,0,0;1.00000000	14,0,0,0	1,0,1,0;0.00309149	intron;repeat	Aech_13959_intron-N2;TE037343-denovo	-	-
scaffold114	79173	+	A	A->I	18,0,0,0	0,0,0,0;1.00000000	14,0,0,0	9,0,0,0;1.00000000	12,0,0,0	6,0,3,0;1.72022046e-07*	12,0,0,0	2,0,1,0;0.00628005*	9,0,0,0	3,0,0,0;1.00000000	23,0,0,0	4,0,2,0;2.26260702e-05*	16,0,0,0	11,0,0,0;1.00000000	16,0,0,0	4,0,1,0;0.00968844*	10,0,0,0	2,0,1,0;0.00453035*	intron;repeat	Aech_13959_intron-N2;TE037343-denovo	-	-
scaffold114	79215	+	A	A->I	8,0,0,0	5,0,0,0;1.00000000	11,0,0,0	7,0,3,0;2.81242453e-07*	6,0,0,0	9,0,2,0;8.53693911e-05	7,0,0,0	6,0,3,0;3.53696426e-07	9,0,0,0	4,0,0,0;1.00000000	8,0,0,0	8,0,3,0;2.91888350e-07	15,0,0,0	12,0,5,0;4.01862135e-11*	8,0,0,0	5,0,1,0;0.01141160	13,0,0,0	6,0,3,0;2.03286710e-07*	intron;repeat	Aech_13959_intron-N2;TE037343-denovo	-	-
scaffold114	79270	+	A	A->I	8,0,0,0	0,0,4,0;6.63925978e-12	9,0,0,0	0,0,11,0;2.02305496e-32	11,0,0,0	1,0,4,0;1.57457609e-11*	4,0,0,0	2,0,4,0;1.00062483e-10	7,0,0,0	0,0,3,0;6.61601307e-09	6,0,0,0	1,0,8,0;7.55365311e-23	9,0,0,0	3,0,13,0;2.38372081e-35	5,0,0,0	2,0,5,0;1.81162018e-13	8,0,0,0	0,0,10,0;1.62424069e-29	intron;repeat	Aech_13959_intron-N2;TE037343-denovo	-	-
scaffold114	79363	+	A	A->I	6,0,0,0	5,0,0,0;1.00000000	14,0,0,0	3,0,0,0;1.00000000	9,0,0,0	8,0,2,0;7.03945460e-05	7,0,0,0	3,0,0,0;1.00000000	11,0,0,0	1,0,0,0;1.00000000	11,0,0,0	6,0,4,0;4.98906611e-10*	13,0,0,0	13,0,0,0;1.00000000	7,0,0,0	5,0,1,0;0.01141160	10,0,0,0	6,0,5,0;1.92378636e-12*	intron;repeat	Aech_13959_intron-N2;TE037343-denovo	-	-
scaffold114	94083	+	A	A->I	30,0,0,0	13,0,3,0;1.91800705e-06*	56,0,0,0	20,0,0,0;1.00000000	38,0,0,0	20,0,0,0;1.00000000	29,0,0,0	10,0,0,0;1.00000000	36,0,0,0	8,0,0,0;1.00000000	40,0,0,0	48,0,0,0;1.00000000	39,0,0,0	9,0,0,0;1.00000000	36,0,0,0	9,0,0,0;1.00000000	36,0,0,0	24,0,0,0;1.00000000	repeat	TE037385-denovo	-	-
scaffold114	94267	+	A	A->I	25,0,0,0	17,0,0,0;1.00000000	36,0,0,0	30,0,1,0;0.03996583*	35,0,0,0	26,0,0,0;1.00000000	25,0,0,0	18,0,1,0;0.03317159*	33,0,0,0	17,0,0,0;1.00000000	42,0,0,0	52,0,0,0;1.00000000	35,0,0,0	15,0,4,0;1.88383968e-08*	36,0,0,0	12,0,0,0;1.00000000	40,0,0,0	28,0,1,0;0.03855688*	repeat	TE037385-denovo	-	-
scaffold114	208822	+	A	A->I	26,0,0,0	0,0,0,0;1.00000000	31,0,0,0	2,0,0,0;1.00000000	29,0,0,0	0,0,0,0;1.00000000	29,0,0,0	1,0,1,0;0.00436601	42,0,0,0	4,0,0,0;1.00000000	36,0,0,0	1,0,0,0;1.00000000	35,0,0,0	1,0,0,0;1.00000000	47,0,0,0	1,0,3,0;1.97192291e-08*	21,0,0,0	1,0,1,0;0.00309149	repeat	TE037691-denovo	-	-
scaffold114	253811	-	T	A->I	0,0,0,23	0,0,0,4;1.00000000	0,0,0,16	0,1,0,11;0.01629264*	0,0,0,12	0,0,0,12;1.00000000	0,0,0,12	0,1,0,4;0.00993550*	0,0,0,20	0,1,0,4;0.01098500*	0,0,0,27	0,0,0,8;1.00000000	0,0,0,15	0,0,0,12;1.00000000	0,0,0,16	0,3,0,1;1.97192291e-08*	0,0,0,11	0,0,0,7;1.00000000	intron;repeat	Aech_13967_intron-N4;TE037831-denovo	-	-
scaffold114	277028	+	A	A->I	18,0,0,0	0,0,0,0;1.00000000	28,0,0,0	0,0,0,0;1.00000000	23,0,0,0	0,0,0,0;1.00000000	22,0,0,0	0,0,0,0;1.00000000	21,0,0,0	0,0,0,0;1.00000000	30,0,0,0	0,0,3,0;2.20843073e-09*	22,0,0,0	0,0,0,0;1.00000000	25,0,0,0	0,0,0,0;1.00000000	11,0,0,0	0,0,0,0;1.00000000	repeat	TE037897-denovo	-	-
scaffold114	343461	-	T	A->I	0,0,0,9	0,2,0,4;4.05520806e-05	0,0,0,12	0,1,0,3;0.00580166*	0,0,0,13	0,5,0,0;4.25251313e-15*	0,0,0,3	0,2,0,0;3.58681346e-06	0,0,0,1	0,1,0,0;0.00263337	0,0,0,6	0,3,0,1;8.25165496e-09	0,0,0,13	0,1,0,4;0.00988757*	0,0,0,5	0,1,0,3;0.00792010	0,0,0,5	0,1,0,1;0.00309149	repeat	TE038031-denovo	-	-
scaffold114	343472	-	T	A->I	0,0,0,8	0,1,0,4;0.00916306	0,0,0,11	0,0,0,4;1.00000000	0,0,0,15	0,3,0,4;7.44193042e-08*	0,0,0,5	0,1,0,2;0.00628005	0,0,0,8	0,0,0,1;1.00000000	0,0,0,9	0,0,0,1;1.00000000	0,0,0,15	0,3,0,2;4.59200106e-08*	0,0,0,5	0,1,0,1;0.00424561	0,0,0,4	0,1,0,1;0.00309149	repeat	TE038031-denovo	-	-
scaffold114	344638	-	T	A->I	0,0,0,28	0,6,0,0;1.72297872e-17*	0,0,0,32	0,0,0,1;1.00000000	0,0,0,21	0,3,0,0;2.49542173e-09*	0,0,0,22	0,0,0,0;1.00000000	0,0,0,26	0,0,0,0;1.00000000	0,0,0,32	0,0,0,0;1.00000000	0,0,0,26	0,7,0,0;2.03759885e-20*	0,0,0,28	0,0,0,0;1.00000000	0,0,0,26	0,1,0,0;0.00160402	repeat	TE038039-denovo	-	-
scaffold114	347052	-	T	A->I	0,0,0,20	0,1,0,6;0.01240479*	0,0,0,17	0,1,0,4;0.00714808*	0,0,0,16	0,1,0,3;0.00538365*	0,0,0,17	0,3,0,6;3.51284979e-07*	0,0,0,14	0,1,0,1;0.00488218	0,0,0,9	0,2,0,3;1.53122701e-05	0,0,0,21	0,1,0,0;0.00229833	0,0,0,13	0,0,0,3;1.00000000	0,0,0,16	0,2,0,1;6.11839819e-06*	repeat;repeat	TE038053-denovo;TE038054-denovo	-	-
scaffold114	347064	-	T	A->I	0,0,0,21	0,0,0,6;1.00000000	0,0,0,19	0,1,0,2;0.00443017*	0,0,0,17	0,0,0,3;1.00000000	0,0,0,17	0,4,0,7;1.93286493e-09*	0,0,0,18	0,0,0,1;1.00000000	0,0,0,10	0,0,0,6;1.00000000	0,0,0,20	0,0,0,3;1.00000000	0,0,0,17	0,1,0,2;0.00610581*	0,0,0,20	0,1,0,3;0.00593707*	repeat	TE038054-denovo	-	-
scaffold115	9942	+	G	G->A	0,0,18,0	0,0,28,0;1.00000000	0,0,17,0	3,0,44,0;2.89500905e-05*	0,0,14,0	0,0,78,0;1.00000000	0,0,15,0	0,0,22,0;1.00000000	0,0,23,0	0,0,27,0;1.00000000	0,0,22,0	0,0,99,0;1.00000000	0,0,18,0	0,0,35,0;1.00000000	0,0,25,0	0,0,18,0;1.00000000	0,0,18,0	0,0,64,0;1.00000000	-	-	-	-
scaffold115	15399	-	T	A->I	0,0,0,25	0,1,0,0;0.00211436	0,0,0,15	0,0,0,0;1.00000000	0,0,0,17	0,3,0,1;9.45003095e-09*	0,0,0,21	0,1,0,0;0.00231466	0,0,0,16	0,0,0,0;1.00000000	0,0,0,29	0,1,0,1;0.00264817	0,0,0,20	0,0,0,0;1.00000000	0,0,0,15	0,0,0,0;1.00000000	0,0,0,12	0,1,0,0;0.00160402	3UTR;repeat	Aech_07069_UTR3-N1;TE048932-denovo	-	-
scaffold115	75954	+	A	A->I	21,0,0,0	0,0,3,0;4.88925306e-09*	20,0,0,0	0,0,1,0;0.00156410	26,0,0,0	2,0,1,0;0.00408856*	17,0,0,0	0,0,0,0;1.00000000	35,0,0,0	0,0,0,0;1.00000000	22,0,0,0	0,0,0,0;1.00000000	28,0,0,0	1,0,1,0;0.00432336	23,0,0,0	0,0,1,0;0.00225016	16,0,0,0	0,0,1,0;0.00160402	-	-	-	-
scaffold115	75955	+	A	A->I	25,0,0,0	0,0,3,0;4.88925306e-09*	21,0,0,0	0,0,1,0;0.00156410	24,0,0,0	3,0,0,0;1.00000000	17,0,0,0	0,0,0,0;1.00000000	33,0,0,0	0,0,0,0;1.00000000	24,0,0,0	0,0,0,0;1.00000000	29,0,0,0	1,0,1,0;0.00432336	24,0,0,0	0,0,1,0;0.00225016	17,0,0,0	1,0,0,0;1.00000000	-	-	-	-
scaffold115	75972	+	A	A->I	16,0,0,0	2,0,0,0;1.00000000	19,0,0,0	0,0,0,0;1.00000000	26,0,0,0	1,0,3,0;9.45003095e-09*	16,0,0,0	0,0,0,0;1.00000000	28,0,0,0	0,0,1,0;0.00263337	27,0,0,0	0,0,1,0;0.00135328	27,0,0,0	1,0,1,0;0.00432336	24,0,0,0	1,0,0,0;1.00000000	18,0,0,0	0,0,0,0;1.00000000	-	-	-	-
scaffold115	76033	+	A	A->I	11,0,0,0	1,0,2,0;9.05212677e-06*	17,0,0,0	0,0,0,0;1.00000000	24,0,0,0	1,0,4,0;1.56569690e-11*	12,0,0,0	0,0,1,0;0.00231466	18,0,0,0	0,0,2,0;4.33511777e-06	35,0,0,0	0,0,4,0;2.88860579e-12*	18,0,0,0	0,0,0,0;1.00000000	17,0,0,0	0,0,3,0;5.25259451e-09*	8,0,0,0	1,0,0,0;1.00000000	repeat	TE049124-denovo	-	-
scaffold115	76220	+	A	A->I	18,0,0,0	0,0,0,0;1.00000000	20,0,0,0	0,0,0,0;1.00000000	13,0,0,0	0,0,1,0;0.00142671	9,0,0,0	0,0,0,0;1.00000000	23,0,0,0	0,0,0,0;1.00000000	28,0,0,0	0,0,4,0;2.88860579e-12*	28,0,0,0	0,0,0,0;1.00000000	23,0,0,0	0,0,0,0;1.00000000	24,0,0,0	0,0,0,0;1.00000000	repeat	TE049125-denovo	-	-
scaffold115	76239	+	A	A->I	19,0,0,0	0,0,0,0;1.00000000	26,0,0,0	1,0,0,0;1.00000000	13,0,0,0	0,0,1,0;0.00142671	14,0,0,0	0,0,0,0;1.00000000	27,0,0,0	0,0,0,0;1.00000000	36,0,0,0	0,0,6,0;6.37351023e-18*	39,0,0,0	0,0,1,0;0.00229833	31,0,0,0	0,0,0,0;1.00000000	26,0,0,0	0,0,0,0;1.00000000	repeat	TE049125-denovo	-	-
scaffold115	86241	+	A	A->I	19,0,0,0	1,0,0,0;1.00000000	18,0,0,0	0,0,2,0;2.09870418e-06	14,0,0,0	4,0,1,0;0.00665875*	12,0,0,0	0,0,0,0;1.00000000	24,0,0,0	0,0,0,0;1.00000000	29,0,0,0	3,0,1,0;0.00517046*	17,0,0,0	2,0,0,0;1.00000000	22,0,0,0	1,0,0,0;1.00000000	11,0,0,0	0,0,7,0;1.07237987e-20*	intron;repeat	Aech_17728_intron-N5;TE049144-denovo	-	-
scaffold115	86250	+	A	A->I	23,0,0,0	1,0,0,0;1.00000000	20,0,0,0	2,0,0,0;1.00000000	17,0,0,0	5,0,0,0;1.00000000	14,0,0,0	0,0,0,0;1.00000000	24,0,0,0	0,0,0,0;1.00000000	26,0,0,0	6,0,0,0;1.00000000	14,0,0,0	1,0,0,0;1.00000000	22,0,0,0	2,0,0,0;1.00000000	11,0,0,0	3,0,4,0;1.20451092e-10*	intron;repeat	Aech_17728_intron-N5;TE049144-denovo	-	-
scaffold115	86268	+	A	A->I	16,0,0,0	1,0,0,0;1.00000000	17,0,0,0	0,0,2,0;2.09870418e-06	17,0,0,0	2,0,3,0;2.25000020e-08*	16,0,0,0	0,0,0,0;1.00000000	24,0,0,0	0,0,0,0;1.00000000	17,0,0,0	3,0,1,0;0.00517046*	12,0,0,0	1,0,0,0;1.00000000	20,0,0,0	0,0,2,0;3.49697717e-06	11,0,0,0	1,0,4,0;1.88025001e-11*	intron;repeat	Aech_17728_intron-N5;TE049144-denovo	-	-
scaffold115	89975	+	A	A->I	37,0,0,0	50,0,2,0;0.00269639*	26,0,0,0	29,0,2,0;0.00075050*	20,0,0,0	101,0,4,0;7.67280321e-06*	25,0,0,0	39,0,2,0;0.00200616*	35,0,0,0	22,0,2,0;0.00082944*	37,0,0,0	126,0,2,0;0.00948686*	31,0,0,0	105,0,2,0;0.01047581*	30,0,0,0	17,0,5,0;1.67627634e-10*	37,0,0,0	78,0,2,0;0.00453441*	CDS	Aech_17728_CDS-N5	-	-
scaffold115	89984	+	A	A->I	37,0,0,0	58,0,1,0;0.08858510	30,0,0,0	42,0,0,0;1.00000000	20,0,0,0	122,0,3,0;0.00043463*	22,0,0,0	54,0,1,0;0.08945998	32,0,0,0	27,0,1,0;0.05253859	42,0,0,0	143,0,4,0;2.51595138e-05*	33,0,0,0	125,0,1,0;0.19437008	35,0,0,0	22,0,3,0;7.71349314e-06*	38,0,0,0	98,0,2,0;0.00689157*	CDS	Aech_17728_CDS-N5	-	-
scaffold115	111855	+	G	G->A	0,0,19,0	1,0,7,0;0.01399517*	0,0,24,0	2,0,12,0;0.00015532*	0,0,20,0	1,0,3,0;0.00538365*	0,0,20,0	1,0,10,0;0.02011273*	0,0,20,0	0,0,1,0;1.00000000	0,0,28,0	6,0,10,0;2.65276732e-14*	0,0,18,0	3,0,8,0;6.50064866e-07*	0,0,22,0	1,0,4,0;0.00968844*	0,0,19,0	4,0,4,0;2.34182676e-10*	-	-	-	-
scaffold115	122102	+	A	A->I	16,0,0,0	31,0,4,0;1.99022761e-07*	12,0,0,0	9,0,7,0;1.02532665e-16*	9,0,0,0	1,0,0,0;1.00000000	8,0,0,0	25,0,1,0;0.04436059	12,0,0,0	3,0,0,0;1.00000000	20,0,0,0	12,0,3,0;7.79299371e-07*	12,0,0,0	15,0,5,0;9.62235913e-11*	14,0,0,0	0,0,0,0;1.00000000	8,0,0,0	1,0,3,0;1.10924284e-08	repeat	TE049229-denovo	-	-
scaffold115	122309	+	A	A->I	11,0,0,0	104,0,3,0;0.00043650*	20,0,0,0	22,0,1,0;0.03010966*	15,0,0,0	13,0,0,0;1.00000000	15,0,0,0	34,0,0,0;1.00000000	19,0,0,0	9,0,0,0;1.00000000	21,0,0,0	34,0,3,0;1.17557137e-05*	15,0,0,0	14,0,1,0;0.02650897*	16,0,0,0	1,0,0,0;1.00000000	10,0,0,0	12,0,2,0;0.00015936*	repeat	TE049230-denovo	-	-
scaffold115	127116	+	A	A->I	22,0,0,0	0,0,0,0;1.00000000	17,0,0,0	1,0,0,0;1.00000000	21,0,0,0	0,0,3,0;2.52251691e-09*	24,0,0,0	0,0,0,0;1.00000000	28,0,0,0	0,0,0,0;1.00000000	37,0,0,0	7,0,0,0;1.00000000	31,0,0,0	2,0,0,0;1.00000000	32,0,0,0	1,0,0,0;1.00000000	20,0,0,0	1,0,0,0;1.00000000	repeat	TE049241-denovo	-	-
scaffold115	131600	-	T	A->I	0,0,0,12	0,4,0,1;3.10802520e-11*	0,0,0,14	0,1,0,0;0.00156410	0,0,0,11	0,1,0,0;0.00142671	0,0,0,18	0,0,0,0;1.00000000	0,0,0,26	0,0,0,0;1.00000000	0,0,0,23	0,0,0,0;1.00000000	0,0,0,26	0,0,0,0;1.00000000	0,0,0,27	0,1,0,0;0.00225016	0,0,0,14	0,1,0,0;0.00160402	intron;repeat	Aech_07075_intron-N3;TE049247-denovo	-	-
scaffold115	131733	-	T	A->I	0,0,0,23	0,0,0,6;1.00000000	0,0,0,28	0,0,0,3;1.00000000	0,0,0,31	0,7,0,7;2.47804780e-17*	0,0,0,20	0,3,0,5;2.41451441e-07*	0,0,0,32	0,0,0,0;1.00000000	0,0,0,42	0,5,0,7;2.34449363e-12*	0,0,0,26	0,0,0,3;1.00000000	0,0,0,37	0,2,0,4;4.36182033e-05*	0,0,0,25	0,2,0,10;0.00011696*	intron;repeat	Aech_07075_intron-N3;TE049249-denovo	-	-
scaffold115	131737	-	T	A->I	0,0,0,22	0,3,0,3;8.06596675e-08*	0,0,0,28	0,1,0,2;0.00443017*	0,0,0,31	0,4,0,12;4.42081111e-09*	0,0,0,17	0,3,0,5;2.41451441e-07*	0,0,0,32	0,0,0,0;1.00000000	0,0,0,46	0,4,0,9;1.63456158e-09*	0,0,0,25	0,0,0,3;1.00000000	0,0,0,38	0,0,0,6;1.00000000	0,0,0,29	0,5,0,7;3.25121331e-12*	intron;repeat	Aech_07075_intron-N3;TE049249-denovo	-	-
scaffold115	131795	-	T	A->I	0,0,0,20	0,4,0,2;8.90423854e-11*	0,0,0,23	0,0,0,3;1.00000000	0,0,0,17	0,3,0,5;1.16629701e-07*	0,0,0,22	0,0,0,2;1.00000000	0,0,0,18	0,0,0,0;1.00000000	0,0,0,35	0,3,0,2;1.99524129e-08*	0,0,0,39	0,0,0,4;1.00000000	0,0,0,21	0,1,0,1;0.00424561	0,0,0,17	0,2,0,2;1.18077829e-05*	intron;repeat	Aech_07075_intron-N3;TE049249-denovo	-	-
scaffold115	131798	-	T	A->I	0,0,0,20	0,2,0,3;2.77698375e-05*	0,0,0,25	0,0,0,2;1.00000000	0,0,0,15	0,3,0,5;1.16629701e-07*	0,0,0,21	0,0,0,2;1.00000000	0,0,0,15	0,0,0,0;1.00000000	0,0,0,30	0,0,0,4;1.00000000	0,0,0,36	0,0,0,4;1.00000000	0,0,0,22	0,0,0,2;1.00000000	0,0,0,16	0,2,0,2;1.18077829e-05*	intron;repeat	Aech_07075_intron-N3;TE049249-denovo	-	-
scaffold115	137182	-	T	A->I	0,0,0,27	0,0,0,6;1.00000000	0,0,0,25	0,0,0,5;1.00000000	0,0,0,18	0,0,0,5;1.00000000	0,0,0,23	0,0,0,4;1.00000000	0,0,0,29	0,0,0,2;1.00000000	0,0,0,34	0,0,0,5;1.00000000	0,0,0,32	0,3,0,32;1.99347898e-05*	0,0,0,35	0,0,0,1;1.00000000	0,0,0,21	0,0,0,6;1.00000000	CDS	Aech_07075_CDS-N1	-	-
scaffold115	179257	+	C	C->U	0,18,0,0	0,11,0,0;1.00000000	0,18,0,0	0,27,0,3;7.88190586e-06*	0,20,0,0	0,38,0,0;1.00000000	0,18,0,0	0,26,0,0;1.00000000	0,29,0,0	0,12,0,0;1.00000000	0,23,0,0	0,61,0,2;0.00251753*	0,24,0,0	0,16,0,0;1.00000000	0,28,0,0	0,4,0,0;1.00000000	0,23,0,0	0,32,0,1;0.04359289*	-	-	-	-
scaffold115	265449	+	A	A->I	24,0,0,0	1,0,0,0;1.00000000	30,0,0,0	0,0,0,0;1.00000000	27,0,0,0	0,0,0,0;1.00000000	31,0,0,0	0,0,0,0;1.00000000	40,0,0,0	0,0,0,0;1.00000000	37,0,0,0	0,0,0,0;1.00000000	28,0,0,0	0,0,0,0;1.00000000	35,0,0,0	2,0,3,0;4.66773916e-08*	21,0,0,0	0,0,0,0;1.00000000	intron;repeat	Aech_07086_intron-N1;TE049494-denovo	-	-
scaffold115	297335	-	C	G->A	0,20,0,0	0,40,0,0;1.00000000	0,25,0,0	0,54,0,1;0.06888691	0,13,0,0	0,57,0,0;1.00000000	0,11,0,0	0,34,0,1;0.05850078	0,12,0,0	0,46,0,2;0.00287686*	0,18,0,0	0,48,0,4;4.58560797e-07*	0,13,0,0	0,11,0,0;1.00000000	0,21,0,0	0,31,0,0;1.00000000	0,9,0,0	0,43,0,1;0.05727261	-	-	-	-
scaffold115	331280	+	A	A->I	26,0,0,0	1,0,0,0;1.00000000	40,0,0,0	7,0,0,0;1.00000000	24,0,0,0	6,0,0,0;1.00000000	25,0,0,0	3,0,0,0;1.00000000	39,0,0,0	2,0,0,0;1.00000000	32,0,0,0	9,0,4,0;1.63456158e-09*	38,0,0,0	1,0,0,0;1.00000000	32,0,0,0	0,0,0,0;1.00000000	24,0,0,0	2,0,0,0;1.00000000	intron;repeat	Aech_17729_intron-N1;TE049683-denovo	-	-
scaffold115	340372	+	C	C->U	0,19,0,0	0,62,0,0;1.00000000	0,28,0,0	0,106,0,0;1.00000000	0,35,0,0	0,159,0,0;1.00000000	0,13,0,0	0,45,0,3;5.01548496e-05*	0,16,0,0	0,39,0,0;1.00000000	0,40,0,0	0,115,0,0;1.00000000	0,27,0,0	0,113,1,0;0.17708081	0,26,0,0	0,99,0,0;1.00000000	0,25,0,0	0,114,0,1;0.14208778	CDS	Aech_17729_CDS-N8	-	-
scaffold115	352885	-	T	A->I	0,0,0,25	0,2,0,8;0.00011368*	0,0,0,36	0,2,0,5;3.80563230e-05*	0,0,0,30	0,5,0,10;9.67085450e-12*	0,0,0,25	0,0,0,2;1.00000000	0,0,0,34	0,1,0,3;0.00902728*	0,0,0,27	0,3,0,10;4.96729064e-07*	0,0,0,30	0,2,0,11;0.00020786*	0,0,0,32	0,2,0,5;5.97343635e-05*	0,0,0,29	0,2,0,8;8.08675744e-05*	3UTR;repeat	Aech_07099_UTR3-N1;TE049736-denovo	-	-
scaffold115	404998	-	T	A->I	0,0,0,32	0,0,0,0;1.00000000	0,0,0,44	0,0,0,0;1.00000000	0,0,0,32	0,2,0,0;1.84392688e-06	0,0,0,33	0,0,0,1;1.00000000	0,0,0,37	0,1,0,0;0.00263337	0,0,0,48	0,3,0,0;2.20843073e-09*	0,0,0,33	0,0,0,1;1.00000000	0,0,0,45	0,1,0,0;0.00225016	0,0,0,28	0,0,0,0;1.00000000	repeat	TE049810-denovo	-	-
scaffold115	427207	-	T	A->I	0,0,0,40	0,6,0,12;1.47903111e-13*	0,0,0,24	0,4,0,4;2.37216349e-10*	0,0,0,41	0,4,0,5;3.48926814e-10*	0,0,0,24	0,3,0,6;3.51284979e-07*	0,0,0,25	0,4,0,4;5.47983569e-10*	0,0,0,36	0,3,0,6;1.53554892e-07*	0,0,0,37	0,4,0,5;7.22959338e-10*	0,0,0,39	0,1,0,2;0.00610581*	0,0,0,20	0,1,0,9;0.01406710*	intron;repeat	Aech_07107_intron-N1;TE049838-denovo	-	-
scaffold115	427257	-	T	A->I	0,0,0,31	0,0,0,1;1.00000000	0,0,0,32	0,1,0,1;0.00302190	0,0,0,37	0,3,0,1;9.45003095e-09*	0,0,0,30	0,0,0,1;1.00000000	0,0,0,33	0,0,0,1;1.00000000	0,0,0,43	0,2,0,1;4.79933996e-06*	0,0,0,32	0,1,0,0;0.00229833	0,0,0,33	0,1,0,1;0.00424561	0,0,0,21	0,1,0,1;0.00309149	intron;repeat	Aech_07107_intron-N1;TE049838-denovo	-	-
scaffold115	566676	+	G	G->A	0,0,18,0	31,0,376,0;2.21677007e-15*	0,0,19,0	37,0,423,0;7.88252782e-16*	0,0,11,0	19,0,454,0;1.09222670e-15*	0,0,17,0	0,0,329,0;1.00000000	0,0,15,0	0,0,354,0;1.00000000	0,0,25,0	0,0,349,0;1.00000000	0,0,19,0	0,0,593,0;1.00000000	0,0,17,0	0,0,507,0;1.00000000	0,0,8,0	0,0,294,0;1.00000000	CDS	Aech_07112_CDS-N2	-	-
scaffold115	567080	+	A	A->I	11,0,0,0	36,0,1,0;0.05702131	15,0,0,0	29,0,4,0;9.86849965e-08*	17,0,0,0	26,0,0,0;1.00000000	11,0,0,0	9,0,0,0;1.00000000	15,0,0,0	14,0,0,0;1.00000000	25,0,0,0	15,0,1,0;0.01964227*	17,0,0,0	73,0,0,0;1.00000000	15,0,0,0	43,0,0,0;1.00000000	13,0,0,0	12,0,2,0;0.00015936*	CDS	Aech_07112_CDS-N3	-	-
scaffold115	579386	-	T	A->I	0,0,0,28	0,0,0,54;1.00000000	0,0,0,24	0,1,0,108;0.13154646	0,0,0,30	0,5,0,50;8.06750261e-09*	0,0,0,23	0,0,0,62;1.00000000	0,0,0,27	0,0,0,53;1.00000000	0,0,0,34	0,5,0,116;3.20733235e-07*	0,0,0,33	0,2,0,58;0.00387572*	0,0,0,24	0,0,0,55;1.00000000	0,0,0,23	0,1,0,51;0.06707773	3UTR;repeat	Aech_07114_UTR3-N1;TE050197-denovo	-	-
scaffold115	579410	-	T	A->I	0,0,0,31	0,4,0,46;7.98531876e-07*	0,0,0,21	0,6,0,88;2.35618822e-09*	0,0,0,41	0,5,0,37;2.16527090e-09*	0,0,0,28	0,1,0,46;0.07705592	0,0,0,34	0,1,0,39;0.07351338	0,0,0,37	0,8,0,91;4.90637574e-13*	0,0,0,38	0,2,0,44;0.00230823*	0,0,0,30	0,0,0,57;1.00000000	0,0,0,23	0,4,0,42;3.75230479e-07*	3UTR;repeat	Aech_07114_UTR3-N1;TE050197-denovo	-	-
scaffold115	579438	-	T	A->I	0,0,0,38	0,1,0,68;0.10274074	0,0,0,30	0,5,0,106;2.77211502e-07*	0,0,0,36	0,7,0,69;6.73873299e-12*	0,0,0,27	0,3,0,61;0.00011269*	0,0,0,32	0,3,0,69;0.00018513*	0,0,0,47	0,12,0,122;2.58486032e-19*	0,0,0,35	0,3,0,74;0.00018713*	0,0,0,38	0,0,0,81;1.00000000	0,0,0,22	0,4,0,90;5.95013924e-06*	3UTR;repeat	Aech_07114_UTR3-N1;TE050197-denovo	-	-
scaffold115	580870	-	G	C->U	0,0,37,0	3,0,42,0;3.79773685e-05*	0,0,43,0	0,0,98,0;1.00000000	0,0,42,0	0,0,78,0;1.00000000	0,0,28,0	0,0,33,0;1.00000000	0,0,32,0	0,0,47,0;1.00000000	0,0,49,0	0,0,74,0;1.00000000	0,0,32,0	1,0,95,0;0.15075160	0,0,34,0	0,0,85,0;1.00000000	0,0,23,0	0,0,59,0;1.00000000	CDS	Aech_07114_CDS-N4	-	-
scaffold115	696073	-	C	G->A	0,6,0,0	0,6,0,0;1.00000000	0,7,0,0	0,23,0,0;1.00000000	0,9,0,0	0,23,0,0;1.00000000	0,5,0,0	0,4,0,0;1.00000000	0,10,0,0	0,10,0,0;1.00000000	0,14,0,0	0,28,0,3;6.98790313e-06*	0,6,0,0	0,2,0,0;1.00000000	0,13,0,0	0,4,0,0;1.00000000	0,8,0,0	0,15,0,0;1.00000000	-	-	-	-
scaffold115	723139	+	G	G->A	0,0,13,0	3,0,12,0;1.57143854e-06*	0,0,18,0	0,0,4,0;1.00000000	0,0,16,0	0,0,20,0;1.00000000	0,0,15,0	0,0,8,0;1.00000000	0,0,21,0	0,0,5,0;1.00000000	0,0,28,0	0,0,3,0;1.00000000	0,0,22,0	0,0,5,0;1.00000000	0,0,26,0	0,0,4,0;1.00000000	0,0,21,0	0,0,5,0;1.00000000	-	-	-	-
scaffold115	766652	-	T	A->I	0,0,0,31	0,24,0,159;1.37470734e-15*	0,0,0,33	0,63,0,365;1.28646980e-15*	0,0,0,37	0,69,0,191;1.53298398e-15*	0,0,0,22	0,15,0,108;2.44119870e-15*	0,0,0,29	0,18,0,99;3.33769931e-32*	0,0,0,41	0,56,0,249;5.20288543e-16*	0,0,0,28	0,16,0,112;1.35633841e-15*	0,0,0,31	0,15,0,221;3.67718166e-21*	0,0,0,22	0,44,0,183;1.07399989e-83*	3UTR	Aech_07123_UTR3-N1	-	-
scaffold115	766689	-	T	A->I	0,0,0,18	0,12,0,102;1.01839422e-19*	0,0,0,21	0,38,0,274;1.88726816e-15*	0,0,0,25	0,44,0,122;1.09222670e-15*	0,0,0,12	0,6,0,82;2.92377741e-09*	0,0,0,29	0,8,0,75;4.11683555e-13*	0,0,0,28	0,45,0,146;8.81059812e-16*	0,0,0,24	0,15,0,86;7.84738496e-27*	0,0,0,20	0,18,0,161;3.53430002e-15*	0,0,0,14	0,29,0,106;1.23376009e-15*	3UTR	Aech_07123_UTR3-N1	-	-
scaffold115	766690	-	T	A->I	0,0,0,16	0,2,0,103;0.00936085*	0,0,0,23	0,7,0,294;8.05157943e-08*	0,0,0,25	0,16,0,141;3.05832635e-26*	0,0,0,14	0,2,0,82;0.00690655*	0,0,0,29	0,2,0,76;0.00695134*	0,0,0,31	0,13,0,175;8.81059812e-16*	0,0,0,25	0,5,0,92;2.47930210e-07*	0,0,0,20	0,2,0,177;0.02512102*	0,0,0,16	0,3,0,124;0.00051995*	3UTR	Aech_07123_UTR3-N1	-	-
scaffold115	766692	-	T	A->I	0,0,0,17	0,12,0,98;1.37470734e-15*	0,0,0,20	0,31,0,270;1.28646980e-15*	0,0,0,26	0,45,0,121;1.09222670e-15*	0,0,0,11	0,8,0,79;4.62031164e-13*	0,0,0,25	0,5,0,72;1.06458991e-07*	0,0,0,33	0,34,0,159;8.81059812e-16*	0,0,0,24	0,12,0,84;1.35633841e-15*	0,0,0,17	0,14,0,167;5.53455164e-21*	0,0,0,16	0,20,0,113;5.18731829e-36*	3UTR	Aech_07123_UTR3-N1	-	-
scaffold115	766905	-	T	A->I	0,0,0,21	0,13,0,73;2.06216761e-23*	0,0,0,38	0,51,0,216;1.28646980e-15*	0,0,0,25	0,28,0,103;1.03954579e-15*	0,0,0,28	0,9,0,55;1.53722770e-15*	0,0,0,24	0,19,0,57;2.46134457e-38*	0,0,0,34	0,25,0,129;5.20288543e-16*	0,0,0,29	0,6,0,63;6.65241036e-10*	0,0,0,30	0,30,0,137;8.39194089e-56*	0,0,0,35	0,26,0,106;7.49751038e-16*	3UTR	Aech_07123_UTR3-N1	-	-
scaffold115	766908	-	T	A->I	0,0,0,22	0,3,0,82;0.00022708*	0,0,0,37	0,6,0,258;8.01239314e-07*	0,0,0,26	0,8,0,139;1.27220585e-11*	0,0,0,30	0,2,0,58;0.00390519*	0,0,0,29	0,2,0,74;0.00661103*	0,0,0,37	0,6,0,151;3.26818029e-08*	0,0,0,35	0,1,0,70;0.11346333	0,0,0,32	0,2,0,175;0.02472499*	0,0,0,35	0,5,0,130;7.20541134e-07*	3UTR	Aech_07123_UTR3-N1	-	-
scaffold115	766986	-	T	A->I	0,0,0,33	0,13,0,79;5.07150709e-23*	0,0,0,37	0,27,0,280;1.28646980e-15*	0,0,0,42	0,25,0,130;9.77112732e-46*	0,0,0,31	0,9,0,57;5.93731200e-16*	0,0,0,32	0,4,0,83;8.82501263e-06*	0,0,0,45	0,34,0,134;5.20288543e-16*	0,0,0,34	0,2,0,80;0.00655980*	0,0,0,25	0,10,0,211;4.40633071e-13*	0,0,0,39	0,21,0,113;3.53190275e-38*	3UTR;repeat	Aech_07123_UTR3-N1;TE050574-denovo	-	-
scaffold115	767036	-	T	A->I	0,0,0,34	0,6,0,71;1.18858387e-09*	0,0,0,39	0,20,0,252;7.88252782e-16*	0,0,0,39	0,23,0,107;6.20040415e-16*	0,0,0,26	0,3,0,62;0.00011796*	0,0,0,40	0,6,0,84;4.16888580e-09*	0,0,0,41	0,17,0,115;5.20288543e-16*	0,0,0,33	0,5,0,73;8.93166548e-08*	0,0,0,22	0,8,0,170;1.19236641e-10*	0,0,0,21	0,18,0,104;7.49751038e-16*	3UTR;repeat	Aech_07123_UTR3-N1;TE050574-denovo	-	-
scaffold115	767108	-	T	A->I	0,0,0,18	0,1,0,116;0.16891254	0,0,0,26	0,4,0,369;0.00096875*	0,0,0,36	0,3,0,192;0.00150296*	0,0,0,24	0,5,0,84;1.69913269e-07*	0,0,0,40	0,1,0,106;0.18707823	0,0,0,42	0,10,0,162;1.49861399e-14*	0,0,0,33	0,0,0,113;1.00000000	0,0,0,34	0,1,0,224;0.32997589	0,0,0,25	0,6,0,184;1.28188715e-07*	3UTR	Aech_07123_UTR3-N1	-	-
scaffold115	767109	-	T	A->I	0,0,0,18	0,16,0,102;1.37470734e-15*	0,0,0,25	0,40,0,330;2.42427205e-15*	0,0,0,34	0,39,0,152;1.03954579e-15*	0,0,0,22	0,14,0,77;1.53722770e-15*	0,0,0,38	0,11,0,98;8.62617400e-18*	0,0,0,41	0,45,0,138;5.20288543e-16*	0,0,0,33	0,11,0,108;1.35633841e-15*	0,0,0,31	0,24,0,208;1.47042295e-15*	0,0,0,23	0,35,0,161;1.82664771e-15*	3UTR	Aech_07123_UTR3-N1	-	-
scaffold115	767120	-	T	A->I	0,0,0,17	0,5,0,131;1.14647063e-06*	0,0,0,28	0,20,0,368;7.88252782e-16*	0,0,0,37	0,10,0,211;1.95154222e-13*	0,0,0,22	0,4,0,101;1.46058539e-05*	0,0,0,34	0,2,0,122;0.01488921*	0,0,0,45	0,10,0,197;8.73683615e-14*	0,0,0,31	0,1,0,119;0.18574543	0,0,0,37	0,1,0,259;0.37488755	0,0,0,24	0,8,0,185;1.20630972e-10*	3UTR	Aech_07123_UTR3-N1	-	-
scaffold115	767121	-	T	A->I	0,0,0,20	0,3,0,146;0.00111379*	0,0,0,29	0,10,0,426;1.45665259e-10*	0,0,0,34	0,15,0,222;6.20040415e-16*	0,0,0,24	0,6,0,109;1.33676487e-08*	0,0,0,32	0,10,0,131;7.40401204e-15*	0,0,0,43	0,15,0,213;5.20288543e-16*	0,0,0,31	0,5,0,126;1.04428140e-06*	0,0,0,36	0,9,0,283;1.87366855e-10*	0,0,0,24	0,12,0,199;1.23376009e-15*	3UTR	Aech_07123_UTR3-N1	-	-
scaffold115	768799	-	G	C->U	0,0,21,0	5,0,121,0;7.95161431e-07*	0,0,36,0	28,0,337,0;1.88726816e-15*	0,0,41,0	18,0,186,0;1.03954579e-15*	0,0,22,0	12,0,114,0;3.67704035e-19*	0,0,34,0	13,0,132,0;3.18331322e-15*	0,0,33,0	23,0,200,0;1.29600705e-15*	0,0,29,0	12,0,111,0;2.25005729e-15*	0,0,37,0	20,0,223,0;2.39475275e-15*	0,0,34,0	18,0,153,0;1.35737597e-29*	3UTR	Aech_07123_UTR3-N1	-	-
scaffold115	780275	-	C	G->A	0,17,0,0	0,30,0,0;1.00000000	0,13,0,0	0,129,0,2;0.01097591*	0,16,0,0	0,117,0,2;0.00860177*	0,6,0,0	0,35,0,2;0.00164393	0,10,0,0	0,46,0,3;6.29047608e-05*	0,15,0,0	0,69,0,4;1.71325260e-06*	0,9,0,0	0,88,0,2;0.00785464	0,12,0,0	0,183,0,7;7.08031220e-09*	0,10,0,0	0,82,0,2;0.00498551*	CDS	Aech_07123_CDS-N10	-	-
scaffold115	1079904	-	T	A->I	0,0,0,19	0,0,0,5;1.00000000	0,0,0,20	0,3,0,2;2.65308920e-08*	0,0,0,11	0,0,0,4;1.00000000	0,0,0,13	0,2,0,2;1.92160377e-05*	0,0,0,21	0,0,0,0;1.00000000	0,0,0,21	0,7,0,3;8.14072448e-19*	0,0,0,27	0,0,0,1;1.00000000	0,0,0,19	0,1,0,1;0.00424561	0,0,0,15	0,0,0,4;1.00000000	intron;repeat	Aech_07131_intron-N2;TE051044-denovo	-	-
scaffold115	1079914	-	T	A->I	0,0,0,20	0,0,0,3;1.00000000	0,0,0,20	0,1,0,3;0.00580166*	0,0,0,14	0,0,0,5;1.00000000	0,0,0,14	0,2,0,1;1.00274149e-05*	0,0,0,21	0,0,0,0;1.00000000	0,0,0,23	0,3,0,8;2.92347265e-07*	0,0,0,27	0,0,0,1;1.00000000	0,0,0,21	0,1,0,2;0.00610581*	0,0,0,14	0,0,0,5;1.00000000	intron;repeat	Aech_07131_intron-N2;TE051044-denovo	-	-
scaffold115	1082936	+	A	A->I	43,0,0,0	0,0,0,0;1.00000000	51,0,0,0	1,0,0,0;1.00000000	27,0,0,0	4,0,1,0;0.00665875*	24,0,0,0	0,0,0,0;1.00000000	49,0,0,0	1,0,0,0;1.00000000	51,0,0,0	4,0,3,0;6.59926972e-08*	43,0,0,0	2,0,0,0;1.00000000	47,0,0,0	3,0,1,0;0.00792010*	23,0,0,0	3,0,0,0;1.00000000	5UTR;repeat	Aech_07132_UTR5-N1;TE051057-denovo	-	-
scaffold115	1095103	+	A	A->I	32,0,0,0	0,0,1,0;0.00211436	35,0,0,0	0,0,3,0;3.00370920e-09*	24,0,0,0	2,0,4,0;4.52232103e-11*	25,0,0,0	0,0,0,0;1.00000000	36,0,0,0	2,0,0,0;1.00000000	31,0,0,0	3,0,2,0;1.53122701e-05*	27,0,0,0	0,0,0,0;1.00000000	45,0,0,0	1,0,1,0;0.00424561	21,0,0,0	1,0,1,0;0.00309149	-	-	-	-
scaffold115	1095110	+	A	A->I	28,0,0,0	1,0,0,0;1.00000000	35,0,0,0	1,0,3,0;1.11404239e-08*	28,0,0,0	4,0,4,0;1.98064367e-10*	29,0,0,0	0,0,1,0;0.00231466	35,0,0,0	3,0,0,0;1.00000000	29,0,0,0	2,0,2,0;9.35246110e-06*	28,0,0,0	0,0,0,0;1.00000000	46,0,0,0	1,0,1,0;0.00424561	17,0,0,0	0,0,2,0;2.15029209e-06	-	-	-	-
scaffold115	1095587	+	A	A->I	26,0,0,0	4,0,1,0;0.00916306*	20,0,0,0	7,0,2,0;6.35184862e-05*	30,0,0,0	4,0,0,0;1.00000000	19,0,0,0	4,0,2,0;4.49499157e-05*	27,0,0,0	0,0,0,0;1.00000000	30,0,0,0	6,0,3,0;1.52527174e-07*	38,0,0,0	3,0,2,0;3.01721136e-05*	25,0,0,0	2,0,0,0;1.00000000	15,0,0,0	0,0,2,0;2.15029209e-06	repeat	TE051081-denovo	-	-
scaffold115	1095589	+	A	A->I	25,0,0,0	3,0,2,0;2.77698375e-05*	18,0,0,0	4,0,5,0;5.53034376e-13*	30,0,0,0	2,0,2,0;1.02129618e-05*	18,0,0,0	5,0,1,0;0.01169966*	24,0,0,0	0,0,0,0;1.00000000	31,0,0,0	1,0,6,0;4.20515363e-17*	37,0,0,0	1,0,3,0;1.90976013e-08*	26,0,0,0	2,0,0,0;1.00000000	14,0,0,0	0,0,2,0;2.15029209e-06	repeat	TE051081-denovo	-	-
scaffold115	1196526	+	A	A->I	31,0,0,0	24,0,0,0;1.00000000	42,0,0,0	49,0,2,0;0.00192112*	48,0,0,0	77,0,2,0;0.00404502*	36,0,0,0	12,0,1,0;0.02342691*	30,0,0,0	9,0,0,0;1.00000000	35,0,0,0	58,0,2,0;0.00228857*	43,0,0,0	40,0,2,0;0.00207040*	42,0,0,0	42,0,0,0;1.00000000	33,0,0,0	81,0,5,0;8.29977966e-08*	intron	Aech_07136_intron-N7	-	-
scaffold115	1196553	+	A	A->I	30,0,0,0	28,0,1,0;0.04539584*	44,0,0,0	69,0,2,0;0.00358315*	34,0,0,0	105,0,6,0;5.06341608e-09*	31,0,0,0	14,0,1,0;0.02668490*	30,0,0,0	20,0,0,0;1.00000000	32,0,0,0	87,0,4,0;4.05949339e-06*	40,0,0,0	61,0,2,0;0.00426074*	21,0,0,0	68,0,0,0;1.00000000	35,0,0,0	116,0,4,0;1.47059621e-05*	intron	Aech_07136_intron-N7	-	-
scaffold115	1196597	+	A	A->I	42,0,0,0	71,0,4,0;3.68907746e-06*	48,0,0,0	161,0,7,0;1.81217173e-09*	31,0,0,0	205,0,14,0;1.03954579e-15*	31,0,0,0	55,0,3,0;8.51592323e-05*	42,0,0,0	56,0,3,0;0.00010616*	47,0,0,0	166,0,11,0;1.67533881e-15*	33,0,0,0	107,0,5,0;4.91204590e-07*	43,0,0,0	143,0,11,0;1.33109354e-15*	38,0,0,0	233,0,15,0;3.58778240e-21*	intron	Aech_07136_intron-N7	-	-
scaffold115	1196805	+	A	A->I	38,0,0,0	117,0,12,0;4.53911861e-19*	39,0,0,0	299,0,27,0;7.88252782e-16*	45,0,0,0	369,0,37,0;9.79625521e-58*	34,0,0,0	88,0,8,0;1.01851211e-12*	37,0,0,0	90,0,7,0;1.02289915e-10*	65,0,0,0	370,0,35,0;1.67533881e-15*	54,0,0,0	149,0,17,0;2.25005729e-15*	47,0,0,0	215,0,18,0;1.47042295e-15*	39,0,0,0	352,0,43,0;7.49751038e-16*	intron	Aech_07136_intron-N7	-	-
scaffold115	1197510	-	A	U->C	47,0,0,0	4,0,0,0;1.00000000	54,0,0,0	4,0,0,0;1.00000000	49,0,0,0	9,0,0,0;1.00000000	38,0,0,0	0,0,0,0;1.00000000	47,0,0,0	5,0,0,0;1.00000000	59,0,0,0	3,0,4,0;8.84779769e-11*	53,0,0,0	1,0,0,0;1.00000000	57,0,0,0	20,0,0,0;1.00000000	43,0,0,0	24,0,0,0;1.00000000	-	-	-	-
scaffold115	1348718	-	T	A->I	0,0,0,16	0,0,0,10;1.00000000	0,0,0,26	0,9,0,17;3.43996838e-20*	0,0,0,22	0,2,0,14;0.00018165*	0,0,0,18	1,0,0,5;0.01169966	0,0,0,23	0,1,0,12;0.02579997*	0,0,0,20	0,3,0,10;4.96729064e-07*	0,0,0,28	0,0,0,2;1.00000000	0,0,0,20	0,1,0,9;0.01814754*	0,0,0,24	0,2,0,7;6.51901326e-05*	-	-	-	-
scaffold115	1348750	-	C	G->A	0,25,0,0	0,12,0,2;0.00022076*	0,27,0,0	0,8,0,1;0.01242452*	0,18,0,0	0,9,0,3;4.33445663e-07*	0,13,0,0	0,3,0,0;1.00000000	0,17,0,0	0,11,0,1;0.02399798*	0,36,0,0	0,9,0,0;1.00000000	0,30,0,0	0,2,0,0;1.00000000	0,23,0,0	0,3,0,0;1.00000000	0,19,0,0	0,9,0,0;1.00000000	-	-	-	-
scaffold115	1541893	-	T	A->I	0,0,0,20	0,0,0,13;1.00000000	0,0,0,26	0,3,0,44;2.89500905e-05*	0,0,0,22	0,0,0,17;1.00000000	0,0,0,12	0,0,0,5;1.00000000	0,0,0,20	0,0,0,14;1.00000000	0,0,0,17	0,0,0,18;1.00000000	0,0,0,23	0,0,0,7;1.00000000	0,0,0,26	0,0,0,19;1.00000000	0,0,0,22	0,0,0,19;1.00000000	-	-	-	-
scaffold1150	35346	+	A	A->I	26,0,0,0	2,0,0,0;1.00000000	38,0,0,0	0,0,1,0;0.00156410	35,0,0,0	2,0,0,0;1.00000000	25,0,0,0	1,0,0,0;1.00000000	33,0,0,0	1,0,0,0;1.00000000	39,0,0,0	2,0,2,0;9.35246110e-06*	26,0,0,0	0,0,0,0;1.00000000	29,0,0,0	0,0,0,0;1.00000000	23,0,0,0	1,0,3,0;1.12065458e-08*	intron	Aech_16269_intron-N3	-	-
scaffold1150	215270	-	T	A->I	0,0,0,20	0,1,0,0;0.00211436	0,0,0,32	0,5,0,1;2.92505225e-14*	0,0,0,25	0,6,0,0;7.52402442e-18*	0,0,0,21	0,1,0,0;0.00231466	0,0,0,33	0,1,0,0;0.00263337	0,0,0,42	0,2,0,1;4.79933996e-06*	0,0,0,29	0,0,0,0;1.00000000	0,0,0,31	0,0,0,1;1.00000000	0,0,0,21	0,5,0,2;9.65098945e-14*	repeat	TE496589-denovo	-	-
scaffold116	378944	+	G	G->A	0,0,24,0	0,0,16,0;1.00000000	0,0,22,0	0,0,27,0;1.00000000	0,0,26,0	0,0,34,0;1.00000000	0,0,16,0	0,0,16,0;1.00000000	0,0,25,0	0,0,7,0;1.00000000	0,0,30,0	0,0,54,0;1.00000000	0,0,27,0	1,0,39,0;0.06599145	0,0,26,0	3,0,16,0;3.58099292e-06*	0,0,19,0	0,0,37,0;1.00000000	CDS	Aech_09282_CDS-N7	-	-
scaffold116	380989	+	A	A->I	20,0,0,0	32,0,0,0;1.00000000	10,0,0,0	35,0,1,0;0.04604577*	15,0,0,0	65,0,3,0;7.50129484e-05*	8,0,0,0	58,0,4,0;2.07114691e-06	27,0,0,0	20,0,0,0;1.00000000	22,0,0,0	108,0,6,0;5.20813612e-09*	15,0,0,0	44,0,0,0;1.00000000	22,0,0,0	14,0,1,0;0.02628942*	9,0,0,0	43,0,1,0;0.05727261	-	-	-	-
scaffold116	389611	+	A	A->U	43,0,0,0	60,0,0,0;1.00000000	37,0,0,0	209,0,0,0;1.00000000	49,0,0,0	121,0,0,0;1.00000000	38,0,0,0	46,0,0,3;5.32730919e-05*	29,0,0,0	64,0,0,0;1.00000000	46,0,0,0	159,0,0,0;1.00000000	30,0,0,0	17,0,0,0;1.00000000	49,0,0,0	101,0,0,0;1.00000000	35,0,0,0	125,0,0,0;1.00000000	5UTR	Aech_09284_UTR5-N1	-	-
scaffold116	454324	+	T	U->G	0,0,0,37	0,0,0,1;1.00000000	0,0,0,31	0,0,1,5;0.00848210*	0,0,0,23	0,0,1,9;0.01288451*	0,0,0,18	0,0,0,4;1.00000000	0,0,0,27	0,0,0,2;1.00000000	0,0,0,34	0,0,3,4;6.59926972e-08*	0,0,0,30	0,0,0,2;1.00000000	0,0,0,31	0,0,0,5;1.00000000	0,0,0,26	0,0,1,6;0.01004197*	CDS	Aech_09287_CDS-N9	-	-
scaffold116	475127	+	A	A->I	31,0,0,0	5,0,0,0;1.00000000	36,0,0,0	11,0,0,0;1.00000000	31,0,0,0	25,0,1,0;0.03203256*	33,0,0,0	8,0,0,0;1.00000000	37,0,0,0	4,0,0,0;1.00000000	38,0,0,0	26,0,4,0;5.15798270e-08*	36,0,0,0	10,0,0,0;1.00000000	31,0,0,0	10,0,1,0;0.01979067*	20,0,0,0	16,0,0,0;1.00000000	3UTR	Aech_09289_UTR3-N1	-	-
scaffold116	475130	+	A	A->I	30,0,0,0	5,0,0,0;1.00000000	39,0,0,0	11,0,0,0;1.00000000	29,0,0,0	28,0,0,0;1.00000000	33,0,0,0	10,0,0,0;1.00000000	39,0,0,0	4,0,0,0;1.00000000	40,0,0,0	24,0,4,0;3.88035468e-08*	37,0,0,0	9,0,1,0;0.01831957*	30,0,0,0	9,0,0,0;1.00000000	19,0,0,0	15,0,2,0;0.00023521*	3UTR	Aech_09289_UTR3-N1	-	-
scaffold116	475148	+	A	A->I	22,0,0,0	6,0,0,0;1.00000000	32,0,0,0	14,0,0,0;1.00000000	32,0,0,0	35,0,0,0;1.00000000	31,0,0,0	11,0,1,0;0.02177352*	42,0,0,0	4,0,0,0;1.00000000	39,0,0,0	37,0,3,0;1.48591849e-05*	35,0,0,0	17,0,1,0;0.03135759*	25,0,0,0	15,0,1,0;0.02790642*	18,0,0,0	21,0,0,0;1.00000000	3UTR	Aech_09289_UTR3-N1	-	-
scaffold116	475211	+	A	A->I	33,0,0,0	19,0,3,0;4.83056692e-06*	44,0,0,0	39,0,0,0;1.00000000	38,0,0,0	75,0,1,0;0.08874266	23,0,0,0	14,0,1,0;0.02668490*	44,0,0,0	3,0,1,0;0.00902728*	41,0,0,0	91,0,3,0;0.00017904*	39,0,0,0	48,0,1,0;0.07990053	24,0,0,0	29,0,0,0;1.00000000	20,0,0,0	65,0,1,0;0.08410900	3UTR	Aech_09289_UTR3-N1	-	-
scaffold116	475290	+	A	A->I	27,0,0,0	29,0,3,0;1.44660456e-05*	38,0,0,0	61,0,2,0;0.00290246*	27,0,0,0	89,0,4,0;4.86785406e-06*	19,0,0,0	31,0,3,0;1.92616701e-05*	30,0,0,0	15,0,0,0;1.00000000	51,0,0,0	118,0,3,0;0.00037103*	33,0,0,0	56,0,0,0;1.00000000	46,0,0,0	33,0,0,0;1.00000000	31,0,0,0	48,0,1,0;0.06339373	3UTR	Aech_09289_UTR3-N1	-	-
scaffold116	475302	+	A	A->I	27,0,0,0	29,0,0,0;1.00000000	36,0,0,0	66,0,0,0;1.00000000	25,0,0,0	85,0,5,0;8.70151594e-08*	23,0,0,0	33,0,0,0;1.00000000	28,0,0,0	14,0,0,0;1.00000000	48,0,0,0	117,0,1,0;0.13160050	38,0,0,0	59,0,0,0;1.00000000	46,0,0,0	34,0,1,0;0.05771154	28,0,0,0	52,0,0,0;1.00000000	3UTR	Aech_09289_UTR3-N1	-	-
scaffold116	478923	+	A	A->I	26,0,0,0	22,0,0,0;1.00000000	34,0,0,0	28,0,0,0;1.00000000	35,0,0,0	41,0,3,0;2.12898947e-05*	26,0,0,0	13,0,0,0;1.00000000	35,0,0,0	15,0,0,0;1.00000000	49,0,0,0	69,0,0,0;1.00000000	39,0,0,0	13,0,0,0;1.00000000	33,0,0,0	9,0,1,0;0.01814754*	21,0,0,0	35,0,0,0;1.00000000	3UTR	Aech_09289_UTR3-N1	-	-
scaffold116	557273	+	A	A->I	11,0,0,0	6,0,4,0;1.11722335e-09*	23,0,0,0	1,0,1,0;0.00302190	7,0,0,0	2,0,1,0;0.00408856	21,0,0,0	5,0,3,0;2.41451441e-07*	20,0,0,0	3,0,0,0;1.00000000	21,0,0,0	2,0,2,0;9.35246110e-06*	25,0,0,0	7,0,3,0;4.78211549e-07*	35,0,0,0	1,0,1,0;0.00424561	20,0,0,0	0,0,3,0;2.99830742e-09*	-	-	-	-
scaffold116	557399	+	A	A->I	19,0,0,0	1,0,3,0;1.79706490e-08*	22,0,0,0	1,0,0,0;1.00000000	12,0,0,0	1,0,0,0;1.00000000	21,0,0,0	1,0,0,0;1.00000000	21,0,0,0	0,0,0,0;1.00000000	22,0,0,0	1,0,2,0;4.79933996e-06*	30,0,0,0	0,0,2,0;3.51301438e-06	22,0,0,0	0,0,0,0;1.00000000	14,0,0,0	0,0,0,0;1.00000000	-	-	-	-
scaffold116	677977	+	A	A->I	14,0,0,0	3,0,4,0;1.98520797e-10*	11,0,0,0	1,0,0,0;1.00000000	7,0,0,0	3,0,0,0;1.00000000	7,0,0,0	3,0,1,0;0.00813993	10,0,0,0	1,0,2,0;1.20000443e-05*	9,0,0,0	0,0,1,0;0.00135328	10,0,0,0	3,0,1,0;0.00809801*	13,0,0,0	0,0,0,0;1.00000000	8,0,0,0	1,0,0,0;1.00000000	-	-	-	-
scaffold116	677978	+	A	A->I	14,0,0,0	4,0,3,0;1.37175111e-07*	11,0,0,0	1,0,0,0;1.00000000	7,0,0,0	1,0,2,0;5.26698779e-06	6,0,0,0	2,0,2,0;1.92160377e-05	9,0,0,0	1,0,2,0;1.20000443e-05	9,0,0,0	0,0,1,0;0.00135328	9,0,0,0	3,0,0,0;1.00000000	12,0,0,0	0,0,0,0;1.00000000	7,0,0,0	1,0,0,0;1.00000000	-	-	-	-
scaffold116	677992	-	T	A->I	0,0,0,13	0,1,0,2;0.00578126*	0,0,0,13	0,0,0,2;1.00000000	0,0,0,9	0,1,0,0;0.00142671	0,0,0,6	0,1,0,2;0.00628005	0,0,0,9	0,0,0,0;1.00000000	0,0,0,11	0,4,0,1;1.36129233e-11*	0,0,0,7	0,0,0,4;1.00000000	0,0,0,14	0,0,0,0;1.00000000	0,0,0,7	0,0,0,1;1.00000000	-	-	-	-
scaffold116	677994	+	A	A->I	15,0,0,0	0,0,8,0;2.52161922e-23*	13,0,0,0	0,0,3,0;3.00370920e-09*	10,0,0,0	0,0,6,0;7.52402442e-18*	5,0,0,0	0,0,5,0;9.74656121e-15	8,0,0,0	0,0,5,0;1.26644325e-14	13,0,0,0	0,0,6,0;6.37351023e-18*	8,0,0,0	1,0,4,0;3.30150683e-11	15,0,0,0	0,0,1,0;0.00225016	7,0,0,0	0,0,2,0;2.15029209e-06	-	-	-	-
scaffold116	678056	+	A	A->I	12,0,0,0	7,0,7,0;5.57703828e-17*	15,0,0,0	4,0,2,0;2.76337692e-05*	8,0,0,0	5,0,9,0;2.07218664e-23	5,0,0,0	7,0,2,0;0.00010162	7,0,0,0	2,0,6,0;5.98823984e-16	10,0,0,0	4,0,6,0;9.06010355e-16*	13,0,0,0	11,0,5,0;2.92841137e-11*	7,0,0,0	0,0,2,0;3.49697717e-06	5,0,0,0	0,0,7,0;1.06512589e-20	-	-	-	-
scaffold116	678205	+	A	A->I	10,0,0,0	12,0,0,0;1.00000000	13,0,0,0	6,0,0,0;1.00000000	11,0,0,0	2,0,5,0;8.02229540e-14*	11,0,0,0	7,0,0,0;1.00000000	19,0,0,0	1,0,0,0;1.00000000	13,0,0,0	7,0,4,0;7.72953214e-10*	10,0,0,0	13,0,1,0;0.02489946*	14,0,0,0	3,0,1,0;0.00792010*	12,0,0,0	2,0,1,0;0.00453035*	-	-	-	-
scaffold116	678207	+	A	A->I	10,0,0,0	6,0,5,0;3.24866715e-12*	12,0,0,0	2,0,3,0;2.63358482e-08*	8,0,0,0	4,0,2,0;2.45292465e-05	9,0,0,0	5,0,2,0;6.14292186e-05	15,0,0,0	1,0,0,0;1.00000000	13,0,0,0	5,0,4,0;3.04978131e-10*	8,0,0,0	12,0,1,0;0.02325880	14,0,0,0	3,0,1,0;0.00792010*	11,0,0,0	1,0,2,0;6.11839819e-06*	-	-	-	-
scaffold116	678215	+	A	A->I	9,0,0,0	7,0,4,0;1.72048576e-09	10,0,0,0	0,0,3,0;2.96692139e-09*	10,0,0,0	1,0,6,0;4.93480065e-17*	10,0,0,0	4,0,1,0;0.00993550*	21,0,0,0	0,0,0,0;1.00000000	17,0,0,0	3,0,4,0;8.95427227e-11*	8,0,0,0	10,0,2,0;0.00017745	19,0,0,0	1,0,3,0;1.97192291e-08*	11,0,0,0	2,0,1,0;0.00453035*	-	-	-	-
scaffold116	678242	+	A	A->I	8,0,0,0	1,0,6,0;1.09459383e-16	17,0,0,0	1,0,2,0;5.98312308e-06*	16,0,0,0	0,0,4,0;3.34036535e-12*	7,0,0,0	0,0,4,0;7.47244925e-12	23,0,0,0	0,0,0,0;1.00000000	15,0,0,0	0,0,3,0;2.19186451e-09*	19,0,0,0	0,0,4,0;7.09817180e-12*	15,0,0,0	0,0,0,0;1.00000000	16,0,0,0	0,0,1,0;0.00160402	-	-	-	-
scaffold116	678312	+	A	A->I	17,0,0,0	8,0,0,0;1.00000000	14,0,0,0	3,0,1,0;0.00580166*	11,0,0,0	2,0,4,0;4.52232103e-11*	9,0,0,0	4,0,0,0;1.00000000	19,0,0,0	1,0,0,0;1.00000000	20,0,0,0	2,0,1,0;0.00391772*	16,0,0,0	2,0,1,0;0.00624726*	19,0,0,0	0,0,0,0;1.00000000	6,0,0,0	2,0,0,0;1.00000000	-	-	-	-
scaffold116	678323	+	A	A->I	21,0,0,0	4,0,0,0;1.00000000	21,0,0,0	3,0,2,0;1.88099192e-05*	13,0,0,0	4,0,4,0;1.98064367e-10*	9,0,0,0	4,0,1,0;0.00993550	14,0,0,0	1,0,1,0;0.00488218	22,0,0,0	1,0,1,0;0.00264817	17,0,0,0	2,0,0,0;1.00000000	15,0,0,0	0,0,0,0;1.00000000	9,0,0,0	3,0,0,0;1.00000000	-	-	-	-
scaffold116	678331	-	T	A->I	0,0,0,22	0,0,0,1;1.00000000	0,0,0,23	0,2,0,1;5.98312308e-06*	0,0,0,10	0,1,0,7;0.01041733*	0,0,0,11	0,1,0,3;0.00813993*	0,0,0,18	0,0,0,3;1.00000000	0,0,0,21	0,1,0,1;0.00264817	0,0,0,22	0,3,0,0;5.20150486e-09*	0,0,0,22	0,0,0,4;1.00000000	0,0,0,11	0,1,0,1;0.00309149	-	-	-	-
scaffold116	678335	-	T	A->I	0,0,0,26	0,0,0,1;1.00000000	0,0,0,25	0,1,0,1;0.00302190	0,0,0,10	0,6,0,3;5.63124322e-16*	0,0,0,11	0,1,0,2;0.00628005*	0,0,0,14	0,2,0,2;2.27412080e-05*	0,0,0,21	0,2,0,0;1.66371214e-06	0,0,0,25	0,2,0,0;3.51301438e-06	0,0,0,22	0,1,0,2;0.00610581*	0,0,0,13	0,1,0,1;0.00309149	-	-	-	-
scaffold116	678340	+	A	A->I	22,0,0,0	2,0,2,0;1.72435111e-05*	23,0,0,0	1,0,3,0;1.11404239e-08*	12,0,0,0	4,0,7,0;2.60058523e-18*	9,0,0,0	2,0,3,0;4.72304781e-08	14,0,0,0	0,0,3,0;6.79199617e-09*	22,0,0,0	1,0,5,0;2.03638884e-14*	26,0,0,0	0,0,1,0;0.00229833	21,0,0,0	0,0,1,0;0.00225016	10,0,0,0	1,0,2,0;6.11839819e-06*	-	-	-	-
scaffold116	678351	+	A	A->I	22,0,0,0	5,0,0,0;1.00000000	26,0,0,0	4,0,0,0;1.00000000	11,0,0,0	7,0,3,0;2.42082621e-07*	8,0,0,0	4,0,0,0;1.00000000	15,0,0,0	2,0,0,0;1.00000000	28,0,0,0	5,0,0,0;1.00000000	28,0,0,0	1,0,0,0;1.00000000	28,0,0,0	2,0,0,0;1.00000000	12,0,0,0	3,0,0,0;1.00000000	-	-	-	-
scaffold116	678352	+	A	A->I	23,0,0,0	4,0,1,0;0.00916306*	23,0,0,0	4,0,0,0;1.00000000	10,0,0,0	7,0,3,0;2.42082621e-07*	11,0,0,0	3,0,0,0;1.00000000	15,0,0,0	3,0,0,0;1.00000000	28,0,0,0	6,0,0,0;1.00000000	27,0,0,0	1,0,0,0;1.00000000	28,0,0,0	2,0,0,0;1.00000000	11,0,0,0	3,0,0,0;1.00000000	-	-	-	-
scaffold116	678525	+	A	A->I	24,0,0,0	33,0,3,0;1.99781369e-05*	25,0,0,0	21,0,3,0;4.10004385e-06*	24,0,0,0	21,0,0,0;1.00000000	17,0,0,0	31,0,7,0;1.10567986e-13*	15,0,0,0	23,0,0,0;1.00000000	27,0,0,0	30,0,4,0;8.51085478e-08*	27,0,0,0	30,0,3,0;1.72052879e-05*	17,0,0,0	12,0,1,0;0.02303499*	19,0,0,0	32,0,1,0;0.04359289*	-	-	-	-
scaffold116	678539	-	T	A->I	0,0,0,22	0,0,0,1;1.00000000	0,0,0,18	0,3,0,2;2.65308920e-08*	0,0,0,20	0,1,0,1;0.00277421	0,0,0,15	0,1,0,2;0.00628005*	0,0,0,18	0,0,0,0;1.00000000	0,0,0,29	0,2,0,1;4.79933996e-06*	0,0,0,25	0,1,0,0;0.00229833	0,0,0,20	0,2,0,0;3.49697717e-06	0,0,0,24	0,0,0,1;1.00000000	-	-	-	-
scaffold116	678553	+	A	A->I	21,0,0,0	31,0,5,0;1.92149405e-09*	15,0,0,0	18,0,4,0;1.95976756e-08*	26,0,0,0	18,0,2,0;0.00028360*	15,0,0,0	29,0,4,0;1.75146803e-07*	22,0,0,0	16,0,8,0;1.77767912e-17*	31,0,0,0	31,0,2,0;0.00071859*	22,0,0,0	28,0,9,0;1.35633841e-15*	18,0,0,0	7,0,1,0;0.01482333*	21,0,0,0	21,0,9,0;1.39032393e-19*	-	-	-	-
scaffold116	678556	+	A	A->I	20,0,0,0	32,0,1,0;0.05124464	12,0,0,0	19,0,4,0;2.35801664e-08*	26,0,0,0	15,0,4,0;9.21606744e-09*	11,0,0,0	31,0,2,0;0.00131426*	23,0,0,0	22,0,1,0;0.04370421*	30,0,0,0	28,0,2,0;0.00059504*	17,0,0,0	34,0,4,0;2.97661949e-07*	16,0,0,0	9,0,1,0;0.01814754*	23,0,0,0	25,0,3,0;6.54979560e-06*	-	-	-	-
scaffold116	678564	+	A	A->I	20,0,0,0	30,0,1,0;0.04830515*	20,0,0,0	18,0,2,0;0.00031554*	26,0,0,0	15,0,4,0;9.24353592e-09*	11,0,0,0	26,0,1,0;0.04596258*	23,0,0,0	14,0,4,0;1.93422315e-08*	25,0,0,0	29,0,3,0;7.68650130e-06*	17,0,0,0	32,0,1,0;0.05508062	17,0,0,0	10,0,0,0;1.00000000	22,0,0,0	25,0,5,0;4.57260158e-10*	-	-	-	-
scaffold116	678568	+	A	A->I	19,0,0,0	21,0,12,0;1.37470734e-15*	19,0,0,0	10,0,10,0;2.61047781e-24*	27,0,0,0	7,0,11,0;4.13383709e-28*	14,0,0,0	21,0,12,0;1.53722770e-15*	23,0,0,0	10,0,10,0;7.02494436e-24*	28,0,0,0	13,0,19,0;7.10870545e-48*	20,0,0,0	21,0,10,0;9.61669682e-22*	18,0,0,0	7,0,3,0;4.84095966e-07*	23,0,0,0	10,0,20,0;1.02864690e-51*	-	-	-	-
scaffold116	678569	+	A	A->I	20,0,0,0	34,0,0,0;1.00000000	19,0,0,0	19,0,2,0;0.00034768*	24,0,0,0	12,0,1,0;0.01655920*	12,0,0,0	27,0,3,0;1.32339429e-05*	24,0,0,0	15,0,3,0;3.80518321e-06*	28,0,0,0	21,0,12,0;5.20288543e-16*	20,0,0,0	32,0,0,0;1.00000000	19,0,0,0	7,0,1,0;0.01482333*	23,0,0,0	23,0,5,0;3.21527434e-10*	-	-	-	-
scaffold116	678570	+	A	A->I	21,0,0,0	28,0,6,0;8.62281775e-12*	20,0,0,0	20,0,4,0;2.75150305e-08*	25,0,0,0	8,0,9,0;2.38353015e-22*	13,0,0,0	24,0,6,0;4.53063260e-12*	24,0,0,0	13,0,7,0;1.61486014e-15*	27,0,0,0	17,0,18,0;8.11235107e-44*	19,0,0,0	28,0,4,0;1.49712908e-07*	19,0,0,0	6,0,3,0;3.44494150e-07*	21,0,0,0	15,0,12,0;2.64507680e-28*	-	-	-	-
scaffold116	678571	+	A	A->I	19,0,0,0	27,0,8,0;3.52878753e-16*	22,0,0,0	13,0,10,0;1.53218005e-23*	24,0,0,0	10,0,8,0;1.03954579e-15*	13,0,0,0	19,0,11,0;1.58409499e-24*	26,0,0,0	13,0,8,0;5.14271686e-18*	30,0,0,0	15,0,21,0;1.28886961e-52*	22,0,0,0	22,0,9,0;3.67735124e-19*	20,0,0,0	7,0,2,0;9.87262638e-05*	20,0,0,0	12,0,15,0;3.78258036e-37*	-	-	-	-
scaffold116	679940	-	T	A->I	0,0,0,24	0,2,0,258;0.04515155*	0,0,0,36	0,7,0,238;2.12734372e-08*	0,0,0,31	0,4,0,257;0.00023369*	0,0,0,33	0,3,0,253;0.00499215*	0,0,0,33	0,2,0,83;0.00790899*	1,0,0,30	0,10,0,354;1.94208976e-11*	0,0,0,33	0,7,0,341;3.49249344e-07*	0,0,0,32	0,2,0,81;0.00656580*	0,0,0,30	0,13,0,207;2.44226660e-18*	-	-	-	-
scaffold116	746029	+	T	U->C	0,0,0,23	0,2,0,3;2.77698375e-05*	0,0,0,14	0,4,0,4;2.37216349e-10*	0,0,0,18	0,2,0,13;0.00015968*	0,0,0,23	0,0,0,3;1.00000000	0,0,0,21	0,2,0,6;9.50957086e-05*	0,0,0,28	0,0,0,5;1.00000000	0,0,0,23	0,0,0,4;1.00000000	0,0,0,31	0,0,0,5;1.00000000	0,0,0,14	0,0,0,1;1.00000000	repeat	TE090858-repbase	-	-
scaffold116	748067	-	T	A->I	0,0,0,6	0,0,0,27;1.00000000	0,0,0,13	0,5,0,43;4.83266647e-09*	0,0,0,10	0,0,0,66;1.00000000	0,0,0,10	0,1,0,26;0.04596258*	0,0,0,14	0,2,0,18;0.00057969*	0,0,0,10	0,3,0,91;0.00017904*	0,0,0,10	0,0,0,52;1.00000000	0,0,0,8	0,2,0,28;0.00106723	0,0,0,5	0,2,0,56;0.00253752	intron	Aech_09307_intron-N8	-	-
scaffold116	766408	-	C	G->A	0,17,0,0	0,53,0,3;7.04692623e-05*	0,20,0,0	0,143,0,7;8.46106080e-10*	0,19,0,0	0,160,0,13;9.11390960e-20*	0,13,0,0	0,50,0,1;0.08325591	0,25,0,0	0,45,0,1;0.08386190	0,41,0,0	0,231,0,7;1.31135290e-08*	0,24,0,0	0,39,0,0;1.00000000	0,35,0,0	0,81,0,4;6.51774094e-06*	0,17,0,0	0,103,0,6;5.38949386e-09*	5UTR	Aech_09309_UTR5-N1	-	-
scaffold116	792427	-	C	G->A	0,27,0,0	0,9,0,0;1.00000000	0,36,0,0	0,29,0,1;0.03872984*	0,24,0,0	0,16,0,4;1.11814480e-08*	0,26,0,0	0,3,0,1;0.00813993*	0,24,0,0	0,8,0,0;1.00000000	0,32,0,0	0,18,0,0;1.00000000	0,23,0,0	0,3,0,1;0.00809801*	0,36,0,0	0,7,0,0;1.00000000	0,20,0,0	0,7,0,1;0.01138354*	-	-	-	-
scaffold116	800519	-	C	G->A	0,23,0,0	0,16,0,4;2.10978924e-08*	0,24,0,0	0,12,0,0;1.00000000	0,23,0,0	0,10,0,0;1.00000000	0,18,0,0	0,1,0,0;1.00000000	0,17,0,0	0,7,0,2;0.00012036*	0,32,0,0	0,26,0,0;1.00000000	0,16,0,0	0,3,0,0;1.00000000	0,19,0,0	0,6,0,0;1.00000000	0,16,0,0	0,10,0,0;1.00000000	intron	Aech_09311_intron-N2	-	-
scaffold116	822661	-	T	A->I	0,0,0,17	0,0,0,9;1.00000000	0,0,0,25	0,3,0,30;1.05043817e-05*	0,0,0,37	0,7,0,22;6.92395143e-15*	0,0,0,21	0,0,0,9;1.00000000	0,0,0,25	0,1,0,19;0.03836216*	0,0,0,29	0,0,0,9;1.00000000	0,0,0,26	0,0,0,5;1.00000000	0,0,0,28	0,0,0,41;1.00000000	0,0,0,24	0,0,0,8;1.00000000	5UTR	Aech_09312_UTR5-N1	-	-
scaffold116	867874	+	A	A->I	13,0,0,0	9,0,1,0;0.01710670*	32,0,0,0	10,0,2,0;0.00011397*	19,0,0,0	19,0,12,0;1.75669800e-27*	18,0,0,0	15,0,2,0;0.00035857*	21,0,0,0	7,0,2,0;0.00012036*	22,0,0,0	15,0,10,0;4.84406576e-16*	24,0,0,0	6,0,3,0;3.40926317e-07*	19,0,0,0	3,0,1,0;0.00792010*	13,0,0,0	13,0,4,0;6.81137568e-09*	-	-	-	-
scaffold116	867903	+	A	A->I	12,0,0,0	5,0,1,0;0.01080468*	25,0,0,0	10,0,0,0;1.00000000	18,0,0,0	15,0,5,0;4.59760988e-11*	21,0,0,0	12,0,1,0;0.02342691*	24,0,0,0	6,0,1,0;0.01477604*	18,0,0,0	15,0,6,0;1.71923812e-13*	24,0,0,0	6,0,3,0;3.40926317e-07*	21,0,0,0	3,0,0,0;1.00000000	6,0,0,0	12,0,0,0;1.00000000	-	-	-	-
scaffold116	867914	+	A	A->I	12,0,0,0	6,0,1,0;0.01240479*	23,0,0,0	10,0,3,0;6.40822035e-07*	17,0,0,0	18,0,1,0;0.02376743*	16,0,0,0	11,0,2,0;0.00021130*	22,0,0,0	5,0,1,0;0.01288322*	18,0,0,0	14,0,5,0;3.07311378e-11*	24,0,0,0	7,0,1,0;0.01503040*	17,0,0,0	4,0,0,0;1.00000000	3,0,0,0	12,0,0,0;1.00000000	-	-	-	-
scaffold116	867916	+	A	A->I	11,0,0,0	8,0,0,0;1.00000000	20,0,0,0	10,0,2,0;0.00011397*	16,0,0,0	20,0,2,0;0.00034297*	16,0,0,0	13,0,0,0;1.00000000	21,0,0,0	5,0,1,0;0.01288322*	17,0,0,0	18,0,3,0;2.16779765e-06*	26,0,0,0	6,0,2,0;7.92019569e-05*	17,0,0,0	5,0,0,0;1.00000000	3,0,0,0	11,0,1,0;0.01668072	-	-	-	-
scaffold116	867920	+	A	A->I	9,0,0,0	9,0,0,0;1.00000000	24,0,0,0	12,0,0,0;1.00000000	19,0,0,0	19,0,2,0;0.00031271*	18,0,0,0	11,0,3,0;1.42488199e-06*	23,0,0,0	6,0,0,0;1.00000000	19,0,0,0	22,0,0,0;1.00000000	17,0,0,0	6,0,2,0;7.92019569e-05*	18,0,0,0	4,0,1,0;0.00968844*	3,0,0,0	12,0,0,0;1.00000000	-	-	-	-
scaffold116	867926	+	A	A->I	8,0,0,0	8,0,1,0;0.01554605	22,0,0,0	11,0,2,0;0.00013389*	18,0,0,0	16,0,5,0;5.99063096e-11*	19,0,0,0	13,0,0,0;1.00000000	25,0,0,0	6,0,1,0;0.01477604*	22,0,0,0	22,0,1,0;0.02784815*	18,0,0,0	7,0,1,0;0.01503040*	16,0,0,0	5,0,0,0;1.00000000	5,0,0,0	9,0,3,0;5.12792273e-07	-	-	-	-
scaffold116	867929	+	A	A->I	13,0,0,0	7,0,1,0;0.01399517*	21,0,0,0	10,0,2,0;0.00011397*	18,0,0,0	15,0,6,0;2.00915600e-13*	17,0,0,0	10,0,2,0;0.00018009*	27,0,0,0	6,0,1,0;0.01477604*	22,0,0,0	15,0,9,0;9.68087544e-21*	19,0,0,0	8,0,0,0;1.00000000	16,0,0,0	4,0,1,0;0.00968844*	6,0,0,0	11,0,0,0;1.00000000	-	-	-	-
scaffold116	867937	+	A	A->I	13,0,0,0	7,0,0,0;1.00000000	19,0,0,0	7,0,1,0;0.01111476*	18,0,0,0	12,0,4,0;4.42540615e-09*	18,0,0,0	4,0,2,0;4.49499157e-05*	28,0,0,0	4,0,2,0;5.30745468e-05*	23,0,0,0	15,0,5,0;4.00413726e-11*	16,0,0,0	4,0,1,0;0.00988757*	18,0,0,0	5,0,0,0;1.00000000	9,0,0,0	10,0,4,0;3.07295802e-09	-	-	-	-
scaffold116	867968	+	A	A->I	17,0,0,0	7,0,0,0;1.00000000	22,0,0,0	9,0,1,0;0.01372230*	23,0,0,0	19,0,1,0;0.02497029*	15,0,0,0	4,0,0,0;1.00000000	22,0,0,0	5,0,0,0;1.00000000	24,0,0,0	19,0,6,0;5.40280735e-13*	20,0,0,0	1,0,0,0;1.00000000	26,0,0,0	5,0,0,0;1.00000000	17,0,0,0	14,0,0,0;1.00000000	-	-	-	-
scaffold116	867972	+	A	A->I	19,0,0,0	6,0,1,0;0.01240479*	21,0,0,0	6,0,4,0;6.84641492e-10*	22,0,0,0	15,0,6,0;2.00915600e-13*	16,0,0,0	4,0,0,0;1.00000000	23,0,0,0	5,0,0,0;1.00000000	23,0,0,0	15,0,7,0;1.29600705e-15*	19,0,0,0	1,0,1,0;0.00432336	26,0,0,0	5,0,1,0;0.01141160*	18,0,0,0	12,0,1,0;0.01799785*	-	-	-	-
scaffold116	868127	+	A	A->I	25,0,0,0	1,0,2,0;9.05212677e-06*	31,0,0,0	1,0,1,0;0.00302190	27,0,0,0	1,0,3,0;9.45003095e-09*	10,0,0,0	1,0,1,0;0.00436601	27,0,0,0	0,0,0,0;1.00000000	20,0,0,0	2,0,1,0;0.00391772*	29,0,0,0	1,0,1,0;0.00432336	24,0,0,0	0,0,0,0;1.00000000	13,0,0,0	1,0,1,0;0.00309149	-	-	-	-
scaffold116	868145	+	A	A->I	24,0,0,0	1,0,2,0;9.05212677e-06*	28,0,0,0	0,0,2,0;2.09870418e-06	23,0,0,0	1,0,5,0;2.40130420e-14*	13,0,0,0	1,0,1,0;0.00436601	25,0,0,0	0,0,1,0;0.00263337	26,0,0,0	3,0,1,0;0.00517046*	25,0,0,0	0,0,1,0;0.00229833	25,0,0,0	0,0,1,0;0.00225016	14,0,0,0	1,0,0,0;1.00000000	-	-	-	-
scaffold116	868682	+	A	A->I	17,0,0,0	1,0,3,0;1.79706490e-08*	22,0,0,0	0,0,5,0;5.17964181e-15*	26,0,0,0	0,0,6,0;7.52402442e-18*	20,0,0,0	0,0,1,0;0.00231466	30,0,0,0	0,0,3,0;6.79199617e-09*	38,0,0,0	2,0,10,0;7.11328914e-28*	22,0,0,0	6,0,0,0;1.00000000	38,0,0,0	1,0,0,0;1.00000000	19,0,0,0	4,0,0,0;1.00000000	-	-	-	-
scaffold116	868700	+	A	A->I	17,0,0,0	0,0,3,0;4.81778004e-09*	24,0,0,0	0,0,6,0;9.70318384e-18*	23,0,0,0	0,0,6,0;7.52402442e-18*	16,0,0,0	0,0,3,0;5.36392884e-09*	29,0,0,0	0,0,3,0;6.79199617e-09*	34,0,0,0	0,0,11,0;1.30073428e-32*	22,0,0,0	4,0,1,0;0.00988757*	37,0,0,0	0,0,2,0;3.49697717e-06	20,0,0,0	2,0,0,0;1.00000000	-	-	-	-
scaffold116	868721	+	A	A->I	18,0,0,0	3,0,0,0;1.00000000	25,0,0,0	3,0,3,0;5.07661420e-08*	20,0,0,0	1,0,3,0;9.45003095e-09*	22,0,0,0	0,0,1,0;0.00231466	25,0,0,0	0,0,1,0;0.00263337	37,0,0,0	2,0,4,0;3.92986808e-11*	36,0,0,0	0,0,3,0;5.20150486e-09*	42,0,0,0	1,0,3,0;1.97192291e-08*	24,0,0,0	1,0,1,0;0.00309149	-	-	-	-
scaffold116	868806	+	A	A->I	27,0,0,0	1,0,0,0;1.00000000	28,0,0,0	1,0,2,0;5.98312308e-06*	25,0,0,0	2,0,4,0;4.50456385e-11*	32,0,0,0	0,0,1,0;0.00231466	25,0,0,0	0,0,3,0;6.61601307e-09*	35,0,0,0	2,0,4,0;3.92986808e-11*	20,0,0,0	2,0,2,0;1.87162598e-05*	33,0,0,0	1,0,2,0;9.69229086e-06*	19,0,0,0	1,0,1,0;0.00309149	-	-	-	-
scaffold116	868808	+	A	A->I	24,0,0,0	1,0,0,0;1.00000000	28,0,0,0	1,0,2,0;5.98312308e-06*	23,0,0,0	3,0,2,0;1.66224108e-05*	29,0,0,0	1,0,0,0;1.00000000	27,0,0,0	0,0,3,0;6.61601307e-09*	34,0,0,0	2,0,4,0;3.92986808e-11*	23,0,0,0	4,0,0,0;1.00000000	35,0,0,0	2,0,1,0;0.00610581*	15,0,0,0	1,0,0,0;1.00000000	-	-	-	-
scaffold116	873227	-	T	A->I	0,0,0,20	0,0,0,1;1.00000000	0,0,0,23	0,1,0,2;0.00443017*	0,0,0,22	0,2,0,1;5.26698779e-06*	0,0,0,15	0,0,0,0;1.00000000	0,0,0,21	0,0,0,0;1.00000000	0,0,0,24	0,4,0,0;2.88860579e-12*	0,0,0,28	0,0,0,1;1.00000000	0,0,0,18	0,1,0,0;0.00225016	0,0,0,9	0,3,0,2;2.65060434e-08	3UTR	Aech_09318_UTR3-N1	-	-
scaffold116	873232	-	T	A->I	0,0,0,25	0,0,0,1;1.00000000	0,0,0,27	0,0,0,3;1.00000000	0,0,0,24	0,0,0,3;1.00000000	0,0,0,20	0,0,0,0;1.00000000	0,0,0,26	0,0,0,0;1.00000000	0,0,0,28	0,3,0,3;3.86197056e-08*	0,0,0,31	0,0,0,1;1.00000000	0,0,0,17	0,0,0,1;1.00000000	0,0,0,11	0,0,0,5;1.00000000	3UTR	Aech_09318_UTR3-N1	-	-
scaffold116	873360	-	T	A->I	0,0,0,21	0,0,0,1;1.00000000	0,0,0,23	0,4,0,0;4.06118355e-12*	0,0,0,23	0,3,0,1;9.37650811e-09*	0,0,0,26	0,0,0,1;1.00000000	0,0,0,22	0,0,0,0;1.00000000	0,0,0,27	0,3,0,1;8.25165496e-09*	0,0,0,36	0,0,0,0;1.00000000	0,0,0,31	0,3,0,4;1.52088660e-07*	0,0,0,20	0,1,0,1;0.00309149	3UTR	Aech_09318_UTR3-N1	-	-
scaffold116	874108	-	C	G->A	0,29,0,0	0,17,0,0;1.00000000	0,48,0,0	0,27,0,0;1.00000000	0,27,0,0	0,48,0,0;1.00000000	0,38,0,0	0,13,0,0;1.00000000	0,34,0,0	0,3,0,0;1.00000000	0,34,0,0	0,41,0,1;0.04954230*	0,47,0,0	0,19,0,1;0.03454152*	0,37,0,0	0,21,0,3;6.82745785e-06*	0,21,0,0	0,39,0,0;1.00000000	3UTR	Aech_09318_UTR3-N1	-	-
scaffold116	926984	+	T	U->A	0,0,0,15	2,0,0,41;0.00198791*	0,0,0,14	2,0,0,37;0.00117792*	0,0,0,14	4,0,0,28;7.49070895e-08*	0,0,0,8	4,0,0,27;1.38422926e-07	0,0,0,16	1,0,0,26;0.05078627	0,0,0,12	0,0,0,18;1.00000000	0,0,0,13	0,0,0,16;1.00000000	0,0,0,17	0,0,0,18;1.00000000	0,0,0,12	4,0,0,36;2.14409994e-07*	intron	Aech_09320_intron-N4	-	-
scaffold116	931169	+	A	A->I	29,0,0,0	59,0,0,0;1.00000000	31,0,0,0	88,0,0,0;1.00000000	39,0,0,0	73,0,0,0;1.00000000	29,0,0,0	56,0,3,0;8.95815094e-05*	37,0,0,0	15,0,0,0;1.00000000	42,0,0,0	78,0,0,0;1.00000000	26,0,0,0	56,0,0,0;1.00000000	43,0,0,0	33,0,0,0;1.00000000	29,0,0,0	47,0,0,0;1.00000000	CDS	Aech_09320_CDS-N8	-	-
scaffold117	12075	-	T	A->I	0,0,0,8	0,0,0,9;1.00000000	0,0,0,13	0,0,0,17;1.00000000	0,0,0,13	0,1,0,19;0.02497029*	0,0,0,11	0,2,0,6;8.03859992e-05*	0,0,0,16	0,0,0,10;1.00000000	0,0,0,21	0,3,0,24;4.66029425e-06*	0,0,0,10	0,0,0,1;1.00000000	0,0,0,20	0,0,0,6;1.00000000	0,0,0,6	0,2,0,10;0.00011696	3UTR	Aech_15309_UTR3-N1	-	-
scaffold117	79994	-	T	A->I	0,0,0,33	0,0,0,20;1.00000000	0,0,0,37	0,0,0,20;1.00000000	0,0,0,36	0,3,0,33;1.18225013e-05*	0,0,0,28	0,0,0,12;1.00000000	0,0,0,34	0,0,0,10;1.00000000	0,0,0,53	0,1,0,23;0.02900312*	0,0,0,42	0,1,0,18;0.03296058*	0,0,0,44	0,0,0,13;1.00000000	0,0,0,28	0,1,0,25;0.03474553*	-	-	-	-
scaffold117	80015	-	T	A->I	0,0,0,41	0,0,0,19;1.00000000	0,0,0,34	0,1,0,14;0.02011923*	0,0,0,31	0,2,0,32;0.00081229*	0,0,0,29	0,0,0,11;1.00000000	0,0,0,28	0,0,0,11;1.00000000	0,0,0,44	0,0,0,24;1.00000000	0,0,0,37	0,0,0,15;1.00000000	0,0,0,41	0,0,0,13;1.00000000	0,0,0,29	0,4,0,25;5.96982588e-08*	-	-	-	-
scaffold117	80100	-	T	A->I	0,0,0,28	0,1,0,13;0.02319291*	0,0,0,32	0,2,0,10;0.00011397*	0,0,0,29	0,5,0,15;4.58691890e-11*	0,0,0,30	0,0,0,7;1.00000000	0,0,0,35	0,2,0,6;9.50957086e-05*	0,0,0,30	0,4,0,17;1.20858848e-08*	0,0,0,40	0,2,0,10;0.00017745*	0,0,0,35	0,2,0,9;0.00014739*	0,0,0,26	0,2,0,22;0.00046633*	-	-	-	-
scaffold117	86897	-	T	A->I	0,0,0,18	0,1,0,2;0.00578126*	0,0,0,25	0,2,0,3;1.88099192e-05*	0,0,0,24	0,4,0,0;3.36295681e-12*	0,0,0,16	0,0,0,3;1.00000000	0,0,0,26	0,2,0,0;4.33511777e-06	0,0,0,29	0,8,0,6;2.21567934e-20*	0,0,0,22	0,3,0,0;5.20150486e-09*	0,0,0,21	0,3,0,1;1.97192291e-08*	0,0,0,18	0,11,0,6;1.91359387e-28*	-	-	-	-
scaffold117	86907	-	T	A->I	0,0,0,21	0,2,0,1;9.05212677e-06*	0,0,0,27	0,2,0,7;6.35184862e-05*	0,0,0,23	0,6,0,0;7.52402442e-18*	0,0,0,15	0,4,0,1;3.48514959e-11*	0,0,0,25	0,2,0,0;4.33511777e-06	0,0,0,26	0,9,0,9;9.32495220e-16*	0,0,0,16	0,2,0,1;9.82225338e-06*	0,0,0,24	0,4,0,1;3.43693272e-11*	0,0,0,22	0,11,0,6;1.91359387e-28*	-	-	-	-
scaffold117	86924	-	T	A->I	0,0,0,20	0,2,0,4;4.05520806e-05*	0,0,0,24	0,8,0,10;1.28646980e-15*	0,0,0,22	0,7,0,2;2.97477566e-19*	0,0,0,10	0,1,0,4;0.00993550*	0,0,0,27	0,3,0,0;6.61601307e-09*	0,0,0,27	0,9,0,13;5.20288543e-16*	0,0,0,14	0,2,0,2;1.87162598e-05*	0,0,0,24	0,5,0,4;1.02132833e-12*	0,0,0,22	0,12,0,5;1.08568725e-31*	-	-	-	-
scaffold117	86925	-	T	A->I	0,0,0,21	0,5,0,1;4.95527224e-14*	0,0,0,24	0,14,0,3;1.70686727e-38*	0,0,0,22	0,8,0,2;4.36315483e-22*	0,0,0,10	0,3,0,2;4.72304781e-08*	0,0,0,26	0,3,0,0;6.61601307e-09*	0,0,0,29	0,18,0,4;1.58514579e-49*	0,0,0,13	0,4,0,0;7.09817180e-12*	0,0,0,24	0,8,0,1;2.29810871e-22*	0,0,0,21	0,17,0,1;5.79195647e-49*	-	-	-	-
scaffold117	92841	-	G	C->U	0,0,25,0	5,0,54,0;2.10609447e-08*	0,0,21,0	8,0,161,0;4.45348341e-11*	0,0,19,0	2,0,125,0;0.00968563*	0,0,20,0	0,0,53,0;1.00000000	0,0,22,0	0,0,51,0;1.00000000	0,0,25,0	1,0,165,0;0.18051203	0,0,20,0	0,0,26,0;1.00000000	0,0,28,0	5,0,77,0;1.12940924e-07*	0,0,16,0	7,0,97,0;6.94523339e-11*	-	-	-	-
scaffold117	102047	-	T	A->I	0,0,0,12	0,1,0,0;0.00211436	0,0,0,23	0,3,0,0;3.00370920e-09*	0,0,0,17	0,6,0,2;1.92059183e-16*	0,0,0,16	0,0,0,0;1.00000000	0,0,0,10	0,0,0,0;1.00000000	0,0,0,24	0,2,0,2;9.35246110e-06*	0,0,0,22	0,0,0,0;1.00000000	0,0,0,19	0,4,0,0;7.32566555e-12*	0,0,0,7	0,2,0,0;2.15029209e-06	intron	Aech_15312_intron-N22	-	-
scaffold117	102048	-	T	A->I	0,0,0,14	0,1,0,0;0.00211436	0,0,0,24	0,2,0,0;2.09870418e-06	0,0,0,16	0,6,0,2;1.92059183e-16*	0,0,0,16	0,0,0,0;1.00000000	0,0,0,10	0,0,0,0;1.00000000	0,0,0,27	0,1,0,3;0.00517046*	0,0,0,23	0,0,0,0;1.00000000	0,0,0,19	0,4,0,0;7.32566555e-12*	0,0,0,6	0,1,0,0;0.00160402	intron	Aech_15312_intron-N22	-	-
scaffold117	102050	-	T	A->I	0,0,0,13	0,1,0,0;0.00211436	0,0,0,25	0,3,0,0;3.00370920e-09*	0,0,0,16	0,7,0,1;6.85878289e-20*	0,0,0,18	0,0,0,0;1.00000000	0,0,0,11	0,0,0,0;1.00000000	0,0,0,22	0,2,0,2;9.35246110e-06*	0,0,0,22	0,0,0,0;1.00000000	0,0,0,17	0,3,0,0;5.25259451e-09*	0,0,0,7	0,1,0,0;0.00160402	intron	Aech_15312_intron-N22	-	-
scaffold117	102077	-	T	A->I	0,0,0,20	0,0,0,1;1.00000000	0,0,0,33	0,3,0,2;2.65308920e-08*	0,0,0,20	0,4,0,1;1.57457609e-11*	0,0,0,22	0,0,0,1;1.00000000	0,0,0,20	0,0,0,0;1.00000000	0,0,0,22	0,3,0,1;8.29637283e-09*	0,0,0,30	0,0,0,0;1.00000000	0,0,0,29	0,2,0,2;1.85344692e-05*	0,0,0,11	0,1,0,1;0.00309149	intron	Aech_15312_intron-N22	-	-
scaffold117	208474	-	T	A->I	0,0,0,29	0,1,0,0;0.00211436	0,0,0,33	0,3,0,2;2.65308920e-08*	0,0,0,30	0,6,0,3;5.63124322e-16*	0,0,0,21	0,0,0,1;1.00000000	0,0,0,33	0,0,0,0;1.00000000	0,0,0,36	0,2,0,1;4.79933996e-06*	0,0,0,32	0,1,0,2;0.00624726*	0,0,0,28	0,2,0,0;3.49697717e-06	0,0,0,22	0,4,0,4;2.34182676e-10*	intron	Aech_15316_intron-N5	-	-
scaffold117	208475	-	T	A->I	0,0,0,29	0,0,0,1;1.00000000	0,0,0,34	0,1,0,4;0.00714808*	0,0,0,30	0,4,0,5;3.48926814e-10*	0,0,0,23	0,1,0,0;0.00231466	0,0,0,31	0,0,0,0;1.00000000	0,0,0,37	0,1,0,2;0.00391772*	0,0,0,33	0,3,0,0;5.20150486e-09*	0,0,0,27	0,1,0,1;0.00424561	0,0,0,25	0,5,0,3;2.48001783e-13*	intron	Aech_15316_intron-N5	-	-
scaffold117	208476	-	T	A->I	0,0,0,27	0,0,0,1;1.00000000	0,0,0,33	0,0,0,5;1.00000000	0,0,0,29	0,2,0,7;5.67024217e-05*	0,0,0,22	0,0,0,1;1.00000000	0,0,0,35	0,0,0,0;1.00000000	0,0,0,39	0,0,0,3;1.00000000	0,0,0,35	0,3,0,0;5.20150486e-09*	0,0,0,26	0,0,0,2;1.00000000	0,0,0,24	0,1,0,7;0.01138354*	intron	Aech_15316_intron-N5	-	-
scaffold117	208490	-	T	A->I	0,0,0,31	0,1,0,0;0.00211436	0,0,0,33	0,1,0,4;0.00714808*	0,0,0,34	0,3,0,5;1.16629701e-07*	0,0,0,25	0,0,0,0;1.00000000	0,0,0,34	0,0,0,0;1.00000000	0,0,0,37	0,1,0,2;0.00391772*	0,0,0,33	0,0,0,2;1.00000000	0,0,0,30	0,0,0,2;1.00000000	0,0,0,23	0,2,0,6;5.12803639e-05*	intron	Aech_15316_intron-N5	-	-
scaffold117	210421	+	T	U->C	0,0,0,22	0,0,0,0;1.00000000	0,0,0,15	0,0,0,0;1.00000000	0,0,0,19	0,3,0,0;2.52251691e-09*	0,0,0,17	0,0,0,0;1.00000000	0,0,0,25	0,0,0,0;1.00000000	0,0,0,21	0,0,0,0;1.00000000	0,0,0,16	0,0,0,0;1.00000000	0,0,0,29	0,0,0,0;1.00000000	0,0,0,14	0,0,0,0;1.00000000	-	-	-	-
scaffold117	218365	-	T	A->I	0,0,0,21	0,0,0,0;1.00000000	0,0,0,10	0,2,0,0;2.09870418e-06	0,0,0,18	0,7,0,3;9.72267094e-19*	0,0,0,17	0,1,0,0;0.00231466	0,0,0,19	0,0,0,0;1.00000000	0,0,0,26	0,0,0,3;1.00000000	0,0,0,22	0,2,0,1;9.82225338e-06*	0,0,0,18	0,2,0,1;9.69229086e-06*	0,0,0,20	0,3,0,2;2.67440016e-08*	intron	Aech_15316_intron-N1	-	-
scaffold117	224424	+	A	A->I	24,0,0,0	43,0,3,0;4.05412378e-05*	33,0,0,0	153,0,12,0;1.88726816e-15*	24,0,0,0	150,0,17,0;8.27539144e-28*	26,0,0,0	55,0,6,0;3.37066942e-10*	32,0,0,0	91,0,7,0;1.10028546e-10*	29,0,0,0	118,0,10,0;1.28053654e-15*	36,0,0,0	59,0,3,0;0.00010125*	30,0,0,0	87,0,10,0;1.88539989e-16*	22,0,0,0	96,0,16,0;7.49751038e-16*	5UTR;repeat	Aech_15318_UTR5-N1;TE091066-repbase	-	-
scaffold117	224448	+	A	A->I	30,0,0,0	33,0,0,0;1.00000000	40,0,0,0	94,0,1,0;0.11556721	32,0,0,0	96,0,1,0;0.11170055	30,0,0,0	34,0,1,0;0.05850078	34,0,0,0	72,0,0,0;1.00000000	36,0,0,0	74,0,0,0;1.00000000	37,0,0,0	29,0,0,0;1.00000000	28,0,0,0	61,0,0,0;1.00000000	24,0,0,0	66,0,4,0;1.94938352e-06*	5UTR;repeat	Aech_15318_UTR5-N1;TE091066-repbase	-	-
scaffold117	230721	+	A	A->I	28,0,0,0	0,0,0,0;1.00000000	27,0,0,0	0,0,1,0;0.00156410	22,0,0,0	0,0,2,0;1.84392688e-06	21,0,0,0	0,0,0,0;1.00000000	20,0,0,0	0,0,0,0;1.00000000	25,0,0,0	0,0,0,0;1.00000000	28,0,0,0	1,0,4,0;3.31542093e-11*	33,0,0,0	1,0,1,0;0.00424561	26,0,0,0	1,0,0,0;1.00000000	intron	Aech_15318_intron-N3	-	-
scaffold117	236848	+	A	A->I	46,0,0,0	22,0,1,0;0.03661999*	41,0,0,0	78,0,1,0;0.09711762	47,0,0,0	104,0,4,0;8.56403885e-06*	44,0,0,0	22,0,0,0;1.00000000	48,0,0,0	28,0,1,0;0.05431499	50,0,0,0	86,0,2,0;0.00472170*	47,0,0,0	42,0,1,0;0.07065484	50,0,0,0	62,0,0,0;1.00000000	41,0,0,0	69,0,5,0;3.99877768e-08*	3UTR	Aech_15319_UTR3-N1	-	-
scaffold117	236849	+	A	A->I	47,0,0,0	25,0,0,0;1.00000000	42,0,0,0	81,0,1,0;0.10057486	50,0,0,0	109,0,9,0;3.24673980e-14*	45,0,0,0	28,0,0,0;1.00000000	49,0,0,0	30,0,0,0;1.00000000	48,0,0,0	94,0,2,0;0.00554279*	49,0,0,0	47,0,1,0;0.07836416	52,0,0,0	69,0,0,0;1.00000000	40,0,0,0	74,0,2,0;0.00418501*	3UTR	Aech_15319_UTR3-N1	-	-
scaffold117	237261	+	G	G->A	0,0,38,0	11,0,77,0;5.74870083e-19*	0,0,20,0	27,0,174,0;7.88252782e-16*	0,0,36,0	23,0,202,0;6.20040415e-16*	0,0,31,0	7,0,80,0;3.78770060e-11*	0,0,35,0	18,0,73,0;1.97285587e-15*	0,0,50,0	13,0,180,0;8.81059812e-16*	0,0,33,0	5,0,66,0;5.59119557e-08*	0,0,37,0	18,0,110,0;1.47042295e-15*	0,0,35,0	15,0,159,0;7.49751038e-16*	3UTR	Aech_15319_UTR3-N1	-	-
scaffold117	237701	+	A	A->I	38,0,0,0	20,0,2,0;0.00053619*	42,0,0,0	56,0,3,0;5.57440017e-05*	43,0,0,0	60,0,9,0;6.20040415e-16*	19,0,0,0	26,0,4,0;1.21023046e-07*	34,0,0,0	29,0,3,0;1.91637820e-05*	37,0,0,0	54,0,5,0;9.82640674e-09*	34,0,0,0	23,0,1,0;0.04087942*	38,0,0,0	32,0,6,0;1.91863366e-11*	29,0,0,0	43,0,6,0;4.92455092e-11*	3UTR	Aech_15319_UTR3-N1	-	-
scaffold117	237702	+	A	A->I	41,0,0,0	21,0,2,0;0.00058555*	37,0,0,0	48,0,6,0;8.86789326e-11*	37,0,0,0	65,0,4,0;1.55889242e-06*	21,0,0,0	25,0,2,0;0.00088873*	31,0,0,0	27,0,3,0;1.57737344e-05*	39,0,0,0	53,0,7,0;1.12416176e-12*	35,0,0,0	20,0,1,0;0.03613937*	38,0,0,0	35,0,2,0;0.00160991*	27,0,0,0	45,0,3,0;3.15114240e-05*	3UTR	Aech_15319_UTR3-N1	-	-
scaffold117	237708	+	A	A->I	41,0,0,0	19,0,3,0;4.82136584e-06*	45,0,0,0	51,0,3,0;4.32508680e-05*	42,0,0,0	63,0,3,0;6.89663833e-05*	21,0,0,0	24,0,2,0;0.00082532*	37,0,0,0	29,0,0,0;1.00000000	34,0,0,0	54,0,5,0;9.82640674e-09*	40,0,0,0	24,0,2,0;0.00081064*	41,0,0,0	33,0,5,0;2.79721734e-09*	32,0,0,0	39,0,9,0;1.41620789e-17*	3UTR	Aech_15319_UTR3-N1	-	-
scaffold117	237764	+	A	A->I	33,0,0,0	30,0,0,0;1.00000000	44,0,0,0	75,0,2,0;0.00419491*	33,0,0,0	76,0,2,0;0.00394580*	23,0,0,0	29,0,3,0;1.60585603e-05*	28,0,0,0	32,0,0,0;1.00000000	42,0,0,0	92,0,2,0;0.00532180*	35,0,0,0	42,0,0,0;1.00000000	33,0,0,0	55,0,3,0;8.26678718e-05*	22,0,0,0	67,0,1,0;0.08651582	3UTR	Aech_15319_UTR3-N1	-	-
scaffold117	237780	+	A	A->I	32,0,0,0	25,0,5,0;7.55203822e-10*	33,0,0,0	63,0,25,0;2.13723516e-52*	36,0,0,0	52,0,35,0;6.20040415e-16*	24,0,0,0	23,0,12,0;2.64448963e-26*	30,0,0,0	26,0,10,0;3.18331322e-15*	43,0,0,0	81,0,33,0;1.57785982e-69*	28,0,0,0	25,0,14,0;5.16702464e-31*	35,0,0,0	42,0,15,0;1.47042295e-15*	22,0,0,0	41,0,31,0;7.49751038e-16*	3UTR	Aech_15319_UTR3-N1	-	-
scaffold117	237794	+	A	A->I	31,0,0,0	15,0,24,0;2.49069028e-60*	25,0,0,0	36,0,62,0;1.39422134e-157*	33,0,0,0	28,0,70,0;4.56193365e-184*	20,0,0,0	13,0,27,0;1.53793112e-69*	30,0,0,0	9,0,28,0;2.03223868e-74*	41,0,0,0	32,0,110,0;1.56717103e-296*	25,0,0,0	11,0,36,0;2.72846947e-96*	34,0,0,0	23,0,38,0;6.08418157e-96*	19,0,0,0	12,0,68,0;1.21401860e-188*	3UTR	Aech_15319_UTR3-N1	-	-
scaffold117	237811	+	A	A->I	33,0,0,0	41,0,1,0;0.06424617	23,0,0,0	90,0,7,0;4.37511465e-11*	34,0,0,0	92,0,6,0;2.54691743e-09*	20,0,0,0	40,0,4,0;5.43134659e-07*	32,0,0,0	37,0,4,0;5.09432654e-07*	45,0,0,0	124,0,9,0;7.92465984e-14*	20,0,0,0	49,0,3,0;6.16559874e-05*	34,0,0,0	61,0,4,0;2.45974778e-06*	22,0,0,0	76,0,3,0;0.00013314*	3UTR	Aech_15319_UTR3-N1	-	-
scaffold117	237823	+	A	A->I	32,0,0,0	24,0,9,0;1.37470734e-15*	23,0,0,0	72,0,9,0;1.38468872e-15*	30,0,0,0	77,0,15,0;7.88644490e-28*	18,0,0,0	30,0,2,0;0.00123765*	35,0,0,0	28,0,0,0;1.00000000	46,0,0,0	100,0,16,0;4.84406576e-16*	20,0,0,0	24,0,2,0;0.00081064*	33,0,0,0	46,0,10,0;6.90412856e-19*	18,0,0,0	47,0,5,0;7.21096933e-09*	3UTR	Aech_15319_UTR3-N1	-	-
scaffold117	237825	+	A	A->I	35,0,0,0	3,0,30,0;8.81090798e-85*	24,0,0,0	15,0,70,0;3.83395445e-192*	29,0,0,0	10,0,84,0;2.22574702e-237*	15,0,0,0	8,0,24,0;1.14223284e-63*	32,0,0,0	8,0,26,0;2.57904195e-69*	51,0,0,0	13,0,118,0;0.00000000e+00*	25,0,0,0	3,0,29,0;6.22995506e-82*	39,0,0,0	12,0,48,0;3.91983013e-130*	17,0,0,0	8,0,50,0;2.39569536e-139*	3UTR	Aech_15319_UTR3-N1	-	-
scaffold117	237829	+	A	A->I	37,0,0,0	1,0,35,0;7.55078515e-102*	23,0,0,0	6,0,73,0;6.99266093e-209*	33,0,0,0	4,0,82,0;5.30534696e-238*	18,0,0,0	5,0,24,0;1.36724400e-65*	40,0,0,0	3,0,25,0;4.74790177e-70*	55,0,0,0	6,0,109,0;0.00000000e+00*	24,0,0,0	4,0,27,0;3.45672228e-75*	43,0,0,0	4,0,52,0;1.31257036e-148*	23,0,0,0	1,0,56,0;9.11843950e-165*	3UTR	Aech_15319_UTR3-N1	-	-
scaffold117	237837	+	A	A->I	37,0,0,0	29,0,6,0;1.03589940e-11*	25,0,0,0	70,0,12,0;7.20234635e-16*	32,0,0,0	61,0,21,0;6.20040415e-16*	24,0,0,0	27,0,2,0;0.00102125*	37,0,0,0	24,0,4,0;1.12086402e-07*	49,0,0,0	108,0,10,0;8.81059812e-16*	26,0,0,0	30,0,4,0;1.91990826e-07*	44,0,0,0	51,0,5,0;1.85818375e-08*	21,0,0,0	50,0,5,0;9.56369027e-09*	3UTR	Aech_15319_UTR3-N1	-	-
scaffold117	237902	+	A	A->I	30,0,0,0	31,0,17,0;2.03535343e-37*	46,0,0,0	60,0,40,0;1.06350553e-90*	37,0,0,0	67,0,22,0;8.55942854e-45*	33,0,0,0	30,0,11,0;8.10641456e-23*	33,0,0,0	31,0,10,0;3.24603997e-20*	44,0,0,0	91,0,57,0;8.81059812e-16*	42,0,0,0	28,0,10,0;1.35633841e-15*	46,0,0,0	45,0,23,0;5.67342905e-50*	29,0,0,0	47,0,38,0;6.82286452e-16*	3UTR	Aech_15319_UTR3-N1	-	-
scaffold117	237905	+	A	A->I	30,0,0,0	42,0,4,0;5.81961234e-07*	47,0,0,0	74,0,8,0;1.53984432e-13*	38,0,0,0	73,0,11,0;5.70055275e-16*	40,0,0,0	34,0,3,0;2.41623909e-05*	33,0,0,0	41,0,0,0;1.00000000	53,0,0,0	123,0,16,0;1.29600705e-15*	42,0,0,0	33,0,2,0;0.00144931*	42,0,0,0	59,0,2,0;0.00393213*	36,0,0,0	68,0,10,0;1.03829080e-17*	3UTR	Aech_15319_UTR3-N1	-	-
scaffold117	237907	+	A	A->I	33,0,0,0	24,0,18,0;1.96921289e-41*	47,0,0,0	51,0,26,0;7.88252782e-16*	35,0,0,0	43,0,32,0;6.20040415e-16*	38,0,0,0	25,0,11,0;2.44119870e-15*	33,0,0,0	29,0,11,0;7.86768537e-23*	44,0,0,0	96,0,46,0;5.20288543e-16*	46,0,0,0	20,0,14,0;1.35633841e-15*	44,0,0,0	36,0,21,0;1.47042295e-15*	35,0,0,0	43,0,33,0;1.97128569e-76*	3UTR	Aech_15319_UTR3-N1	-	-
scaffold12	6771	-	T	A->I	0,0,0,15	0,3,0,3;8.21117287e-08*	0,0,0,19	0,3,0,0;2.96692139e-09*	0,0,0,15	0,1,0,0;0.00142671	0,0,0,16	0,3,0,0;5.47162162e-09*	0,0,0,18	0,0,0,0;1.00000000	0,0,0,13	0,6,0,1;4.20515363e-17*	0,0,0,10	0,4,0,2;9.49373857e-11*	0,0,0,23	0,1,0,1;0.00424561	0,0,0,8	0,4,0,0;3.96405594e-12	repeat	TE230261-denovo	-	-
scaffold12	7003	-	T	A->I	0,0,0,6	0,7,0,0;2.11989529e-20	0,0,0,11	0,8,0,0;1.36922705e-23*	0,0,0,6	0,4,0,0;3.34036535e-12	0,0,0,12	0,15,0,0;6.50068807e-44*	0,0,0,16	0,6,0,0;2.39585799e-17*	0,0,0,21	0,21,0,1;6.27342192e-61*	0,0,0,12	0,10,0,0;3.20985277e-29*	0,0,0,13	0,3,0,0;5.36088519e-09*	0,0,0,10	0,13,0,0;2.28020917e-38*	repeat	TE230262-denovo	-	-
scaffold12	7028	-	T	A->I	0,0,0,7	0,4,0,1;3.08702045e-11	0,0,0,12	0,4,0,4;2.37216349e-10*	0,0,0,12	0,3,0,0;2.49542173e-09*	0,0,0,10	0,11,0,4;4.97374641e-29*	0,0,1,21	0,2,0,3;3.64139502e-05*	0,0,0,25	0,16,0,6;1.30611321e-42*	0,0,0,18	0,10,0,2;1.94301602e-27*	0,0,0,16	0,4,0,0;7.40412748e-12*	0,0,0,9	0,9,0,3;2.80624529e-24	repeat	TE230262-denovo	-	-
scaffold12	7031	-	T	A->I	0,0,0,6	0,0,0,5;1.00000000	0,0,0,12	0,0,0,8;1.00000000	0,0,0,11	0,0,0,2;1.00000000	0,0,0,11	0,1,0,14;0.02668490*	0,0,0,25	0,0,0,5;1.00000000	0,0,0,26	0,3,0,18;2.16779765e-06*	0,0,0,15	0,1,0,11;0.02162596*	0,0,0,17	0,0,0,4;1.00000000	0,0,0,7	0,1,0,12;0.01799785	repeat	TE230262-denovo	-	-
scaffold12	7032	-	T	A->I	0,0,0,6	0,0,0,5;1.00000000	0,0,0,13	0,0,0,7;1.00000000	0,0,0,9	0,0,0,3;1.00000000	0,0,0,11	0,0,0,15;1.00000000	0,0,0,24	0,0,0,4;1.00000000	0,0,0,25	0,4,0,16;9.83211667e-09*	0,0,0,17	0,1,0,11;0.02162596*	0,0,0,16	0,0,0,4;1.00000000	0,0,0,7	0,0,0,13;1.00000000	repeat	TE230262-denovo	-	-
scaffold12	16501	+	C	C->U	0,11,0,0	0,5,0,0;1.00000000	0,14,0,0	0,7,0,0;1.00000000	0,13,0,0	0,12,0,0;1.00000000	0,14,0,0	0,8,0,0;1.00000000	0,14,0,0	0,0,0,0;1.00000000	0,12,0,0	0,8,0,0;1.00000000	0,14,0,0	0,17,0,3;3.93507835e-06*	0,16,0,0	0,0,0,0;1.00000000	0,5,0,0	0,9,0,0;1.00000000	-	-	-	-
scaffold12	28652	-	T	A->I	0,0,0,37	0,7,0,32;1.19687336e-13*	0,0,0,35	0,11,0,33;9.72318057e-23*	0,0,0,24	0,7,0,29;3.28832219e-14*	0,0,0,30	0,3,0,24;9.98830486e-06*	0,0,0,31	0,4,0,10;6.98912900e-09*	0,0,0,43	0,4,0,16;9.83211667e-09*	0,0,0,38	0,3,0,15;2.98982234e-06*	0,0,0,34	0,1,0,8;0.01650228*	0,0,0,30	0,10,0,18;7.49751038e-16*	3UTR;repeat	Aech_07681_UTR3-N4;TE230328-denovo	-	-
scaffold12	28655	-	T	A->I	0,0,0,36	0,0,0,41;1.00000000	0,0,0,35	0,3,0,50;4.09178549e-05*	0,0,0,25	0,0,0,40;1.00000000	0,0,0,31	0,0,0,30;1.00000000	0,0,0,28	0,0,0,16;1.00000000	0,0,0,45	0,0,0,25;1.00000000	0,0,0,37	0,0,0,18;1.00000000	0,0,0,36	0,1,0,11;0.02141510*	0,0,0,31	0,0,0,32;1.00000000	3UTR;repeat	Aech_07681_UTR3-N4;TE230328-denovo	-	-
scaffold12	28668	-	T	A->I	0,0,0,31	0,3,0,47;5.10175486e-05*	0,0,0,33	0,2,0,53;0.00222659*	0,0,0,26	0,1,0,38;0.04711692*	0,1,0,29	0,1,0,31;0.05382134	0,0,0,25	0,0,0,16;1.00000000	0,0,0,39	0,1,0,25;0.03132256*	0,0,0,31	0,1,0,17;0.03135759*	0,0,0,32	0,0,0,12;1.00000000	0,0,0,28	0,0,0,31;1.00000000	3UTR;repeat	Aech_07681_UTR3-N4;TE230328-denovo	-	-
scaffold12	28674	-	T	A->I	0,0,0,30	0,3,0,47;5.10175486e-05*	0,0,0,32	0,6,0,50;1.10648072e-10*	0,0,0,22	0,4,0,39;2.42326336e-07*	0,0,0,27	0,1,0,33;0.05696694	0,0,0,26	0,3,0,16;4.48912562e-06*	0,0,0,37	0,2,0,25;0.00048295*	0,0,0,36	0,3,0,17;3.94627414e-06*	0,0,0,29	0,0,0,10;1.00000000	0,0,0,25	0,9,0,26;6.67296562e-19*	3UTR;repeat	Aech_07681_UTR3-N4;TE230328-denovo	-	-
scaffold12	28677	-	T	A->I	0,0,0,33	0,5,0,48;1.28235514e-08*	0,0,0,33	0,14,0,50;7.88252782e-16*	0,0,0,22	0,8,0,35;1.03954579e-15*	0,0,0,22	0,2,0,33;0.00147391*	0,0,0,24	0,2,0,16;0.00047195*	0,0,0,36	0,1,0,29;0.03590417*	0,0,0,35	0,6,0,19;1.33378160e-12*	0,0,0,27	0,1,0,12;0.02303499*	0,0,0,25	0,3,0,32;1.25716761e-05*	3UTR;repeat	Aech_07681_UTR3-N4;TE230328-denovo	-	-
scaffold12	28691	-	T	A->I	0,0,0,37	0,6,0,43;8.14667123e-11*	0,0,0,31	0,11,0,50;1.28646980e-15*	0,0,0,19	0,7,0,42;3.04889493e-13*	0,0,0,20	0,3,0,32;2.04595081e-05*	0,0,0,23	0,5,0,17;2.15108247e-10*	0,0,0,42	0,3,0,34;1.17557137e-05*	0,0,0,37	0,1,0,26;0.04564045*	0,0,0,35	0,4,0,11;7.05726043e-09*	0,0,0,25	0,11,0,26;7.49751038e-16*	3UTR;repeat	Aech_07681_UTR3-N4;TE230328-denovo	-	-
scaffold12	28692	-	T	A->I	0,0,0,35	0,6,0,45;1.01830457e-10*	0,0,0,34	0,8,0,57;2.37174970e-14*	0,0,0,21	0,5,0,45;4.99585451e-09*	0,0,0,21	0,0,0,38;1.00000000	0,0,0,23	0,3,0,19;6.48150175e-06*	0,0,0,41	0,1,0,35;0.04276969*	0,0,0,36	0,1,0,27;0.04718184*	0,0,0,34	0,1,0,15;0.02790642*	0,0,0,27	0,3,0,34;1.48487234e-05*	3UTR;repeat	Aech_07681_UTR3-N4;TE230328-denovo	-	-
scaffold12	28724	-	T	A->I	0,0,0,33	0,7,0,37;2.86375888e-13*	0,0,0,32	0,22,0,39;1.28646980e-15*	0,0,0,18	0,17,0,25;4.75969221e-39*	0,0,0,24	0,10,0,30;1.93644844e-20*	0,0,0,19	0,2,0,20;0.00069904*	0,0,0,24	0,6,0,28;3.73318100e-12*	0,0,0,27	0,10,0,22;1.38014170e-21*	0,0,0,33	0,0,0,10;1.00000000	0,0,0,17	0,14,0,18;8.55503165e-33*	3UTR;repeat	Aech_07681_UTR3-N4;TE230328-denovo	-	-
scaffold12	28780	-	T	A->I	0,0,0,28	0,2,0,23;0.00068879*	0,0,0,27	0,4,0,14;8.66560113e-09*	0,0,0,21	0,1,0,21;0.02732694*	0,0,0,27	0,5,0,25;8.46694696e-10*	0,0,0,27	0,2,0,9;0.00017883*	0,0,0,35	0,1,0,12;0.01609352*	0,0,0,45	0,4,0,13;1.17718732e-08*	0,0,0,32	0,4,0,4;4.31335376e-10*	0,0,0,22	0,1,0,13;0.01931095*	3UTR;repeat	Aech_07681_UTR3-N4;TE230328-denovo	-	-
scaffold12	28781	-	T	A->I	0,0,0,29	0,1,0,21;0.03515109*	0,0,0,27	0,2,0,16;0.00025616*	0,0,0,21	0,2,0,18;0.00028360*	0,0,0,27	0,1,0,28;0.04912975*	0,0,0,29	0,3,0,9;1.08334880e-06*	0,0,0,36	0,0,0,11;1.00000000	0,0,0,47	0,1,0,15;0.02815781*	0,0,0,33	0,2,0,6;7.79906788e-05*	0,0,0,21	0,0,0,14;1.00000000	3UTR;repeat	Aech_07681_UTR3-N4;TE230328-denovo	-	-
scaffold12	28790	-	T	A->I	0,0,0,29	0,3,0,17;3.62272089e-06*	0,0,0,26	0,8,0,14;7.88252782e-16*	0,0,0,21	0,3,0,26;6.26060898e-06*	0,0,0,32	0,2,0,13;0.00028024*	0,0,0,28	0,5,0,7;7.84243830e-12*	0,0,0,35	0,3,0,7;2.14706607e-07*	0,0,0,46	0,2,0,19;0.00053293*	0,0,0,35	0,6,0,4;2.47255098e-15*	0,0,0,22	0,4,0,11;3.96332712e-09*	3UTR;repeat	Aech_07681_UTR3-N4;TE230328-denovo	-	-
scaffold12	28793	-	T	A->I	0,0,0,28	0,5,0,15;9.01097170e-11*	0,0,0,28	0,9,0,13;7.88252782e-16*	0,0,0,22	0,9,0,19;5.70055275e-16*	0,0,0,31	0,5,0,9;1.45266258e-11*	0,0,0,28	0,5,0,9;1.84352629e-11*	0,0,0,38	0,3,0,5;1.04236354e-07*	0,0,0,44	0,6,0,19;1.33378160e-12*	0,0,0,34	0,9,0,1;3.05804442e-25*	0,0,0,19	0,4,0,12;5.24713094e-09*	3UTR;repeat	Aech_07681_UTR3-N4;TE230328-denovo	-	-
scaffold12	28848	-	T	A->I	0,0,0,20	0,1,0,28;0.04539584*	0,0,0,24	0,3,0,32;1.23210807e-05*	0,0,0,17	0,0,0,47;1.00000000	0,0,0,32	0,0,0,28;1.00000000	0,0,0,35	0,0,0,10;1.00000000	0,0,0,31	0,2,0,16;0.00021533*	0,0,0,31	0,0,0,44;1.00000000	0,0,0,27	0,0,0,10;1.00000000	0,0,0,29	0,3,0,23;5.36690411e-06*	3UTR;repeat	Aech_07681_UTR3-N4;TE230328-denovo	-	-
scaffold12	28854	-	T	A->I	0,0,0,19	0,11,0,19;1.45372928e-24*	0,0,0,24	0,13,0,19;6.27694441e-30*	0,0,0,15	0,21,0,25;1.78050978e-49*	0,0,0,27	0,6,0,26;6.81786109e-12*	0,0,0,35	0,4,0,6;1.56499820e-09*	0,0,0,25	0,7,0,11;8.81059812e-16*	0,0,0,28	0,11,0,31;9.84257596e-23*	0,0,0,26	0,4,0,5;7.52955110e-10*	0,0,0,24	0,11,0,16;1.73586952e-25*	3UTR;repeat	Aech_07681_UTR3-N4;TE230328-denovo	-	-
scaffold12	28862	-	T	A->I	0,0,0,21	0,2,0,33;0.00132958*	0,0,0,24	0,2,0,35;0.00106273*	0,0,0,16	0,4,0,41;2.91514022e-07*	0,0,0,26	0,3,0,30;1.76244399e-05*	0,0,0,36	0,1,0,8;0.01853707*	0,0,0,29	0,0,0,23;1.00000000	0,0,0,31	0,2,0,44;0.00230823*	0,0,0,30	0,0,0,9;1.00000000	0,0,0,30	0,1,0,28;0.03855688*	3UTR;repeat	Aech_07681_UTR3-N4;TE230328-denovo	-	-
scaffold12	28863	-	T	A->I	0,0,0,21	0,10,0,24;1.37470734e-15*	0,0,0,25	0,26,0,12;1.37669521e-67*	0,0,0,16	0,29,0,20;1.24582647e-72*	0,0,0,25	0,14,0,19;1.53722770e-15*	0,0,0,35	0,5,0,4;1.33358158e-12*	0,0,0,31	0,17,0,7;6.49663812e-45*	0,0,0,31	0,24,0,23;1.29568822e-57*	0,0,0,31	0,7,0,3;2.34109033e-18*	0,0,0,29	0,21,0,10;1.64699153e-54*	3UTR;repeat	Aech_07681_UTR3-N4;TE230328-denovo	-	-
scaffold12	28864	-	T	A->I	0,0,0,21	0,20,0,11;6.47096895e-51*	0,0,0,25	0,32,0,4;4.76526655e-90*	0,0,0,14	0,35,0,11;8.61966989e-94*	0,0,0,22	0,16,0,17;1.53722770e-15*	0,0,0,38	0,6,0,3;1.74353544e-15*	0,0,0,30	0,21,0,4;3.36954667e-58*	0,0,0,32	0,36,0,10;6.46422478e-97*	0,0,0,28	0,7,0,2;7.20851511e-19*	0,0,0,28	0,24,0,5;5.55513733e-66*	3UTR;repeat	Aech_07681_UTR3-N4;TE230328-denovo	-	-
scaffold12	28865	-	T	A->I	0,0,0,22	0,5,0,27;1.05933935e-09*	0,0,0,23	0,14,0,22;1.28646980e-15*	0,0,0,15	0,15,0,31;7.66699064e-33*	0,0,0,23	0,4,0,29;1.75146803e-07*	0,0,0,39	0,3,0,6;4.34087867e-07*	0,0,0,31	0,8,0,17;5.20288543e-16*	0,0,0,32	0,11,0,33;1.73382025e-22*	0,0,0,29	0,5,0,5;1.98535834e-12*	0,0,0,26	0,12,0,19;2.06442048e-27*	3UTR;repeat	Aech_07681_UTR3-N4;TE230328-denovo	-	-
scaffold12	28867	-	T	A->I	0,0,0,25	0,3,0,27;1.19090112e-05*	0,0,0,23	0,3,0,30;1.04970890e-05*	0,0,0,13	0,3,0,38;1.72442111e-05*	0,0,0,23	0,2,0,33;0.00147391*	0,0,0,39	0,0,0,8;1.00000000	0,0,0,32	0,2,0,22;0.00038223*	0,0,0,30	0,7,0,33;1.50684667e-13*	0,0,0,26	0,1,0,7;0.01482333*	0,0,0,27	0,3,0,23;5.36690411e-06*	3UTR;repeat	Aech_07681_UTR3-N4;TE230328-denovo	-	-
scaffold12	28876	-	T	A->I	0,0,0,22	0,0,0,28;1.00000000	0,0,0,24	0,1,0,30;0.03996583*	0,0,0,16	0,1,0,35;0.04367699*	0,0,0,19	0,0,0,34;1.00000000	0,0,0,32	0,0,0,9;1.00000000	0,0,0,31	0,0,0,23;1.00000000	0,0,0,30	0,3,0,32;1.99347898e-05*	0,0,0,29	0,0,0,10;1.00000000	0,0,0,25	0,0,0,24;1.00000000	3UTR	Aech_07681_UTR3-N4	-	-
scaffold12	29257	-	T	A->I	0,0,0,14	0,1,0,6;0.01240479*	0,0,0,19	0,3,0,9;4.99516499e-07*	0,0,0,8	0,8,0,18;1.14145058e-17	0,0,0,16	0,1,0,7;0.01510980*	0,0,0,26	0,4,0,12;1.16806845e-08*	0,0,0,25	0,0,0,5;1.00000000	0,0,0,19	0,3,0,13;2.08131194e-06*	0,0,0,20	0,2,0,7;9.87262638e-05*	0,0,0,17	0,4,0,12;5.24713094e-09*	3UTR;repeat	Aech_07681_UTR3-N4;TE230332-denovo	-	-
scaffold12	29291	-	T	A->I	0,0,0,13	0,0,0,7;1.00000000	0,0,0,20	0,9,0,3;3.11243221e-24*	0,0,0,6	0,7,0,18;2.43855015e-15	0,0,0,10	0,2,0,6;8.03859992e-05*	0,0,0,19	0,6,0,15;5.95489543e-13*	0,0,0,11	0,3,0,1;8.25165496e-09*	0,0,0,12	0,4,0,14;1.49778998e-08*	0,0,0,14	0,7,0,6;2.99763400e-17*	0,0,0,11	0,8,0,11;6.82286452e-16*	3UTR;repeat	Aech_07681_UTR3-N4;TE230332-denovo	-	-
scaffold12	34970	-	T	A->I	0,0,0,19	0,0,0,28;1.00000000	0,0,0,22	0,3,0,40;2.24696841e-05*	0,0,0,15	0,2,0,23;0.00044206*	0,0,0,20	0,2,0,24;0.00082532*	0,0,0,20	0,3,0,10;1.39703432e-06*	0,0,0,35	0,1,0,54;0.06405697	0,0,0,29	0,2,0,22;0.00069218*	0,0,0,36	0,0,0,8;1.00000000	0,0,0,12	0,7,0,16;1.23376009e-15*	5UTR	Aech_07681_UTR5-N1	-	-
scaffold12	34990	-	T	A->I	0,0,0,13	0,0,0,27;1.00000000	0,0,0,21	0,2,0,35;0.00106273*	0,0,0,11	0,0,0,19;1.00000000	0,0,0,18	0,2,0,28;0.00109051*	0,0,0,16	0,0,0,13;1.00000000	0,0,0,27	0,7,0,44;3.50954449e-13*	0,0,0,24	0,1,0,20;0.03613937*	0,0,0,29	0,2,0,9;0.00014739*	0,0,0,13	0,2,0,19;0.00035819*	5UTR	Aech_07681_UTR5-N1	-	-
scaffold12	34991	-	T	A->I	0,0,0,13	0,4,0,24;8.09220804e-08*	0,0,0,21	0,7,0,29;3.99463243e-14*	0,0,0,12	0,2,0,18;0.00028360*	0,0,0,17	0,3,0,28;1.45895257e-05*	0,0,0,16	0,0,0,14;1.00000000	0,0,0,28	0,9,0,43;2.18042025e-17*	0,0,0,24	0,1,0,20;0.03613937*	0,0,0,28	0,4,0,7;1.89776495e-09*	0,0,0,11	0,4,0,16;1.32100806e-08*	5UTR	Aech_07681_UTR5-N1	-	-
scaffold12	34992	-	T	A->I	0,0,0,13	0,10,0,18;1.37470734e-15*	0,0,0,20	0,14,0,23;7.88252782e-16*	0,0,0,12	0,7,0,12;6.20040415e-16*	0,0,0,15	0,9,0,21;2.98329462e-19*	0,0,0,16	0,3,0,11;1.75748498e-06*	0,0,0,29	0,24,0,28;1.07710151e-56*	0,0,0,22	0,4,0,17;2.79087994e-08*	0,0,0,25	0,3,0,8;6.56213138e-07*	0,0,0,11	0,13,0,9;9.08446514e-33*	5UTR	Aech_07681_UTR5-N1	-	-
scaffold12	34993	-	T	A->I	0,0,0,13	0,8,0,19;3.59992635e-17*	0,0,0,21	0,9,0,28;7.88252782e-16*	0,0,0,14	0,5,0,16;5.99063096e-11*	0,0,0,19	0,7,0,23;1.80479038e-14*	0,0,0,16	0,2,0,11;0.00024876*	0,0,0,29	0,11,0,43;7.36629093e-22*	0,0,0,23	0,5,0,16;1.25271834e-10*	0,0,0,26	0,0,0,10;1.00000000	0,0,0,11	0,5,0,17;9.17105323e-11*	5UTR	Aech_07681_UTR5-N1	-	-
scaffold12	34997	-	T	A->I	0,0,0,12	0,4,0,24;8.09220804e-08*	0,0,0,20	0,5,0,32;1.35788584e-09*	0,0,0,17	0,4,0,15;9.21606744e-09*	0,0,0,15	0,2,0,29;0.00116253*	0,0,0,14	0,4,0,11;8.88534597e-09*	0,0,0,29	0,5,0,53;9.03847123e-09*	0,0,0,22	0,5,0,17;1.61272258e-10*	0,0,0,25	0,0,0,10;1.00000000	0,0,0,10	0,6,0,20;9.75176985e-13*	5UTR	Aech_07681_UTR5-N1	-	-
scaffold12	35004	-	T	A->I	0,0,0,11	0,1,0,26;0.04246655*	0,0,0,17	0,0,0,36;1.00000000	0,0,0,15	0,1,0,18;0.02376743*	0,0,0,11	0,1,0,29;0.05070025	0,0,0,12	0,1,0,13;0.02762477*	0,0,0,25	0,4,0,52;6.15173581e-07*	0,0,0,18	0,1,0,20;0.03613937*	0,0,0,24	0,0,0,9;1.00000000	0,0,0,9	0,0,0,26;1.00000000	5UTR	Aech_07681_UTR5-N1	-	-
scaffold12	35010	-	T	A->I	0,0,0,8	0,0,0,27;1.00000000	0,0,0,19	0,1,0,35;0.04604577*	0,0,0,14	0,0,0,14;1.00000000	0,0,0,12	0,0,0,30;1.00000000	0,0,0,14	0,0,0,14;1.00000000	0,0,0,24	0,3,0,51;3.56474465e-05*	0,0,0,19	0,0,0,20;1.00000000	0,0,0,24	0,0,0,10;1.00000000	0,0,0,12	0,0,0,26;1.00000000	5UTR	Aech_07681_UTR5-N1	-	-
scaffold12	35020	-	T	A->I	0,0,0,7	0,5,0,22;4.38266778e-10	0,0,0,16	0,3,0,31;1.14827904e-05*	0,0,0,9	0,0,0,14;1.00000000	0,0,0,11	0,1,0,30;0.05225670	0,0,0,19	0,0,0,12;1.00000000	0,0,0,28	0,2,0,52;0.00186249*	0,0,0,12	0,1,0,14;0.02650897*	0,0,0,24	0,0,0,7;1.00000000	0,0,0,10	0,0,0,23;1.00000000	5UTR	Aech_07681_UTR5-N1	-	-
scaffold12	40854	+	A	A->I	32,0,0,0	3,0,1,0;0.00748592*	31,0,0,0	3,0,3,0;5.07661420e-08*	22,0,0,0	5,0,0,0;1.00000000	22,0,0,0	3,0,0,0;1.00000000	30,0,0,0	0,0,0,0;1.00000000	45,0,0,0	2,0,1,0;0.00391772*	38,0,0,0	5,0,0,0;1.00000000	25,0,0,0	3,0,0,0;1.00000000	32,0,0,0	4,0,0,0;1.00000000	repeat	TE230359-denovo	-	-
scaffold12	40861	+	A	A->I	30,0,0,0	4,0,1,0;0.00916306*	24,0,0,0	2,0,4,0;5.44814596e-11*	23,0,0,0	4,0,0,0;1.00000000	22,0,0,0	2,0,0,0;1.00000000	27,0,0,0	0,0,0,0;1.00000000	43,0,0,0	0,0,4,0;2.88860579e-12*	35,0,0,0	3,0,0,0;1.00000000	29,0,0,0	2,0,3,0;4.66773916e-08*	30,0,0,0	2,0,1,0;0.00453035*	repeat	TE230359-denovo	-	-
scaffold12	41269	-	T	A->I	0,0,0,10	0,1,0,2;0.00578126*	0,0,0,15	0,3,0,5;1.35220240e-07*	0,0,0,11	0,6,0,15;2.00915600e-13*	0,0,0,11	0,1,0,6;0.01342064*	0,0,0,16	0,0,0,7;1.00000000	0,0,0,26	0,4,0,16;9.83211667e-09*	0,0,0,21	0,2,0,5;6.05946847e-05*	0,0,0,13	0,0,0,2;1.00000000	0,0,0,13	0,3,0,14;1.51689492e-06*	3UTR	Aech_07683_UTR3-N2	-	-
scaffold12	41279	-	T	A->I	0,0,0,11	0,1,0,2;0.00578126*	0,0,0,15	0,2,0,6;5.00117387e-05*	0,0,0,11	0,0,0,20;1.00000000	0,0,0,15	0,2,0,6;8.03859992e-05*	0,0,0,16	0,3,0,4;1.89252306e-07*	0,0,0,24	0,3,0,13;9.53130057e-07*	0,0,0,21	0,0,0,5;1.00000000	0,0,0,18	0,0,0,1;1.00000000	0,0,0,18	0,1,0,17;0.02451231*	3UTR;repeat	Aech_07683_UTR3-N2;TE230364-denovo	-	-
scaffold12	41284	-	T	A->I	0,0,0,11	0,0,0,3;1.00000000	0,0,0,18	0,1,0,7;0.01111476*	0,0,0,10	0,1,0,20;0.02614992*	0,0,0,15	0,1,0,7;0.01510980*	0,0,0,16	0,1,0,5;0.01288322*	0,0,0,23	0,4,0,15;8.10534964e-09*	0,0,0,20	0,3,0,4;1.48681983e-07*	0,0,0,15	0,0,0,1;1.00000000	0,0,0,16	0,5,0,12;2.27730661e-11*	3UTR;repeat	Aech_07683_UTR3-N2;TE230364-denovo	-	-
scaffold12	41287	+	A	A->I	12,0,0,0	8,0,1,0;0.01554605*	20,0,0,0	12,0,0,0;1.00000000	13,0,0,0	2,0,3,0;2.26458370e-08*	14,0,0,0	8,0,0,0;1.00000000	16,0,0,0	1,0,0,0;1.00000000	23,0,0,0	4,0,0,0;1.00000000	19,0,0,0	7,0,0,0;1.00000000	16,0,0,0	6,0,0,0;1.00000000	16,0,0,0	6,0,0,0;1.00000000	repeat	TE230364-denovo	-	-
scaffold12	41294	-	T	A->I	0,0,0,13	0,0,0,4;1.00000000	0,0,0,21	0,1,0,9;0.01372230*	0,0,0,13	0,3,0,17;2.07126867e-06*	0,0,0,15	0,0,0,8;1.00000000	0,0,0,19	0,0,0,6;1.00000000	0,0,0,23	0,0,0,18;1.00000000	0,0,0,19	0,2,0,5;6.05946847e-05*	0,0,0,16	0,0,0,1;1.00000000	0,0,0,15	0,4,0,15;1.09301019e-08*	3UTR;repeat	Aech_07683_UTR3-N2;TE230364-denovo	-	-
scaffold12	41380	+	A	A->I	14,0,0,0	6,0,7,0;2.83930826e-17*	11,0,0,0	8,0,3,0;3.80659503e-07*	10,0,0,0	4,0,8,0;4.57160518e-21*	9,0,0,0	8,0,7,0;1.14225508e-16	18,0,0,0	1,0,1,0;0.00488218	19,0,0,0	6,0,4,0;4.98906611e-10*	11,0,0,0	6,0,3,0;3.40926317e-07*	21,0,0,0	1,0,4,0;3.43693272e-11*	11,0,0,0	4,0,5,0;5.47084114e-13*	repeat	TE230364-denovo	-	-
scaffold12	41409	-	T	A->I	0,0,0,10	0,0,0,1;1.00000000	0,0,0,9	0,1,0,2;0.00443017	0,0,0,10	0,7,0,0;9.07266325e-21*	0,0,0,14	0,0,0,2;1.00000000	0,0,0,14	0,0,0,2;1.00000000	0,0,0,13	0,3,0,6;1.52527174e-07*	0,0,0,10	0,1,0,2;0.00624726*	0,0,0,20	0,1,0,3;0.00792010*	0,0,0,8	0,2,0,1;6.11839819e-06	3UTR;repeat	Aech_07683_UTR3-N2;TE230364-denovo	-	-
scaffold12	55049	-	T	A->I	0,0,0,20	0,0,0,0;1.00000000	0,0,0,25	0,0,0,0;1.00000000	0,0,0,25	0,2,0,0;1.84392688e-06	0,0,0,21	0,0,0,0;1.00000000	0,0,0,31	0,0,0,0;1.00000000	0,0,0,25	0,3,0,0;2.20843073e-09*	0,0,0,45	0,0,0,0;1.00000000	0,0,0,37	0,0,0,0;1.00000000	0,0,0,17	0,0,0,0;1.00000000	repeat	TE230426-denovo	-	-
scaffold12	57802	+	A	A->I	35,0,0,0	2,0,1,0;0.00578126*	38,0,0,0	1,0,1,0;0.00302190	24,0,0,0	2,0,1,0;0.00408856*	35,0,0,0	0,0,0,0;1.00000000	34,0,0,0	0,0,0,0;1.00000000	33,0,0,0	3,0,1,0;0.00517046*	30,0,0,0	4,0,3,0;1.48681983e-07*	32,0,0,0	4,0,1,0;0.00968844*	22,0,0,0	2,0,1,0;0.00453035*	-	-	-	-
scaffold12	57803	+	A	A->I	34,0,0,0	2,0,1,0;0.00578126*	38,0,0,0	2,0,1,0;0.00443017*	23,0,0,0	2,0,1,0;0.00408856*	36,0,0,0	0,0,0,0;1.00000000	34,0,0,0	0,0,0,0;1.00000000	33,0,0,0	4,0,0,0;1.00000000	30,0,0,0	3,0,4,0;2.10693245e-10*	30,0,0,0	4,0,1,0;0.00968844*	23,0,0,0	1,0,2,0;6.11839819e-06*	-	-	-	-
scaffold12	57883	+	A	A->I	26,0,0,0	4,0,0,0;1.00000000	27,0,0,0	1,0,1,0;0.00302190	33,0,0,0	4,0,3,0;7.44193042e-08*	16,0,0,0	1,0,0,0;1.00000000	38,0,0,0	0,0,1,0;0.00263337	38,0,0,0	0,0,3,0;2.20843073e-09*	34,0,0,0	7,0,2,0;0.00010031*	28,0,0,0	4,0,0,0;1.00000000	24,0,0,0	2,0,3,0;2.65060434e-08*	repeat	TE230448-denovo	-	-
scaffold12	57888	+	A	A->I	30,0,0,0	3,0,1,0;0.00748592*	27,0,0,0	1,0,1,0;0.00302190	32,0,0,0	3,0,5,0;2.07556815e-13*	17,0,0,0	1,0,0,0;1.00000000	39,0,0,0	0,0,1,0;0.00263337	45,0,0,0	5,0,0,0;1.00000000	33,0,0,0	6,0,4,0;1.18565216e-09*	32,0,0,0	5,0,0,0;1.00000000	23,0,0,0	3,0,3,0;5.19696396e-08*	repeat	TE230448-denovo	-	-
scaffold12	57894	+	A	A->I	25,0,0,0	2,0,2,0;1.72435111e-05*	29,0,0,0	2,0,0,0;1.00000000	35,0,0,0	0,0,5,0;4.25251313e-15*	18,0,0,0	0,0,0,0;1.00000000	31,0,0,0	0,0,1,0;0.00263337	39,0,0,0	3,0,2,0;1.53122701e-05*	36,0,0,0	5,0,4,0;7.26058367e-10*	27,0,0,0	2,0,1,0;0.00610581*	20,0,0,0	1,0,4,0;1.86932842e-11*	repeat	TE230448-denovo	-	-
scaffold12	57895	+	A	A->I	26,0,0,0	0,0,3,0;4.88925306e-09*	31,0,0,0	0,0,2,0;2.09870418e-06	35,0,0,0	0,0,5,0;4.25251313e-15*	20,0,0,0	0,0,0,0;1.00000000	30,0,0,0	0,0,0,0;1.00000000	36,0,0,0	1,0,4,0;1.36129233e-11*	35,0,0,0	1,0,8,0;2.05366846e-22*	28,0,0,0	3,0,0,0;1.00000000	20,0,0,0	0,0,5,0;5.09857888e-15*	repeat	TE230448-denovo	-	-
scaffold12	57967	+	A	A->I	34,0,0,0	4,0,1,0;0.00916306*	35,0,0,0	5,0,1,0;0.00848210*	30,0,0,0	0,0,1,0;0.00142671	31,0,0,0	2,0,0,0;1.00000000	30,0,0,0	1,0,0,0;1.00000000	37,0,0,0	2,0,0,0;1.00000000	26,0,0,0	4,0,2,0;4.42002038e-05*	41,0,0,0	4,0,1,0;0.00968844*	34,0,0,0	4,0,3,0;8.74012507e-08*	repeat	TE230448-denovo	-	-
scaffold12	57996	+	A	A->I	34,0,0,0	5,0,2,0;5.56232502e-05*	26,0,0,0	1,0,4,0;1.89611178e-11*	27,0,0,0	2,0,1,0;0.00408856*	26,1,0,0	2,0,0,0;1.00000000	21,0,0,0	1,0,0,0;1.00000000	37,0,0,0	4,0,2,0;2.26260702e-05*	18,0,0,0	4,0,3,0;1.48681983e-07*	45,0,0,0	5,0,1,0;0.01141160*	33,0,0,0	5,0,4,0;4.13167608e-10*	repeat	TE230448-denovo	-	-
scaffold12	58047	+	A	A->I	22,0,0,0	3,0,1,0;0.00748592*	16,0,0,0	3,0,4,0;1.23379401e-10*	23,0,0,0	6,0,1,0;0.00918280*	17,0,0,0	1,0,0,0;1.00000000	23,0,0,0	1,0,0,0;1.00000000	33,0,0,0	6,0,0,0;1.00000000	18,0,0,0	3,0,4,0;2.10693245e-10*	35,0,0,0	5,0,0,0;1.00000000	20,0,0,0	3,0,6,0;6.63879023e-16*	repeat	TE230450-denovo	-	-
scaffold12	58054	+	A	A->I	25,0,0,0	2,0,1,0;0.00578126*	17,0,0,0	1,0,3,0;1.10319380e-08*	24,0,0,0	4,0,1,0;0.00665875*	15,0,0,0	1,0,0,0;1.00000000	19,0,0,0	0,0,0,0;1.00000000	28,0,0,0	1,0,2,0;4.79933996e-06*	19,0,0,0	3,0,1,0;0.00809801*	32,0,0,0	2,0,1,0;0.00610581*	20,0,0,0	2,0,4,0;5.39619948e-11*	repeat	TE230450-denovo	-	-
scaffold12	58413	+	A	A->I	35,0,0,0	0,0,1,0;0.00211436	46,0,0,0	1,0,4,0;1.88375187e-11*	31,0,0,0	0,0,6,0;7.52402442e-18*	25,0,0,0	0,0,2,0;3.58681346e-06	31,0,0,0	0,0,1,0;0.00263337	36,0,0,0	0,0,1,0;0.00135328	45,0,0,0	0,0,3,0;5.13088342e-09*	52,0,0,0	0,0,2,0;3.49697717e-06	31,0,0,0	0,0,2,0;2.15029209e-06	-	-	-	-
scaffold12	58421	+	A	A->I	37,0,0,0	0,0,0,0;1.00000000	47,0,0,0	0,0,5,0;5.14298675e-15*	28,0,0,0	0,0,6,0;7.52402442e-18*	22,0,0,0	0,0,2,0;3.58681346e-06	35,0,0,0	0,0,1,0;0.00263337	40,0,0,0	0,0,2,0;1.66371214e-06	37,0,0,0	0,0,2,0;3.51301438e-06	47,0,0,0	0,0,3,0;5.36088519e-09*	32,0,0,0	0,0,2,0;2.15029209e-06	-	-	-	-
scaffold12	58427	+	A	A->I	28,0,0,0	0,0,1,0;0.00211436	33,0,0,0	4,0,4,0;2.39921473e-10*	24,0,0,0	3,0,3,0;4.35870521e-08*	17,0,0,0	3,0,0,0;1.00000000	28,0,0,0	0,0,0,0;1.00000000	38,0,0,0	2,0,2,0;9.35246110e-06*	36,0,0,0	4,0,0,0;1.00000000	44,0,0,0	2,0,1,0;0.00610581*	28,0,0,0	2,0,2,0;1.18077829e-05*	-	-	-	-
scaffold12	58521	+	A	A->I	31,0,0,0	2,0,2,0;1.72435111e-05*	52,0,0,0	1,0,2,0;5.98312308e-06*	31,0,0,0	5,0,6,0;2.04685165e-15*	30,0,0,0	1,0,1,0;0.00436601	27,0,0,0	0,0,0,0;1.00000000	34,0,0,0	2,0,5,0;6.86552767e-14*	45,0,0,0	4,0,1,0;0.00988757*	36,0,0,0	2,0,1,0;0.00610581*	30,0,0,0	1,0,2,0;6.11839819e-06*	repeat	TE230455-denovo	-	-
scaffold12	58532	+	A	A->I	26,0,0,0	2,0,1,0;0.00578126*	48,0,0,0	3,0,1,0;0.00580166*	20,0,0,0	5,0,5,0;8.91283818e-13*	26,0,0,0	2,0,0,0;1.00000000	22,0,0,0	0,0,0,0;1.00000000	32,0,0,0	4,0,2,0;2.26260702e-05*	41,0,0,0	6,0,1,0;0.01335991*	40,0,0,0	1,0,1,0;0.00424561	24,0,0,0	1,0,1,0;0.00309149	repeat	TE230455-denovo	-	-
scaffold12	58537	+	A	A->I	26,0,0,0	3,0,2,0;2.77698375e-05*	56,0,0,0	0,0,3,0;2.96692139e-09*	27,0,0,0	5,0,7,0;6.08318506e-18*	25,0,0,0	1,0,3,0;2.01470694e-08*	31,0,0,0	0,0,0,0;1.00000000	33,0,0,0	2,0,4,0;3.92006882e-11*	45,0,0,0	2,0,6,0;4.21182420e-16*	42,0,0,0	1,0,2,0;9.69229086e-06*	30,0,0,0	0,0,4,0;4.00664405e-12*	repeat	TE230455-denovo	-	-
scaffold12	59008	+	A	A->I	45,0,0,0	6,0,2,0;7.26436476e-05*	54,0,0,0	6,0,0,0;1.00000000	52,0,0,0	10,0,4,0;2.58687707e-09*	36,0,0,0	9,0,1,0;0.01846463*	43,0,0,0	4,0,1,0;0.01098500*	59,0,0,0	11,0,7,0;8.81059812e-16*	45,0,0,0	9,0,1,0;0.01831957*	47,0,0,0	4,0,0,0;1.00000000	32,0,0,0	9,0,6,0;2.44014700e-14*	repeat	TE230457-denovo	-	-
scaffold12	59400	+	A	A->I	30,0,0,0	1,0,0,0;1.00000000	52,0,0,0	3,0,0,0;1.00000000	32,0,0,0	7,0,1,0;0.01041733*	26,0,0,0	2,0,0,0;1.00000000	23,0,0,0	0,0,0,0;1.00000000	41,0,0,0	8,0,0,0;1.00000000	29,0,0,0	3,0,0,0;1.00000000	31,0,0,0	3,0,0,0;1.00000000	16,0,0,0	1,0,4,0;1.88025001e-11*	repeat	TE230459-denovo	-	-
scaffold12	59436	+	A	A->I	28,0,0,0	0,0,0,0;1.00000000	42,0,0,0	1,0,2,0;5.98312308e-06*	24,0,0,0	1,0,7,0;6.81545123e-20*	24,0,0,0	1,0,0,0;1.00000000	26,0,0,0	0,0,0,0;1.00000000	33,0,0,0	3,0,2,0;1.53122701e-05*	31,0,0,0	1,0,3,0;1.90976013e-08*	27,0,0,0	1,0,2,0;9.69229086e-06*	18,0,0,0	0,0,6,0;8.94947900e-18*	repeat	TE230459-denovo	-	-
scaffold12	60090	+	A	A->I	17,0,0,0	0,0,1,0;0.00211436	24,0,0,0	1,0,1,0;0.00302190	23,0,0,0	0,0,1,0;0.00142671	20,0,0,0	0,0,3,0;5.47162162e-09*	26,0,0,0	0,0,0,0;1.00000000	20,0,0,0	1,0,0,0;1.00000000	25,0,0,0	0,0,0,0;1.00000000	22,0,0,0	0,0,0,0;1.00000000	22,0,0,0	0,0,1,0;0.00160402	repeat	TE230466-denovo	-	-
scaffold12	70929	-	T	A->I	0,0,0,29	0,1,0,0;0.00211436	0,0,0,36	0,5,0,0;5.17964181e-15*	0,0,0,30	0,4,0,0;3.36295681e-12*	0,0,0,25	0,1,0,0;0.00231466	0,0,0,23	0,2,0,0;4.33511777e-06	0,0,0,38	0,5,0,0;3.59226869e-15*	0,0,0,38	0,5,0,0;9.10472213e-15*	0,0,0,41	0,1,0,0;0.00225016	0,0,0,28	0,1,0,0;0.00160402	repeat	TE230514-denovo	-	-
scaffold12	70931	-	T	A->I	0,0,0,29	0,1,0,0;0.00211436	0,0,0,37	0,3,0,2;2.63358482e-08*	0,0,0,30	0,3,0,2;2.26458370e-08*	0,0,0,24	0,1,0,0;0.00231466	0,0,0,28	0,0,0,2;1.00000000	0,0,0,37	0,3,0,4;6.59926972e-08*	0,0,0,40	0,3,0,2;4.59200106e-08*	0,0,0,41	0,0,0,1;1.00000000	0,0,0,27	0,1,0,1;0.00309149	repeat	TE230514-denovo	-	-
scaffold12	71052	-	T	A->I	0,0,0,39	0,3,0,1;1.77287905e-08*	0,0,0,33	0,6,0,0;9.70318384e-18*	0,0,0,25	0,9,0,2;6.17484253e-25*	0,0,0,29	0,6,0,1;1.23354662e-16*	0,0,0,35	0,0,0,0;1.00000000	0,0,0,38	0,10,0,0;1.15403094e-29*	0,0,0,36	0,5,0,0;9.06106138e-15*	0,0,0,37	0,7,0,0;2.26925540e-20*	0,0,0,21	0,6,0,2;2.25582042e-16*	repeat	TE230515-denovo	-	-
scaffold12	71056	-	T	A->I	0,0,0,43	0,3,0,1;1.77287905e-08*	0,0,0,34	0,4,0,2;5.44814596e-11*	0,0,0,26	0,7,0,4;2.59407110e-18*	0,0,0,32	0,4,0,3;2.26562768e-10*	0,0,0,33	0,0,0,0;1.00000000	0,0,0,35	0,7,0,3;8.21763539e-19*	0,0,0,37	0,3,0,1;1.90976013e-08*	0,0,0,41	0,5,0,1;5.40618151e-14*	0,0,0,22	0,7,0,2;3.49301504e-19*	repeat	TE230515-denovo	-	-
scaffold12	71058	-	T	A->I	0,0,0,42	0,3,0,1;1.77287905e-08*	0,0,0,35	0,1,0,5;0.00848210*	0,0,0,26	0,2,0,10;0.00010189*	0,0,0,32	0,1,0,6;0.01342064*	0,0,0,34	0,0,0,0;1.00000000	0,0,0,37	0,4,0,10;2.27215811e-09*	0,0,0,36	0,1,0,4;0.00988757*	0,0,0,45	0,5,0,2;1.81162018e-13*	0,0,0,22	0,4,0,5;4.13167608e-10*	repeat	TE230515-denovo	-	-
scaffold12	71078	-	T	A->I	0,0,0,34	0,2,0,5;5.56232502e-05*	0,0,0,34	0,6,0,5;2.48872781e-15*	0,0,0,28	0,4,0,14;7.32833072e-09*	0,0,0,21	0,3,0,5;2.41451441e-07*	0,0,0,38	0,1,0,0;0.00263337	0,0,0,31	0,5,0,17;6.71428204e-11*	0,0,0,34	0,0,0,7;1.00000000	0,0,0,35	0,0,0,8;1.00000000	0,0,0,21	0,8,0,10;1.23376009e-15*	repeat	TE230515-denovo	-	-
scaffold12	71473	-	T	A->I	0,0,0,44	0,0,0,1;1.00000000	0,0,0,40	0,3,0,2;2.65308920e-08*	0,0,0,28	0,4,0,6;5.70721475e-10*	0,0,0,27	0,0,0,2;1.00000000	0,0,0,30	0,0,0,1;1.00000000	0,0,0,40	0,1,0,5;0.00764390*	0,0,0,39	0,0,0,5;1.00000000	0,0,0,40	0,0,0,1;1.00000000	0,0,0,29	0,2,0,1;6.11839819e-06*	repeat	TE230515-denovo	-	-
scaffold12	71828	-	T	A->I	0,0,0,21	0,0,0,7;1.00000000	0,0,0,28	0,4,0,9;2.22343005e-09*	0,0,0,26	0,2,0,19;0.00031271*	0,0,0,27	0,0,0,5;1.00000000	0,0,0,25	0,1,0,7;0.01668158*	0,0,0,35	0,1,0,9;0.01250257*	0,0,0,28	0,3,0,13;2.08131194e-06*	0,0,0,35	0,0,0,6;1.00000000	0,0,0,17	0,2,0,17;0.00029345*	repeat	TE230515-denovo	-	-
scaffold12	71834	-	T	A->I	0,0,0,21	0,6,0,1;1.10373576e-16*	0,0,0,24	0,8,0,5;1.46315917e-20*	0,0,0,21	0,14,0,5;2.12047369e-37*	0,0,0,27	0,7,0,0;2.33275720e-20*	0,0,0,27	0,5,0,3;6.16527796e-13*	0,0,0,39	0,7,0,1;5.75134803e-20*	0,0,0,29	0,11,0,5;1.34831339e-28*	0,0,0,35	0,4,0,2;9.84609259e-11*	0,0,0,21	0,15,0,1;4.34384329e-43*	repeat	TE230515-denovo	-	-
scaffold12	75153	-	T	A->I	0,0,0,3	0,0,0,0;1.00000000	0,0,0,5	0,0,0,1;1.00000000	0,0,0,11	0,5,0,5;8.91283818e-13*	0,0,0,4	0,1,0,1;0.00436601	0,0,0,5	0,2,0,1;1.20000443e-05	0,0,0,6	0,2,0,3;1.53122701e-05	0,0,0,10	0,0,0,1;1.00000000	0,0,0,6	0,1,0,1;0.00424561	0,0,0,6	0,1,0,0;0.00160402	intron;repeat	Aech_07685_intron-N4;TE230525-denovo	-	-
scaffold12	75154	-	T	A->I	0,0,0,3	0,0,0,0;1.00000000	0,0,0,5	0,0,0,1;1.00000000	0,0,0,10	0,3,0,7;2.42082621e-07*	0,0,0,4	0,0,0,3;1.00000000	0,0,0,5	0,2,0,1;1.20000443e-05	0,0,0,6	0,4,0,1;1.35802846e-11	0,0,0,10	0,0,0,1;1.00000000	0,0,0,7	0,1,0,1;0.00424561	0,0,0,6	0,0,0,1;1.00000000	intron;repeat	Aech_07685_intron-N4;TE230525-denovo	-	-
scaffold12	77380	-	T	A->I	0,0,0,16	0,0,0,7;1.00000000	0,0,0,18	0,0,0,12;1.00000000	0,0,0,19	0,1,0,14;0.01897446*	0,0,0,17	0,4,0,11;7.19631323e-09*	0,0,0,21	0,1,0,7;0.01668158*	0,0,0,23	0,3,0,14;1.14904927e-06*	0,0,0,19	0,1,0,7;0.01503040*	0,0,0,21	0,0,0,4;1.00000000	0,0,0,17	0,1,0,5;0.00868668*	intron;repeat	Aech_07685_intron-N2;TE230536-denovo	-	-
scaffold12	77386	-	T	A->I	0,0,0,16	0,3,0,3;8.06596675e-08*	0,0,0,17	0,4,0,5;4.18860097e-10*	0,0,0,19	0,8,0,5;1.14705024e-20*	0,0,0,16	0,4,0,10;5.60885263e-09*	0,0,0,18	0,3,0,3;1.11599366e-07*	0,0,0,21	0,11,0,9;1.77095309e-27*	0,0,0,20	0,4,0,4;4.11329597e-10*	0,0,0,18	0,2,0,3;2.98662829e-05*	0,0,0,18	0,1,0,5;0.00868668*	intron;repeat	Aech_07685_intron-N2;TE230536-denovo	-	-
scaffold12	77392	-	T	A->I	0,0,0,14	0,4,0,2;8.90423854e-11*	0,0,0,22	0,7,0,2;3.79919129e-19*	0,0,0,19	0,10,0,3;3.54873166e-27*	0,0,0,16	0,10,0,5;9.38292975e-26*	0,0,0,20	0,7,0,1;2.22103528e-19*	0,0,0,24	0,15,0,3;1.38682514e-41*	0,0,0,18	0,7,0,0;2.03759885e-20*	0,0,0,22	0,2,0,3;2.98662829e-05*	0,0,0,14	0,1,0,4;0.00732011*	intron;repeat	Aech_07685_intron-N2;TE230536-denovo	-	-
scaffold12	77451	-	T	A->I	0,0,0,17	0,4,0,5;6.82848904e-10*	0,0,0,29	0,2,0,4;2.76337692e-05*	0,0,0,12	0,3,0,3;4.40899273e-08*	0,0,0,13	0,2,0,5;6.14292186e-05*	0,0,0,30	0,3,0,1;2.49037087e-08*	0,0,0,21	0,1,0,2;0.00391772*	0,0,0,19	0,1,0,3;0.00809801*	0,0,0,25	0,2,0,0;3.49697717e-06	0,0,0,15	0,2,0,1;6.11839819e-06*	intron;repeat	Aech_07685_intron-N2;TE230536-denovo	-	-
scaffold12	77487	-	T	A->I	0,0,0,15	0,0,0,9;1.00000000	0,0,0,30	0,1,0,4;0.00714808*	0,0,0,12	0,1,0,8;0.01164546*	0,0,0,19	0,0,0,6;1.00000000	0,0,0,31	0,0,0,5;1.00000000	0,0,0,20	0,0,0,3;1.00000000	0,0,0,23	0,1,0,3;0.00809801*	0,0,0,25	0,0,0,0;1.00000000	0,0,0,19	0,3,0,2;2.67440016e-08*	intron;repeat	Aech_07685_intron-N2;TE230536-denovo	-	-
scaffold12	77496	-	T	A->I	0,0,0,15	0,0,0,4;1.00000000	0,0,0,28	0,0,0,3;1.00000000	0,0,0,11	0,3,0,5;1.16629701e-07*	0,0,0,20	0,0,0,3;1.00000000	0,0,0,34	0,0,0,4;1.00000000	0,0,0,19	0,2,0,1;4.79933996e-06*	0,0,0,26	0,0,0,3;1.00000000	0,0,0,22	0,0,0,0;1.00000000	0,0,0,20	0,0,0,3;1.00000000	intron;repeat	Aech_07685_intron-N2;TE230536-denovo	-	-
scaffold12	77501	-	T	A->I	0,0,0,18	0,0,0,2;1.00000000	0,0,0,27	0,1,0,2;0.00443017*	0,0,0,14	0,3,0,4;7.44193042e-08*	0,0,0,22	0,0,0,3;1.00000000	0,0,0,33	0,2,0,2;2.27412080e-05*	0,0,0,17	0,0,0,2;1.00000000	0,0,0,26	0,0,0,4;1.00000000	0,0,0,25	0,0,0,0;1.00000000	0,0,0,20	0,0,0,3;1.00000000	intron;repeat	Aech_07685_intron-N2;TE230536-denovo	-	-
scaffold12	77510	-	T	A->I	0,0,0,16	0,0,0,1;1.00000000	0,0,0,29	0,1,0,2;0.00443017*	0,0,0,13	0,4,0,2;4.52232103e-11*	0,0,0,20	0,0,0,3;1.00000000	0,0,0,32	0,1,0,2;0.00702191*	0,0,0,13	0,1,0,0;0.00135328	0,0,0,27	0,1,0,2;0.00624726*	0,0,0,23	0,0,0,0;1.00000000	0,0,0,15	0,2,0,2;1.18077829e-05*	intron;repeat	Aech_07685_intron-N2;TE230536-denovo	-	-
scaffold12	78544	-	T	A->I	0,0,0,15	0,0,0,2;1.00000000	0,0,0,26	0,0,0,8;1.00000000	0,0,0,12	0,3,0,5;1.17627426e-07*	0,0,0,12	0,0,0,3;1.00000000	0,0,0,12	0,0,0,5;1.00000000	0,0,0,25	0,6,0,3;4.77805889e-16*	0,0,0,20	0,2,0,13;0.00027524*	0,0,0,22	0,3,0,3;8.98753515e-08*	0,0,0,18	0,5,0,4;5.47084114e-13*	intron;repeat	Aech_07685_intron-N1;TE230538-denovo	-	-
scaffold12	78553	-	T	A->I	0,0,0,17	0,0,0,2;1.00000000	0,0,0,26	0,0,0,7;1.00000000	0,0,0,15	0,1,0,8;0.01164546*	0,0,0,13	0,0,0,3;1.00000000	0,0,0,15	0,0,0,5;1.00000000	0,0,0,25	0,0,0,11;1.00000000	0,0,0,20	0,3,0,8;6.50064866e-07*	0,0,0,24	0,0,0,4;1.00000000	0,0,0,23	0,0,0,11;1.00000000	intron;repeat	Aech_07685_intron-N1;TE230538-denovo	-	-
scaffold12	87427	+	T	U->G	0,0,0,24	0,0,2,12;0.00022076*	0,0,0,14	0,0,1,14;0.02011923*	0,0,0,10	0,0,0,24;1.00000000	0,0,0,17	0,0,2,13;0.00028024*	0,0,0,20	0,0,4,14;1.93422315e-08*	0,0,0,30	0,0,3,12;7.79299371e-07*	0,0,0,19	0,0,0,8;1.00000000	0,0,0,13	0,0,0,6;1.00000000	0,0,0,12	0,0,0,21;1.00000000	3UTR	Aech_07686_UTR3-N2	-	-
scaffold12	88509	+	A	A->I	13,0,0,0	6,0,1,0;0.01240479*	18,0,0,0	12,0,1,0;0.01757215*	9,0,0,0	25,0,4,0;5.05512032e-08	15,0,0,0	7,0,0,0;1.00000000	14,0,0,0	6,0,2,0;9.50957086e-05*	21,0,0,0	8,0,5,0;3.63944450e-12*	14,0,0,0	9,0,3,0;8.53687812e-07*	19,0,0,0	8,0,0,0;1.00000000	5,0,0,0	5,0,2,0;3.89585581e-05	3UTR;repeat	Aech_07686_UTR3-N2;TE230591-denovo	-	-
scaffold12	89029	+	A	A->I	13,0,0,0	2,0,2,0;1.72435111e-05*	21,0,0,0	10,0,3,0;6.40822035e-07*	21,0,0,0	5,0,2,0;3.38732349e-05*	22,0,0,0	5,0,0,0;1.00000000	20,0,0,0	3,0,1,0;0.00902728*	22,0,0,0	7,0,2,0;5.26598089e-05*	27,0,0,0	2,0,0,0;1.00000000	26,0,0,0	8,0,0,0;1.00000000	16,0,0,0	1,0,1,0;0.00309149	repeat	TE230593-denovo	-	-
scaffold12	89229	+	A	A->I	27,0,0,0	5,0,2,0;5.56232502e-05*	18,0,0,0	9,0,3,0;4.99516499e-07*	26,0,0,0	5,0,1,0;0.00792754*	23,0,0,0	8,0,0,0;1.00000000	30,0,0,0	5,0,0,0;1.00000000	42,0,0,0	14,0,1,0;0.01846815*	21,0,0,0	17,0,1,0;0.03135759*	36,0,0,0	13,0,1,0;0.02466115*	12,0,0,0	10,0,0,0;1.00000000	repeat;repeat	TE230595-denovo;TE230597-denovo	-	-
scaffold12	89237	+	A	A->I	30,0,0,0	6,0,0,0;1.00000000	19,0,0,0	10,0,3,0;6.40822035e-07*	27,0,0,0	5,0,1,0;0.00792754*	25,0,0,0	8,0,0,0;1.00000000	32,0,0,0	5,0,0,0;1.00000000	41,0,0,0	17,0,1,0;0.02200542*	20,0,0,0	19,0,0,0;1.00000000	38,0,0,0	12,0,1,0;0.02303499*	11,0,0,0	11,0,1,0;0.01668072*	repeat	TE230597-denovo	-	-
scaffold12	89338	+	A	A->I	23,0,0,0	3,0,9,0;5.70517391e-24*	22,0,0,0	3,0,16,0;2.92282751e-44*	15,0,0,0	3,0,8,0;1.56830373e-21*	18,0,0,0	7,0,6,0;1.60655469e-14*	31,0,0,0	2,0,1,0;0.00702191*	26,0,0,0	4,0,16,0;8.73598918e-44*	24,0,0,0	2,0,8,0;9.88484923e-22*	38,0,0,0	2,0,8,0;1.09567003e-21*	17,0,0,0	2,0,10,0;9.92683891e-28*	repeat	TE230598-denovo	-	-
scaffold12	89341	+	A	A->I	21,0,0,0	11,0,1,0;0.02018569*	20,0,0,0	13,0,3,0;1.21996800e-06*	14,0,0,0	15,0,1,0;0.02018488*	16,0,0,0	11,0,2,0;0.00021130*	30,0,0,0	3,0,0,0;1.00000000	24,0,0,0	18,0,1,0;0.02318610*	19,0,0,0	11,0,2,0;0.00020786*	35,0,0,0	6,0,3,0;3.44494150e-07*	14,0,0,0	15,0,1,0;0.02191667*	repeat	TE230598-denovo	-	-
scaffold12	89397	+	A	A->I	11,0,0,0	15,0,0,0;1.00000000	12,0,0,0	21,0,0,0;1.00000000	21,0,0,0	18,0,0,0;1.00000000	18,0,0,0	18,0,0,0;1.00000000	25,0,0,0	5,0,0,0;1.00000000	20,0,0,0	22,0,1,0;0.02784815*	17,0,0,0	22,0,1,0;0.03929117*	17,0,0,0	6,0,0,0;1.00000000	14,0,0,0	19,0,3,0;3.22714040e-06*	repeat	TE230598-denovo	-	-
scaffold12	89404	+	A	A->I	12,0,0,0	12,0,4,0;8.52089960e-09*	11,0,0,0	23,0,0,0;1.00000000	20,0,0,0	23,0,0,0;1.00000000	18,0,0,0	19,0,1,0;0.03477685*	21,0,0,0	4,0,0,0;1.00000000	17,0,0,0	27,0,0,0;1.00000000	13,0,0,0	22,0,0,0;1.00000000	17,0,0,0	10,0,0,0;1.00000000	14,0,0,0	23,0,0,0;1.00000000	repeat	TE230598-denovo	-	-
scaffold12	89610	+	A	A->I	8,0,0,0	5,0,0,0;1.00000000	4,0,0,0	2,0,2,0;1.15649534e-05	8,0,0,0	10,0,2,0;0.00010189	7,0,0,0	4,0,1,0;0.00993550	14,0,0,0	1,0,0,0;1.00000000	24,0,0,0	14,0,6,0;1.23189548e-13*	7,0,0,0	7,0,3,0;4.82301740e-07	15,0,0,0	3,0,1,0;0.00792010*	2,0,0,0	7,0,3,0;2.86287587e-07	repeat	TE230601-denovo	-	-
scaffold12	89614	+	A	A->I	6,0,0,0	5,0,0,0;1.00000000	4,0,0,0	2,0,1,0;0.00443017	8,0,0,0	11,0,0,0;1.00000000	7,0,0,0	4,0,0,0;1.00000000	13,0,0,0	1,0,0,0;1.00000000	22,0,0,0	14,0,3,0;1.14904927e-06*	6,0,0,0	7,0,1,0;0.01503040	12,0,0,0	3,0,0,0;1.00000000	2,0,0,0	11,0,1,0;0.01668072	repeat	TE230601-denovo	-	-
scaffold12	90435	+	A	A->I	18,0,0,0	0,0,1,0;0.00211436	24,0,0,0	0,0,0,0;1.00000000	12,0,0,0	1,0,4,0;1.57457609e-11*	21,0,0,0	0,0,1,0;0.00231466	30,0,0,0	0,0,1,0;0.00263337	31,0,0,0	1,0,3,0;8.29637283e-09*	19,0,0,0	3,0,3,0;8.90685964e-08*	23,0,0,0	0,0,0,0;1.00000000	19,0,0,0	3,0,1,0;0.00593707*	repeat	TE230603-denovo	-	-
scaffold12	90463	+	A	A->I	17,0,0,0	1,0,1,0;0.00400153	24,0,0,0	3,0,1,0;0.00580166*	16,0,0,0	5,0,2,0;3.38732349e-05*	22,0,0,0	0,0,1,0;0.00231466	30,0,0,0	0,0,1,0;0.00263337	31,0,0,0	5,0,3,0;1.03316922e-07*	24,0,0,0	5,0,1,0;0.01162988*	26,0,0,0	3,0,0,0;1.00000000	17,0,0,0	3,0,2,0;1.92214980e-05*	repeat	TE230603-denovo	-	-
scaffold12	90840	+	A	A->I	16,0,0,0	1,0,0,0;1.00000000	32,0,0,0	3,0,0,0;1.00000000	19,0,0,0	2,0,3,0;2.26458370e-08*	24,0,0,0	0,0,0,0;1.00000000	33,0,0,0	2,0,0,0;1.00000000	23,0,0,0	11,0,0,0;1.00000000	24,0,0,0	1,0,0,0;1.00000000	19,0,0,0	3,0,0,0;1.00000000	16,0,0,0	3,0,0,0;1.00000000	repeat	TE230604-denovo	-	-
scaffold12	90845	+	A	A->I	15,0,0,0	0,0,1,0;0.00211436	31,0,0,0	2,0,1,0;0.00443017*	19,0,0,0	1,0,5,0;2.40130420e-14*	27,0,0,0	0,0,0,0;1.00000000	28,0,0,0	1,0,0,0;1.00000000	23,0,0,0	1,0,7,0;5.75134803e-20*	26,0,0,0	1,0,1,0;0.00432336	17,0,0,0	0,0,4,0;7.40412748e-12*	16,0,0,0	0,0,2,0;2.15029209e-06	repeat	TE230604-denovo	-	-
scaffold12	94812	+	A	A->I	19,0,0,0	2,0,1,0;0.00578126*	29,0,0,0	3,0,4,0;1.22115767e-10*	24,0,0,0	2,0,1,0;0.00408856*	24,0,0,0	0,0,2,0;3.58681346e-06	15,0,0,0	1,0,0,0;1.00000000	21,0,0,0	4,0,5,0;3.91694646e-13*	27,0,0,0	0,0,1,0;0.00229833	35,0,0,0	1,0,0,0;1.00000000	18,0,0,0	1,0,4,0;1.88025001e-11*	repeat	TE230616-denovo	-	-
scaffold12	94848	+	A	A->I	22,0,0,0	6,0,0,0;1.00000000	19,0,0,0	7,0,3,0;2.79707896e-07*	29,0,0,0	3,0,2,0;1.66224108e-05*	20,0,0,0	8,0,4,0;2.85427093e-09*	28,0,0,0	4,0,0,0;1.00000000	29,0,0,0	14,0,4,0;6.44692584e-09*	26,0,0,0	6,0,0,0;1.00000000	31,0,0,0	1,0,0,0;1.00000000	21,0,0,0	5,0,3,0;1.37000995e-07*	repeat	TE230616-denovo	-	-
scaffold12	94850	+	A	A->I	24,0,0,0	6,0,0,0;1.00000000	20,0,0,0	7,0,3,0;2.79707896e-07*	28,0,0,0	2,0,2,0;1.02129618e-05*	21,0,0,0	9,0,4,0;4.07696424e-09*	27,0,0,0	5,0,0,0;1.00000000	28,0,0,0	15,0,4,0;8.10534964e-09*	25,0,0,0	4,0,2,0;4.42002038e-05*	33,0,0,0	2,0,0,0;1.00000000	20,0,0,0	4,0,4,0;2.34182676e-10*	repeat	TE230616-denovo	-	-
scaffold12	94971	+	A	A->I	17,0,0,0	13,0,2,0;0.00025286*	23,0,0,0	14,0,1,0;0.02011923*	20,0,0,0	13,0,1,0;0.01776785*	22,0,0,0	23,0,4,0;8.04929166e-08*	28,0,0,0	14,0,3,0;3.19302190e-06*	27,0,0,0	22,0,2,0;0.00038223*	28,0,0,0	14,0,5,0;7.43043023e-11*	17,0,0,0	10,0,1,0;0.01979067*	16,0,0,0	18,0,1,0;0.02579496*	-	-	-	-
scaffold12	94992	+	A	A->I	12,0,0,0	25,0,1,0;0.04103867*	18,0,0,0	25,0,3,0;6.40118757e-06*	21,0,0,0	28,0,2,0;0.00063418*	21,0,0,0	40,0,2,0;0.00210246*	25,0,0,0	18,0,2,0;0.00057969*	27,0,0,0	43,0,4,0;3.06315156e-07*	24,0,0,0	24,0,2,0;0.00081064*	10,0,0,0	19,0,2,0;0.00052971*	14,0,0,0	27,0,1,0;0.03728666*	-	-	-	-
scaffold12	95029	+	A	A->I	15,0,0,0	38,0,8,0;2.21677007e-15*	12,0,0,0	40,0,12,0;2.82551048e-24*	17,0,0,0	37,0,11,0;2.15783904e-22*	16,0,0,0	44,0,10,0;4.81853862e-19*	14,0,0,0	20,0,8,0;1.97285587e-15*	26,0,0,0	54,0,19,0;5.20288543e-16*	10,0,0,0	26,0,7,0;3.68944136e-14*	11,0,0,0	27,0,1,0;0.04677874*	14,0,0,0	33,0,9,0;4.01822704e-18*	repeat	TE230617-denovo	-	-
scaffold12	95030	+	A	A->I	15,0,0,0	31,0,10,0;2.30059142e-20*	11,0,0,0	38,0,14,0;3.02048834e-29*	17,0,0,0	36,0,10,0;3.44189850e-20*	14,0,0,0	38,0,15,0;2.49699600e-31*	14,0,0,0	14,0,13,0;1.02487157e-30*	26,0,0,0	52,0,18,0;3.30921618e-37*	10,0,0,0	25,0,7,0;2.82434071e-14*	13,0,0,0	24,0,3,0;9.74328842e-06*	13,0,0,0	28,0,15,0;7.49751038e-16*	repeat	TE230617-denovo	-	-
scaffold12	95034	+	A	A->I	13,0,0,0	39,0,2,0;0.00181179*	10,0,0,0	46,0,5,0;6.54970796e-09*	14,0,0,0	47,0,3,0;3.08802022e-05*	14,0,0,0	47,0,5,0;1.30376131e-08*	12,0,0,0	22,0,3,0;9.57477503e-06*	25,0,0,0	68,0,3,0;7.93271046e-05*	9,0,0,0	30,0,1,0;0.05193065	12,0,0,0	27,0,1,0;0.04677874*	12,0,0,0	34,0,2,0;0.00103623*	repeat	TE230617-denovo	-	-
scaffold12	95041	+	A	A->I	11,0,0,0	41,0,2,0;0.00198791*	12,0,0,0	50,0,2,0;0.00199532*	12,0,0,0	44,0,6,0;4.60082535e-11*	15,0,0,0	49,0,2,0;0.00284396*	13,0,0,0	26,0,3,0;1.42708809e-05*	20,0,0,0	65,0,7,0;3.95419961e-12*	7,0,0,0	32,0,2,0;0.00136896	13,0,0,0	25,0,1,0;0.04364235*	14,0,0,0	39,0,1,0;0.05231931	-	-	-	-
scaffold12	95058	+	A	A->I	15,0,0,0	43,0,3,0;4.05649229e-05*	17,0,0,0	49,0,3,0;3.86999798e-05*	11,0,0,0	48,0,5,0;6.70557083e-09*	12,0,0,0	45,0,3,0;5.01548496e-05*	11,0,0,0	33,0,0,0;1.00000000	18,0,0,0	69,0,5,0;2.99685924e-08*	9,0,0,0	32,0,2,0;0.00136896	10,0,0,0	27,0,5,0;1.16383727e-09*	13,0,0,0	39,0,2,0;0.00133870*	-	-	-	-
scaffold12	95072	+	A	A->I	15,0,0,0	36,0,7,0;2.42384825e-13*	16,0,0,0	41,0,8,0;1.88726816e-15*	8,0,0,0	34,0,7,0;8.31990022e-14	13,0,0,0	37,0,5,0;4.70296318e-09*	17,0,0,0	25,0,4,0;1.29432102e-07*	16,0,0,0	57,0,7,0;1.77525252e-12*	10,0,0,0	30,0,2,0;0.00121667*	19,0,0,0	24,0,3,0;9.74912131e-06*	13,0,0,0	32,0,4,0;1.40859642e-07*	-	-	-	-
scaffold12	95074	+	A	A->I	16,0,0,0	40,0,3,0;3.31817710e-05*	15,0,0,0	49,0,1,0;0.06292274	8,0,0,0	39,0,1,0;0.04825911	13,0,0,0	41,0,2,0;0.00220238*	17,0,0,0	26,0,3,0;1.42708809e-05*	15,0,0,0	66,0,0,0;1.00000000	10,0,0,0	30,0,1,0;0.05193065	17,0,0,0	25,0,1,0;0.04364235*	12,0,0,0	34,0,1,0;0.04608415*	-	-	-	-
scaffold12	95092	+	A	A->I	16,0,0,0	38,0,6,0;4.19270015e-11*	16,0,0,0	47,0,1,0;0.06052087	8,0,0,0	35,0,6,0;1.39995251e-11	12,0,0,0	30,0,1,0;0.05225670	16,0,0,0	19,0,4,0;5.25044358e-08*	13,0,0,0	42,0,1,0;0.05065796	11,0,0,0	27,0,1,0;0.04718184*	22,0,0,0	25,0,2,0;0.00086823*	10,0,0,0	29,0,4,0;9.98150106e-08*	repeat	TE037760-repbase	-	-
scaffold12	97032	+	C	C->U	0,5,0,0	0,14,0,0;1.00000000	0,13,0,0	0,39,0,0;1.00000000	0,10,0,0	0,52,0,0;1.00000000	0,9,0,0	0,32,0,0;1.00000000	0,13,0,0	0,25,0,3;1.28438768e-05*	0,12,0,0	0,27,0,0;1.00000000	0,11,0,0	0,15,0,0;1.00000000	0,7,0,0	0,24,0,0;1.00000000	0,8,0,0	0,49,0,0;1.00000000	-	-	-	-
scaffold12	97267	+	G	G->A	0,0,7,0	1,0,37,0;0.05846859	0,0,10,0	2,0,23,0;0.00049109*	0,0,9,0	0,0,37,0;1.00000000	0,0,11,0	3,0,33,0;2.22650219e-05*	0,0,12,0	0,0,19,0;1.00000000	0,0,11,0	0,0,36,0;1.00000000	0,0,19,0	0,0,14,0;1.00000000	0,0,15,0	0,0,14,0;1.00000000	0,0,9,0	0,0,21,0;1.00000000	-	-	-	-
scaffold12	97807	-	T	A->I	0,0,0,19	0,1,0,98;0.14434336	0,0,0,23	0,3,0,72;0.00011168*	0,0,0,11	0,5,0,84;8.23976615e-08*	0,0,0,18	0,4,0,75;5.02158857e-06*	0,0,0,21	0,5,0,76;1.33603999e-07*	0,0,0,18	0,6,0,61;2.33713674e-10*	0,0,0,12	0,2,0,81;0.00671584*	0,0,0,13	0,3,0,45;4.86515427e-05*	0,0,0,12	0,9,0,62;5.62317355e-16*	3UTR;repeat	Aech_07687_UTR3-N1;TE230624-denovo	-	-
scaffold12	97816	-	T	A->I	0,0,0,20	0,4,0,68;3.29195436e-06*	0,0,0,21	0,7,0,59;3.10108720e-12*	0,0,0,13	0,7,0,71;8.11178865e-12*	0,0,0,19	0,3,0,62;0.00011796*	0,0,0,17	0,0,0,65;1.00000000	0,0,0,22	0,4,0,56;8.04371847e-07*	0,0,0,12	0,4,0,80;6.23562767e-06*	0,0,0,18	0,2,0,49;0.00276636*	0,0,0,14	0,6,0,58;2.39340671e-10*	3UTR;repeat	Aech_07687_UTR3-N1;TE230624-denovo	-	-
scaffold12	97954	-	T	A->I	0,0,0,15	0,6,0,42;7.16139042e-11*	0,0,0,8	0,10,0,59;7.20234635e-16	0,0,0,14	0,18,0,58;2.08646596e-36*	0,0,0,12	0,6,0,43;9.17380917e-11*	0,0,0,24	0,7,0,38;4.89349812e-13*	0,0,0,18	0,15,0,55;7.94176174e-30*	0,0,0,10	0,4,0,67;3.40723232e-06*	0,0,0,17	0,7,0,41;5.89488294e-13*	0,0,0,13	0,12,0,40;2.55568001e-24*	3UTR;repeat	Aech_07687_UTR3-N1;TE230624-denovo	-	-
scaffold12	98212	-	T	A->I	0,0,0,26	0,4,0,42;5.81431629e-07*	0,0,0,14	0,1,0,80;0.09941977	0,0,0,13	0,5,0,55;1.21627473e-08*	0,0,0,17	0,2,0,37;0.00182207*	0,0,0,18	0,2,0,44;0.00264564*	0,0,0,20	0,1,0,64;0.07506986	0,0,0,14	0,2,0,72;0.00555203*	0,0,0,14	0,1,0,31;0.05304766	0,0,0,17	0,0,0,37;1.00000000	3UTR;repeat	Aech_07687_UTR3-N1;TE230627-denovo	-	-
scaffold12	98238	-	T	A->I	0,0,0,26	0,1,0,31;0.04978024*	0,0,0,15	0,5,0,48;7.93770670e-09*	0,0,0,16	0,8,0,27;1.58946611e-16*	0,0,0,18	0,0,0,21;1.00000000	0,0,0,18	0,2,0,27;0.00120543*	0,0,0,22	0,3,0,44;2.37083274e-05*	0,0,0,17	0,6,0,53;2.59043097e-10*	0,0,0,20	0,3,0,23;8.68902807e-06*	0,0,0,16	0,3,0,18;2.80029640e-06*	3UTR;repeat	Aech_07687_UTR3-N1;TE230627-denovo	-	-
scaffold12	98241	-	T	A->I	0,0,0,25	0,3,0,31;1.73480054e-05*	0,0,0,18	0,2,0,49;0.00192112*	0,0,0,16	0,5,0,28;6.31465133e-10*	0,0,0,19	0,1,0,25;0.04436059*	0,0,0,19	0,1,0,30;0.05781711	0,0,0,25	0,5,0,42;3.21325606e-09*	0,0,0,17	0,6,0,52;2.33494359e-10*	0,0,0,24	0,2,0,23;0.00074564*	0,0,0,15	0,1,0,21;0.02965124*	3UTR;repeat	Aech_07687_UTR3-N1;TE230627-denovo	-	-
scaffold12	98251	+	T	U->C	0,0,0,22	0,2,0,1;9.05212677e-06*	0,0,0,14	0,4,0,0;4.06118355e-12*	0,0,0,14	0,0,0,0;1.00000000	0,0,0,20	0,0,0,2;1.00000000	0,0,0,16	0,0,0,1;1.00000000	0,0,0,21	0,0,0,1;1.00000000	0,0,0,13	0,0,0,0;1.00000000	0,0,0,19	0,2,0,3;2.98662829e-05*	0,0,0,14	0,0,0,2;1.00000000	repeat	TE230628-denovo	-	-
scaffold12	98255	-	T	A->I	0,0,0,18	0,2,0,27;0.00092029*	0,0,0,16	0,0,0,38;1.00000000	0,0,0,15	0,8,0,25;5.70055275e-16*	0,0,0,19	0,2,0,16;0.00040102*	0,0,0,18	0,1,0,21;0.04193002*	0,0,0,22	0,4,0,36;1.61786096e-07*	0,0,0,12	0,3,0,38;3.13094860e-05*	0,0,0,25	0,2,0,18;0.00048119*	0,0,0,11	0,3,0,18;2.80029640e-06*	3UTR;repeat	Aech_07687_UTR3-N1;TE230628-denovo	-	-
scaffold12	98262	-	T	A->I	0,0,0,19	0,4,0,24;8.09220804e-08*	0,0,0,17	0,9,0,29;7.88252782e-16*	0,0,0,15	0,2,0,28;0.00063418*	0,0,0,18	0,2,0,14;0.00031821*	0,0,0,18	0,3,0,21;8.45484412e-06*	0,0,0,20	0,7,0,27;1.83036653e-14*	0,0,0,13	0,4,0,32;2.38579598e-07*	0,0,0,22	0,4,0,12;9.35395716e-09*	0,0,0,14	0,11,0,11;7.49751038e-16*	3UTR;repeat	Aech_07687_UTR3-N1;TE230628-denovo	-	-
scaffold12	98579	-	T	A->I	0,0,0,23	0,0,0,35;1.00000000	0,0,0,17	0,2,0,31;0.00084883*	0,0,0,15	0,2,0,34;0.00090899*	0,0,0,9	0,0,0,11;1.00000000	0,0,0,29	0,0,0,17;1.00000000	0,0,0,14	0,3,0,18;2.16779765e-06*	0,0,0,14	0,0,0,28;1.00000000	0,0,0,23	0,5,0,22;4.83026340e-10*	0,0,0,11	0,2,0,13;0.00018309*	3UTR	Aech_07687_UTR3-N1	-	-
scaffold12	106652	-	T	A->I	0,0,0,33	0,3,0,8;6.01918148e-07*	0,0,0,36	0,2,0,13;0.00017835*	0,0,0,22	0,5,0,10;9.67085450e-12*	0,0,0,27	0,3,0,13;2.14434758e-06*	0,0,0,30	0,1,0,6;0.01477604*	0,0,0,36	0,4,0,12;3.88881976e-09*	0,0,0,30	0,3,0,31;1.88390345e-05*	0,0,0,28	0,4,0,11;7.05726043e-09*	0,0,0,22	0,5,0,15;5.46215729e-11*	intron	Aech_07687_intron-N1	-	-
scaffold12	106655	-	T	A->I	0,0,0,35	0,9,0,5;4.93343298e-23*	0,0,0,39	0,10,0,6;1.21037831e-25*	0,0,0,23	0,11,0,3;5.11103172e-30*	0,0,0,28	0,11,0,7;1.09428068e-27*	0,0,0,31	0,3,0,4;1.89252306e-07*	0,0,0,37	0,14,0,4;4.71907397e-38*	0,0,0,32	0,16,0,22;1.35633841e-15*	0,0,0,31	0,9,0,6;1.31005040e-22*	0,0,0,23	0,10,0,11;4.39059078e-24*	intron	Aech_07687_intron-N1	-	-
scaffold12	106664	-	T	A->I	0,0,0,34	0,1,0,15;0.02613988*	0,0,0,41	0,0,0,19;1.00000000	0,0,0,22	0,3,0,12;8.74299472e-07*	0,0,0,24	0,0,0,14;1.00000000	0,0,0,33	0,1,0,5;0.01288322*	0,0,0,31	0,2,0,15;0.00019208*	0,0,0,29	0,0,0,38;1.00000000	0,0,0,27	0,1,0,15;0.02790642*	0,0,0,21	0,2,0,19;0.00035819*	intron;repeat	Aech_07687_intron-N1;TE230659-denovo	-	-
scaffold12	106722	-	T	A->I	0,0,0,29	0,5,0,4;9.19485726e-13*	0,0,0,32	0,10,0,9;1.31957613e-24*	0,0,0,29	0,11,0,2;1.12300398e-30*	0,0,0,18	0,2,0,5;6.14292186e-05*	0,0,0,30	0,1,0,3;0.00902728*	0,0,0,37	0,2,0,7;5.26598089e-05*	0,0,0,26	0,4,0,16;2.27627698e-08*	0,0,0,39	0,6,0,4;2.48394045e-15*	0,0,0,19	0,7,0,6;1.47820998e-17*	intron;repeat	Aech_07687_intron-N1;TE230659-denovo	-	-
scaffold12	106723	-	T	A->I	0,0,0,32	0,5,0,4;9.19485726e-13*	0,0,0,31	0,12,0,7;9.51673189e-31*	0,0,0,31	0,11,0,1;1.77628974e-31*	0,0,0,18	0,6,0,1;1.23894339e-16*	0,0,0,32	0,3,0,1;2.45156830e-08*	0,0,0,39	0,8,0,5;9.65070707e-21*	0,0,0,25	0,10,0,7;5.14771208e-25*	0,0,0,40	0,9,0,0;3.25034404e-26*	0,0,0,19	0,13,0,0;2.28020917e-38*	intron;repeat	Aech_07687_intron-N1;TE230659-denovo	-	-
scaffold12	106724	-	T	A->I	0,0,0,29	0,5,0,4;9.19485726e-13*	0,0,0,31	0,7,0,16;1.28646980e-15*	0,0,0,31	0,8,0,4;4.57160518e-21*	0,0,0,16	0,0,0,6;1.00000000	0,0,0,26	0,0,0,4;1.00000000	0,0,0,36	0,6,0,4;9.06010355e-16*	0,0,0,23	0,4,0,16;2.27627698e-08*	0,0,0,41	0,6,0,6;9.88493754e-15*	0,0,0,18	0,9,0,5;2.39863302e-23*	intron;repeat	Aech_07687_intron-N1;TE230659-denovo	-	-
scaffold12	106790	-	T	A->I	0,0,0,41	0,1,0,3;0.00748592*	0,0,0,35	0,4,0,4;2.39921473e-10*	0,0,0,24	0,4,0,4;1.98064367e-10*	0,0,0,24	0,1,0,2;0.00628005*	0,0,0,40	0,2,0,0;4.33511777e-06	0,0,0,34	0,3,0,1;8.25165496e-09*	0,0,0,27	0,3,0,6;3.43396081e-07*	0,0,0,29	0,4,0,3;2.19672846e-10*	0,0,0,24	0,2,0,2;1.18077829e-05*	intron;repeat	Aech_07687_intron-N1;TE230659-denovo	-	-
scaffold12	106792	-	T	A->I	0,0,0,44	0,1,0,2;0.00578126*	0,0,0,34	0,4,0,1;1.88375187e-11*	0,0,0,25	0,3,0,4;7.50461001e-08*	0,0,0,24	0,2,0,1;1.00274149e-05*	0,0,0,42	0,1,0,0;0.00263337	0,0,0,33	0,3,0,0;2.19186451e-09*	0,0,0,31	0,3,0,4;1.50606449e-07*	0,0,0,29	0,6,0,0;1.78933081e-17*	0,0,0,23	0,4,0,0;3.96405594e-12*	intron;repeat	Aech_07687_intron-N1;TE230659-denovo	-	-
scaffold12	107009	-	T	A->I	0,0,0,34	0,1,0,1;0.00400153	0,0,0,23	0,1,0,0;0.00156410	0,0,0,26	0,0,0,0;1.00000000	0,0,0,25	0,0,0,0;1.00000000	0,0,0,24	0,1,0,0;0.00263337	0,0,0,38	0,1,0,1;0.00264817	0,0,0,35	0,3,0,1;1.90976013e-08*	0,0,0,24	0,2,0,1;9.69229086e-06*	0,0,0,24	0,3,0,0;2.99830742e-09*	intron;repeat	Aech_07687_intron-N1;TE230660-denovo	-	-
scaffold12	107143	-	T	A->I	0,0,0,21	0,0,0,0;1.00000000	0,0,0,23	0,2,0,2;1.15649534e-05*	0,0,0,14	0,2,0,3;1.66224108e-05*	0,0,0,20	0,2,0,2;1.92160377e-05*	0,0,0,33	0,0,0,3;1.00000000	0,0,0,30	0,3,0,2;1.99524129e-08*	0,0,0,30	0,1,0,9;0.01831957*	0,0,0,26	0,0,0,1;1.00000000	0,0,0,19	0,3,0,3;5.13981814e-08*	intron;repeat	Aech_07687_intron-N1;TE230660-denovo	-	-
scaffold12	107144	-	T	A->I	0,0,0,21	0,0,0,0;1.00000000	0,0,0,24	0,0,0,4;1.00000000	0,0,0,17	0,3,0,3;4.35870521e-08*	0,0,0,21	0,1,0,2;0.00628005*	0,0,0,32	0,0,0,3;1.00000000	0,0,0,30	0,2,0,3;1.53122701e-05*	0,0,0,30	0,0,0,11;1.00000000	0,0,0,26	0,0,0,0;1.00000000	0,0,0,17	0,3,0,4;8.74012507e-08*	intron;repeat	Aech_07687_intron-N1;TE230660-denovo	-	-
scaffold12	108256	+	A	A->I	27,0,0,0	2,0,0,0;1.00000000	46,0,0,0	4,0,0,0;1.00000000	27,0,0,0	8,0,0,0;1.00000000	17,0,0,0	2,0,3,0;4.78049029e-08*	23,0,0,0	2,0,2,0;2.27412080e-05*	31,0,0,0	4,0,2,0;2.26260702e-05*	35,0,0,0	25,0,0,0;1.00000000	33,0,0,0	7,0,0,0;1.00000000	18,0,0,0	4,0,1,0;0.00732011*	intron;repeat	Aech_07688_intron-N1;TE230671-denovo	-	-
scaffold12	132649	+	T	U->C	0,0,0,16	0,2,0,8;0.00011368*	0,0,0,20	0,0,0,5;1.00000000	0,0,0,24	0,4,0,5;3.48926814e-10*	0,0,0,20	0,0,0,1;1.00000000	0,0,0,25	0,0,0,4;1.00000000	0,0,0,26	0,0,0,2;1.00000000	0,0,0,15	0,0,0,3;1.00000000	0,0,0,28	0,4,0,6;1.22665525e-09*	0,0,0,25	0,2,0,9;9.81031856e-05*	repeat	TE230747-denovo	-	-
scaffold12	132923	-	T	A->I	0,0,0,18	0,5,0,22;4.38266778e-10*	0,0,0,24	0,10,0,18;7.88252782e-16*	0,0,0,22	0,22,0,49;2.87904276e-47*	0,0,0,26	0,7,0,12;1.53722770e-15*	0,0,0,27	0,3,0,12;2.17577625e-06*	0,0,0,34	0,20,0,34;5.89713961e-45*	0,0,0,20	0,9,0,21;2.62269824e-19*	0,0,0,26	0,7,0,16;2.52443251e-15*	0,0,0,18	0,18,0,38;4.76048322e-39*	-	-	-	-
scaffold12	135711	-	T	A->I	0,0,0,25	0,0,0,2;1.00000000	0,0,0,32	0,0,0,0;1.00000000	0,0,0,32	0,2,0,0;1.84392688e-06	0,0,0,34	0,0,0,0;1.00000000	0,0,0,27	0,0,0,0;1.00000000	0,0,0,41	0,2,0,2;9.35246110e-06*	0,0,0,25	0,1,0,1;0.00432336	0,0,0,35	0,1,0,0;0.00225016	0,0,0,23	0,4,0,2;5.39619948e-11*	5UTR;repeat	Aech_07693_UTR5-N1;TE230751-denovo	-	-
scaffold12	135720	-	T	A->I	0,0,0,26	0,2,0,0;3.22666211e-06	0,0,0,36	0,1,0,0;0.00156410	0,0,0,31	0,2,0,0;1.84392688e-06	0,0,0,43	0,0,0,0;1.00000000	0,0,0,24	0,0,0,0;1.00000000	0,0,0,49	0,4,0,0;2.88860579e-12*	0,0,0,31	0,1,0,0;0.00229833	0,0,0,39	0,1,0,0;0.00225016	0,0,0,26	0,3,0,0;2.95055174e-09*	5UTR;repeat	Aech_07693_UTR5-N1;TE230751-denovo	-	-
scaffold12	135725	-	T	A->I	0,0,0,28	0,0,0,0;1.00000000	0,0,0,35	0,1,0,0;0.00156410	0,0,0,31	0,2,0,0;1.84392688e-06	0,0,0,39	0,0,0,0;1.00000000	0,0,0,26	0,0,0,0;1.00000000	0,0,0,45	0,3,0,0;2.20843073e-09*	0,0,0,26	0,0,0,0;1.00000000	0,0,0,38	0,0,0,0;1.00000000	0,0,0,28	0,0,1,2;0.00453035	5UTR;repeat	Aech_07693_UTR5-N1;TE230751-denovo	-	-
scaffold12	135791	-	T	A->I	0,0,0,33	0,2,0,3;2.77698375e-05*	0,0,0,27	0,1,0,0;0.00156410	0,0,0,37	0,0,0,1;1.00000000	0,0,0,31	0,0,0,1;1.00000000	0,0,0,30	0,0,0,1;1.00000000	0,0,0,44	0,0,0,0;1.00000000	0,0,0,30	0,0,0,5;1.00000000	0,0,0,37	0,1,0,1;0.00424561	0,0,0,23	0,3,0,2;2.67440016e-08*	repeat	TE230751-denovo	-	-
scaffold12	135798	-	T	A->I	0,0,0,32	0,4,0,2;8.90423854e-11*	0,0,0,29	0,3,0,1;1.10319380e-08*	0,0,0,38	0,1,0,1;0.00277421	0,0,0,31	0,1,0,1;0.00436601	0,0,0,32	0,0,0,0;1.00000000	0,0,0,47	0,2,0,0;1.66371214e-06	0,0,0,37	0,4,0,4;4.15477458e-10*	0,0,0,42	0,3,0,2;4.61295884e-08*	0,0,0,21	0,1,0,5;0.00868668*	repeat	TE230751-denovo	-	-
scaffold12	135799	-	T	A->I	0,0,0,31	0,6,0,0;1.72297872e-17*	0,0,0,29	0,3,0,1;1.11404239e-08*	0,0,0,37	0,2,0,0;1.84392688e-06	0,0,0,31	0,1,0,1;0.00436601	0,0,0,32	0,0,0,1;1.00000000	0,0,0,48	0,1,0,1;0.00264817	0,0,0,35	0,2,0,7;0.00010031*	0,0,0,41	0,3,0,2;4.61295884e-08*	0,0,0,20	0,5,0,1;2.88973274e-14*	repeat	TE230751-denovo	-	-
scaffold12	135875	-	T	A->I	0,0,0,29	0,0,0,9;1.00000000	0,0,0,28	0,0,0,4;1.00000000	0,0,0,35	0,0,0,10;1.00000000	0,0,0,23	0,0,0,7;1.00000000	0,0,0,30	0,0,0,1;1.00000000	0,1,0,41	0,3,0,12;7.79299371e-07*	0,0,0,28	0,0,0,25;1.00000000	0,0,0,32	0,0,0,9;1.00000000	0,0,0,22	0,0,0,17;1.00000000	repeat	TE230754-denovo	-	-
scaffold12	135883	-	T	A->I	0,0,0,29	0,1,0,9;0.01710670*	0,0,0,28	0,2,0,3;1.88099192e-05*	0,0,0,35	0,2,0,9;8.53693911e-05*	0,0,0,27	0,1,0,5;0.01169966*	0,0,0,28	0,0,0,1;1.00000000	0,0,0,36	0,7,0,6;1.06826701e-17*	0,0,0,33	0,2,0,21;0.00063738*	0,0,0,29	0,0,0,8;1.00000000	0,0,0,22	0,2,0,13;0.00018309*	repeat	TE230754-denovo	-	-
scaffold12	135885	-	T	A->I	0,0,0,29	0,1,0,9;0.01710670*	0,0,0,25	0,4,0,2;5.42378037e-11*	0,0,0,36	0,2,0,9;8.53693911e-05*	0,0,0,27	0,1,0,5;0.01169966*	0,0,0,27	0,1,0,0;0.00263337	0,0,0,37	0,6,0,7;5.86779921e-15*	0,0,0,31	0,2,0,19;0.00053293*	0,0,0,29	0,0,0,8;1.00000000	0,0,0,24	0,4,0,10;3.07295802e-09*	repeat	TE230754-denovo	-	-
scaffold12	135888	-	T	A->I	0,0,0,30	0,3,0,7;4.42325364e-07*	0,0,0,27	0,4,0,2;5.42378037e-11*	0,0,0,36	0,2,0,9;8.53693911e-05*	0,0,0,28	0,1,0,5;0.01169966*	0,0,0,27	0,1,0,0;0.00263337	0,0,0,35	0,7,0,6;1.06826701e-17*	0,0,0,36	0,6,0,16;5.82658170e-13*	0,0,0,29	0,1,0,7;0.01482333*	0,0,0,25	0,6,0,8;1.48481367e-14*	repeat	TE230754-denovo	-	-
scaffold12	135959	+	A	A->I	44,0,0,0	0,0,0,0;1.00000000	52,0,0,0	0,0,0,0;1.00000000	35,0,0,0	0,0,0,0;1.00000000	39,0,0,0	0,0,0,0;1.00000000	42,0,0,0	0,0,0,0;1.00000000	43,0,0,0	0,0,0,0;1.00000000	43,0,0,0	0,0,0,0;1.00000000	47,0,0,0	0,0,0,0;1.00000000	37,0,0,0	0,0,3,0;2.99830742e-09*	repeat	TE230754-denovo	-	-
scaffold12	144824	+	A	A->I	21,0,0,0	6,0,0,0;1.00000000	31,0,0,0	3,0,1,0;0.00580166*	28,0,0,0	9,0,1,0;0.01288451*	26,0,0,0	3,0,0,0;1.00000000	31,0,0,0	0,0,0,0;1.00000000	34,0,0,1	4,0,3,0;6.59926972e-08*	31,0,0,0	1,0,1,0;0.00432336	31,0,0,0	1,0,0,0;1.00000000	23,0,0,0	3,0,0,0;1.00000000	intron;repeat	Aech_07695_intron-N8;TE230802-denovo	-	-
scaffold12	144831	+	A	A->I	18,0,0,0	4,0,2,0;4.05520806e-05*	29,0,0,0	1,0,3,0;1.11404239e-08*	24,0,0,0	0,0,10,0;1.38800196e-29*	25,0,0,0	1,0,2,0;1.00274149e-05*	34,0,0,0	0,0,0,0;1.00000000	36,0,0,0	0,0,6,0;6.37351023e-18*	25,0,0,0	0,0,2,0;3.51301438e-06	27,0,0,0	0,0,1,0;0.00225016	20,0,0,0	1,0,2,0;6.11839819e-06*	intron;repeat	Aech_07695_intron-N8;TE230802-denovo	-	-
scaffold12	144907	+	A	A->I	10,0,0,0	5,0,0,0;1.00000000	18,0,0,0	2,0,4,0;5.42378037e-11*	12,0,0,0	2,0,5,0;8.02229540e-14*	11,0,0,0	2,0,0,0;1.00000000	16,0,0,0	0,0,0,0;1.00000000	16,0,0,0	1,0,3,0;8.29637283e-09*	16,0,0,0	6,0,1,0;0.01335991*	16,0,0,0	2,0,0,0;1.00000000	15,0,0,0	1,0,4,0;1.88025001e-11*	intron;repeat	Aech_07695_intron-N8;TE230802-denovo	-	-
scaffold12	144924	+	A	A->I	12,0,0,0	3,0,4,0;1.98520797e-10*	17,0,0,0	2,0,4,0;5.44814596e-11*	12,0,0,0	4,0,7,0;2.59407110e-18*	11,0,0,0	2,0,0,0;1.00000000	19,0,0,0	0,0,0,0;1.00000000	13,0,0,0	1,0,6,0;4.20515363e-17*	19,0,0,0	4,0,1,0;0.00988757*	16,0,0,0	1,0,1,0;0.00424561	15,0,0,0	2,0,3,0;2.67440016e-08*	intron;repeat	Aech_07695_intron-N8;TE230802-denovo	-	-
scaffold12	144925	+	A	A->I	12,0,0,0	4,0,2,0;4.05520806e-05*	18,0,0,0	4,0,3,0;8.72624452e-08*	12,0,0,0	3,0,8,0;1.56830373e-21*	11,0,0,0	1,0,1,0;0.00436601	17,0,0,0	0,0,0,0;1.00000000	13,0,0,0	4,0,3,0;6.59926972e-08*	18,0,0,0	5,0,0,0;1.00000000	15,0,0,0	2,0,0,0;1.00000000	14,0,0,0	3,0,1,0;0.00593707*	intron;repeat	Aech_07695_intron-N8;TE230802-denovo	-	-
scaffold12	144931	+	A	A->I	12,0,0,0	5,0,3,0;2.14350751e-07*	18,0,0,0	1,0,7,0;8.72335768e-20*	12,0,0,0	5,0,9,0;2.07218664e-23*	12,0,0,0	3,0,0,0;1.00000000	17,0,0,0	0,0,0,0;1.00000000	11,0,0,0	1,0,6,0;4.20515363e-17*	18,0,0,0	4,0,2,0;4.42002038e-05*	15,0,0,0	1,0,1,0;0.00424561	12,0,0,0	2,0,2,0;1.18077829e-05*	intron;repeat	Aech_07695_intron-N8;TE230802-denovo	-	-
scaffold12	147407	-	C	G->A	0,35,0,0	0,18,0,1;0.03063707*	0,36,0,0	0,33,0,3;1.34055781e-05*	0,32,0,0	0,41,0,0;1.00000000	0,25,0,0	0,32,0,1;0.05540219	0,32,0,0	0,10,0,2;0.00021232*	0,45,0,0	0,46,0,3;2.68377583e-05*	0,44,0,0	0,25,0,3;1.05106466e-05*	0,38,0,0	0,21,0,1;0.03734444*	0,29,0,0	0,33,0,1;0.04483634*	3UTR;repeat	Aech_07696_UTR3-N1;TE230808-denovo	-	-
scaffold12	155094	+	A	A->I	33,0,0,0	5,0,3,0;2.14350751e-07*	28,0,0,0	11,0,0,0;1.00000000	33,0,0,0	4,0,0,0;1.00000000	34,0,0,0	5,0,3,0;2.39549385e-07*	28,0,0,0	7,0,0,0;1.00000000	50,0,0,0	14,0,4,0;6.44692584e-09*	44,0,0,0	9,0,1,0;0.01831957*	41,0,0,0	6,0,1,0;0.01312761*	32,0,0,0	4,0,1,0;0.00732011*	intron;repeat	Aech_07697_intron-N1;TE230837-denovo	-	-
scaffold12	155099	+	A	A->I	36,0,0,0	9,0,2,0;0.00013727*	26,0,0,0	12,0,1,0;0.01757215*	26,0,0,0	5,0,0,0;1.00000000	29,0,0,0	6,0,2,0;8.03859992e-05*	25,0,0,0	8,0,0,0;1.00000000	49,0,0,0	14,0,2,0;0.00017004*	39,0,0,0	14,0,1,0;0.02650897*	39,0,0,0	5,0,3,0;2.34609123e-07*	29,0,0,0	6,0,0,0;1.00000000	intron;repeat	Aech_07697_intron-N1;TE230837-denovo	-	-
scaffold12	155104	+	A	A->I	34,0,0,0	10,0,0,0;1.00000000	27,0,0,0	11,0,2,0;0.00013389*	26,0,0,0	3,0,3,0;4.40899273e-08*	27,0,0,0	7,0,1,0;0.01510980*	25,0,0,0	7,0,0,0;1.00000000	46,0,0,0	13,0,4,0;5.04941328e-09*	39,0,0,0	11,0,2,0;0.00020786*	42,0,0,0	4,0,3,0;1.50652331e-07*	26,0,0,0	4,0,3,0;8.83459181e-08*	intron;repeat	Aech_07697_intron-N1;TE230837-denovo	-	-
scaffold12	155199	+	A	A->I	27,0,0,0	3,0,1,0;0.00748592*	18,0,0,0	8,0,1,0;0.01242452*	32,0,0,0	8,0,0,0;1.00000000	36,0,0,0	3,0,2,0;3.08803019e-05*	20,0,0,0	3,0,0,0;1.00000000	36,0,0,0	7,0,4,0;7.72953214e-10*	34,0,0,0	9,0,2,0;0.00014941*	34,0,0,0	2,0,1,0;0.00610581*	27,0,0,0	3,0,0,0;1.00000000	intron;repeat	Aech_07697_intron-N1;TE230837-denovo	-	-
scaffold12	155280	+	A	A->I	27,0,0,0	6,0,1,0;0.01240479*	37,0,0,0	12,0,0,0;1.00000000	29,0,0,0	16,0,1,0;0.02137057*	17,0,0,0	1,0,0,0;1.00000000	32,0,0,0	3,0,1,0;0.00902728*	45,0,0,0	7,0,5,0;2.34178779e-12*	34,0,0,0	15,0,4,0;1.88383968e-08*	24,0,0,0	6,0,1,0;0.01312761*	20,0,0,0	9,0,2,0;9.81031856e-05*	intron;repeat	Aech_07697_intron-N1;TE230841-denovo	-	-
scaffold12	155284	+	A	A->I	24,0,0,0	2,0,4,0;8.90423854e-11*	31,0,0,0	7,0,5,0;3.28470631e-12*	29,0,0,0	5,0,14,0;2.12047369e-37*	14,0,0,0	1,0,2,0;1.00274149e-05*	29,0,0,0	3,0,1,0;0.00902728*	48,0,0,0	3,0,10,0;2.97973119e-27*	32,0,0,0	7,0,14,0;5.03731143e-36*	25,0,0,0	5,0,3,0;2.36929201e-07*	21,0,0,0	4,0,7,0;3.09753987e-18*	intron;repeat	Aech_07697_intron-N1;TE230841-denovo	-	-
scaffold12	155285	+	A	A->I	25,0,0,0	0,0,6,0;1.72297872e-17*	30,0,0,0	1,0,13,0;3.37103351e-37*	29,0,0,0	0,0,21,0;3.64774775e-62*	15,0,0,0	0,0,3,0;5.36392884e-09*	32,0,0,0	1,0,3,0;2.49037087e-08*	45,0,0,0	1,0,10,0;1.22200694e-28*	34,0,0,0	3,0,18,0;8.78251290e-50*	24,0,0,0	0,0,8,0;2.74375605e-23*	20,0,0,0	1,0,9,0;1.36601502e-25*	intron;repeat	Aech_07697_intron-N1;TE230841-denovo	-	-
scaffold12	155324	+	A	A->I	22,0,0,0	1,0,3,0;1.79706490e-08*	36,0,0,0	2,0,5,0;9.79415560e-14*	33,0,0,0	1,0,5,0;2.40130420e-14*	18,0,0,0	2,0,3,0;4.72304781e-08*	44,0,0,0	3,0,2,0;3.64139502e-05*	30,0,0,0	4,0,3,0;6.66104899e-08*	28,0,0,0	1,0,2,0;9.82225338e-06*	33,0,0,0	4,0,5,0;1.02132833e-12*	25,0,0,0	0,0,6,0;8.94947900e-18*	intron;repeat	Aech_07697_intron-N1;TE230841-denovo	-	-
scaffold12	155327	+	A	A->I	21,0,0,0	3,0,2,0;2.77698375e-05*	37,0,0,0	1,0,5,0;2.90703653e-14*	32,0,0,0	4,0,3,0;7.50461001e-08*	16,0,0,0	2,0,3,0;4.72304781e-08*	40,0,0,0	2,0,1,0;0.00702191*	31,0,0,0	4,0,5,0;3.94254457e-13*	23,0,0,0	4,0,0,0;1.00000000	34,0,0,0	6,0,2,0;7.79906788e-05*	24,0,0,0	2,0,4,0;5.39619948e-11*	intron;repeat	Aech_07697_intron-N1;TE230841-denovo	-	-
scaffold12	155580	+	A	A->I	11,0,0,0	15,0,0,0;1.00000000	5,0,0,0	39,0,1,0;0.05090372	20,0,0,0	43,0,5,0;4.07446096e-09*	13,0,0,0	20,0,2,0;0.00059457*	4,0,0,0	13,0,2,0;0.00032968	21,0,0,0	55,0,1,0;0.06516732	17,0,0,0	43,0,2,0;0.00236720*	18,0,0,0	19,0,1,0;0.03420278*	9,0,0,0	41,0,6,0;3.81300135e-11	intron	Aech_07697_intron-N1	-	-
scaffold12	155631	+	A	A->I	8,0,0,0	13,0,1,0;0.02319291	8,0,0,0	28,0,5,0;7.56406266e-10	18,0,0,0	30,0,5,0;8.58085244e-10*	10,0,0,0	18,0,5,0;2.16677063e-10*	13,0,0,0	11,0,3,0;1.75748498e-06*	21,0,0,0	35,0,3,0;1.27384442e-05*	15,0,0,0	34,0,4,0;2.97357636e-07*	13,0,0,0	19,0,1,0;0.03420278*	12,0,0,0	34,0,5,0;1.75842982e-09*	intron	Aech_07697_intron-N1	-	-
scaffold12	155671	+	A	A->I	10,0,0,0	6,0,0,0;1.00000000	12,0,0,0	26,0,1,0;0.03505639*	19,0,0,0	25,0,3,0;5.63592716e-06*	10,0,0,0	10,0,3,0;1.13269332e-06*	19,0,0,0	13,0,1,0;0.02762477*	23,0,0,0	22,0,2,0;0.00038223*	22,0,0,0	21,0,6,0;2.19097713e-12*	12,0,0,0	15,0,0,0;1.00000000	16,0,0,0	23,0,0,0;1.00000000	intron	Aech_07697_intron-N1	-	-
scaffold12	155699	+	A	A->I	15,0,0,0	9,0,1,0;0.01710670*	23,0,0,0	17,0,2,0;0.00028517*	20,0,0,0	13,0,3,0;1.06693373e-06*	9,0,0,0	5,0,4,0;7.62641498e-10	21,0,0,0	8,0,0,0;1.00000000	22,0,0,0	15,0,5,0;3.99308426e-11*	23,0,0,0	16,0,3,0;3.53896249e-06*	22,0,0,0	9,0,1,0;0.01814754*	18,0,0,0	13,0,4,0;6.81137568e-09*	intron	Aech_07697_intron-N1	-	-
scaffold12	155703	+	A	A->I	13,0,0,0	1,0,7,0;1.59764174e-19*	20,0,0,0	7,0,16,0;6.86849363e-42*	20,0,0,0	5,0,13,0;1.40778941e-34*	9,0,0,0	5,0,4,0;7.62641498e-10	20,0,0,0	3,0,5,0;6.11290881e-13*	21,0,0,0	9,0,10,0;8.55095761e-25*	24,0,0,0	8,0,12,0;4.21413491e-30*	21,0,0,0	4,0,4,0;4.31335376e-10*	22,0,0,0	6,0,11,0;1.91359387e-28*	intron	Aech_07697_intron-N1	-	-
scaffold12	155709	+	A	A->I	15,0,0,0	7,0,1,0;0.01399517*	20,0,0,0	15,0,4,0;1.09059422e-08*	20,0,0,0	16,0,0,0;1.00000000	12,0,0,0	7,0,2,0;0.00010162*	21,0,0,0	5,0,3,0;2.97621963e-07*	23,0,0,0	12,0,5,0;1.65438861e-11*	25,0,0,0	14,0,6,0;3.09187820e-13*	26,0,0,0	7,0,3,0;4.86882531e-07*	22,0,0,0	8,0,8,0;1.26837157e-19*	intron	Aech_07697_intron-N1	-	-
scaffold12	155711	+	A	A->I	14,0,0,0	9,0,0,0;1.00000000	22,0,0,0	16,0,4,0;1.31498600e-08*	21,0,0,0	14,0,2,0;0.00018165*	12,0,0,0	9,0,0,0;1.00000000	21,0,0,0	6,0,2,0;9.50957086e-05*	24,0,0,0	15,0,3,0;1.36941024e-06*	25,0,0,0	19,0,2,0;0.00053293*	23,0,0,0	9,0,1,0;0.01814754*	23,0,0,0	14,0,3,0;1.52222203e-06*	intron	Aech_07697_intron-N1	-	-
scaffold12	155712	+	A	A->I	16,0,0,0	7,0,1,0;0.01399517*	19,0,0,0	14,0,4,0;8.66560113e-09*	18,0,0,0	9,0,6,0;2.03333903e-14*	10,0,0,0	7,0,2,0;0.00010162*	20,0,0,0	4,0,3,0;1.91228259e-07*	23,0,0,0	13,0,4,0;5.04941328e-09*	22,0,0,0	14,0,6,0;3.09187820e-13*	25,0,0,0	6,0,2,0;7.79906788e-05*	22,0,0,0	11,0,6,0;5.85141911e-14*	intron	Aech_07697_intron-N1	-	-
scaffold12	155713	+	A	A->I	11,0,0,0	7,0,0,0;1.00000000	18,0,0,0	13,0,3,0;1.21845487e-06*	19,0,0,0	12,0,3,0;8.74299472e-07*	11,0,0,0	9,0,0,0;1.00000000	19,0,0,0	7,0,0,0;1.00000000	21,0,0,0	17,0,0,0;1.00000000	21,0,0,0	17,0,1,0;0.03135759*	22,0,0,0	6,0,2,0;7.79906788e-05*	19,0,0,0	17,0,0,0;1.00000000	intron	Aech_07697_intron-N1	-	-
scaffold12	155717	+	A	A->I	10,0,0,0	1,0,6,0;1.10373576e-16*	17,0,0,0	1,0,13,0;3.37103351e-37*	16,0,0,0	3,0,9,0;2.40473301e-24*	9,0,0,0	1,0,7,0;1.72540441e-19	14,0,0,0	1,0,5,0;7.10055516e-14*	22,0,0,0	3,0,15,0;1.38682514e-41*	18,0,0,0	2,0,10,0;1.94301602e-27*	20,0,0,0	0,0,5,0;9.61105459e-15*	20,0,0,0	4,0,14,0;6.84677056e-38*	intron	Aech_07697_intron-N1	-	-
scaffold12	155802	+	A	A->I	13,0,0,0	0,0,1,0;0.00211436	8,0,0,0	0,0,0,0;1.00000000	10,0,0,0	0,0,3,0;2.52251691e-09*	10,0,0,0	0,0,1,0;0.00231466	17,0,0,0	0,0,0,0;1.00000000	14,0,0,0	0,0,0,0;1.00000000	13,0,0,0	1,0,1,0;0.00432336	9,0,0,0	0,0,1,0;0.00225016	9,0,0,0	0,0,1,0;0.00160402	intron;repeat	Aech_07697_intron-N1;TE230845-denovo	-	-
scaffold12	155897	+	A	A->I	24,0,0,0	5,0,4,0;6.80107064e-10*	19,0,0,0	2,0,5,0;9.75236206e-14*	27,0,0,0	3,0,3,0;4.40899273e-08*	19,0,0,0	6,0,2,0;8.03859992e-05*	18,0,0,0	0,0,0,0;1.00000000	26,0,0,0	1,0,3,0;8.25165496e-09*	32,0,0,0	5,0,3,0;2.32027218e-07*	32,0,0,0	3,0,2,0;2.98662829e-05*	25,0,0,0	1,0,5,0;2.85958070e-14*	intron;repeat	Aech_07697_intron-N1;TE230845-denovo	-	-
scaffold12	155912	+	A	A->I	24,0,0,0	0,0,10,0;3.43551515e-29*	23,0,0,0	2,0,5,0;9.75236206e-14*	27,0,0,0	0,0,8,0;1.05836445e-23*	23,0,0,0	5,0,8,0;2.92160987e-20*	22,0,0,0	0,0,1,0;0.00263337	30,0,0,0	1,0,8,0;7.55365311e-23*	28,0,0,0	1,0,11,0;4.24225002e-31*	38,0,0,0	2,0,5,0;1.81162018e-13*	30,0,0,0	0,0,6,0;8.85995624e-18*	intron;repeat	Aech_07697_intron-N1;TE230845-denovo	-	-
scaffold12	155917	+	A	A->I	24,0,0,0	3,0,7,0;2.26754003e-18*	23,0,0,0	5,0,1,0;0.00848210*	28,0,0,0	5,0,3,0;1.17627426e-07*	24,0,0,0	11,0,5,0;3.10559879e-11*	16,0,0,0	0,0,1,0;0.00263337	28,0,0,0	7,0,3,0;2.16215919e-07*	23,0,0,0	8,0,4,0;2.70422100e-09*	35,0,0,0	6,0,1,0;0.01312761*	26,0,0,0	2,0,3,0;2.65060434e-08*	intron;repeat	Aech_07697_intron-N1;TE230845-denovo	-	-
scaffold12	155922	+	A	A->I	28,0,0,0	7,0,2,0;9.20675438e-05*	25,0,0,0	4,0,2,0;2.76337692e-05*	28,0,0,0	4,0,3,0;7.50461001e-08*	23,0,0,0	8,0,7,0;1.14587210e-16*	17,0,0,0	1,0,0,0;1.00000000	30,0,0,0	2,0,7,0;2.49220256e-19*	23,0,0,0	4,0,10,0;2.81837650e-26*	37,0,0,0	6,0,3,0;3.47423007e-07*	28,0,0,0	2,0,4,0;5.36414826e-11*	intron;repeat	Aech_07697_intron-N1;TE230845-denovo	-	-
scaffold12	155927	+	A	A->I	27,0,0,0	0,0,10,0;3.43551515e-29*	28,0,0,0	1,0,5,0;2.92505225e-14*	29,0,0,0	0,0,9,0;1.20301358e-26*	25,0,0,0	1,0,15,0;1.00235145e-42*	18,0,0,0	0,0,2,0;4.33511777e-06	30,0,0,0	1,0,9,0;9.76465217e-26*	25,0,0,0	2,0,12,0;3.50265794e-33*	35,0,0,0	1,0,8,0;2.29810871e-22*	25,0,0,0	1,0,11,0;2.10014973e-31*	intron;repeat	Aech_07697_intron-N1;TE230845-denovo	-	-
scaffold12	155936	+	A	A->I	28,0,0,0	1,0,10,0;3.63465076e-28*	32,0,0,0	4,0,5,0;5.53034376e-13*	29,0,0,0	2,0,6,0;1.91455807e-16*	21,0,0,0	9,0,8,0;2.44119870e-15*	21,0,0,0	1,0,1,0;0.00488218	30,0,0,0	2,0,12,0;1.22534678e-33*	24,0,0,0	7,0,9,0;2.57971774e-22*	38,0,0,0	2,0,7,0;7.20851511e-19*	26,0,0,0	3,0,13,0;1.16040368e-35*	intron;repeat	Aech_07697_intron-N1;TE230845-denovo	-	-
scaffold12	156059	+	A	A->I	10,0,0,0	85,0,5,0;1.60270844e-07*	11,0,0,0	131,0,12,0;7.88252782e-16*	20,0,0,0	102,0,14,0;6.20040415e-16*	7,0,0,0	103,0,10,0;1.36991951e-15	18,0,0,0	75,0,6,0;2.25925927e-09*	26,0,0,0	165,0,16,0;2.61802764e-25*	21,0,0,0	115,0,12,0;3.57831500e-19*	15,0,0,0	64,0,11,0;1.47042295e-15*	11,0,0,0	94,0,13,0;7.49751038e-16*	intron;repeat	Aech_07697_intron-N1;TE230846-denovo	-	-
scaffold12	156068	+	A	A->I	11,0,0,0	84,0,13,0;1.04076833e-22*	10,0,0,0	141,0,9,0;3.29207600e-13*	18,0,0,0	115,0,15,0;6.20040415e-16*	8,0,0,0	106,0,14,0;1.66641121e-23	16,0,0,0	83,0,6,0;3.89924196e-09*	24,0,0,0	176,0,17,0;8.81059812e-16*	24,0,0,0	111,0,18,0;1.42764888e-31*	18,0,0,0	79,0,6,0;2.34694795e-09*	10,0,0,0	104,0,16,0;4.30472542e-28*	intron;repeat	Aech_07697_intron-N1;TE230846-denovo	-	-
scaffold12	156081	+	A	A->I	11,0,0,0	95,0,13,0;1.37470734e-15*	15,0,0,0	175,0,11,0;1.28646980e-15*	19,0,0,0	150,0,9,0;4.55743726e-13*	8,0,0,0	132,0,13,0;2.58988076e-15	18,0,0,0	100,0,8,0;3.31580910e-12*	19,0,0,0	216,0,14,0;5.21350090e-20*	23,0,0,0	141,0,15,0;6.55044393e-24*	18,0,0,0	85,0,6,0;3.50325869e-09*	11,0,0,0	142,0,5,0;1.08342458e-06*	intron;repeat	Aech_07697_intron-N1;TE230846-denovo	-	-
scaffold12	156082	+	A	A->I	10,0,0,0	102,0,8,0;2.65321235e-12*	14,0,0,0	173,0,14,0;1.88726816e-15*	19,0,0,0	142,0,15,0;3.15944188e-24*	7,0,0,0	136,0,9,0;4.55853121e-13	18,0,0,0	103,0,1,0;0.18212501	19,0,0,0	224,0,7,0;1.07137173e-08*	24,0,0,0	145,0,7,0;1.60698904e-09*	18,0,0,0	92,0,1,0;0.14595133	13,0,0,0	141,0,6,0;2.96362969e-08*	intron;repeat	Aech_07697_intron-N1;TE230846-denovo	-	-
scaffold12	156088	+	A	A->I	13,0,0,0	97,0,16,0;3.35076312e-28*	15,0,0,0	168,0,22,0;7.88252782e-16*	21,0,0,0	129,0,30,0;1.03954579e-15*	8,0,0,0	113,0,31,0;1.36991951e-15	16,0,0,0	94,0,15,0;3.95127920e-26*	17,0,0,0	195,0,30,0;5.20288543e-16*	24,0,0,0	117,0,39,0;9.61183392e-79*	18,0,0,0	77,0,16,0;1.34316015e-29*	11,0,0,0	118,0,30,0;1.23376009e-15*	intron;repeat	Aech_07697_intron-N1;TE230846-denovo	-	-
scaffold12	156108	+	A	A->I	19,0,0,0	98,0,7,0;1.22034050e-10*	14,0,0,0	175,0,14,0;5.23940756e-21*	20,0,0,0	123,0,19,0;6.20040415e-16*	7,0,0,0	106,0,6,0;1.14903821e-08	15,0,0,0	93,0,4,0;1.28282710e-05*	20,0,0,0	191,0,17,0;1.67533881e-15*	25,0,0,0	124,0,8,0;1.14689527e-11*	17,0,0,0	66,0,4,0;3.26948329e-06*	10,0,0,0	127,0,12,0;1.82664771e-15*	intron;repeat	Aech_07697_intron-N1;TE230846-denovo	-	-
scaffold12	156242	+	A	A->I	35,0,0,0	8,0,0,0;1.00000000	30,0,0,0	5,0,0,0;1.00000000	33,0,0,0	11,0,0,0;1.00000000	26,0,0,0	6,0,0,0;1.00000000	19,0,0,0	1,0,0,0;1.00000000	37,0,0,0	11,0,0,0;1.00000000	38,0,0,0	10,0,0,0;1.00000000	32,0,0,0	5,0,0,0;1.00000000	18,0,0,0	7,0,3,0;2.84745557e-07*	intron;repeat	Aech_07697_intron-N1;TE230849-denovo	-	-
scaffold12	158016	+	A	A->I	25,0,0,0	5,0,0,0;1.00000000	42,0,0,0	6,0,0,0;1.00000000	39,0,0,0	5,0,0,0;1.00000000	28,0,0,0	9,0,1,0;0.01846463*	41,0,0,0	0,0,0,0;1.00000000	34,0,0,0	0,0,5,0;3.59226869e-15*	34,0,0,0	9,0,0,0;1.00000000	42,0,0,0	5,0,0,0;1.00000000	17,0,0,0	3,0,0,0;1.00000000	-	-	-	-
scaffold12	158022	+	A	A->I	29,0,0,0	4,0,1,0;0.00916306*	40,0,0,0	3,0,2,0;1.88099192e-05*	40,0,0,0	1,0,3,0;9.37650811e-09*	24,0,0,0	6,0,3,0;3.51284979e-07*	38,0,0,0	0,0,0,0;1.00000000	36,0,0,0	4,0,0,0;1.00000000	33,0,0,0	7,0,1,0;0.01503040*	40,0,0,0	4,0,1,0;0.00968844*	18,0,0,0	3,0,0,0;1.00000000	repeat	TE230850-denovo	-	-
scaffold12	158027	+	A	A->I	29,0,0,0	2,0,3,0;4.24677409e-08*	43,0,0,0	0,0,5,0;5.14298675e-15*	40,0,0,0	1,0,2,0;5.26698779e-06*	28,0,0,0	4,0,5,0;1.03619483e-12*	41,0,0,0	0,0,0,0;1.00000000	36,0,0,0	2,0,3,0;1.98725528e-08*	35,0,0,0	6,0,0,0;1.00000000	40,0,0,0	1,0,4,0;3.41702770e-11*	18,0,0,0	2,0,0,0;1.00000000	repeat	TE230850-denovo	-	-
scaffold12	158034	+	A	A->I	26,0,0,0	5,0,0,0;1.00000000	45,0,0,0	1,0,3,0;1.11404239e-08*	33,0,0,0	2,0,1,0;0.00408856*	32,0,0,0	3,0,3,0;9.20100191e-08*	41,0,0,0	0,0,0,0;1.00000000	35,0,0,0	0,0,5,0;3.58228008e-15*	31,0,0,0	2,0,4,0;9.44515023e-11*	40,0,0,0	3,0,3,0;8.98753515e-08*	19,0,0,0	1,0,1,0;0.00309149	repeat	TE230850-denovo	-	-
scaffold12	158110	+	A	A->I	20,0,0,0	8,0,0,0;1.00000000	33,0,0,0	11,0,1,0;0.01629264*	22,0,0,0	4,0,2,0;2.45292465e-05*	24,0,0,0	3,0,1,0;0.00813993*	35,0,0,0	7,0,0,0;1.00000000	44,0,0,0	11,0,3,0;6.28235868e-07*	25,0,0,0	17,0,1,0;0.03135759*	40,0,0,0	7,0,0,0;1.00000000	25,0,0,0	4,0,0,0;1.00000000	repeat	TE230850-denovo	-	-
scaffold12	158111	+	A	A->I	20,0,0,0	5,0,3,0;2.14350751e-07*	33,0,0,0	6,0,6,0;5.23578223e-15*	23,0,0,0	2,0,4,0;4.52232103e-11*	21,0,0,0	3,0,1,0;0.00813993*	32,0,0,0	4,0,3,0;1.89252306e-07*	39,0,0,0	6,0,7,0;1.06826701e-17*	24,0,0,0	11,0,6,0;1.04423992e-13*	39,0,0,0	7,0,0,0;1.00000000	24,0,0,0	4,0,0,0;1.00000000	repeat	TE230850-denovo	-	-
scaffold12	158118	+	A	A->I	21,0,0,0	8,0,1,0;0.01554605*	34,0,0,0	9,0,4,0;2.22343005e-09*	29,0,0,0	2,0,4,0;4.52232103e-11*	23,0,0,0	8,0,0,0;1.00000000	39,0,0,0	7,0,0,0;1.00000000	39,0,0,0	12,0,3,0;7.79299371e-07*	27,0,0,0	14,0,4,0;1.49778998e-08*	32,0,0,0	6,0,0,0;1.00000000	26,0,0,0	3,0,1,0;0.00593707*	repeat	TE230850-denovo	-	-
scaffold12	158131	+	A	A->I	26,0,0,0	7,0,2,0;9.20675438e-05*	40,0,0,0	14,0,2,0;0.00020274*	30,0,0,0	4,0,0,0;1.00000000	28,0,0,0	6,0,1,0;0.01342064*	34,0,0,0	4,0,1,0;0.01098500*	48,0,0,0	17,0,3,0;1.86657774e-06*	30,0,0,0	14,0,3,0;2.50814306e-06*	33,0,0,0	4,0,0,0;1.00000000	28,0,0,0	4,0,1,0;0.00732011*	repeat	TE230850-denovo	-	-
scaffold12	158229	+	A	A->I	38,0,0,0	22,0,0,0;1.00000000	26,0,0,0	33,0,2,0;0.00095290*	28,0,0,0	16,0,2,0;0.00022979*	29,0,0,0	25,0,2,0;0.00088873*	26,0,0,0	22,0,2,0;0.00082944*	48,0,0,0	20,0,4,0;2.07731924e-08*	30,0,0,0	30,0,2,0;0.00121667*	38,0,0,0	17,0,1,0;0.03102868*	28,0,0,0	14,0,4,0;8.68578635e-09*	repeat	TE230852-denovo	-	-
scaffold12	204371	+	A	A->I	18,0,0,0	1,0,1,0;0.00400153	14,0,0,0	0,0,5,0;5.17964181e-15*	17,0,0,0	1,0,0,0;1.00000000	23,0,0,0	4,0,1,0;0.00993550*	17,0,0,0	0,0,0,0;1.00000000	25,0,0,0	2,0,1,0;0.00391772*	25,0,0,0	0,0,1,0;0.00229833	18,0,0,0	0,0,1,0;0.00225016	9,0,0,0	1,0,4,0;1.86932842e-11	intron	Aech_07698_intron-N10	-	-
scaffold12	228104	-	T	A->I	0,0,0,10	0,12,0,16;1.37470734e-15*	0,0,0,18	0,17,0,63;7.88252782e-16*	0,0,0,5	0,17,0,44;1.09222670e-15	0,0,0,8	0,9,0,12;6.95222610e-21	0,0,0,9	0,15,0,29;1.28138295e-32	0,0,0,17	0,42,0,53;5.20288543e-16*	0,0,0,14	0,8,0,17;1.35633841e-15*	0,0,0,13	0,31,0,35;7.33600766e-73*	0,0,0,8	0,30,0,48;1.59627624e-67	repeat	TE231048-denovo	-	-
scaffold12	229482	-	T	A->I	0,0,0,12	0,1,0,2;0.00578126*	0,0,0,15	0,0,0,11;1.00000000	0,0,0,17	0,5,0,8;4.24786745e-12*	0,0,0,13	0,0,0,4;1.00000000	0,0,0,18	0,1,0,1;0.00488218	0,0,0,16	0,5,0,14;3.06761523e-11*	0,0,0,17	0,0,0,1;1.00000000	0,0,0,23	0,3,0,4;1.50652331e-07*	0,0,0,14	0,1,0,7;0.01138354*	repeat	TE231058-denovo	-	-
scaffold12	229503	-	T	A->I	0,0,0,11	0,0,0,2;1.00000000	0,0,0,21	0,2,0,10;0.00011397*	0,0,0,20	0,4,0,8;1.30955935e-09*	0,0,0,19	0,0,0,5;1.00000000	0,0,0,18	0,0,0,1;1.00000000	0,0,0,21	0,3,0,19;2.49829831e-06*	0,0,0,24	0,0,0,2;1.00000000	0,0,0,23	0,2,0,6;7.79906788e-05*	0,0,0,17	0,3,0,7;2.86287587e-07*	-	-	-	-
scaffold12	229529	-	T	A->I	0,0,0,10	0,1,0,2;0.00578126*	0,0,0,24	0,6,0,11;5.91525636e-14*	0,0,0,23	0,5,0,11;1.39035648e-11*	0,0,0,19	0,2,0,2;1.92160377e-05*	0,0,0,15	0,2,0,0;4.33511777e-06	0,0,0,24	0,10,0,9;8.55095761e-25*	0,0,0,23	0,2,0,2;1.87162598e-05*	0,0,0,21	0,3,0,3;8.85942337e-08*	0,0,0,16	0,5,0,9;7.73410165e-12*	-	-	-	-
scaffold12	230068	-	T	A->I	0,0,0,34	0,1,0,9;0.01710670*	0,0,0,42	0,12,0,13;7.88252782e-16*	0,0,0,37	0,11,0,22;6.20040415e-16*	0,0,0,36	0,4,0,6;1.25100701e-09*	0,0,0,33	0,0,0,2;1.00000000	0,0,0,47	0,15,0,28;5.20288543e-16*	0,0,0,27	0,4,0,5;7.26058367e-10*	0,0,0,46	0,12,0,13;1.47042295e-15*	0,0,0,23	0,4,0,21;3.28303773e-08*	repeat	TE231059-denovo	-	-
scaffold12	230069	-	T	A->I	0,0,0,37	0,0,0,10;1.00000000	0,0,0,42	0,4,0,21;3.25635376e-08*	0,0,0,37	0,6,0,27;3.61083948e-12*	0,0,0,36	0,3,0,7;4.94280016e-07*	0,0,0,33	0,0,0,2;1.00000000	0,0,0,51	0,8,0,35;8.81059812e-16*	0,0,0,27	0,2,0,7;0.00010031*	0,0,0,46	0,3,0,21;6.82745785e-06*	0,0,0,22	0,3,0,22;4.75896307e-06*	repeat	TE231059-denovo	-	-
scaffold12	230076	-	T	A->I	0,0,0,36	0,2,0,9;0.00013727*	0,0,0,37	0,9,0,15;1.46671681e-20*	0,0,0,32	0,8,0,23;5.42192888e-17*	0,0,0,35	0,4,0,6;1.25100701e-09*	0,0,0,37	0,1,0,2;0.00702191*	0,0,0,45	0,8,0,36;5.20288543e-16*	0,0,0,25	0,3,0,5;2.32027218e-07*	0,0,0,35	0,6,0,15;4.52749811e-13*	0,0,0,20	0,6,0,18;5.76075729e-13*	repeat	TE231059-denovo	-	-
scaffold12	230268	-	T	A->I	0,0,0,20	0,0,0,2;1.00000000	0,0,0,29	0,3,0,2;2.63358482e-08*	0,0,0,21	0,0,0,4;1.00000000	0,0,0,25	0,0,0,1;1.00000000	0,0,0,23	0,1,0,2;0.00702191*	0,0,0,33	0,3,0,5;1.03316922e-07*	0,0,0,27	0,0,0,1;1.00000000	0,0,0,36	0,0,0,0;1.00000000	0,0,0,25	0,1,0,1;0.00309149	repeat	TE231059-denovo	-	-
scaffold12	230276	-	T	A->I	0,0,0,17	0,0,0,2;1.00000000	0,0,0,27	0,3,0,2;2.63358482e-08*	0,0,0,20	0,3,0,1;9.45003095e-09*	0,0,0,19	0,1,0,0;0.00231466	0,0,0,22	0,0,0,3;1.00000000	0,0,0,31	0,4,0,4;1.73024733e-10*	0,0,0,28	0,0,0,1;1.00000000	0,0,0,31	0,0,0,0;1.00000000	0,0,0,21	0,1,0,0;0.00160402	repeat	TE231059-denovo	-	-
scaffold12	230280	-	T	A->I	0,0,0,17	0,0,0,2;1.00000000	0,0,0,29	0,4,0,1;1.88375187e-11*	0,0,0,22	0,5,0,1;2.40130420e-14*	0,0,0,20	0,1,0,0;0.00231466	0,0,0,22	0,2,0,1;1.20000443e-05*	0,0,0,34	0,6,0,4;9.06010355e-16*	0,0,0,30	0,1,0,0;0.00229833	0,0,0,33	0,0,0,0;1.00000000	0,0,0,24	0,1,0,0;0.00160402	repeat	TE231059-denovo	-	-
scaffold12	230296	-	T	A->I	0,0,0,7	0,0,0,1;1.00000000	0,0,0,11	0,2,0,4;2.76337692e-05*	0,0,0,8	0,2,0,3;1.66224108e-05	0,0,0,19	0,0,0,1;1.00000000	0,0,0,19	0,0,0,2;1.00000000	0,0,0,28	0,3,0,6;1.52527174e-07*	0,0,0,11	0,0,0,0;1.00000000	0,0,0,11	0,0,0,0;1.00000000	0,0,0,7	0,0,0,0;1.00000000	repeat	TE231059-denovo	-	-
scaffold12	236748	-	A	U->A	18,0,0,1	41,0,0,3;3.55240187e-05*	23,0,0,0	86,0,0,23;6.48134671e-45*	19,0,0,1	70,0,0,14;6.20040415e-16*	15,0,0,0	52,0,0,5;1.99514286e-08*	15,0,0,0	58,0,0,8;6.52511853e-14*	29,0,0,1	54,0,0,9;5.20288543e-16*	36,0,0,1	9,0,0,1;0.01831957*	28,0,0,0	37,0,0,6;4.03272510e-11*	14,0,0,0	68,0,0,12;7.49751038e-16*	-	-	-	-
scaffold12	241183	-	T	A->I	0,0,0,32	0,4,0,1;3.08702045e-11*	0,0,0,43	0,5,0,5;1.08573337e-12*	0,0,0,28	0,2,0,4;2.45292465e-05*	0,0,0,21	0,2,0,3;3.08803019e-05*	0,0,0,31	0,0,0,0;1.00000000	0,0,0,39	0,3,0,7;2.14706607e-07*	0,0,0,24	0,1,0,0;0.00229833	0,0,0,34	0,0,0,3;1.00000000	0,0,0,18	0,4,0,1;1.86932842e-11*	repeat	TE231097-denovo	-	-
scaffold12	241190	-	T	A->I	0,0,0,34	0,2,0,4;4.05520806e-05*	0,0,0,39	0,3,0,13;1.21996800e-06*	0,0,0,36	0,0,0,10;1.00000000	0,0,0,22	0,2,0,3;3.08803019e-05*	0,0,0,33	0,0,0,0;1.00000000	0,0,0,41	0,0,0,17;1.00000000	0,0,0,26	0,1,0,0;0.00229833	0,0,0,34	0,2,0,4;4.36182033e-05*	0,0,0,21	0,2,0,6;5.12803639e-05*	repeat	TE231097-denovo	-	-
scaffold12	251923	+	A	A->I	32,0,0,0	0,0,1,0;0.00211436	36,0,0,0	0,0,1,0;0.00156410	33,0,0,0	0,0,0,0;1.00000000	23,0,0,0	0,0,3,0;5.47162162e-09*	27,0,0,0	0,0,0,0;1.00000000	55,0,0,0	0,0,0,0;1.00000000	30,0,0,0	0,0,0,0;1.00000000	33,0,0,0	0,0,0,0;1.00000000	32,0,0,0	2,0,0,0;1.00000000	repeat	TE231116-denovo	-	-
scaffold12	251926	+	A	A->I	39,0,0,0	0,0,1,0;0.00211436	34,0,0,0	0,0,1,0;0.00156410	35,0,0,0	0,0,0,0;1.00000000	28,0,0,0	0,0,3,0;5.47162162e-09*	26,0,0,0	0,0,0,0;1.00000000	57,0,0,0	0,0,1,0;0.00135328	33,0,0,0	0,0,0,0;1.00000000	34,0,0,0	0,0,0,0;1.00000000	33,0,0,0	2,0,0,0;1.00000000	repeat	TE231116-denovo	-	-
scaffold12	262817	+	C	C->G	0,28,0,0	0,1,0,0;1.00000000	0,26,0,0	0,8,0,0;1.00000000	0,32,0,0	0,13,0,0;1.00000000	0,21,0,0	0,1,0,0;1.00000000	0,28,0,0	0,0,0,0;1.00000000	0,36,0,0	0,6,0,0;1.00000000	0,32,0,0	0,2,0,0;1.00000000	0,23,0,0	0,0,0,0;1.00000000	0,16,0,0	0,10,3,0;6.57905033e-07*	-	-	-	-
scaffold12	264626	-	T	A->I	0,0,0,29	0,0,0,0;1.00000000	0,0,0,24	0,0,0,0;1.00000000	0,0,0,28	0,3,0,0;2.52251691e-09*	0,0,0,42	0,0,0,0;1.00000000	0,0,0,32	0,0,0,0;1.00000000	0,0,0,42	0,0,0,1;1.00000000	0,0,0,38	0,0,0,0;1.00000000	0,0,0,26	0,0,0,1;1.00000000	0,0,0,30	0,0,0,0;1.00000000	intron;repeat	Aech_07702_intron-N5;TE231139-denovo	-	-
scaffold12	346410	+	A	A->I	14,0,0,0	3,0,0,0;1.00000000	15,0,0,0	4,0,4,0;2.37216349e-10*	13,0,0,0	3,0,1,0;0.00538365*	11,0,0,0	0,0,1,0;0.00231466	14,0,0,0	0,0,0,0;1.00000000	17,0,0,0	4,0,3,0;6.59926972e-08*	16,0,0,0	5,0,1,0;0.01162988*	14,0,0,0	2,0,0,0;1.00000000	9,0,0,0	2,0,1,0;0.00453035	repeat	TE231296-denovo	-	-
scaffold12	346446	+	A	A->I	12,0,0,0	4,0,0,0;1.00000000	14,0,0,0	8,0,2,0;7.87932742e-05*	12,0,0,0	3,0,3,0;4.35870521e-08*	9,0,0,0	2,0,0,0;1.00000000	11,0,0,0	2,0,0,0;1.00000000	17,0,0,0	9,0,1,0;0.01250257*	11,0,0,0	4,0,1,0;0.00988757*	12,0,0,0	4,0,0,0;1.00000000	9,0,0,0	6,0,0,0;1.00000000	repeat	TE231296-denovo	-	-
scaffold12	346474	+	A	A->I	9,0,0,0	3,0,0,0;1.00000000	11,0,0,0	9,0,3,0;4.99516499e-07*	12,0,0,0	12,0,0,0;1.00000000	14,0,0,0	5,0,0,0;1.00000000	14,0,0,0	3,0,0,0;1.00000000	16,0,0,0	15,0,0,0;1.00000000	11,0,0,0	8,0,0,0;1.00000000	20,0,0,0	3,0,1,0;0.00792010*	12,0,0,0	9,0,0,0;1.00000000	repeat	TE231296-denovo	-	-
scaffold12	346498	+	A	A->I	11,0,0,0	1,0,2,0;9.05212677e-06*	14,0,0,0	6,0,3,0;1.99993229e-07*	11,0,0,0	6,0,4,0;5.70721475e-10*	15,0,0,0	1,0,2,0;1.00274149e-05*	13,0,0,0	0,0,1,0;0.00263337	18,0,0,0	6,0,4,0;4.98906611e-10*	11,0,0,0	5,0,1,0;0.01162988*	15,0,0,0	5,0,0,0;1.00000000	12,0,0,0	5,0,5,0;1.06828205e-12*	repeat	TE231296-denovo	-	-
scaffold12	346506	+	A	A->I	10,0,0,0	1,0,0,0;1.00000000	12,0,0,0	4,0,4,0;2.37216349e-10*	13,0,0,0	10,0,0,0;1.00000000	18,0,0,0	4,0,0,0;1.00000000	12,0,0,0	1,0,0,0;1.00000000	17,0,0,0	10,0,1,0;0.01370406*	13,0,0,0	5,0,1,0;0.01162988*	15,0,0,0	5,0,0,0;1.00000000	15,0,0,0	3,0,5,0;2.50038437e-13*	repeat	TE231296-denovo	-	-
scaffold12	346507	+	A	A->I	10,0,0,0	1,0,0,0;1.00000000	13,0,0,0	7,0,2,0;6.35184862e-05*	13,0,0,0	11,0,0,0;1.00000000	18,0,0,0	4,0,0,0;1.00000000	13,0,0,0	0,0,1,0;0.00263337	17,0,0,0	11,0,0,0;1.00000000	11,0,0,0	6,0,0,0;1.00000000	15,0,0,0	5,0,0,0;1.00000000	14,0,0,0	5,0,3,0;1.37000995e-07*	repeat	TE231296-denovo	-	-
scaffold12	346539	+	A	A->I	9,0,0,0	2,0,6,0;4.22304974e-16	9,0,0,0	3,0,12,0;9.39399998e-33	12,0,0,0	5,0,11,0;5.84887726e-29*	12,0,0,0	1,0,3,0;2.01470694e-08*	11,0,0,0	1,0,1,0;0.00488218	14,0,0,0	4,0,10,0;1.02384340e-26*	8,0,0,0	4,0,9,0;1.75281159e-23	12,0,0,0	1,0,3,0;1.97192291e-08*	11,0,0,0	0,0,13,0;2.28020917e-38*	repeat	TE231296-denovo	-	-
scaffold12	347398	+	A	A->I	19,0,0,0	6,0,2,0;7.26436476e-05*	24,0,0,0	13,0,3,0;1.21996800e-06*	21,0,0,0	10,0,7,0;1.03954579e-15*	22,0,0,0	6,0,1,0;0.01342064*	23,0,0,0	4,0,2,0;5.30745468e-05*	30,0,0,0	22,0,4,0;2.89624431e-08*	29,0,0,0	0,0,0,0;1.00000000	20,0,0,0	0,0,3,0;5.25259451e-09*	14,0,0,0	8,0,0,0;1.00000000	repeat	TE231299-denovo	-	-
scaffold12	347401	+	A	A->I	18,0,0,0	7,0,0,0;1.00000000	24,0,0,0	15,0,2,0;0.00022866*	20,0,0,0	12,0,3,0;8.72747179e-07*	23,0,0,0	7,0,0,0;1.00000000	24,0,0,0	2,0,4,0;1.26705986e-10*	32,0,0,0	21,0,2,0;0.00035129*	27,0,0,0	0,0,0,0;1.00000000	19,0,0,0	4,0,0,0;1.00000000	14,0,0,0	7,0,0,0;1.00000000	repeat	TE231299-denovo	-	-
scaffold12	347443	+	A	A->I	21,0,0,0	9,0,1,0;0.01710670*	11,0,0,0	15,0,2,0;0.00022866*	19,0,0,0	14,0,5,0;3.54538594e-11*	23,0,0,0	10,0,1,0;0.02011273*	27,0,0,0	6,0,1,0;0.01477604*	28,0,0,0	27,0,1,0;0.03361450*	22,0,0,0	8,0,0,0;1.00000000	28,0,0,0	7,0,2,0;9.87262638e-05*	22,0,0,0	14,0,4,0;8.68578635e-09*	repeat	TE231299-denovo	-	-
scaffold12	347450	+	A	A->I	24,0,0,0	12,0,0,0;1.00000000	12,0,0,0	14,0,3,0;1.47398716e-06*	20,0,0,0	24,0,0,0;1.00000000	21,0,0,0	13,0,0,0;1.00000000	24,0,0,0	8,0,0,0;1.00000000	29,0,0,0	30,0,0,0;1.00000000	22,0,0,0	7,0,0,0;1.00000000	23,0,0,0	8,0,2,0;0.00012177*	17,0,0,0	15,0,4,0;1.09301019e-08*	repeat	TE231299-denovo	-	-
scaffold12	347455	+	A	A->I	23,0,0,0	1,0,11,0;4.53072303e-31*	14,0,0,0	2,0,16,0;4.70469573e-45*	18,0,0,0	1,0,24,0;1.05655936e-69*	20,0,0,0	2,0,9,0;1.60584140e-24*	22,0,0,0	2,0,6,0;6.02467020e-16*	28,0,0,0	2,0,27,0;1.62218590e-77*	23,0,0,0	2,0,6,0;4.21182420e-16*	22,0,0,0	1,0,9,0;3.05804442e-25*	18,0,0,0	1,0,18,0;6.59322091e-52*	repeat	TE231299-denovo	-	-
scaffold12	347457	+	A	A->I	24,0,0,0	12,0,0,0;1.00000000	11,0,0,0	18,0,0,0;1.00000000	15,0,0,0	22,0,3,0;4.07746842e-06*	19,0,0,0	12,0,0,0;1.00000000	21,0,0,0	8,0,0,0;1.00000000	28,0,0,0	26,0,0,0;1.00000000	24,0,0,0	8,0,0,0;1.00000000	19,0,0,0	10,0,0,0;1.00000000	16,0,0,0	16,0,3,0;2.13708965e-06*	repeat	TE231299-denovo	-	-
scaffold12	347464	+	A	A->I	28,0,0,0	7,0,6,0;1.44875926e-14*	15,0,0,0	18,0,2,0;0.00031554*	18,0,0,0	19,0,7,0;2.00586780e-15*	23,0,0,0	10,0,2,0;0.00018009*	22,0,0,0	8,0,1,0;0.01853707*	28,0,0,0	13,0,11,0;2.49229054e-26*	26,0,0,0	5,0,4,0;7.26058367e-10*	23,0,0,0	5,0,5,0;1.98535834e-12*	16,0,0,0	13,0,6,0;1.22388724e-13*	repeat	TE231299-denovo	-	-
scaffold12	347465	+	A	A->I	26,0,0,0	2,0,11,0;2.85103724e-30*	15,0,0,0	4,0,17,0;1.90093284e-46*	17,0,0,0	4,0,22,0;5.25664956e-61*	21,0,0,0	2,0,9,0;1.60584140e-24*	24,0,0,0	2,0,7,0;9.53710847e-19*	27,0,0,0	1,0,23,0;7.73128681e-67*	25,0,0,0	1,0,8,0;2.05366846e-22*	24,0,0,0	1,0,9,0;3.05804442e-25*	15,0,0,0	2,0,16,0;4.42568514e-45*	repeat	TE231299-denovo	-	-
scaffold12	347473	+	A	A->I	25,0,0,0	1,0,12,0;5.59451191e-34*	18,0,0,0	8,0,8,0;1.37958981e-19*	17,0,0,0	11,0,14,0;7.36425798e-35*	21,0,0,0	5,0,4,0;7.62641498e-10*	23,0,0,0	3,0,3,0;1.11599366e-07*	30,0,0,0	11,0,12,0;1.53893035e-29*	22,0,0,0	5,0,4,0;7.26058367e-10*	31,0,0,0	8,0,4,0;2.79475927e-09*	18,0,0,0	6,0,7,0;1.49004659e-17*	repeat	TE231299-denovo	-	-
scaffold12	347483	+	A	A->I	24,0,0,0	12,0,4,0;8.52089960e-09*	20,0,0,0	18,0,2,0;0.00031554*	17,0,0,0	30,0,2,0;0.00072026*	21,0,0,0	10,0,4,0;5.60885263e-09*	22,0,0,0	7,0,1,0;0.01668158*	28,0,0,0	25,0,7,0;1.11872562e-14*	21,0,0,0	9,0,1,0;0.01831957*	31,0,0,0	9,0,2,0;0.00014739*	23,0,0,0	14,0,2,0;0.00020824*	repeat	TE231299-denovo	-	-
scaffold12	347500	+	A	A->I	28,0,0,0	17,0,1,0;0.02914111*	24,0,0,0	27,0,0,0;1.00000000	25,0,0,0	40,0,1,0;0.04939814*	21,0,0,0	14,0,0,0;1.00000000	26,0,0,0	14,0,2,0;0.00037423*	28,0,0,0	47,0,4,0;4.23941177e-07*	23,0,0,0	15,0,0,0;1.00000000	27,0,0,0	14,0,0,0;1.00000000	20,0,0,0	26,0,0,0;1.00000000	repeat	TE231299-denovo	-	-
scaffold12	347501	+	A	A->I	28,0,0,0	17,0,2,0;0.00040215*	23,0,0,0	22,0,4,0;3.83153985e-08*	24,0,0,0	41,0,0,0;1.00000000	21,0,0,0	14,0,0,0;1.00000000	28,0,0,0	12,0,4,0;1.17181913e-08*	27,0,0,0	50,0,1,0;0.05961939	21,0,0,0	12,0,2,0;0.00024034*	27,0,0,0	12,0,2,0;0.00023808*	20,0,0,0	25,0,1,0;0.03474553*	repeat	TE231299-denovo	-	-
scaffold12	347513	+	A	A->I	27,0,0,0	14,0,0,0;1.00000000	26,0,0,0	23,0,1,0;0.03135041*	23,0,0,0	35,0,3,0;1.38975902e-05*	21,0,0,0	12,0,0,0;1.00000000	23,0,0,0	11,0,2,0;0.00024876*	29,0,0,0	38,0,2,0;0.00105152*	24,0,0,0	13,0,0,0;1.00000000	25,0,0,0	12,0,1,0;0.02303499*	19,0,0,0	25,0,2,0;0.00058753*	repeat	TE231299-denovo	-	-
scaffold12	347526	+	A	A->I	27,0,0,0	12,0,1,0;0.02168737*	31,0,0,0	22,0,1,0;0.03010966*	22,0,0,0	37,0,2,0;0.00106370*	17,0,0,0	11,0,1,0;0.02177352*	25,0,0,0	9,0,4,0;5.06796437e-09*	29,0,0,0	46,0,3,0;2.68377583e-05*	26,0,0,0	13,0,0,0;1.00000000	26,0,0,0	11,0,1,0;0.02141510*	17,0,0,0	29,0,1,0;0.03982490*	repeat	TE231299-denovo	-	-
scaffold12	347578	+	A	A->I	18,0,0,0	5,0,6,0;4.29602800e-15*	23,0,0,0	13,0,14,0;4.30385527e-34*	24,0,0,0	10,0,17,0;1.83045573e-43*	22,0,1,0	3,0,3,0;9.07696338e-08*	26,0,0,0	2,0,5,0;2.37970132e-13*	33,0,0,0	14,0,26,0;7.42496431e-67*	27,0,0,0	4,0,5,0;9.70108816e-13*	29,0,0,0	5,0,9,0;5.36446416e-23*	24,0,0,0	6,0,7,0;1.47820998e-17*	repeat	TE231299-denovo	-	-
scaffold12	347579	+	A	A->I	17,0,0,0	9,0,3,0;7.86976503e-07*	22,0,0,0	14,0,12,0;1.65799021e-28*	24,0,0,0	17,0,11,0;6.20040415e-16*	22,0,0,0	4,0,3,0;1.53791409e-07*	23,0,0,0	5,0,2,0;7.28594895e-05*	34,0,0,0	22,0,18,0;1.94167780e-42*	27,0,0,0	6,0,3,0;3.40926317e-07*	28,0,0,0	6,0,8,0;6.55271730e-20*	23,0,0,0	9,0,4,0;2.21608311e-09*	repeat	TE231299-denovo	-	-
scaffold12	400349	-	T	A->U	0,0,0,27	0,0,0,49;1.00000000	0,0,0,28	0,0,0,62;1.00000000	0,0,0,27	0,0,0,31;1.00000000	0,0,0,28	0,0,0,60;1.00000000	0,0,0,26	0,0,0,27;1.00000000	0,0,0,54	0,0,0,37;1.00000000	0,0,0,36	0,0,0,134;1.00000000	0,0,0,25	0,0,0,31;1.00000000	0,0,0,19	3,0,0,39;2.14065528e-05*	CDS	Aech_07708_CDS-N10	-	-
scaffold12	419571	-	G	C->U	0,0,16,0	0,0,20,0;1.00000000	0,0,19,0	0,0,35,0;1.00000000	0,0,19,0	0,0,28,0;1.00000000	0,0,24,0	0,0,29,0;1.00000000	0,0,16,0	0,0,16,0;1.00000000	0,0,21,0	0,0,29,0;1.00000000	0,0,23,0	0,0,16,0;1.00000000	0,0,19,0	0,0,9,0;1.00000000	0,0,15,0	3,0,21,0;4.20663766e-06*	3UTR	Aech_07709_UTR3-N1	-	-
scaffold12	430591	+	A	A->I	19,0,0,0	1,0,0,0;1.00000000	26,0,0,0	8,0,2,0;7.87932742e-05*	25,0,0,0	5,0,4,0;3.48926814e-10*	15,0,0,0	3,0,0,0;1.00000000	19,0,0,0	1,0,0,0;1.00000000	35,0,0,0	7,0,1,0;0.01007545*	30,0,0,0	1,0,1,0;0.00432336	26,0,0,0	4,0,0,0;1.00000000	14,0,0,0	1,0,0,0;1.00000000	repeat	TE231576-denovo	-	-
scaffold12	430599	+	A	A->I	25,0,0,0	0,0,0,0;1.00000000	27,0,0,0	5,0,4,0;4.18860097e-10*	19,0,0,0	3,0,4,0;1.01552198e-10*	15,0,0,0	1,0,2,0;1.00274149e-05*	27,0,0,0	0,0,1,0;0.00263337	39,0,0,0	2,0,3,0;1.99524129e-08*	32,0,0,0	0,0,2,0;3.51301438e-06	26,0,0,0	1,0,4,0;3.43693272e-11*	15,0,0,0	0,0,0,0;1.00000000	repeat	TE231576-denovo	-	-
scaffold12	430600	+	A	A->I	24,0,0,0	0,0,0,0;1.00000000	28,0,0,0	8,0,1,0;0.01242452*	21,0,0,0	2,0,4,0;4.52232103e-11*	14,0,0,0	3,0,0,0;1.00000000	23,0,0,0	1,0,0,0;1.00000000	36,0,0,0	3,0,2,0;1.53122701e-05*	32,0,0,0	0,0,2,0;3.51301438e-06	23,0,0,0	3,0,2,0;2.98662829e-05*	15,0,0,0	0,0,0,0;1.00000000	repeat	TE231576-denovo	-	-
scaffold12	430601	+	A	A->I	22,0,0,0	0,0,0,0;1.00000000	23,0,0,0	6,0,3,0;1.98685536e-07*	20,0,0,0	2,0,4,0;4.52232103e-11*	15,0,0,0	1,0,2,0;1.00274149e-05*	22,0,0,0	1,0,0,0;1.00000000	36,0,0,0	5,0,0,0;1.00000000	32,0,0,0	1,0,0,0;1.00000000	24,0,0,0	4,0,0,0;1.00000000	13,0,0,0	0,0,0,0;1.00000000	repeat	TE231576-denovo	-	-
scaffold12	531927	+	A	A->I	27,0,0,0	14,0,10,0;4.80830587e-23*	27,0,0,0	12,0,14,0;2.10480711e-34*	24,0,0,0	8,0,25,0;5.51556145e-67*	24,0,0,0	8,0,7,0;1.14587210e-16*	22,0,0,0	2,0,3,0;5.89593802e-08*	33,0,0,0	10,0,13,0;1.46228599e-32*	30,0,0,0	16,0,5,0;1.25548189e-10*	36,0,0,0	5,0,10,0;9.56296339e-26*	21,0,0,0	10,0,30,0;5.08413482e-80*	-	-	-	-
scaffold12	531928	+	A	A->I	27,0,0,0	21,0,3,0;6.27861951e-06*	26,0,0,0	27,0,1,0;0.03628615*	23,0,0,0	31,0,2,0;0.00076578*	24,0,0,0	15,0,0,0;1.00000000	20,0,0,0	5,0,0,0;1.00000000	33,0,0,0	24,0,1,0;0.03016791*	30,0,0,0	23,0,0,0;1.00000000	36,0,0,0	14,0,0,0;1.00000000	23,0,0,0	37,0,1,0;0.04983954*	-	-	-	-
scaffold12	531932	+	A	A->I	27,0,0,0	13,0,8,0;3.71604932e-18*	28,0,0,0	15,0,12,0;2.91689659e-28*	23,0,0,0	22,0,9,0;1.65666090e-19*	26,0,0,0	11,0,2,0;0.00021130*	21,0,0,0	3,0,2,0;3.64139502e-05*	34,0,0,0	16,0,6,0;2.33245389e-13*	33,0,0,0	15,0,0,0;1.00000000	36,0,0,0	13,0,0,0;1.00000000	24,0,0,0	21,0,15,0;1.23376009e-15*	-	-	-	-
scaffold12	531933	+	A	A->I	27,0,0,0	19,0,3,0;4.82136584e-06*	27,0,0,0	24,0,4,0;5.10113652e-08*	23,0,0,0	29,0,2,0;0.00067658*	26,0,0,0	13,0,0,0;1.00000000	22,0,0,0	4,0,1,0;0.01098500*	35,0,0,0	21,0,1,0;0.02669560*	33,0,0,0	17,0,0,0;1.00000000	38,0,0,0	13,0,1,0;0.02466115*	23,0,0,0	30,0,6,0;7.42393177e-12*	-	-	-	-
scaffold12	531943	+	A	A->I	29,0,0,0	21,0,0,0;1.00000000	27,0,0,0	25,0,3,0;6.40523696e-06*	26,0,0,0	31,0,2,0;0.00076578*	25,0,0,0	13,0,1,0;0.02506090*	25,0,0,0	5,0,0,0;1.00000000	37,0,0,0	21,0,0,0;1.00000000	37,1,0,0	19,0,0,0;1.00000000	36,0,0,0	14,0,0,0;1.00000000	23,0,0,0	31,0,6,0;8.79929568e-12*	-	-	-	-
scaffold12	531984	+	A	A->I	18,0,0,0	11,0,2,0;0.00019098*	24,0,0,0	13,0,3,0;1.21845487e-06*	29,0,0,0	26,0,4,0;5.81258305e-08*	22,0,0,0	7,0,0,0;1.00000000	29,0,0,0	4,0,0,0;1.00000000	28,0,0,0	11,0,3,0;6.28235868e-07*	30,0,0,0	13,0,2,0;0.00027524*	27,0,0,0	6,0,1,0;0.01312761*	14,0,0,0	24,0,2,0;0.00054591*	-	-	-	-
scaffold12	531986	+	A	A->I	17,0,0,0	11,0,0,0;1.00000000	24,0,0,0	12,0,3,0;9.98243356e-07*	27,0,0,0	24,0,7,0;1.05624953e-14*	22,0,0,0	8,0,0,0;1.00000000	28,0,0,0	4,0,0,0;1.00000000	26,0,0,0	11,0,1,0;0.01489505*	30,0,0,0	14,0,2,0;0.00031252*	27,0,0,0	6,0,1,0;0.01312761*	15,0,0,0	24,0,4,0;5.16500486e-08*	-	-	-	-
scaffold12	531992	+	A	A->I	22,0,0,0	6,0,9,0;1.19874620e-22*	23,0,0,0	10,0,15,0;7.97407242e-38*	26,0,0,0	11,0,31,0;2.24368865e-82*	21,0,0,0	8,0,3,0;6.71667946e-07*	31,0,0,0	2,0,2,0;2.27412080e-05*	28,0,0,0	6,0,9,0;4.26003706e-23*	28,0,0,0	10,0,10,0;4.62893655e-24*	28,0,0,0	4,0,3,0;1.50652331e-07*	14,0,0,0	12,0,25,0;8.43939804e-65*	-	-	-	-
scaffold12	531994	+	A	A->I	20,0,0,0	16,0,0,0;1.00000000	20,0,0,0	25,0,2,0;0.00057163*	25,0,0,0	32,0,10,0;1.26736822e-20*	20,0,0,0	12,0,0,0;1.00000000	32,0,0,0	6,0,0,0;1.00000000	29,0,0,0	16,0,2,0;0.00021533*	27,0,0,0	18,0,1,0;0.03296058*	24,0,0,0	7,0,1,0;0.01482333*	13,0,0,0	33,0,6,0;1.22368534e-11*	-	-	-	-
scaffold12	532002	+	A	A->I	20,0,0,0	16,0,0,0;1.00000000	21,0,0,0	26,0,2,0;0.00061405*	28,0,0,0	41,0,3,0;2.12898947e-05*	20,0,0,0	11,0,0,0;1.00000000	30,0,0,0	5,0,1,0;0.01288322*	28,0,0,0	15,0,1,0;0.01964227*	27,0,0,0	18,0,0,0;1.00000000	22,0,0,0	8,0,0,0;1.00000000	13,0,0,0	39,0,1,0;0.05231931	-	-	-	-
scaffold12	532005	+	A	A->I	16,0,0,0	9,0,3,0;7.86976503e-07*	20,0,0,0	23,0,2,0;0.00049109*	24,0,0,0	37,0,6,0;1.84684928e-11*	20,0,0,0	12,0,0,0;1.00000000	28,0,0,0	6,0,0,0;1.00000000	28,0,0,0	14,0,1,0;0.01846815*	28,0,0,0	18,0,1,0;0.03296058*	22,0,0,0	6,0,2,0;7.79906788e-05*	13,0,0,0	27,0,9,0;1.23376009e-15*	-	-	-	-
scaffold12	532007	+	A	A->I	17,0,0,0	11,0,2,0;0.00019098*	18,0,0,0	26,0,1,0;0.03505639*	27,0,0,0	41,0,4,0;2.91160949e-07*	19,0,0,0	12,0,0,0;1.00000000	30,0,0,0	5,0,0,0;1.00000000	30,0,0,0	14,0,1,0;0.01846815*	30,0,0,0	20,0,0,0;1.00000000	19,0,0,0	7,0,1,0;0.01482333*	11,0,0,0	32,0,5,0;1.34618517e-09*	-	-	-	-
scaffold12	532013	+	A	A->I	15,0,0,0	13,0,1,0;0.02319291*	21,0,0,0	26,0,0,0;1.00000000	32,0,0,0	39,0,3,0;1.85219819e-05*	20,0,0,0	11,0,0,0;1.00000000	30,0,0,0	6,0,0,0;1.00000000	32,0,0,0	16,0,0,0;1.00000000	27,0,0,0	20,0,0,0;1.00000000	20,0,0,0	7,0,0,0;1.00000000	12,0,0,0	36,0,1,0;0.04858646*	-	-	-	-
scaffold12	532019	+	A	A->I	17,0,0,0	11,0,1,0;0.02018569*	22,0,0,0	26,0,1,0;0.03505639*	31,0,0,0	39,0,3,0;1.85219819e-05*	22,0,0,0	10,0,0,0;1.00000000	30,0,0,0	6,0,0,0;1.00000000	31,0,0,0	14,0,0,0;1.00000000	24,0,0,0	18,0,0,0;1.00000000	20,0,0,0	6,0,0,0;1.00000000	10,0,0,0	33,0,3,0;1.36947800e-05*	-	-	-	-
[truncated: 24,021 more rows]

## Sheet: Sites in PCR amplicons
Description: Summary for the experimental validation result of the 76 editing sites that were distributed in 16 PCR amplicons generated by Li et al (2014).
Genomic position	Reference base	Editing type	RNA-Seq		PCR validation
[truncated: 77 more rows]
