# Supplementary material for: RES-Scanner: a software package for genome-wide identification of RNA-editing sites
Source: Gigascience. 2016 Aug 18;5:37. doi: 10.1186/s13742-016-0143-4 (PMC4989487; doi:10.1186/s13742-016-0143-4)
Supplement: Additional file 4: — RNA-editing sites of the GM12878 human cell line (‘pre-aligned’ version). Identified by RES-Scanner using pre-aligned RNA reads in BAM format generated by Ramaswami et al. [22] as inputs. (XLSX 19036 kb) [file 13742_2016_143_MOESM4_ESM.xlsx]

## Sheet: Alu
Description: RNA-editing sites of the GM12878 human cell line indentified by RES-Scanner using pre-aligned RNA reads in BAM format generated by Ramaswami et al (2012) as inputs.
Chromosome_ID	Coordinate	Strand	Ref_base	Coverage(DNA)	DNA_BaseCount[A,C,G,T]	Bayesian_Genotype(DNA)	Bayesian_Posterior_Probability(DNA)	Coverage(RNA)	RNA_BaseCount[A,C,G,T]	RNA_Editing_Type	RNA_Editing_Level	P_value(RNA_editing)	FDR(RNA_editing)	Gene_ID	Gene_Name	Gene_Type	Gene_Feature
1	684727	-	T	45	0,0,0,45	TT	1	11	0,2,0,9	A->I	0.1818	0.00053966	0.00072912	ENSG00000235373	RP11-206L10.3	lincRNA	exon
1	689409	-	A	21	21,0,0,0	AA	1	3	1,0,0,2	U->A	0.6667	2.99368e-05	4.82006e-05	intergenic	intergenic	intergenic	intergenic
1	715746	+	A	36	35,1,0,0	AA	1	12	10,0,2,0	A->I	0.1667	0.00064623	0.00085421	ENSG00000237491	RP11-206L10.9	lincRNA	intron
1	716022	+	A	22	22,0,0,0	AA	1	7	5,0,2,0	A->I	0.2857	0.0002078	0.00029037	ENSG00000237491	RP11-206L10.9	lincRNA	intron
1	716070	+	A	16	16,0,0,0	AA	1	18	16,0,2,0	A->I	0.1111	0.0014793	0.00189071	ENSG00000237491	RP11-206L10.9	lincRNA	intron
1	764481	+	A	39	38,0,0,1	AA	1	57	55,2,0,0	A->C	0.0351	0.0142228	0.0168143	ENSG00000228794	LINC01128	processed_transcript	exon
1	1033517	-	T	16	0,0,0,16	TT	1	2	0,2,0,0	A->I	1	1e-05	1.73651e-05	ENSG00000131591	C1orf159	protein_coding	intron
1	1036697	-	T	42	0,0,0,42	TT	1	4	0,2,0,2	A->I	0.5	5.97473e-05	9.16563e-05	ENSG00000131591	C1orf159	protein_coding	intron
1	1036763	-	T	32	0,1,1,30	TT	1	3	0,2,0,1	A->I	0.6667	2.99368e-05	4.82006e-05	ENSG00000131591	C1orf159	protein_coding	intron
1	1156878	-	T	23	0,0,0,23	TT	1	21	0,4,0,17	A->I	0.1905	5.73296e-07	1.34894e-06	ENSG00000078808	SDF4	protein_coding	intron
1	1156882	-	T	24	0,0,0,24	TT	1	24	0,6,0,18	A->I	0.25	1.28182e-10	4.37895e-10	ENSG00000078808	SDF4	protein_coding	intron
1	1201179	-	T	41	0,1,0,40	TT	1	3	0,2,0,1	A->I	0.6667	2.99368e-05	4.82006e-05	ENSG00000160087	UBE2J2	protein_coding	intron
1	1251521	-	G	34	0,0,34,0	GG	1	56	0,0,54,2	C->A	0.0357	0.0137523	0.0165067	ENSG00000127054	CPSF3L	protein_coding	intron
1	1251540	-	T	35	0,0,0,35	TT	1	69	0,3,0,66	A->I	0.0435	0.00141767	0.00184542	ENSG00000127054	CPSF3L	protein_coding	exon
1	1251610	-	T	26	0,1,1,24	TT	1	61	0,3,0,58	A->I	0.0492	0.0009923	0.00131128	ENSG00000127054	CPSF3L	protein_coding	exon
1	1251631	-	T	30	0,0,0,30	TT	1	62	0,3,0,59	A->I	0.0484	0.00104031	0.00136716	ENSG00000127054	CPSF3L	protein_coding	exon
1	1251701	+	G	42	0,0,42,0	GG	1	7	2,0,5,0	G->A	0.2857	0.0002078	0.00029037	intergenic	intergenic	intergenic	intergenic
1	1251803	-	T	40	0,0,0,40	TT	1	56	0,2,0,54	A->I	0.0357	0.0137523	0.0165067	ENSG00000127054	CPSF3L	protein_coding	exon
1	1251844	-	T	41	0,1,0,40	TT	1	62	0,3,0,59	A->I	0.0484	0.00104031	0.00136716	ENSG00000127054	CPSF3L	protein_coding	exon
1	1251849	+	A	38	37,0,0,1	AA	1	14	11,0,3,0	A->I	0.2143	1.12142e-05	1.90702e-05	intergenic	intergenic	intergenic	intergenic
1	1251862	+	A	40	38,1,0,1	AA	1	13	11,0,2,0	A->I	0.1538	0.00076212	0.0010005	intergenic	intergenic	intergenic	intergenic
1	1251914	-	T	48	0,0,0,48	TT	1	57	0,3,0,54	A->I	0.0526	0.00081437	0.00108294	ENSG00000127054	CPSF3L	protein_coding	exon
1	1251927	-	T	43	0,0,0,43	TT	1	52	0,4,0,48	A->I	0.0769	2.39804e-05	4.10893e-05	ENSG00000127054	CPSF3L	protein_coding	exon
1	1252180	-	T	24	0,0,0,24	TT	1	40	0,15,0,25	A->I	0.375	1.33227e-15	7.65437e-15	ENSG00000127054	CPSF3L	protein_coding	exon
1	1252182	-	T	20	0,0,0,20	TT	1	40	0,8,0,32	A->I	0.2	7.04214e-13	2.96518e-12	ENSG00000127054	CPSF3L	protein_coding	exon
1	1252210	+	A	25	24,1,0,0	AA	1	3	1,0,2,0	A->I	0.6667	2.99368e-05	4.74448e-05	intergenic	intergenic	intergenic	intergenic
1	1252221	-	T	18	0,0,0,18	TT	1	22	0,2,0,20	A->I	0.0909	0.00221476	0.00282971	ENSG00000127054	CPSF3L	protein_coding	exon
1	1252222	-	T	20	0,0,0,20	TT	1	23	0,2,0,21	A->I	0.087	0.00242061	0.00308197	ENSG00000127054	CPSF3L	protein_coding	exon
1	1252441	-	T	18	0,0,0,18	TT	1	24	0,15,0,9	A->I	0.625	4.02567e-32	5.1957e-31	ENSG00000127054	CPSF3L	protein_coding	exon
1	1252468	-	T	34	0,0,0,34	TT	1	39	0,4,0,35	A->I	0.1026	7.52849e-06	1.62116e-05	ENSG00000127054	CPSF3L	protein_coding	exon
1	1252510	-	T	29	1,0,0,28	TT	1	31	0,4,0,27	A->I	0.129	2.93878e-06	6.47297e-06	ENSG00000127054	CPSF3L	protein_coding	exon
1	1252513	-	T	33	0,0,1,32	TT	1	30	0,3,0,27	A->I	0.1	0.00012043	0.00017784	ENSG00000127054	CPSF3L	protein_coding	exon
1	1252587	-	T	16	0,0,0,16	TT	1	21	0,3,0,18	A->I	0.1429	4.03009e-05	6.45943e-05	ENSG00000127054	CPSF3L	protein_coding	exon
1	1252652	-	T	21	0,0,0,21	TT	1	30	0,2,0,28	A->I	0.0667	0.00410127	0.00512813	ENSG00000127054	CPSF3L	protein_coding	exon
1	1252654	+	A	27	26,0,0,1	AA	1	9	7,0,2,0	A->I	0.2222	0.00035473	0.00048213	intergenic	intergenic	intergenic	intergenic
1	1252662	-	T	20	0,1,0,19	TT	0.9999	24	0,2,0,22	A->I	0.0833	0.00263513	0.00334507	ENSG00000127054	CPSF3L	protein_coding	exon
1	1252674	-	T	34	0,1,0,33	TT	1	25	0,2,0,23	A->I	0.08	0.00285826	0.00361609	ENSG00000127054	CPSF3L	protein_coding	exon
1	1252720	+	A	22	22,0,0,0	AA	1	7	5,0,2,0	A->I	0.2857	0.0002078	0.00029037	intergenic	intergenic	intergenic	intergenic
1	1252723	-	T	21	0,0,0,21	TT	1	26	0,3,0,23	A->I	0.1154	7.78568e-05	0.000119	ENSG00000127054	CPSF3L	protein_coding	exon
1	1253313	-	T	28	0,0,0,28	TT	1	8	0,2,0,6	A->I	0.25	0.00027648	0.00038567	ENSG00000127054,ENSG00000240731	CPSF3L,RP5-890O3.9	protein_coding,sense_intronic	intron,intron
1	1253357	-	T	28	0,0,0,28	TT	1	8	0,6,0,2	A->I	0.75	2.78484e-14	1.36021e-13	ENSG00000127054,ENSG00000240731	CPSF3L,RP5-890O3.9	protein_coding,sense_intronic	intron,intron
1	1253365	+	A	36	36,0,0,0	AA	1	6	3,0,3,0	A->I	0.5	6.27967e-07	1.42616e-06	intergenic	intergenic	intergenic	intergenic
1	1253511	+	A	16	16,0,0,0	AA	1	2	0,0,2,0	A->I	1	1e-05	1.70804e-05	intergenic	intergenic	intergenic	intergenic
1	1253523	-	T	13	0,0,0,13	TT	1	11	0,2,0,9	A->I	0.1818	0.00053966	0.00072912	ENSG00000127054,ENSG00000240731	CPSF3L,RP5-890O3.9	protein_coding,sense_intronic	intron,intron
1	1253524	+	A	13	13,0,0,0	AA	1	3	1,0,2,0	A->I	0.6667	2.99368e-05	4.74448e-05	intergenic	intergenic	intergenic	intergenic
1	1253793	-	T	28	0,0,0,28	TT	1	47	0,4,0,43	A->I	0.0851	1.59997e-05	2.75817e-05	ENSG00000127054,ENSG00000240731	CPSF3L,RP5-890O3.9	protein_coding,sense_intronic	intron,intron
1	1253794	-	T	19	0,0,0,19	TT	1	46	0,3,0,43	A->I	0.0652	0.00043359	0.00059591	ENSG00000127054,ENSG00000240731	CPSF3L,RP5-890O3.9	protein_coding,sense_intronic	intron,intron
1	1253803	-	T	29	0,0,0,29	TT	1	45	0,6,0,39	A->I	0.1333	7.32778e-09	2.2441e-08	ENSG00000127054,ENSG00000240731	CPSF3L,RP5-890O3.9	protein_coding,sense_intronic	intron,intron
1	1253869	-	T	44	0,0,0,44	TT	1	52	0,3,0,49	A->I	0.0577	0.00062238	0.00083975	ENSG00000127054,ENSG00000240731	CPSF3L,RP5-890O3.9	protein_coding,sense_intronic	intron,intron
1	1253944	-	T	28	0,0,0,28	TT	1	26	0,11,0,15	A->I	0.4231	6.66134e-16	4.57211e-15	ENSG00000127054,ENSG00000240731	CPSF3L,RP5-890O3.9	protein_coding,sense_intronic	intron,intron
1	1253956	-	T	29	0,0,0,29	TT	1	26	0,4,0,22	A->I	0.1538	1.41406e-06	3.1875e-06	ENSG00000127054,ENSG00000240731	CPSF3L,RP5-890O3.9	protein_coding,sense_intronic	intron,intron
1	1254016	-	T	18	0,0,0,18	TT	1	21	0,6,0,15	A->I	0.2857	5.21007e-11	2.01182e-10	ENSG00000240731,ENSG00000127054	RP5-890O3.9,CPSF3L	sense_intronic,protein_coding	exon,intron
1	1313833	+	A	21	21,0,0,0	AA	1	3	1,0,2,0	A->I	0.6667	2.99368e-05	4.74448e-05	intergenic	intergenic	intergenic	intergenic
1	1332692	-	G	35	0,0,35,0	GG	1	5	0,0,3,2	C->A	0.4	9.9369e-05	0.00014712	ENSG00000221978	CCNL2	protein_coding	intron
1	1333007	-	T	56	0,1,0,55	TT	1	14	0,3,0,11	A->I	0.2143	1.12142e-05	1.94097e-05	ENSG00000221978	CCNL2	protein_coding	intron
1	1333133	-	T	41	0,0,0,41	TT	1	9	0,2,0,7	A->I	0.2222	0.00035473	0.00048854	ENSG00000221978	CCNL2	protein_coding	intron
1	1338166	-	T	41	0,0,0,41	TT	1	49	0,14,0,35	A->I	0.2857	1.66533e-15	9.33525e-15	ENSG00000242485	MRPL20	protein_coding	intron
1	1338191	-	T	47	0,1,0,46	TT	1	39	0,2,0,37	A->I	0.0513	0.00685596	0.00841568	ENSG00000242485	MRPL20	protein_coding	intron
1	1338193	-	T	37	0,1,0,36	TT	1	38	0,2,0,36	A->I	0.0526	0.00651798	0.00801331	ENSG00000242485	MRPL20	protein_coding	intron
1	1338252	-	T	27	0,1,0,26	TT	1	17	0,10,0,7	A->I	0.5882	1.906e-21	1.70122e-20	ENSG00000242485	MRPL20	protein_coding	intron
1	1338264	-	T	33	0,0,0,33	TT	1	18	0,5,0,13	A->I	0.2778	2.61811e-09	8.30313e-09	ENSG00000242485	MRPL20	protein_coding	intron
1	1338265	-	T	32	0,0,0,32	TT	1	18	0,2,0,16	A->I	0.1111	0.0014793	0.00191868	ENSG00000242485	MRPL20	protein_coding	intron
1	1338319	-	T	37	0,0,0,37	TT	1	5	0,2,0,3	A->I	0.4	9.9369e-05	0.00014712	ENSG00000242485	MRPL20	protein_coding	intron
1	1338387	-	T	33	1,0,0,32	TT	1	10	0,2,0,8	A->I	0.2	0.00044247	0.00060275	ENSG00000242485	MRPL20	protein_coding	intron
1	1338784	-	T	51	0,0,0,51	TT	1	6	0,2,0,4	A->I	0.3333	0.00014874	0.0002143	ENSG00000242485	MRPL20	protein_coding	intron
1	1338851	-	T	45	0,0,1,44	TT	1	4	0,2,0,2	A->I	0.5	5.97473e-05	9.16563e-05	ENSG00000242485	MRPL20	protein_coding	intron
1	1339415	-	T	46	0,0,0,46	TT	1	17	0,2,0,15	A->I	0.1176	0.0013177	0.00171605	ENSG00000242485	MRPL20	protein_coding	intron
1	1339806	-	T	12	0,0,0,12	TT	1	13	0,2,0,11	A->I	0.1538	0.00076212	0.00101418	ENSG00000242485	MRPL20	protein_coding	intron
1	1340019	-	T	21	1,0,0,20	TT	1	32	0,4,0,28	A->I	0.125	3.35013e-06	7.36896e-06	ENSG00000242485	MRPL20	protein_coding	intron
1	1340135	-	T	37	1,1,0,35	TT	1	43	0,2,0,41	A->I	0.0465	0.00828532	0.0101087	ENSG00000242485	MRPL20	protein_coding	intron
1	1343468	+	A	27	26,0,1,0	AA	1	22	20,0,2,0	A->I	0.0909	0.00221476	0.00278831	intergenic	intergenic	intergenic	intergenic
1	1343506	+	A	38	38,0,0,0	AA	1	9	6,0,3,0	A->I	0.3333	2.61875e-06	5.67091e-06	intergenic	intergenic	intergenic	intergenic
1	1343597	+	A	23	23,0,0,0	AA	1	24	22,0,2,0	A->I	0.0833	0.00263513	0.0032969	intergenic	intergenic	intergenic	intergenic
1	1344208	+	A	21	21,0,0,0	AA	1	58	55,0,3,0	A->I	0.0517	0.00085677	0.00112393	intergenic	intergenic	intergenic	intergenic
1	1344254	+	A	24	23,1,0,0	AA	1	51	31,0,20,0	A->I	0.3922	1.55431e-15	8.53175e-15	intergenic	intergenic	intergenic	intergenic
1	1344255	+	A	22	22,0,0,0	AA	1	54	22,0,32,0	A->I	0.5926	7.2952e-66	1.69789e-64	intergenic	intergenic	intergenic	intergenic
1	1344423	+	A	21	20,0,0,1	AA	1	25	19,0,6,0	A->I	0.24	1.68204e-10	5.53877e-10	intergenic	intergenic	intergenic	intergenic
1	1344462	+	A	27	27,0,0,0	AA	1	20	16,0,4,0	A->I	0.2	4.65272e-07	1.07882e-06	intergenic	intergenic	intergenic	intergenic
1	1344520	+	A	30	30,0,0,0	AA	1	21	19,0,2,0	A->I	0.0952	0.00201765	0.00254813	ENSG00000272455	RP4-758J18.13	lincRNA	exon
1	1344742	+	A	34	34,0,0,0	AA	1	28	26,0,2,0	A->I	0.0714	0.00357883	0.0044311	ENSG00000272455	RP4-758J18.13	lincRNA	exon
1	1344757	+	A	37	36,0,0,1	AA	1	24	21,0,3,0	A->I	0.125	6.0896e-05	9.19942e-05	ENSG00000272455	RP4-758J18.13	lincRNA	exon
1	1344765	+	A	29	29,0,0,0	AA	1	22	17,0,5,0	A->I	0.2273	7.96246e-09	2.36588e-08	ENSG00000272455	RP4-758J18.13	lincRNA	exon
1	1344893	+	A	42	42,0,0,0	AA	1	34	27,0,7,0	A->I	0.2059	1.57874e-11	6.1026e-11	ENSG00000272455	RP4-758J18.13	lincRNA	exon
1	1344998	+	A	44	44,0,0,0	AA	1	74	64,0,10,0	A->I	0.1351	6.21725e-14	2.88858e-13	ENSG00000272455	RP4-758J18.13	lincRNA	exon
1	1345001	+	A	44	43,1,0,0	AA	1	71	20,0,51,0	A->I	0.7183	6.69751e-111	2.74623e-109	ENSG00000272455	RP4-758J18.13	lincRNA	exon
1	1345002	+	A	42	42,0,0,0	AA	1	70	65,0,5,0	A->I	0.0714	3.22543e-06	6.97387e-06	ENSG00000272455	RP4-758J18.13	lincRNA	exon
1	1345006	+	A	39	39,0,0,0	AA	1	70	68,0,2,0	A->I	0.0286	0.0209483	0.0244147	ENSG00000272455	RP4-758J18.13	lincRNA	exon
1	1345051	+	A	39	39,0,0,0	AA	1	86	81,0,5,0	A->I	0.0581	8.89955e-06	1.87252e-05	ENSG00000272455	RP4-758J18.13	lincRNA	exon
1	1404991	+	A	29	29,0,0,0	AA	1	15	9,0,6,0	A->I	0.4	4.88465e-12	1.92139e-11	ENSG00000215915	ATAD3C	protein_coding	exon
1	1405620	+	A	40	40,0,0,0	AA	1	2	0,0,2,0	A->I	1	1e-05	1.70804e-05	intergenic	intergenic	intergenic	intergenic
1	1418411	+	A	23	23,0,0,0	AA	1	18	16,0,2,0	A->I	0.1111	0.0014793	0.00189071	ENSG00000160072	ATAD3B	protein_coding	intron
1	1418455	+	A	29	25,2,1,1	AA	0.9998	18	15,0,3,0	A->I	0.1667	2.49023e-05	4.18151e-05	ENSG00000160072	ATAD3B	protein_coding	exon
1	1418536	+	A	35	35,0,0,0	AA	1	11	8,0,3,0	A->I	0.2727	5.11963e-06	1.09017e-05	ENSG00000160072	ATAD3B	protein_coding	intron
1	1418563	+	A	41	40,1,0,0	AA	1	12	9,0,3,0	A->I	0.25	6.81e-06	1.4405e-05	ENSG00000160072	ATAD3B	protein_coding	intron
1	1418596	+	A	27	25,2,0,0	AA	1	10	8,0,2,0	A->I	0.2	0.00044247	0.00059502	ENSG00000160072	ATAD3B	protein_coding	intron
1	1418685	+	A	39	37,1,0,1	AA	1	25	23,0,2,0	A->I	0.08	0.00285826	0.00356555	ENSG00000160072	ATAD3B	protein_coding	intron
1	1418726	+	A	42	41,0,0,1	AA	1	27	21,0,6,0	A->I	0.2222	2.7962e-10	9.13005e-10	ENSG00000160072	ATAD3B	protein_coding	intron
1	1418913	+	A	42	41,0,0,1	AA	1	16	13,0,3,0	A->I	0.1875	1.7171e-05	2.89948e-05	ENSG00000160072	ATAD3B	protein_coding	exon
1	1418919	+	A	41	41,0,0,0	AA	1	15	13,0,2,0	A->I	0.1333	0.00102163	0.00132475	ENSG00000160072	ATAD3B	protein_coding	exon
1	1419060	+	A	39	38,0,0,1	AA	1	30	24,0,6,0	A->I	0.2	5.56353e-10	1.77658e-09	ENSG00000160072	ATAD3B	protein_coding	exon
1	1419616	+	A	38	38,0,0,0	AA	1	20	18,0,2,0	A->I	0.1	0.00182933	0.00231876	ENSG00000160072	ATAD3B	protein_coding	exon
1	1419625	+	A	23	23,0,0,0	AA	1	19	16,0,3,0	A->I	0.1579	2.95015e-05	4.94374e-05	ENSG00000160072	ATAD3B	protein_coding	exon
1	1419641	+	A	30	30,0,0,0	AA	1	28	26,0,2,0	A->I	0.0714	0.00357883	0.0044311	ENSG00000160072	ATAD3B	protein_coding	exon
1	1419678	+	A	39	37,1,1,0	AA	1	31	29,0,2,0	A->I	0.0645	0.00437494	0.00538161	ENSG00000160072	ATAD3B	protein_coding	exon
1	1419690	+	A	35	35,0,0,0	AA	1	28	18,0,10,0	A->I	0.3571	9.99201e-16	6.4081e-15	ENSG00000160072	ATAD3B	protein_coding	exon
1	1419700	+	A	24	24,0,0,0	AA	1	18	11,0,7,0	A->I	0.3889	9.81437e-14	4.50778e-13	ENSG00000160072	ATAD3B	protein_coding	exon
1	1419702	+	A	36	35,1,0,0	AA	1	19	17,0,2,0	A->I	0.1053	0.00164986	0.00209954	ENSG00000160072	ATAD3B	protein_coding	exon
1	1419746	+	A	35	35,0,0,0	AA	1	24	11,0,13,0	A->I	0.5417	7.64227e-27	8.00486e-26	ENSG00000160072	ATAD3B	protein_coding	exon
1	1419768	+	A	28	28,0,0,0	AA	1	23	12,0,11,0	A->I	0.4783	7.77156e-16	5.10408e-15	ENSG00000160072	ATAD3B	protein_coding	exon
1	1419773	+	A	25	25,0,0,0	AA	1	24	5,0,19,0	A->I	0.7917	1.32403e-43	2.13837e-42	ENSG00000160072	ATAD3B	protein_coding	exon
1	1419835	+	A	30	29,0,1,0	AA	1	11	8,0,3,0	A->I	0.2727	5.11963e-06	1.09017e-05	ENSG00000160072	ATAD3B	protein_coding	exon
1	1419891	+	A	30	30,0,0,0	AA	1	20	18,0,2,0	A->I	0.1	0.00182933	0.00231876	ENSG00000160072	ATAD3B	protein_coding	exon
1	1419948	+	A	30	30,0,0,0	AA	1	24	22,0,2,0	A->I	0.0833	0.00263513	0.0032969	ENSG00000160072	ATAD3B	protein_coding	exon
1	1456222	+	A	28	28,0,0,0	AA	1	9	7,0,2,0	A->I	0.2222	0.00035473	0.00048213	ENSG00000197785	ATAD3A	protein_coding	intron
1	1456277	+	A	32	31,0,1,0	AA	1	7	5,0,2,0	A->I	0.2857	0.0002078	0.00029037	ENSG00000197785	ATAD3A	protein_coding	intron
1	1456278	+	A	38	37,0,0,1	AA	1	9	7,0,2,0	A->I	0.2222	0.00035473	0.00048213	ENSG00000197785	ATAD3A	protein_coding	intron
1	1456303	+	A	39	39,0,0,0	AA	1	12	7,0,5,0	A->I	0.4167	2.4587e-10	8.03703e-10	ENSG00000197785	ATAD3A	protein_coding	intron
1	1457180	+	A	43	43,0,0,0	AA	1	11	7,0,4,0	A->I	0.3636	3.24202e-08	8.18143e-08	ENSG00000197785	ATAD3A	protein_coding	intron
1	1457442	+	A	41	40,1,0,0	AA	1	18	15,0,3,0	A->I	0.1667	2.49023e-05	4.18151e-05	ENSG00000197785	ATAD3A	protein_coding	intron
1	1457519	+	A	29	29,0,0,0	AA	1	7	4,0,3,0	A->I	0.4286	1.09634e-06	2.43927e-06	ENSG00000197785	ATAD3A	protein_coding	intron
1	1457520	+	A	29	29,0,0,0	AA	1	9	4,0,5,0	A->I	0.5556	3.94264e-11	1.48081e-10	ENSG00000197785	ATAD3A	protein_coding	intron
1	1457561	+	A	42	42,0,0,0	AA	1	10	8,0,2,0	A->I	0.2	0.00044247	0.00059502	ENSG00000197785	ATAD3A	protein_coding	intron
1	1457565	+	A	38	36,0,0,2	AA	1	11	9,0,2,0	A->I	0.1818	0.00053966	0.00071916	ENSG00000197785	ATAD3A	protein_coding	intron
1	1457601	+	A	39	39,0,0,0	AA	1	15	11,0,4,0	A->I	0.2667	1.32751e-07	3.1869e-07	ENSG00000197785	ATAD3A	protein_coding	intron
1	1457604	+	A	40	40,0,0,0	AA	1	16	7,0,9,0	A->I	0.5625	3.54619e-19	2.77185e-18	ENSG00000197785	ATAD3A	protein_coding	intron
1	1457621	+	A	32	32,0,0,0	AA	1	12	5,0,7,0	A->I	0.5833	2.47007e-15	1.2861e-14	ENSG00000197785	ATAD3A	protein_coding	intron
1	1493078	-	T	48	0,0,0,48	TT	1	5	0,2,0,3	A->I	0.4	9.9369e-05	0.00014712	ENSG00000160075	SSU72	protein_coding	intron
1	1495077	-	T	31	0,1,1,29	TT	1	17	0,2,0,15	A->I	0.1176	0.0013177	0.00171605	ENSG00000160075	SSU72	protein_coding	intron
1	1495377	-	T	40	0,0,0,40	TT	1	12	0,2,0,10	A->I	0.1667	0.00064623	0.00086563	ENSG00000160075	SSU72	protein_coding	intron
1	1495378	-	T	31	0,0,0,31	TT	1	11	0,2,0,9	A->I	0.1818	0.00053966	0.00072912	ENSG00000160075	SSU72	protein_coding	intron
1	1495433	-	T	34	0,0,0,34	TT	1	8	0,2,0,6	A->I	0.25	0.00027648	0.00038567	ENSG00000160075	SSU72	protein_coding	intron
1	1496603	-	T	31	0,0,0,31	TT	1	15	0,3,0,12	A->I	0.2	1.39845e-05	2.41232e-05	ENSG00000160075	SSU72	protein_coding	intron
1	1496685	-	T	32	1,0,0,31	TT	1	21	0,2,0,19	A->I	0.0952	0.00201765	0.0025874	ENSG00000160075	SSU72	protein_coding	intron
1	1496735	-	T	19	0,0,0,19	TT	1	14	0,2,0,12	A->I	0.1429	0.00088728	0.00117346	ENSG00000160075	SSU72	protein_coding	intron
1	1498719	-	T	42	0,1,0,41	TT	1	114	0,4,0,110	A->I	0.0351	0.00050584	0.00068838	ENSG00000160075,ENSG00000215791	SSU72,AL645728.2	protein_coding,pseudogene	exon,exon
1	1498835	-	T	21	1,0,0,20	TT	1	74	0,3,0,71	A->I	0.0405	0.00173352	0.00223798	ENSG00000160075,ENSG00000215791	SSU72,AL645728.2	protein_coding,pseudogene	exon,exon
1	1498885	-	T	33	0,0,0,33	TT	1	71	0,2,0,69	A->I	0.0282	0.0215109	0.0254118	ENSG00000160075,ENSG00000215791	SSU72,AL645728.2	protein_coding,pseudogene	exon,exon
1	1498917	-	C	25	0,24,1,0	CC	1	43	4,39,0,0	G->U	0.093	1.11824e-05	1.94026e-05	ENSG00000160075,ENSG00000215791	SSU72,AL645728.2	protein_coding,pseudogene	exon,exon
1	1499110	-	T	29	0,0,0,29	TT	1	115	0,5,0,110	A->I	0.0435	3.63507e-05	5.83557e-05	ENSG00000160075,ENSG00000215791	SSU72,AL645728.2	protein_coding,pseudogene	exon,exon
1	1550270	-	C	34	1,33,0,0	CC	1	58	2,56,0,0	G->U	0.0345	0.0147002	0.0175999	ENSG00000272106	RP11-345P4.9	antisense	exon
1	1550409	-	G	24	0,0,24,0	GG	1	31	2,0,29,0	C->U	0.0645	0.00437494	0.00545785	ENSG00000272106	RP11-345P4.9	antisense	exon
1	1594962	-	T	18	0,0,0,18	TT	1	64	0,3,0,61	A->I	0.0469	0.00114066	0.00149801	ENSG00000189339	SLC35E2B	protein_coding	exon
1	1594975	-	T	21	0,0,0,21	TT	1	64	0,2,0,62	A->I	0.0312	0.0177063	0.0210769	ENSG00000189339	SLC35E2B	protein_coding	exon
1	1594977	-	T	22	0,0,0,22	TT	1	67	0,11,0,56	A->I	0.1642	2.66454e-15	1.42223e-14	ENSG00000189339	SLC35E2B	protein_coding	exon
1	1594986	-	T	25	0,0,0,25	TT	1	73	0,3,0,70	A->I	0.0411	0.00166715	0.00215264	ENSG00000189339	SLC35E2B	protein_coding	exon
1	1594999	-	T	27	0,0,0,27	TT	1	70	0,5,0,65	A->I	0.0714	3.22543e-06	7.10144e-06	ENSG00000189339	SLC35E2B	protein_coding	exon
1	1595006	-	T	33	0,0,0,33	TT	1	76	0,44,0,32	A->I	0.5789	2.44128e-89	7.91662e-88	ENSG00000189339	SLC35E2B	protein_coding	exon
1	1595007	-	T	31	0,0,0,31	TT	1	77	0,3,1,73	A->I	0.039	0.00194245	0.00249921	ENSG00000189339	SLC35E2B	protein_coding	exon
1	1595021	-	T	36	0,0,0,36	TT	1	75	0,3,0,72	A->I	0.04	0.00180152	0.00232539	ENSG00000189339	SLC35E2B	protein_coding	exon
1	1595025	-	T	30	0,0,0,30	TT	1	80	0,7,0,73	A->I	0.0875	8.20871e-09	2.50983e-08	ENSG00000189339	SLC35E2B	protein_coding	exon
1	1595031	-	T	33	1,0,0,32	TT	1	78	1,3,0,74	A->I	0.0385	0.00201541	0.00259257	ENSG00000189339	SLC35E2B	protein_coding	exon
1	1595047	-	T	30	0,0,0,30	TT	1	89	0,3,0,86	A->I	0.0337	0.00293198	0.00370862	ENSG00000189339	SLC35E2B	protein_coding	exon
1	1595048	-	T	29	0,0,0,29	TT	1	91	0,19,0,72	A->I	0.2088	3.10862e-15	1.64431e-14	ENSG00000189339	SLC35E2B	protein_coding	exon
1	1595074	-	T	36	0,0,0,36	TT	1	75	0,8,0,67	A->I	0.1067	1.39746e-10	4.77148e-10	ENSG00000189339	SLC35E2B	protein_coding	exon
1	1595077	-	T	32	0,0,0,32	TT	1	67	0,5,0,62	A->I	0.0746	2.5941e-06	5.76216e-06	ENSG00000189339	SLC35E2B	protein_coding	exon
1	1595180	-	T	22	0,0,0,22	TT	1	70	0,2,0,68	A->I	0.0286	0.0209483	0.0247635	ENSG00000189339	SLC35E2B	protein_coding	exon
1	1595514	-	T	26	0,0,0,26	TT	1	70	0,2,0,68	A->I	0.0286	0.0209483	0.0247635	ENSG00000189339	SLC35E2B	protein_coding	exon
1	1595539	-	T	32	0,0,1,31	TT	1	90	0,10,0,80	A->I	0.1111	4.57301e-13	1.9293e-12	ENSG00000189339	SLC35E2B	protein_coding	exon
1	1595540	-	T	36	1,0,0,35	TT	1	89	0,24,0,65	A->I	0.2697	2.77556e-15	1.47758e-14	ENSG00000189339	SLC35E2B	protein_coding	exon
1	1595586	-	T	37	0,0,0,37	TT	1	32	0,28,0,4	A->I	0.875	3.55228e-66	8.80322e-65	ENSG00000189339	SLC35E2B	protein_coding	exon
1	1605157	-	T	29	0,0,0,29	TT	1	19	0,2,0,17	A->I	0.1053	0.00164986	0.00213074	ENSG00000189339	SLC35E2B	protein_coding	intron
1	1637905	-	T	31	0,0,0,31	TT	1	3	0,2,0,1	A->I	0.6667	2.99368e-05	4.82006e-05	ENSG00000008128,ENSG00000268575	CDK11A,RP1-283E3.8	protein_coding,processed_transcript	intron,intron
1	1660850	-	T	41	0,0,0,41	TT	1	24	0,9,0,15	A->I	0.375	7.77156e-16	5.23392e-15	ENSG00000268575,ENSG00000215790	RP1-283E3.8,SLC35E2	processed_transcript,protein_coding	intron,intron
1	1660855	-	T	40	1,1,0,38	TT	1	26	0,8,0,18	A->I	0.3077	1.55431e-14	7.69312e-14	ENSG00000268575,ENSG00000215790	RP1-283E3.8,SLC35E2	processed_transcript,protein_coding	intron,intron
1	1660857	-	T	36	1,0,0,35	TT	1	25	0,2,0,23	A->I	0.08	0.00285826	0.00361609	ENSG00000268575,ENSG00000215790	RP1-283E3.8,SLC35E2	processed_transcript,protein_coding	intron,intron
1	1660858	-	T	41	0,2,0,39	TT	1	22	0,2,0,20	A->I	0.0909	0.00221476	0.00282971	ENSG00000268575,ENSG00000215790	RP1-283E3.8,SLC35E2	processed_transcript,protein_coding	intron,intron
1	1660887	-	T	36	0,0,0,36	TT	1	15	0,5,0,10	A->I	0.3333	9.2491e-10	3.01476e-09	ENSG00000268575,ENSG00000215790	RP1-283E3.8,SLC35E2	processed_transcript,protein_coding	intron,intron
1	1660917	-	T	37	0,0,0,37	TT	1	15	0,3,0,12	A->I	0.2	1.39845e-05	2.41232e-05	ENSG00000268575,ENSG00000215790	RP1-283E3.8,SLC35E2	processed_transcript,protein_coding	intron,intron
1	1660944	-	T	36	0,0,0,36	TT	1	16	0,5,0,11	A->I	0.3125	1.34178e-09	4.35816e-09	ENSG00000268575,ENSG00000215790	RP1-283E3.8,SLC35E2	processed_transcript,protein_coding	intron,intron
1	1660948	-	T	32	0,0,0,32	TT	1	16	0,4,0,12	A->I	0.25	1.76554e-07	4.30427e-07	ENSG00000268575,ENSG00000215790	RP1-283E3.8,SLC35E2	processed_transcript,protein_coding	intron,intron
1	1660957	-	T	43	0,0,1,42	TT	1	16	0,9,0,7	A->I	0.5625	3.54619e-19	2.85625e-18	ENSG00000268575,ENSG00000215790	RP1-283E3.8,SLC35E2	processed_transcript,protein_coding	intron,intron
1	1660958	-	T	41	0,0,1,40	TT	1	16	0,7,0,9	A->I	0.4375	3.58602e-14	1.74231e-13	ENSG00000268575,ENSG00000215790	RP1-283E3.8,SLC35E2	processed_transcript,protein_coding	intron,intron
1	1660989	-	T	36	0,0,1,35	TT	1	14	0,2,0,12	A->I	0.1429	0.00088728	0.00117346	ENSG00000268575,ENSG00000215790	RP1-283E3.8,SLC35E2	processed_transcript,protein_coding	intron,intron
1	1660993	-	T	29	0,0,0,29	TT	1	13	0,2,0,11	A->I	0.1538	0.00076212	0.00101418	ENSG00000268575,ENSG00000215790	RP1-283E3.8,SLC35E2	processed_transcript,protein_coding	intron,intron
1	1661023	-	T	31	0,0,0,31	TT	1	19	0,3,0,16	A->I	0.1579	2.95015e-05	5.02717e-05	ENSG00000268575,ENSG00000215790	RP1-283E3.8,SLC35E2	processed_transcript,protein_coding	intron,intron
1	1661036	-	T	22	1,0,0,21	TT	1	19	0,2,0,17	A->I	0.1053	0.00164986	0.00213074	ENSG00000268575,ENSG00000215790	RP1-283E3.8,SLC35E2	processed_transcript,protein_coding	intron,intron
1	1661047	-	T	29	0,0,0,29	TT	1	16	0,4,0,12	A->I	0.25	1.76554e-07	4.30427e-07	ENSG00000268575,ENSG00000215790	RP1-283E3.8,SLC35E2	processed_transcript,protein_coding	intron,intron
1	1661052	-	T	34	0,0,0,34	TT	1	17	0,4,0,13	A->I	0.2353	2.30295e-07	5.5971e-07	ENSG00000268575,ENSG00000215790	RP1-283E3.8,SLC35E2	processed_transcript,protein_coding	intron,intron
1	1661090	-	T	35	0,0,0,35	TT	1	18	0,2,0,16	A->I	0.1111	0.0014793	0.00191868	ENSG00000268575,ENSG00000215790	RP1-283E3.8,SLC35E2	processed_transcript,protein_coding	intron,intron
1	1661099	-	T	27	0,0,0,27	TT	1	16	0,4,0,12	A->I	0.25	1.76554e-07	4.30427e-07	ENSG00000268575,ENSG00000215790	RP1-283E3.8,SLC35E2	processed_transcript,protein_coding	intron,intron
1	1661104	-	T	19	0,0,0,19	TT	1	17	0,12,0,5	A->I	0.7059	6.09821e-27	6.62285e-26	ENSG00000268575,ENSG00000215790	RP1-283E3.8,SLC35E2	processed_transcript,protein_coding	intron,intron
1	1661410	-	T	34	1,0,0,33	TT	1	24	0,8,0,16	A->I	0.3333	7.77156e-15	3.8853e-14	ENSG00000268575,ENSG00000215790	RP1-283E3.8,SLC35E2	processed_transcript,protein_coding	intron,intron
1	1661492	-	T	42	1,2,0,39	TT	1	15	0,7,0,8	A->I	0.4667	2.03171e-14	1.00176e-13	ENSG00000268575,ENSG00000215790	RP1-283E3.8,SLC35E2	processed_transcript,protein_coding	intron,intron
1	1662604	-	T	21	0,1,0,20	TT	1	19	0,4,0,15	A->I	0.2105	3.7316e-07	8.81368e-07	ENSG00000268575,ENSG00000215790	RP1-283E3.8,SLC35E2	processed_transcript,protein_coding	intron,intron
1	1662610	-	T	29	2,0,0,27	TT	1	16	0,8,0,8	A->I	0.5	6.66134e-16	4.57211e-15	ENSG00000268575,ENSG00000215790	RP1-283E3.8,SLC35E2	processed_transcript,protein_coding	intron,intron
1	1662627	-	T	31	0,0,0,31	TT	1	21	0,16,0,5	A->I	0.7619	2.0048e-36	2.93631e-35	ENSG00000268575,ENSG00000215790	RP1-283E3.8,SLC35E2	processed_transcript,protein_coding	intron,intron
1	1662640	-	T	40	0,0,0,40	TT	1	22	0,2,0,20	A->I	0.0909	0.00221476	0.00282971	ENSG00000268575,ENSG00000215790	RP1-283E3.8,SLC35E2	processed_transcript,protein_coding	intron,intron
1	1662652	-	T	46	0,0,0,46	TT	1	22	0,7,0,15	A->I	0.3182	5.18141e-13	2.18284e-12	ENSG00000268575,ENSG00000215790	RP1-283E3.8,SLC35E2	processed_transcript,protein_coding	intron,intron
1	1662694	-	T	22	1,0,1,20	TT	1	14	0,7,0,7	A->I	0.5	1.11022e-14	5.5086e-14	ENSG00000268575,ENSG00000215790	RP1-283E3.8,SLC35E2	processed_transcript,protein_coding	intron,intron
1	1662707	-	T	21	0,0,0,21	TT	1	14	0,2,0,12	A->I	0.1429	0.00088728	0.00117346	ENSG00000268575,ENSG00000215790	RP1-283E3.8,SLC35E2	processed_transcript,protein_coding	intron,intron
1	1662708	-	T	24	1,0,0,23	TT	1	14	0,2,0,12	A->I	0.1429	0.00088728	0.00117346	ENSG00000268575,ENSG00000215790	RP1-283E3.8,SLC35E2	processed_transcript,protein_coding	intron,intron
1	1662729	-	T	18	0,0,0,18	TT	1	21	0,5,0,16	A->I	0.2381	6.16904e-09	1.9169e-08	ENSG00000268575,ENSG00000215790	RP1-283E3.8,SLC35E2	processed_transcript,protein_coding	intron,intron
1	1662733	-	T	28	0,0,0,28	TT	1	22	0,6,0,16	A->I	0.2727	7.14442e-11	2.75316e-10	ENSG00000268575,ENSG00000215790	RP1-283E3.8,SLC35E2	processed_transcript,protein_coding	intron,intron
1	1662754	-	T	35	0,0,0,35	TT	1	30	0,5,0,25	A->I	0.1667	4.219e-08	1.07971e-07	ENSG00000268575,ENSG00000215790	RP1-283E3.8,SLC35E2	processed_transcript,protein_coding	intron,intron
1	1662764	-	T	24	0,1,0,23	TT	1	24	0,8,0,16	A->I	0.3333	7.77156e-15	3.8853e-14	ENSG00000268575,ENSG00000215790	RP1-283E3.8,SLC35E2	processed_transcript,protein_coding	intron,intron
1	1663152	-	T	33	0,0,0,33	TT	1	37	0,2,0,35	A->I	0.0541	0.00618786	0.00761993	ENSG00000268575,ENSG00000215790	RP1-283E3.8,SLC35E2	processed_transcript,protein_coding	intron,intron
1	1663222	-	T	33	0,0,0,33	TT	1	41	0,4,0,37	A->I	0.0976	9.22265e-06	1.97674e-05	ENSG00000268575,ENSG00000215790	RP1-283E3.8,SLC35E2	processed_transcript,protein_coding	intron,intron
1	1663268	-	T	26	1,1,0,24	TT	1	32	0,2,0,30	A->I	0.0625	0.00465684	0.00579563	ENSG00000268575,ENSG00000215790	RP1-283E3.8,SLC35E2	processed_transcript,protein_coding	intron,intron
1	1663407	-	T	31	0,0,0,31	TT	1	68	0,2,0,66	A->I	0.0294	0.019842	0.0235108	ENSG00000268575,ENSG00000215790	RP1-283E3.8,SLC35E2	processed_transcript,protein_coding	intron,intron
1	1663440	-	T	32	1,0,0,31	TT	1	66	0,2,0,64	A->I	0.0303	0.0187612	0.022285	ENSG00000268575,ENSG00000215790	RP1-283E3.8,SLC35E2	processed_transcript,protein_coding	intron,intron
1	1663453	-	T	21	1,0,0,20	TT	1	62	0,2,0,60	A->I	0.0323	0.0166775	0.0198897	ENSG00000268575,ENSG00000215790	RP1-283E3.8,SLC35E2	processed_transcript,protein_coding	intron,intron
1	1663560	-	T	20	0,1,1,18	TT	0.9999	44	0,2,0,42	A->I	0.0455	0.00866176	0.0105536	ENSG00000268575,ENSG00000215790	RP1-283E3.8,SLC35E2	processed_transcript,protein_coding	intron,intron
1	1663629	-	T	19	0,0,2,17	TT	0.9869	28	0,4,0,24	A->I	0.1429	1.92688e-06	4.28866e-06	ENSG00000268575,ENSG00000215790	RP1-283E3.8,SLC35E2	processed_transcript,protein_coding	intron,intron
1	1663695	-	A	35	33,0,1,1	AA	1	20	18,0,2,0	U->C	0.1	0.00182933	0.00235433	ENSG00000215790,ENSG00000268575	SLC35E2,RP1-283E3.8	protein_coding,processed_transcript	exon,intron
1	1664394	-	T	36	0,0,1,35	TT	1	5	0,2,0,3	A->I	0.4	9.9369e-05	0.00014712	ENSG00000268575,ENSG00000215790	RP1-283E3.8,SLC35E2	processed_transcript,protein_coding	intron,intron
1	1664434	-	T	34	1,0,1,32	TT	1	6	0,5,0,1	A->I	0.8333	1.89237e-12	7.77328e-12	ENSG00000268575,ENSG00000215790	RP1-283E3.8,SLC35E2	processed_transcript,protein_coding	intron,intron
1	1664475	-	T	31	1,0,0,30	TT	1	9	0,5,0,4	A->I	0.5556	3.94264e-11	1.52552e-10	ENSG00000268575,ENSG00000215790	RP1-283E3.8,SLC35E2	processed_transcript,protein_coding	intron,intron
1	1664497	-	T	33	0,0,1,32	TT	1	8	0,5,0,3	A->I	0.625	1.75691e-11	6.91915e-11	ENSG00000268575,ENSG00000215790	RP1-283E3.8,SLC35E2	processed_transcript,protein_coding	intron,intron
1	1664501	-	T	34	0,1,0,33	TT	1	5	0,2,0,3	A->I	0.4	9.9369e-05	0.00014712	ENSG00000268575,ENSG00000215790	RP1-283E3.8,SLC35E2	processed_transcript,protein_coding	intron,intron
1	1664515	-	T	38	2,0,0,36	TT	1	10	0,2,0,8	A->I	0.2	0.00044247	0.00060275	ENSG00000268575,ENSG00000215790	RP1-283E3.8,SLC35E2	processed_transcript,protein_coding	intron,intron
1	1664539	-	T	30	0,0,0,30	TT	1	18	0,2,0,16	A->I	0.1111	0.0014793	0.00191868	ENSG00000268575,ENSG00000215790	RP1-283E3.8,SLC35E2	processed_transcript,protein_coding	intron,intron
1	1664578	-	T	33	0,0,0,33	TT	1	20	0,6,0,14	A->I	0.3	3.7316e-11	1.45767e-10	ENSG00000268575,ENSG00000215790	RP1-283E3.8,SLC35E2	processed_transcript,protein_coding	intron,intron
1	1664795	-	T	23	0,0,0,23	TT	1	7	0,2,0,5	A->I	0.2857	0.0002078	0.00029402	ENSG00000268575,ENSG00000215790	RP1-283E3.8,SLC35E2	processed_transcript,protein_coding	intron,intron
1	1664817	-	T	27	0,0,0,27	TT	1	11	0,2,0,9	A->I	0.1818	0.00053966	0.00072912	ENSG00000268575,ENSG00000215790	RP1-283E3.8,SLC35E2	processed_transcript,protein_coding	intron,intron
1	1664855	-	T	31	0,0,0,31	TT	1	23	0,2,0,21	A->I	0.087	0.00242061	0.00308197	ENSG00000268575,ENSG00000215790	RP1-283E3.8,SLC35E2	processed_transcript,protein_coding	intron,intron
1	1664912	-	T	28	0,0,0,28	TT	1	20	0,15,0,5	A->I	0.75	4.83055e-34	6.61837e-33	ENSG00000268575,ENSG00000215790	RP1-283E3.8,SLC35E2	processed_transcript,protein_coding	intron,intron
1	1664914	-	T	24	0,0,0,24	TT	1	18	0,7,0,11	A->I	0.3889	9.81437e-14	4.67341e-13	ENSG00000268575,ENSG00000215790	RP1-283E3.8,SLC35E2	processed_transcript,protein_coding	intron,intron
1	1664915	-	T	22	0,0,0,22	TT	1	19	0,11,0,8	A->I	0.5789	2.33525e-23	2.28192e-22	ENSG00000268575,ENSG00000215790	RP1-283E3.8,SLC35E2	processed_transcript,protein_coding	intron,intron
1	1665097	-	T	23	0,0,0,23	TT	1	6	0,3,0,3	A->I	0.5	6.27967e-07	1.44935e-06	ENSG00000268575,ENSG00000215790	RP1-283E3.8,SLC35E2	processed_transcript,protein_coding	intron,intron
1	1665099	-	T	19	0,0,0,19	TT	1	6	0,3,0,3	A->I	0.5	6.27967e-07	1.44935e-06	ENSG00000268575,ENSG00000215790	RP1-283E3.8,SLC35E2	processed_transcript,protein_coding	intron,intron
1	1665858	-	T	51	1,1,1,48	TT	1	15	0,5,0,10	A->I	0.3333	9.2491e-10	3.01476e-09	ENSG00000268575,ENSG00000215790	RP1-283E3.8,SLC35E2	processed_transcript,protein_coding	intron,intron
1	1665859	-	T	53	2,0,1,50	TT	1	15	0,3,0,12	A->I	0.2	1.39845e-05	2.41232e-05	ENSG00000268575,ENSG00000215790	RP1-283E3.8,SLC35E2	processed_transcript,protein_coding	intron,intron
1	1665874	-	T	58	1,1,1,55	TT	1	15	0,3,0,12	A->I	0.2	1.39845e-05	2.41232e-05	ENSG00000268575,ENSG00000215790	RP1-283E3.8,SLC35E2	processed_transcript,protein_coding	intron,intron
1	1667748	-	T	45	0,0,0,45	TT	1	35	0,2,0,33	A->I	0.0571	0.00555136	0.00686285	ENSG00000268575,ENSG00000215790	RP1-283E3.8,SLC35E2	processed_transcript,protein_coding	exon,intron
1	1678957	+	A	44	44,0,0,0	AA	1	10	3,0,7,0	A->I	0.7	3.76332e-16	2.59387e-15	intergenic	intergenic	intergenic	intergenic
1	1679001	+	A	24	24,0,0,0	AA	1	2	0,0,2,0	A->I	1	1e-05	1.70804e-05	intergenic	intergenic	intergenic	intergenic
1	1697233	-	T	20	0,0,0,20	TT	1	4	0,2,0,2	A->I	0.5	5.97473e-05	9.16563e-05	ENSG00000008130	NADK	protein_coding	intron
1	1704998	-	T	21	0,0,0,21	TT	1	4	0,2,0,2	A->I	0.5	5.97473e-05	9.16563e-05	ENSG00000008130	NADK	protein_coding	intron
1	1723902	-	T	33	0,1,0,32	TT	1	7	0,2,0,5	A->I	0.2857	0.0002078	0.00029402	ENSG00000078369	GNB1	protein_coding	intron
1	1725724	-	T	32	0,0,0,32	TT	1	8	0,3,0,5	A->I	0.375	1.74998e-06	3.90032e-06	ENSG00000078369	GNB1	protein_coding	intron
1	1729072	-	T	33	0,1,0,32	TT	1	6	0,2,0,4	A->I	0.3333	0.00014874	0.0002143	ENSG00000078369	GNB1	protein_coding	intron
1	1729148	-	T	26	0,0,0,26	TT	1	8	0,2,0,6	A->I	0.25	0.00027648	0.00038567	ENSG00000078369	GNB1	protein_coding	intron
1	1734922	-	T	38	0,0,0,38	TT	1	6	0,2,0,4	A->I	0.3333	0.00014874	0.0002143	ENSG00000078369	GNB1	protein_coding	intron
1	1736787	-	T	22	0,0,0,22	TT	1	6	0,2,0,4	A->I	0.3333	0.00014874	0.0002143	ENSG00000078369	GNB1	protein_coding	intron
1	1751080	-	T	24	0,0,0,24	TT	1	7	0,2,0,5	A->I	0.2857	0.0002078	0.00029402	ENSG00000078369	GNB1	protein_coding	intron
1	1751630	-	T	34	0,1,0,33	TT	1	9	0,6,0,3	A->I	0.6667	8.33188e-14	3.98335e-13	ENSG00000078369	GNB1	protein_coding	intron
1	1751633	-	T	32	1,0,0,31	TT	1	9	0,3,0,6	A->I	0.3333	2.61875e-06	5.77202e-06	ENSG00000078369	GNB1	protein_coding	intron
1	1753356	-	T	26	0,0,0,26	TT	1	10	0,3,0,7	A->I	0.3	3.73221e-06	8.14939e-06	ENSG00000078369	GNB1	protein_coding	intron
1	1754035	-	T	21	1,0,0,20	TT	1	2	0,2,0,0	A->I	1	1e-05	1.73651e-05	ENSG00000078369	GNB1	protein_coding	intron
1	1755449	-	T	33	0,1,0,32	TT	1	8	0,2,0,6	A->I	0.25	0.00027648	0.00038567	ENSG00000078369	GNB1	protein_coding	intron
1	1772532	-	T	28	0,0,0,28	TT	1	3	0,2,0,1	A->I	0.6667	2.99368e-05	4.82006e-05	ENSG00000078369	GNB1	protein_coding	intron
1	1784018	-	T	25	1,0,1,23	TT	1	7	0,2,0,5	A->I	0.2857	0.0002078	0.00029402	ENSG00000078369	GNB1	protein_coding	intron
1	1802858	-	T	29	0,0,0,29	TT	1	2	0,2,0,0	A->I	1	1e-05	1.73651e-05	ENSG00000078369	GNB1	protein_coding	intron
1	1811915	-	T	17	0,0,0,17	TT	1	4	0,2,0,2	A->I	0.5	5.97473e-05	9.16563e-05	ENSG00000078369	GNB1	protein_coding	intron
1	1813637	-	T	35	0,1,0,34	TT	1	7	0,2,0,5	A->I	0.2857	0.0002078	0.00029402	ENSG00000078369	GNB1	protein_coding	intron
1	1814595	-	T	35	0,0,1,34	TT	1	2	0,2,0,0	A->I	1	1e-05	1.73651e-05	ENSG00000078369	GNB1	protein_coding	intron
1	1819232	-	T	41	0,0,0,41	TT	1	7	0,2,0,5	A->I	0.2857	0.0002078	0.00029402	ENSG00000078369	GNB1	protein_coding	intron
1	1819233	-	T	35	0,0,0,35	TT	1	6	0,4,0,2	A->I	0.6667	1.49242e-09	4.76446e-09	ENSG00000078369	GNB1	protein_coding	intron
1	1843778	+	A	35	35,0,0,0	AA	1	3	1,0,2,0	A->I	0.6667	2.99368e-05	4.74448e-05	intergenic	intergenic	intergenic	intergenic
1	2123012	-	T	28	1,0,0,27	TT	1	9	0,2,0,7	A->I	0.2222	0.00035473	0.00048854	ENSG00000162585	C1orf86	protein_coding	exon
1	2298202	-	T	36	1,0,1,34	TT	1	13	0,6,0,7	A->I	0.4615	1.68421e-12	7.00382e-12	ENSG00000116151	MORN1	protein_coding	intron
1	2298206	-	T	32	1,2,0,29	TT	0.9999	13	0,2,0,11	A->I	0.1538	0.00076212	0.00101418	ENSG00000116151	MORN1	protein_coding	intron
1	2298212	-	T	29	0,0,0,29	TT	1	12	0,3,0,9	A->I	0.25	6.81e-06	1.46683e-05	ENSG00000116151	MORN1	protein_coding	intron
1	2298887	-	T	30	1,1,0,28	TT	1	9	0,3,0,6	A->I	0.3333	2.61875e-06	5.77202e-06	ENSG00000116151	MORN1	protein_coding	intron
1	2299151	-	T	30	0,0,0,30	TT	1	3	0,2,0,1	A->I	0.6667	2.99368e-05	4.82006e-05	ENSG00000116151	MORN1	protein_coding	intron
1	2300235	-	T	34	0,0,0,34	TT	1	15	0,2,0,13	A->I	0.1333	0.00102163	0.00134294	ENSG00000116151	MORN1	protein_coding	intron
1	2300253	-	T	33	0,0,0,33	TT	1	8	0,2,0,6	A->I	0.25	0.00027648	0.00038567	ENSG00000116151	MORN1	protein_coding	intron
1	2300263	-	T	38	0,0,0,38	TT	1	10	0,3,0,7	A->I	0.3	3.73221e-06	8.14939e-06	ENSG00000116151	MORN1	protein_coding	intron
1	2300316	-	T	46	0,0,0,46	TT	1	13	0,5,0,8	A->I	0.3846	3.98487e-10	1.33239e-09	ENSG00000116151	MORN1	protein_coding	intron
1	2300330	-	T	45	1,0,0,44	TT	1	8	0,4,0,4	A->I	0.5	6.92944e-09	2.12292e-08	ENSG00000116151	MORN1	protein_coding	intron
1	2300546	-	T	30	0,0,0,30	TT	1	5	0,4,0,1	A->I	0.8	4.98735e-10	1.63972e-09	ENSG00000116151	MORN1	protein_coding	intron
1	2300586	-	T	38	1,0,0,37	TT	1	12	0,4,0,8	A->I	0.3333	4.85074e-08	1.23736e-07	ENSG00000116151	MORN1	protein_coding	intron
1	2300601	-	T	24	0,0,0,24	TT	1	8	0,7,0,1	A->I	0.875	2.52282e-17	1.81537e-16	ENSG00000116151	MORN1	protein_coding	intron
1	2300609	-	T	20	0,0,0,20	TT	1	5	0,3,0,2	A->I	0.6	3.1473e-07	7.44834e-07	ENSG00000116151	MORN1	protein_coding	intron
1	2300730	-	T	24	0,0,0,24	TT	1	9	0,4,0,5	A->I	0.4444	1.24415e-08	3.76299e-08	ENSG00000116151	MORN1	protein_coding	intron
1	2302169	-	T	32	0,0,0,32	TT	1	5	0,2,0,3	A->I	0.4	9.9369e-05	0.00014712	ENSG00000116151	MORN1	protein_coding	intron
1	2302195	-	T	20	0,0,0,20	TT	1	6	0,5,0,1	A->I	0.8333	1.89237e-12	7.77328e-12	ENSG00000116151	MORN1	protein_coding	intron
1	2302209	-	T	21	0,0,0,21	TT	1	5	0,2,0,3	A->I	0.4	9.9369e-05	0.00014712	ENSG00000116151	MORN1	protein_coding	intron
1	2302269	-	T	26	0,0,0,26	TT	1	3	0,3,0,0	A->I	1	3.16228e-08	8.14643e-08	ENSG00000116151	MORN1	protein_coding	intron
1	2302477	-	T	24	0,0,0,24	TT	1	8	0,2,0,6	A->I	0.25	0.00027648	0.00038567	ENSG00000116151	MORN1	protein_coding	intron
1	2302572	-	T	24	0,0,0,24	TT	1	5	0,2,0,3	A->I	0.4	9.9369e-05	0.00014712	ENSG00000116151	MORN1	protein_coding	intron
1	2302585	-	T	30	0,1,1,28	TT	1	6	0,2,0,4	A->I	0.3333	0.00014874	0.0002143	ENSG00000116151	MORN1	protein_coding	intron
1	2302586	-	T	27	0,1,1,25	TT	1	6	0,2,0,4	A->I	0.3333	0.00014874	0.0002143	ENSG00000116151	MORN1	protein_coding	intron
1	2302642	-	T	31	0,0,0,31	TT	1	10	0,6,0,4	A->I	0.6	2.07733e-13	9.77212e-13	ENSG00000116151	MORN1	protein_coding	exon
1	2302751	-	T	29	0,0,0,29	TT	1	10	0,7,0,3	A->I	0.7	3.76332e-16	2.65067e-15	ENSG00000116151	MORN1	protein_coding	exon
1	2302761	-	T	35	0,0,0,35	TT	1	13	0,2,0,11	A->I	0.1538	0.00076212	0.00101418	ENSG00000116151	MORN1	protein_coding	exon
1	2303134	-	T	29	0,0,1,28	TT	1	11	0,2,0,9	A->I	0.1818	0.00053966	0.00072912	ENSG00000116151	MORN1	protein_coding	exon
1	2303222	-	T	52	1,0,0,51	TT	1	13	0,3,0,10	A->I	0.2308	8.83204e-06	1.89415e-05	ENSG00000116151	MORN1	protein_coding	exon
1	2303228	-	T	54	0,1,0,53	TT	1	13	0,5,0,8	A->I	0.3846	3.98487e-10	1.33239e-09	ENSG00000116151	MORN1	protein_coding	exon
1	2303284	-	T	23	0,0,0,23	TT	1	19	0,8,0,11	A->I	0.4211	1.44329e-15	8.21471e-15	ENSG00000116151	MORN1	protein_coding	exon
1	2303285	-	T	20	0,0,0,20	TT	1	16	0,6,0,10	A->I	0.375	7.79421e-12	3.11402e-11	ENSG00000116151	MORN1	protein_coding	exon
1	2303301	-	T	30	1,0,0,29	TT	1	20	0,2,0,18	A->I	0.1	0.00182933	0.00235433	ENSG00000116151	MORN1	protein_coding	exon
1	2497142	+	A	32	32,0,0,0	AA	1	3	1,0,2,0	A->I	0.6667	2.99368e-05	4.74448e-05	intergenic	intergenic	intergenic	intergenic
1	2497292	+	A	39	37,0,0,2	AA	1	2	0,0,2,0	A->I	1	1e-05	1.70804e-05	intergenic	intergenic	intergenic	intergenic
1	2511799	+	A	36	36,0,0,0	AA	1	6	4,0,2,0	A->I	0.3333	0.00014874	0.00021194	intergenic	intergenic	intergenic	intergenic
1	2513449	+	A	32	31,0,0,1	AA	1	9	6,0,3,0	A->I	0.3333	2.61875e-06	5.67091e-06	ENSG00000228037	RP3-395M20.9	antisense	intron
1	2513465	+	A	37	37,0,0,0	AA	1	13	11,0,2,0	A->I	0.1538	0.00076212	0.0010005	ENSG00000228037	RP3-395M20.9	antisense	intron
1	2513489	+	A	48	48,0,0,0	AA	1	20	11,0,9,0	A->I	0.45	6.66134e-16	4.46698e-15	ENSG00000228037	RP3-395M20.9	antisense	intron
1	2513490	+	A	50	50,0,0,0	AA	1	21	16,0,5,0	A->I	0.2381	6.16904e-09	1.85978e-08	ENSG00000228037	RP3-395M20.9	antisense	intron
1	2513498	+	A	46	45,0,0,1	AA	1	18	16,0,2,0	A->I	0.1111	0.0014793	0.00189071	ENSG00000228037	RP3-395M20.9	antisense	intron
1	2513540	+	A	27	27,0,0,0	AA	1	18	15,0,3,0	A->I	0.1667	2.49023e-05	4.18151e-05	ENSG00000228037	RP3-395M20.9	antisense	intron
1	2514379	+	A	26	26,0,0,0	AA	1	6	4,0,2,0	A->I	0.3333	0.00014874	0.00021194	ENSG00000228037	RP3-395M20.9	antisense	intron
1	2514423	+	A	28	28,0,0,0	AA	1	14	12,0,2,0	A->I	0.1429	0.00088728	0.00115729	ENSG00000228037	RP3-395M20.9	antisense	intron
1	2514424	+	A	28	27,1,0,0	AA	1	14	11,0,3,0	A->I	0.2143	1.12142e-05	1.90702e-05	ENSG00000228037	RP3-395M20.9	antisense	intron
1	2514507	+	A	53	53,0,0,0	AA	1	13	8,0,5,0	A->I	0.3846	3.98487e-10	1.29547e-09	ENSG00000228037	RP3-395M20.9	antisense	intron
1	2514514	+	A	46	45,0,1,0	AA	1	13	11,0,2,0	A->I	0.1538	0.00076212	0.0010005	ENSG00000228037	RP3-395M20.9	antisense	intron
1	2514529	+	A	48	47,0,0,1	AA	1	9	3,0,6,0	A->I	0.6667	8.33188e-14	3.83398e-13	ENSG00000228037	RP3-395M20.9	antisense	intron
1	3546269	+	C	27	1,26,0,0	CC	1	80	2,78,0,0	C->A	0.025	0.0268493	0.0310091	ENSG00000158109	TPRG1L	protein_coding	exon
1	3702536	-	T	24	1,0,0,23	TT	1	13	0,2,0,11	A->I	0.1538	0.00076212	0.00101418	ENSG00000130764	LRRC47	protein_coding	intron
1	3702539	-	T	30	0,1,0,29	TT	1	14	0,2,0,12	A->I	0.1429	0.00088728	0.00117346	ENSG00000130764	LRRC47	protein_coding	intron
1	3702693	-	T	36	0,0,0,36	TT	1	10	0,2,0,8	A->I	0.2	0.00044247	0.00060275	ENSG00000130764	LRRC47	protein_coding	intron
1	3702932	-	T	26	0,1,0,25	TT	1	7	0,2,0,5	A->I	0.2857	0.0002078	0.00029402	ENSG00000130764	LRRC47	protein_coding	intron
1	3702940	-	T	37	0,1,0,36	TT	1	8	0,7,0,1	A->I	0.875	2.52282e-17	1.81537e-16	ENSG00000130764	LRRC47	protein_coding	intron
1	3702952	-	T	50	0,1,0,49	TT	1	8	0,2,0,6	A->I	0.25	0.00027648	0.00038567	ENSG00000130764	LRRC47	protein_coding	intron
1	3702964	-	T	45	1,0,0,44	TT	1	9	0,4,0,5	A->I	0.4444	1.24415e-08	3.76299e-08	ENSG00000130764	LRRC47	protein_coding	intron
1	3710999	-	T	15	0,0,0,15	TT	1	3	0,2,0,1	A->I	0.6667	2.99368e-05	4.82006e-05	ENSG00000130764	LRRC47	protein_coding	intron
1	3711013	-	T	27	0,0,0,27	TT	1	4	0,2,0,2	A->I	0.5	5.97473e-05	9.16563e-05	ENSG00000130764	LRRC47	protein_coding	intron
1	3729317	-	T	32	1,0,0,31	TT	1	14	0,2,0,12	A->I	0.1429	0.00088728	0.00117346	ENSG00000116198	CEP104	protein_coding	exon
1	3730400	-	T	38	0,0,1,37	TT	1	6	0,6,0,0	A->I	1	1e-15	6.04685e-15	ENSG00000116198	CEP104	protein_coding	exon
1	3743454	-	T	31	0,0,0,31	TT	1	15	0,3,0,12	A->I	0.2	1.39845e-05	2.41232e-05	ENSG00000116198	CEP104	protein_coding	intron
1	3743510	-	T	32	0,0,0,32	TT	1	17	0,2,0,15	A->I	0.1176	0.0013177	0.00171605	ENSG00000116198	CEP104	protein_coding	intron
1	3743568	-	T	43	0,1,0,42	TT	1	9	0,6,0,3	A->I	0.6667	8.33188e-14	3.98335e-13	ENSG00000116198	CEP104	protein_coding	intron
1	3743569	-	T	39	0,0,0,39	TT	1	9	0,2,0,7	A->I	0.2222	0.00035473	0.00048854	ENSG00000116198	CEP104	protein_coding	intron
1	3743573	-	T	38	1,0,0,37	TT	1	9	0,2,0,7	A->I	0.2222	0.00035473	0.00048854	ENSG00000116198	CEP104	protein_coding	intron
1	3743594	-	T	34	1,0,1,32	TT	1	13	0,4,0,9	A->I	0.3077	6.98891e-08	1.77395e-07	ENSG00000116198	CEP104	protein_coding	intron
1	3743640	-	T	29	1,0,0,28	TT	1	14	0,4,0,10	A->I	0.2857	9.75975e-08	2.46658e-07	ENSG00000116198	CEP104	protein_coding	intron
1	3743916	-	T	45	0,0,0,45	TT	1	4	0,2,0,2	A->I	0.5	5.97473e-05	9.16563e-05	ENSG00000116198	CEP104	protein_coding	intron
1	3743917	-	T	34	0,0,0,34	TT	1	4	0,2,0,2	A->I	0.5	5.97473e-05	9.16563e-05	ENSG00000116198	CEP104	protein_coding	intron
1	3744002	-	T	42	0,0,1,41	TT	1	13	1,2,0,10	A->I	0.1538	0.00076212	0.00101418	ENSG00000116198	CEP104	protein_coding	intron
1	3744008	-	T	42	1,0,0,41	TT	1	12	0,5,0,7	A->I	0.4167	2.4587e-10	8.28191e-10	ENSG00000116198	CEP104	protein_coding	intron
1	3744011	-	T	44	1,0,0,43	TT	1	12	0,3,0,9	A->I	0.25	6.81e-06	1.46683e-05	ENSG00000116198	CEP104	protein_coding	intron
1	3744065	-	T	47	1,0,0,46	TT	1	14	0,3,0,11	A->I	0.2143	1.12142e-05	1.94097e-05	ENSG00000116198	CEP104	protein_coding	intron
1	3752085	-	T	28	0,0,0,28	TT	1	2	0,2,0,0	A->I	1	1e-05	1.73651e-05	ENSG00000116198	CEP104	protein_coding	intron
1	3752676	-	T	30	0,0,0,30	TT	1	2	0,2,0,0	A->I	1	1e-05	1.73651e-05	ENSG00000116198	CEP104	protein_coding	intron
1	3752692	-	T	34	0,0,0,34	TT	1	3	0,2,0,1	A->I	0.6667	2.99368e-05	4.82006e-05	ENSG00000116198	CEP104	protein_coding	intron
1	3760098	-	T	26	0,0,0,26	TT	1	4	0,2,0,2	A->I	0.5	5.97473e-05	9.16563e-05	ENSG00000116198	CEP104	protein_coding	intron
1	3760464	-	T	31	0,0,0,31	TT	1	3	0,2,0,1	A->I	0.6667	2.99368e-05	4.82006e-05	ENSG00000116198	CEP104	protein_coding	intron
1	3776772	+	A	20	20,0,0,0	AA	1	13	11,0,2,0	A->I	0.1538	0.00076212	0.0010005	ENSG00000169598	DFFB	protein_coding	intron
1	3776891	+	A	45	45,0,0,0	AA	1	17	13,0,4,0	A->I	0.2353	2.30295e-07	5.50111e-07	ENSG00000169598	DFFB	protein_coding	intron
1	3776976	+	A	48	47,0,0,1	AA	1	14	11,0,3,0	A->I	0.2143	1.12142e-05	1.90702e-05	ENSG00000169598	DFFB	protein_coding	intron
1	3777441	+	A	18	18,0,0,0	AA	1	9	6,0,3,0	A->I	0.3333	2.61875e-06	5.67091e-06	ENSG00000169598	DFFB	protein_coding	intron
1	3777457	+	A	21	21,0,0,0	AA	1	7	2,0,5,0	A->I	0.7143	6.60583e-12	2.57046e-11	ENSG00000169598	DFFB	protein_coding	intron
1	3777463	+	A	30	30,0,0,0	AA	1	6	3,0,3,0	A->I	0.5	6.27967e-07	1.42616e-06	ENSG00000169598	DFFB	protein_coding	intron
1	3777543	+	A	22	21,0,0,1	AA	1	3	1,0,2,0	A->I	0.6667	2.99368e-05	4.74448e-05	ENSG00000169598	DFFB	protein_coding	intron
1	3778067	+	A	36	36,0,0,0	AA	1	11	8,0,3,0	A->I	0.2727	5.11963e-06	1.09017e-05	ENSG00000169598	DFFB	protein_coding	intron
1	3778105	+	A	17	16,0,0,1	AA	0.9999	9	4,0,5,0	A->I	0.5556	3.94264e-11	1.48081e-10	ENSG00000169598	DFFB	protein_coding	intron
1	3778131	+	A	24	23,0,1,0	AA	1	5	3,0,2,0	A->I	0.4	9.9369e-05	0.00014537	ENSG00000169598	DFFB	protein_coding	intron
1	3778166	+	A	44	44,0,0,0	AA	1	7	3,0,4,0	A->I	0.5714	3.47351e-09	1.05308e-08	ENSG00000169598	DFFB	protein_coding	intron
1	3778175	+	A	43	42,1,0,0	AA	1	4	1,0,3,0	A->I	0.75	1.26191e-07	3.04053e-07	ENSG00000169598	DFFB	protein_coding	intron
1	3778178	+	A	42	42,0,0,0	AA	1	4	0,0,4,0	A->I	1	1e-10	3.31938e-10	ENSG00000169598	DFFB	protein_coding	intron
1	3778181	+	A	49	47,1,0,1	AA	1	4	0,0,4,0	A->I	1	1e-10	3.31938e-10	ENSG00000169598	DFFB	protein_coding	intron
1	3778227	+	A	43	42,0,0,1	AA	1	10	6,0,4,0	A->I	0.4	2.06833e-08	6.00862e-08	ENSG00000169598	DFFB	protein_coding	intron
1	3778235	+	A	36	36,0,0,0	AA	1	6	3,0,3,0	A->I	0.5	6.27967e-07	1.42616e-06	ENSG00000169598	DFFB	protein_coding	intron
1	3778266	+	A	26	26,0,0,0	AA	1	14	11,0,3,0	A->I	0.2143	1.12142e-05	1.90702e-05	ENSG00000169598	DFFB	protein_coding	intron
1	3784159	+	A	39	39,0,0,0	AA	1	6	2,0,4,0	A->I	0.6667	1.49242e-09	4.62527e-09	ENSG00000169598	DFFB	protein_coding	intron
1	3784161	+	A	39	39,0,0,0	AA	1	6	4,0,2,0	A->I	0.3333	0.00014874	0.00021194	ENSG00000169598	DFFB	protein_coding	intron
1	3784226	+	A	42	40,1,1,0	AA	1	3	0,0,3,0	A->I	1	3.16228e-08	8.01728e-08	ENSG00000169598	DFFB	protein_coding	intron
1	3784283	+	A	42	42,0,0,0	AA	1	10	8,0,2,0	A->I	0.2	0.00044247	0.00059502	ENSG00000169598	DFFB	protein_coding	exon
1	3784296	+	A	43	42,0,1,0	AA	1	10	2,0,8,0	A->I	0.8	4.47474e-19	3.48495e-18	ENSG00000169598	DFFB	protein_coding	exon
1	3784361	+	A	36	36,0,0,0	AA	1	8	4,0,4,0	A->I	0.5	6.92944e-09	2.06122e-08	ENSG00000169598	DFFB	protein_coding	exon
1	3806266	-	A	25	24,0,0,1	AA	1	49	47,0,2,0	U->C	0.0408	0.010656	0.0128928	ENSG00000198912	C1orf174	protein_coding	exon
1	3806287	-	A	27	26,0,1,0	AA	1	98	96,0,2,0	U->C	0.0204	0.0389134	0.044924	ENSG00000198912	C1orf174	protein_coding	exon
1	3814819	-	T	24	0,0,0,24	TT	1	5	0,2,0,3	A->I	0.4	9.9369e-05	0.00014712	ENSG00000198912	C1orf174	protein_coding	intron
1	3814831	-	T	35	0,0,0,35	TT	1	5	0,2,0,3	A->I	0.4	9.9369e-05	0.00014712	ENSG00000198912	C1orf174	protein_coding	intron
1	3814902	-	T	38	0,0,0,38	TT	1	8	0,3,0,5	A->I	0.375	1.74998e-06	3.90032e-06	ENSG00000198912	C1orf174	protein_coding	intron
1	3814989	-	T	35	0,0,0,35	TT	1	8	0,2,0,6	A->I	0.25	0.00027648	0.00038567	ENSG00000198912	C1orf174	protein_coding	intron
1	3815058	-	T	34	0,0,0,34	TT	1	11	0,2,0,9	A->I	0.1818	0.00053966	0.00072912	ENSG00000198912	C1orf174	protein_coding	intron
1	3815066	-	T	35	0,0,0,35	TT	1	9	0,5,0,4	A->I	0.5556	3.94264e-11	1.52552e-10	ENSG00000198912	C1orf174	protein_coding	intron
1	6070024	+	A	29	29,0,0,0	AA	1	2	0,0,2,0	A->I	1	1e-05	1.70804e-05	ENSG00000069424	KCNAB2	protein_coding	intron
1	6113900	+	A	38	37,0,0,1	AA	1	11	6,0,5,0	A->I	0.4545	1.43803e-10	4.73916e-10	ENSG00000069424	KCNAB2	protein_coding	intron
1	6114525	+	A	38	36,1,0,1	AA	1	4	2,0,2,0	A->I	0.5	5.97473e-05	9.03522e-05	ENSG00000069424	KCNAB2	protein_coding	intron
1	6115533	+	A	34	33,1,0,0	AA	1	6	3,0,3,0	A->I	0.5	6.27967e-07	1.42616e-06	ENSG00000069424	KCNAB2	protein_coding	intron
1	6115561	+	A	24	24,0,0,0	AA	1	8	6,0,2,0	A->I	0.25	0.00027648	0.00038048	ENSG00000069424	KCNAB2	protein_coding	intron
1	6115636	+	A	48	48,0,0,0	AA	1	13	10,0,3,0	A->I	0.2308	8.83204e-06	1.85881e-05	ENSG00000069424	KCNAB2	protein_coding	intron
1	6115638	+	A	44	44,0,0,0	AA	1	11	8,0,3,0	A->I	0.2727	5.11963e-06	1.09017e-05	ENSG00000069424	KCNAB2	protein_coding	intron
1	6115643	+	T	52	0,0,1,51	TT	1	11	2,0,0,9	U->A	0.1818	0.00053966	0.00071916	ENSG00000069424	KCNAB2	protein_coding	intron
1	6115678	+	A	48	47,1,0,0	AA	1	9	7,0,2,0	A->I	0.2222	0.00035473	0.00048213	ENSG00000069424	KCNAB2	protein_coding	intron
1	6118046	+	A	45	45,0,0,0	AA	1	5	3,0,2,0	A->I	0.4	9.9369e-05	0.00014537	ENSG00000069424	KCNAB2	protein_coding	intron
1	6118088	+	A	33	33,0,0,0	AA	1	6	4,0,2,0	A->I	0.3333	0.00014874	0.00021194	ENSG00000069424	KCNAB2	protein_coding	intron
1	6119354	+	A	34	34,0,0,0	AA	1	3	0,0,3,0	A->I	1	3.16228e-08	8.01728e-08	ENSG00000069424	KCNAB2	protein_coding	intron
1	6119355	+	A	36	36,0,0,0	AA	1	4	2,0,2,0	A->I	0.5	5.97473e-05	9.03522e-05	ENSG00000069424	KCNAB2	protein_coding	intron
1	6119368	+	A	44	44,0,0,0	AA	1	5	3,0,2,0	A->I	0.4	9.9369e-05	0.00014537	ENSG00000069424	KCNAB2	protein_coding	intron
1	6119512	+	A	35	35,0,0,0	AA	1	6	4,0,2,0	A->I	0.3333	0.00014874	0.00021194	ENSG00000069424	KCNAB2	protein_coding	intron
1	6247485	-	T	27	0,0,0,27	TT	1	19	0,3,0,16	A->I	0.1579	2.95015e-05	5.02717e-05	ENSG00000116251	RPL22	protein_coding	intron
1	6248274	-	T	34	0,0,0,34	TT	1	14	0,2,0,12	A->I	0.1429	0.00088728	0.00117346	ENSG00000116251	RPL22	protein_coding	intron
1	6248325	-	T	40	0,0,0,40	TT	1	18	0,3,0,15	A->I	0.1667	2.49023e-05	4.25558e-05	ENSG00000116251	RPL22	protein_coding	intron
1	6248367	-	T	30	0,0,0,30	TT	1	11	0,2,0,9	A->I	0.1818	0.00053966	0.00072912	ENSG00000116251	RPL22	protein_coding	intron
1	6248371	-	T	32	0,0,0,32	TT	1	11	0,3,0,8	A->I	0.2727	5.11963e-06	1.1103e-05	ENSG00000116251	RPL22	protein_coding	intron
1	6250605	-	T	36	0,0,0,36	TT	1	6	0,2,0,4	A->I	0.3333	0.00014874	0.0002143	ENSG00000116251	RPL22	protein_coding	intron
1	6251067	-	T	41	1,1,0,39	TT	1	14	0,2,0,12	A->I	0.1429	0.00088728	0.00117346	ENSG00000116251	RPL22	protein_coding	intron
1	6251810	-	T	23	0,0,0,23	TT	1	11	0,2,0,9	A->I	0.1818	0.00053966	0.00072912	ENSG00000116251	RPL22	protein_coding	intron
1	6252185	-	T	35	0,0,0,35	TT	1	5	0,3,0,2	A->I	0.6	3.1473e-07	7.44834e-07	ENSG00000116251	RPL22	protein_coding	intron
1	6252238	-	T	21	0,1,1,19	TT	1	8	0,2,0,6	A->I	0.25	0.00027648	0.00038567	ENSG00000116251	RPL22	protein_coding	intron
1	6252273	-	T	33	0,0,0,33	TT	1	10	0,2,0,8	A->I	0.2	0.00044247	0.00060275	ENSG00000116251	RPL22	protein_coding	intron
1	6252593	-	T	32	0,0,0,32	TT	1	11	0,2,0,9	A->I	0.1818	0.00053966	0.00072912	ENSG00000116251	RPL22	protein_coding	intron
1	6252647	-	T	28	0,0,0,28	TT	1	7	0,3,0,4	A->I	0.4286	1.09634e-06	2.47946e-06	ENSG00000116251	RPL22	protein_coding	intron
1	6252720	-	T	27	0,0,0,27	TT	1	13	0,2,0,11	A->I	0.1538	0.00076212	0.00101418	ENSG00000116251	RPL22	protein_coding	intron
1	6252745	-	T	27	0,0,0,27	TT	1	11	0,2,0,9	A->I	0.1818	0.00053966	0.00072912	ENSG00000116251	RPL22	protein_coding	intron
1	6257150	-	T	25	0,0,0,25	TT	1	9	0,2,0,7	A->I	0.2222	0.00035473	0.00048854	ENSG00000116251	RPL22	protein_coding	intron
1	6262996	-	T	35	1,0,0,34	TT	1	3	0,2,0,1	A->I	0.6667	2.99368e-05	4.82006e-05	ENSG00000116251	RPL22	protein_coding	intron
1	6262999	-	T	32	1,0,0,31	TT	1	3	0,2,0,1	A->I	0.6667	2.99368e-05	4.82006e-05	ENSG00000116251	RPL22	protein_coding	intron
1	6273325	+	A	21	20,1,0,0	AA	1	12	10,0,2,0	A->I	0.1667	0.00064623	0.00085421	ENSG00000158286	RNF207	protein_coding	intron
1	6273326	+	A	21	20,1,0,0	AA	1	11	8,0,3,0	A->I	0.2727	5.11963e-06	1.09017e-05	ENSG00000158286	RNF207	protein_coding	intron
1	6273332	+	A	22	21,0,1,0	AA	1	12	9,0,3,0	A->I	0.25	6.81e-06	1.4405e-05	ENSG00000158286	RNF207	protein_coding	intron
1	6273461	+	A	26	25,0,1,0	AA	1	5	2,0,3,0	A->I	0.6	3.1473e-07	7.33298e-07	ENSG00000158286	RNF207	protein_coding	intron
1	6276902	+	A	15	13,0,1,1	AA	0.9935	4	2,0,2,0	A->I	0.5	5.97473e-05	9.03522e-05	ENSG00000158286	RNF207	protein_coding	intron
1	6276949	+	A	31	31,0,0,0	AA	1	13	10,0,3,0	A->I	0.2308	8.83204e-06	1.85881e-05	ENSG00000158286	RNF207	protein_coding	intron
1	6276953	+	A	27	27,0,0,0	AA	1	13	10,0,3,0	A->I	0.2308	8.83204e-06	1.85881e-05	ENSG00000158286	RNF207	protein_coding	intron
1	6277059	+	A	24	24,0,0,0	AA	1	19	16,0,3,0	A->I	0.1579	2.95015e-05	4.94374e-05	ENSG00000158286	RNF207	protein_coding	intron
1	6277069	+	A	23	23,0,0,0	AA	1	18	14,0,4,0	A->I	0.2222	2.95346e-07	7.0414e-07	ENSG00000158286	RNF207	protein_coding	intron
1	6277095	+	A	34	33,0,0,1	AA	1	19	10,0,9,0	A->I	0.4737	6.66134e-16	4.46698e-15	ENSG00000158286	RNF207	protein_coding	intron
1	6277102	+	A	42	39,2,1,0	AA	1	23	6,0,17,0	A->I	0.7391	3.13545e-38	4.62741e-37	ENSG00000158286	RNF207	protein_coding	intron
1	6277163	+	A	30	30,0,0,0	AA	1	26	19,0,7,0	A->I	0.2692	1.9742e-12	7.84125e-12	ENSG00000158286	RNF207	protein_coding	intron
1	6277164	+	A	36	36,0,0,0	AA	1	26	9,0,17,0	A->I	0.6538	9.61827e-37	1.35075e-35	ENSG00000158286	RNF207	protein_coding	intron
1	6277168	+	A	34	34,0,0,0	AA	1	26	22,0,4,0	A->I	0.1538	1.41406e-06	3.13966e-06	ENSG00000158286	RNF207	protein_coding	intron
1	6277192	+	A	37	37,0,0,0	AA	1	39	30,0,9,0	A->I	0.2308	7.43849e-15	3.57679e-14	ENSG00000158286	RNF207	protein_coding	intron
1	6279872	+	A	38	37,0,1,0	AA	1	109	98,0,11,0	A->I	0.1009	9.4813e-14	4.36102e-13	ENSG00000158286	RNF207	protein_coding	exon
1	6279873	+	A	37	37,0,0,0	AA	1	108	100,0,8,0	A->I	0.0741	2.65793e-09	8.17285e-09	ENSG00000158286	RNF207	protein_coding	exon
1	6279912	+	A	21	21,0,0,0	AA	1	103	101,0,2,0	A->I	0.0194	0.0425674	0.048291	ENSG00000158286	RNF207	protein_coding	exon
1	6279950	+	A	27	27,0,0,0	AA	1	100	97,0,3,0	A->I	0.03	0.00406868	0.00502389	ENSG00000158286	RNF207	protein_coding	exon
1	6279957	+	A	32	31,1,0,0	AA	1	111	108,0,3,0	A->I	0.027	0.00543976	0.00664598	ENSG00000158286	RNF207	protein_coding	exon
1	6279969	+	A	24	24,0,0,0	AA	1	99	90,0,9,0	A->I	0.0909	4.23723e-11	1.59127e-10	ENSG00000158286	RNF207	protein_coding	exon
1	6279986	+	A	35	33,0,0,2	AA	1	83	81,0,2,0	A->I	0.0241	0.0287353	0.0331125	ENSG00000158286	RNF207	protein_coding	exon
1	6280058	+	A	46	43,1,2,0	AA	1	77	75,0,2,0	A->I	0.026	0.0250157	0.0289705	ENSG00000158286	RNF207	protein_coding	exon
1	6280086	+	A	24	23,1,0,0	AA	1	67	65,0,2,0	A->I	0.0299	0.0192984	0.0225743	ENSG00000158286	RNF207	protein_coding	exon
1	6280092	+	A	25	24,1,0,0	AA	1	63	61,0,2,0	A->I	0.0317	0.0171886	0.0201871	ENSG00000158286	RNF207	protein_coding	exon
1	6280119	+	A	22	21,1,0,0	AA	1	51	49,0,2,0	A->I	0.0392	0.011505	0.0137075	ENSG00000158286	RNF207	protein_coding	exon
1	6280120	+	A	20	19,1,0,0	AA	1	53	51,0,2,0	A->I	0.0377	0.0123827	0.0147119	ENSG00000158286	RNF207	protein_coding	exon
1	6282224	-	T	28	0,0,0,28	TT	1	42	0,13,0,29	A->I	0.3095	1.33227e-15	7.65437e-15	ENSG00000116237	ICMT	protein_coding	exon
1	6282236	-	T	22	0,0,0,22	TT	1	36	0,5,0,31	A->I	0.1389	1.09862e-07	2.77393e-07	ENSG00000116237	ICMT	protein_coding	exon
1	6282237	-	T	23	0,0,0,23	TT	1	38	0,5,0,33	A->I	0.1316	1.45506e-07	3.55675e-07	ENSG00000116237	ICMT	protein_coding	exon
1	6282271	+	A	28	28,0,0,0	AA	1	5	3,0,2,0	A->I	0.4	9.9369e-05	0.00014537	intergenic	intergenic	intergenic	intergenic
1	6282324	-	T	26	0,1,1,24	TT	1	20	0,5,0,15	A->I	0.25	4.71263e-09	1.4676e-08	ENSG00000116237	ICMT	protein_coding	exon
1	6282361	-	T	31	0,0,0,31	TT	1	29	0,2,0,27	A->I	0.069	0.00383588	0.00480785	ENSG00000116237	ICMT	protein_coding	exon
1	6282383	-	T	34	0,0,0,34	TT	1	26	0,5,0,21	A->I	0.1923	1.9681e-08	5.93316e-08	ENSG00000116237	ICMT	protein_coding	exon
1	6282400	-	T	26	1,0,0,25	TT	1	32	0,12,0,20	A->I	0.375	9.99201e-16	6.61202e-15	ENSG00000116237	ICMT	protein_coding	exon
1	6282401	-	T	18	0,0,0,18	TT	1	31	0,7,0,24	A->I	0.2258	7.78178e-12	3.11793e-11	ENSG00000116237	ICMT	protein_coding	exon
1	6282487	-	T	26	0,0,0,26	TT	1	68	0,2,0,66	A->I	0.0294	0.019842	0.0235108	ENSG00000116237	ICMT	protein_coding	exon
1	6283244	-	T	32	1,0,1,30	TT	1	53	0,2,0,51	A->I	0.0377	0.0123827	0.0149077	ENSG00000116237	ICMT	protein_coding	exon
1	6283260	-	T	28	0,0,0,28	TT	1	38	0,13,0,25	A->I	0.3421	1.33227e-15	7.65437e-15	ENSG00000116237	ICMT	protein_coding	exon
1	6283264	-	T	26	0,0,0,26	TT	1	35	0,3,0,32	A->I	0.0857	0.00019186	0.00027584	ENSG00000116237	ICMT	protein_coding	exon
1	6283348	-	T	45	0,1,1,43	TT	1	13	0,3,0,10	A->I	0.2308	8.83204e-06	1.89415e-05	ENSG00000116237	ICMT	protein_coding	exon
1	6283365	-	T	22	1,0,0,21	TT	1	16	0,2,0,14	A->I	0.125	0.00116512	0.00152387	ENSG00000116237	ICMT	protein_coding	exon
1	6283396	-	T	27	0,0,0,27	TT	1	25	0,3,0,22	A->I	0.12	6.90364e-05	0.00010561	ENSG00000116237	ICMT	protein_coding	exon
1	6283401	-	T	27	0,1,1,25	TT	1	23	0,3,0,20	A->I	0.1304	5.34103e-05	8.53221e-05	ENSG00000116237	ICMT	protein_coding	exon
1	6283439	-	T	27	0,0,0,27	TT	1	35	0,10,0,25	A->I	0.2857	1.22125e-15	7.13983e-15	ENSG00000116237	ICMT	protein_coding	exon
1	6283440	-	T	20	0,0,0,20	TT	1	36	0,5,0,31	A->I	0.1389	1.09862e-07	2.77393e-07	ENSG00000116237	ICMT	protein_coding	exon
1	6283448	-	T	22	0,0,0,22	TT	1	31	0,2,0,29	A->I	0.0645	0.00437494	0.00545785	ENSG00000116237	ICMT	protein_coding	exon
1	6318416	-	T	29	0,0,0,29	TT	1	3	0,2,0,1	A->I	0.6667	2.99368e-05	4.82006e-05	ENSG00000158292	GPR153	protein_coding	intron
1	6319308	-	T	44	0,0,0,44	TT	1	2	0,2,0,0	A->I	1	1e-05	1.73651e-05	ENSG00000158292	GPR153	protein_coding	intron
1	6319321	-	T	49	0,1,0,48	TT	1	3	0,2,0,1	A->I	0.6667	2.99368e-05	4.82006e-05	ENSG00000158292	GPR153	protein_coding	intron
1	6353645	-	T	18	0,0,0,18	TT	1	4	0,2,0,2	A->I	0.5	5.97473e-05	9.16563e-05	ENSG00000097021	ACOT7	protein_coding	intron
1	6386930	-	T	43	0,1,0,42	TT	1	2	0,2,0,0	A->I	1	1e-05	1.73651e-05	ENSG00000097021	ACOT7	protein_coding	intron
1	6582149	-	T	32	0,0,0,32	TT	1	60	0,6,0,54	A->I	0.1	4.32482e-08	1.10671e-07	ENSG00000162408	NOL9	protein_coding	exon
1	6582161	-	T	25	1,0,0,24	TT	1	64	0,7,0,57	A->I	0.1094	1.67779e-09	5.35201e-09	ENSG00000162408	NOL9	protein_coding	exon
1	6582162	-	T	23	0,1,0,22	TT	1	65	0,3,0,62	A->I	0.0462	0.00119305	0.00156001	ENSG00000162408	NOL9	protein_coding	exon
1	6582221	-	T	34	0,0,0,34	TT	1	56	0,11,0,45	A->I	0.1964	1.77636e-15	9.88547e-15	ENSG00000162408	NOL9	protein_coding	exon
1	6582238	-	T	35	2,0,1,32	TT	1	44	0,2,0,42	A->I	0.0455	0.00866176	0.0105536	ENSG00000162408	NOL9	protein_coding	exon
1	6582241	-	T	32	2,1,0,29	TT	1	39	0,2,0,37	A->I	0.0513	0.00685596	0.00841568	ENSG00000162408	NOL9	protein_coding	exon
1	6582333	-	G	22	0,0,22,0	GG	1	55	2,0,53,0	C->U	0.0364	0.0132888	0.0159705	ENSG00000162408	NOL9	protein_coding	exon
1	6582353	-	T	20	0,1,0,19	TT	1	64	0,5,0,59	A->I	0.0781	2.06419e-06	4.593e-06	ENSG00000162408	NOL9	protein_coding	exon
1	6582425	-	T	20	0,0,0,20	TT	1	54	0,2,0,52	A->I	0.037	0.0128323	0.0154322	ENSG00000162408	NOL9	protein_coding	exon
1	6582444	-	T	32	0,0,0,32	TT	1	39	0,2,0,37	A->I	0.0513	0.00685596	0.00841568	ENSG00000162408	NOL9	protein_coding	exon
1	6582447	-	T	37	1,0,0,36	TT	1	37	0,2,0,35	A->I	0.0541	0.00618786	0.00761993	ENSG00000162408	NOL9	protein_coding	exon
1	6582527	-	T	25	0,0,0,25	TT	1	28	0,2,0,26	A->I	0.0714	0.00357883	0.00449614	ENSG00000162408	NOL9	protein_coding	exon
1	6582558	-	T	19	0,0,1,18	TT	1	37	0,6,0,31	A->I	0.1622	2.13733e-09	6.79909e-09	ENSG00000162408	NOL9	protein_coding	exon
1	6582689	-	T	22	0,0,0,22	TT	1	29	0,3,0,26	A->I	0.1034	0.00010864	0.00016068	ENSG00000162408	NOL9	protein_coding	exon
1	6582832	-	T	24	1,0,1,22	TT	1	20	0,4,0,16	A->I	0.2	4.65272e-07	1.09644e-06	ENSG00000162408	NOL9	protein_coding	exon
1	6582868	-	T	40	0,0,0,40	TT	1	51	0,9,0,42	A->I	0.1765	8.69305e-14	4.15479e-13	ENSG00000162408	NOL9	protein_coding	exon
1	6583001	-	T	28	0,0,0,28	TT	1	40	0,3,0,37	A->I	0.075	0.00028623	0.00039908	ENSG00000162408	NOL9	protein_coding	exon
1	6583009	-	T	19	0,0,0,19	TT	1	44	0,2,0,42	A->I	0.0455	0.00866176	0.0105536	ENSG00000162408	NOL9	protein_coding	exon
1	6583036	-	T	24	0,0,0,24	TT	1	55	0,13,0,42	A->I	0.2364	1.88738e-15	1.04492e-14	ENSG00000162408	NOL9	protein_coding	exon
1	6583055	-	T	31	0,0,0,31	TT	1	46	0,4,1,41	A->I	0.087	1.4675e-05	2.53048e-05	ENSG00000162408	NOL9	protein_coding	exon
1	6583066	-	T	30	0,0,0,30	TT	1	50	0,2,0,48	A->I	0.04	0.0110769	0.0133825	ENSG00000162408	NOL9	protein_coding	exon
1	6583072	-	T	23	0,0,0,23	TT	1	49	0,7,0,42	A->I	0.1429	2.41827e-10	8.18502e-10	ENSG00000162408	NOL9	protein_coding	exon
1	6583097	-	T	33	0,0,1,32	TT	1	48	0,4,0,44	A->I	0.0833	1.74103e-05	2.9943e-05	ENSG00000162408	NOL9	protein_coding	exon
1	6583099	-	T	32	0,1,0,31	TT	1	44	0,5,0,39	A->I	0.1136	3.09888e-07	7.51454e-07	ENSG00000162408	NOL9	protein_coding	exon
1	6583109	-	T	30	0,1,0,29	TT	1	41	0,3,0,38	A->I	0.0732	0.0003081	0.00042921	ENSG00000162408	NOL9	protein_coding	exon
1	6583113	-	T	27	0,1,1,25	TT	1	35	0,3,0,32	A->I	0.0857	0.00019186	0.00027584	ENSG00000162408	NOL9	protein_coding	exon
1	6583138	-	T	30	0,0,0,30	TT	1	41	0,3,0,38	A->I	0.0732	0.0003081	0.00042921	ENSG00000162408	NOL9	protein_coding	exon
1	6583162	-	T	18	0,0,1,17	TT	1	45	0,2,0,43	A->I	0.0444	0.00904574	0.0110048	ENSG00000162408	NOL9	protein_coding	exon
1	6583200	-	T	39	0,0,0,39	TT	1	36	0,2,0,34	A->I	0.0556	0.00586563	0.00723611	ENSG00000162408	NOL9	protein_coding	exon
1	6583216	-	T	46	0,0,0,46	TT	1	33	0,3,0,30	A->I	0.0909	0.0001607	0.00023142	ENSG00000162408	NOL9	protein_coding	exon
1	6583383	-	T	30	0,0,0,30	TT	1	35	0,6,0,29	A->I	0.1714	1.50039e-09	4.78802e-09	ENSG00000162408	NOL9	protein_coding	exon
1	6583395	-	T	30	0,0,0,30	TT	1	35	0,3,0,32	A->I	0.0857	0.00019186	0.00027584	ENSG00000162408	NOL9	protein_coding	exon
1	6583414	-	T	34	0,0,0,34	TT	1	29	0,2,0,27	A->I	0.069	0.00383588	0.00480785	ENSG00000162408	NOL9	protein_coding	exon
1	6583418	-	T	36	0,0,0,36	TT	1	33	0,2,0,31	A->I	0.0606	0.00494691	0.00614148	ENSG00000162408	NOL9	protein_coding	exon
1	6583469	-	T	38	1,0,0,37	TT	1	30	0,2,0,28	A->I	0.0667	0.00410127	0.00512813	ENSG00000162408	NOL9	protein_coding	exon
1	6583474	-	T	41	0,0,0,41	TT	1	36	0,2,0,34	A->I	0.0556	0.00586563	0.00723611	ENSG00000162408	NOL9	protein_coding	exon
1	6583527	-	T	27	0,0,1,26	TT	1	21	0,3,0,18	A->I	0.1429	4.03009e-05	6.45943e-05	ENSG00000162408	NOL9	protein_coding	exon
1	6584828	-	T	27	0,0,0,27	TT	1	29	0,3,0,26	A->I	0.1034	0.00010864	0.00016068	ENSG00000162408	NOL9	protein_coding	exon
1	6584829	-	T	25	0,0,0,25	TT	1	30	0,2,0,28	A->I	0.0667	0.00410127	0.00512813	ENSG00000162408	NOL9	protein_coding	exon
1	6584834	-	T	21	0,0,0,21	TT	1	32	0,4,0,28	A->I	0.125	3.35013e-06	7.36896e-06	ENSG00000162408	NOL9	protein_coding	exon
1	6584862	-	T	16	0,0,0,16	TT	1	20	0,5,0,15	A->I	0.25	4.71263e-09	1.4676e-08	ENSG00000162408	NOL9	protein_coding	exon
1	6584892	-	T	19	0,0,0,19	TT	1	6	0,3,0,3	A->I	0.5	6.27967e-07	1.44935e-06	ENSG00000162408	NOL9	protein_coding	exon
1	6585071	-	T	33	0,1,0,32	TT	1	14	0,2,0,12	A->I	0.1429	0.00088728	0.00117346	ENSG00000162408	NOL9	protein_coding	exon
1	6585072	-	T	24	0,0,0,24	TT	1	16	0,6,0,10	A->I	0.375	7.79421e-12	3.11402e-11	ENSG00000162408	NOL9	protein_coding	exon
1	6585088	-	T	28	0,0,1,27	TT	1	23	0,6,0,17	A->I	0.2609	9.63978e-11	3.67482e-10	ENSG00000162408	NOL9	protein_coding	exon
1	6585094	-	T	32	0,1,0,31	TT	1	28	0,3,0,25	A->I	0.1071	9.76365e-05	0.00014888	ENSG00000162408	NOL9	protein_coding	exon
1	6585228	-	T	35	0,0,0,35	TT	1	44	0,2,0,42	A->I	0.0455	0.00866176	0.0105536	ENSG00000162408	NOL9	protein_coding	exon
1	6585331	-	T	44	0,0,1,43	TT	1	92	0,5,0,87	A->I	0.0543	1.23706e-05	2.13976e-05	ENSG00000162408	NOL9	protein_coding	exon
1	6585332	-	T	39	0,0,0,39	TT	1	93	0,12,0,81	A->I	0.129	3.21965e-15	1.69997e-14	ENSG00000162408	NOL9	protein_coding	exon
1	6585338	-	T	28	0,1,0,27	TT	1	93	0,2,0,91	A->I	0.0215	0.0353867	0.0410272	ENSG00000162408	NOL9	protein_coding	exon
1	6595116	-	T	27	0,0,0,27	TT	1	5	0,2,0,3	A->I	0.4	9.9369e-05	0.00014712	ENSG00000162408	NOL9	protein_coding	intron
1	6595165	-	T	49	0,0,1,48	TT	1	6	0,2,0,4	A->I	0.3333	0.00014874	0.0002143	ENSG00000162408	NOL9	protein_coding	intron
1	6597065	-	T	44	0,0,0,44	TT	1	9	0,2,0,7	A->I	0.2222	0.00035473	0.00048854	ENSG00000162408	NOL9	protein_coding	intron
1	6603070	-	T	29	0,1,1,27	TT	1	7	0,4,0,3	A->I	0.5714	3.47351e-09	1.08643e-08	ENSG00000162408	NOL9	protein_coding	intron
1	6607743	-	T	40	0,0,0,40	TT	1	21	0,12,0,9	A->I	0.5714	2.86298e-25	2.86974e-24	ENSG00000162408	NOL9	protein_coding	intron
1	6607749	-	T	41	0,0,0,41	TT	1	22	0,4,0,18	A->I	0.1818	6.98925e-07	1.61036e-06	ENSG00000162408	NOL9	protein_coding	intron
1	6608344	-	T	29	0,0,0,29	TT	1	5	0,2,0,3	A->I	0.4	9.9369e-05	0.00014712	ENSG00000162408	NOL9	protein_coding	intron
1	6608345	-	T	29	0,0,0,29	TT	1	6	0,2,0,4	A->I	0.3333	0.00014874	0.0002143	ENSG00000162408	NOL9	protein_coding	intron
1	6608462	-	T	27	0,0,0,27	TT	1	6	0,2,0,4	A->I	0.3333	0.00014874	0.0002143	ENSG00000162408	NOL9	protein_coding	intron
1	6608962	-	T	48	0,0,0,48	TT	1	9	0,2,0,7	A->I	0.2222	0.00035473	0.00048854	ENSG00000162408	NOL9	protein_coding	intron
1	6609026	-	T	35	0,0,0,35	TT	1	11	0,6,0,5	A->I	0.5455	4.55773e-13	1.9231e-12	ENSG00000162408	NOL9	protein_coding	intron
1	6609110	-	C	40	0,39,0,1	CC	1	23	2,21,0,0	G->U	0.087	0.00242061	0.00308197	ENSG00000162408	NOL9	protein_coding	intron
1	6609113	-	T	38	0,0,0,38	TT	1	18	0,2,0,16	A->I	0.1111	0.0014793	0.00191868	ENSG00000162408	NOL9	protein_coding	intron
1	6609195	-	T	13	0,0,0,13	TT	1	12	0,4,0,8	A->I	0.3333	4.85074e-08	1.23736e-07	ENSG00000162408	NOL9	protein_coding	intron
1	6609205	-	T	19	0,0,0,19	TT	1	13	0,8,0,5	A->I	0.6154	1.26901e-17	9.18278e-17	ENSG00000162408	NOL9	protein_coding	intron
1	6686105	+	A	20	20,0,0,0	AA	1	4	1,0,3,0	A->I	0.75	1.26191e-07	3.04053e-07	ENSG00000041988	THAP3	protein_coding	intron
1	6686249	+	A	39	38,0,0,1	AA	1	7	5,0,2,0	A->I	0.2857	0.0002078	0.00029037	ENSG00000041988	THAP3	protein_coding	intron
1	6686807	+	A	56	55,1,0,0	AA	1	7	4,0,3,0	A->I	0.4286	1.09634e-06	2.43927e-06	ENSG00000041988	THAP3	protein_coding	intron
1	6691030	+	A	31	30,0,1,0	AA	1	16	14,0,2,0	A->I	0.125	0.00116512	0.00150385	ENSG00000041988	THAP3	protein_coding	intron
1	6691989	+	A	31	30,0,0,1	AA	1	14	11,0,3,0	A->I	0.2143	1.12142e-05	1.90702e-05	ENSG00000041988	THAP3	protein_coding	intron
1	6692003	+	A	44	42,0,1,1	AA	1	6	4,0,2,0	A->I	0.3333	0.00014874	0.00021194	ENSG00000041988	THAP3	protein_coding	intron
1	6692169	+	A	36	36,0,0,0	AA	1	5	2,0,3,0	A->I	0.6	3.1473e-07	7.33298e-07	ENSG00000041988	THAP3	protein_coding	intron
1	6706959	-	T	38	0,0,0,38	TT	1	53	0,2,0,51	A->I	0.0377	0.0123827	0.0149077	ENSG00000007923	DNAJC11	protein_coding	intron
1	6706971	-	T	36	0,0,0,36	TT	1	50	0,8,0,42	A->I	0.16	4.77218e-12	1.94467e-11	ENSG00000007923	DNAJC11	protein_coding	intron
1	6706972	-	T	31	0,0,0,31	TT	1	50	0,5,0,45	A->I	0.1	5.95113e-07	1.39986e-06	ENSG00000007923	DNAJC11	protein_coding	intron
1	6706973	-	T	40	0,0,0,40	TT	1	52	0,5,0,47	A->I	0.0962	7.26161e-07	1.67228e-06	ENSG00000007923	DNAJC11	protein_coding	intron
1	6706981	-	T	37	2,0,0,35	TT	1	52	0,10,0,42	A->I	0.1923	2.9976e-15	1.58871e-14	ENSG00000007923	DNAJC11	protein_coding	intron
1	6707023	-	T	39	1,1,0,37	TT	1	31	0,3,0,28	A->I	0.0968	0.00013302	0.00019628	ENSG00000007923	DNAJC11	protein_coding	intron
1	6707032	-	T	31	0,0,0,31	TT	1	37	0,4,0,33	A->I	0.1081	6.07574e-06	1.31588e-05	ENSG00000007923	DNAJC11	protein_coding	intron
1	6707050	-	T	35	0,0,0,35	TT	1	32	0,2,0,30	A->I	0.0625	0.00465684	0.00579563	ENSG00000007923	DNAJC11	protein_coding	intron
1	6707068	-	T	35	0,1,0,34	TT	1	31	0,2,0,29	A->I	0.0645	0.00437494	0.00545785	ENSG00000007923	DNAJC11	protein_coding	intron
1	6707094	-	T	28	0,0,0,28	TT	1	26	0,6,0,20	A->I	0.2308	2.18072e-10	7.38334e-10	ENSG00000007923	DNAJC11	protein_coding	intron
1	6707099	-	T	29	0,0,0,29	TT	1	22	0,5,0,17	A->I	0.2273	7.96246e-09	2.435e-08	ENSG00000007923	DNAJC11	protein_coding	intron
1	6707234	-	T	22	0,0,0,22	TT	1	22	0,2,0,20	A->I	0.0909	0.00221476	0.00282971	ENSG00000007923	DNAJC11	protein_coding	intron
1	6707270	-	T	13	0,1,0,12	TT	0.9973	21	0,2,0,19	A->I	0.0952	0.00201765	0.0025874	ENSG00000007923	DNAJC11	protein_coding	intron
1	6707305	-	T	26	0,0,0,26	TT	1	26	0,2,0,24	A->I	0.0769	0.00308996	0.00389959	ENSG00000007923	DNAJC11	protein_coding	intron
1	6707306	-	T	33	0,0,0,33	TT	1	28	0,8,0,20	A->I	0.2857	3.04201e-14	1.48403e-13	ENSG00000007923	DNAJC11	protein_coding	intron
1	6707331	-	T	26	0,0,0,26	TT	1	26	0,2,0,24	A->I	0.0769	0.00308996	0.00389959	ENSG00000007923	DNAJC11	protein_coding	intron
1	6707418	-	T	17	0,0,0,17	TT	1	14	0,8,0,6	A->I	0.5714	2.95271e-17	2.11434e-16	ENSG00000007923	DNAJC11	protein_coding	intron
1	6707432	-	T	22	0,0,0,22	TT	1	20	0,2,0,18	A->I	0.1	0.00182933	0.00235433	ENSG00000007923	DNAJC11	protein_coding	intron
1	6707621	-	T	23	0,0,0,23	TT	1	26	0,3,0,23	A->I	0.1154	7.78568e-05	0.000119	ENSG00000007923	DNAJC11	protein_coding	intron
1	6707635	-	T	22	0,0,0,22	TT	1	24	0,2,0,22	A->I	0.0833	0.00263513	0.00334507	ENSG00000007923	DNAJC11	protein_coding	intron
1	6707712	-	T	27	0,0,0,27	TT	1	25	0,7,0,18	A->I	0.28	1.44706e-12	6.04884e-12	ENSG00000007923	DNAJC11	protein_coding	intron
1	6707734	-	T	30	0,0,0,30	TT	1	26	0,4,0,22	A->I	0.1538	1.41406e-06	3.1875e-06	ENSG00000007923	DNAJC11	protein_coding	intron
1	6707743	-	T	25	0,0,1,24	TT	1	31	0,2,0,29	A->I	0.0645	0.00437494	0.00545785	ENSG00000007923	DNAJC11	protein_coding	intron
1	6707765	-	T	36	0,0,1,35	TT	1	34	0,2,0,32	A->I	0.0588	0.00524511	0.00649868	ENSG00000007923	DNAJC11	protein_coding	intron
1	6707766	-	T	36	1,1,0,34	TT	1	36	0,3,0,33	A->I	0.0833	0.00020881	0.00029523	ENSG00000007923	DNAJC11	protein_coding	intron
1	6707778	-	T	37	0,0,0,37	TT	1	36	0,2,0,34	A->I	0.0556	0.00586563	0.00723611	ENSG00000007923	DNAJC11	protein_coding	intron
1	6707812	-	T	28	0,0,0,28	TT	1	25	0,2,0,23	A->I	0.08	0.00285826	0.00361609	ENSG00000007923	DNAJC11	protein_coding	intron
1	6707818	-	T	27	0,0,0,27	TT	1	26	0,2,0,24	A->I	0.0769	0.00308996	0.00389959	ENSG00000007923	DNAJC11	protein_coding	intron
1	6708353	-	T	27	0,0,0,27	TT	1	6	0,2,0,4	A->I	0.3333	0.00014874	0.0002143	ENSG00000007923	DNAJC11	protein_coding	intron
1	6708354	-	T	25	0,0,0,25	TT	1	8	0,4,0,4	A->I	0.5	6.92944e-09	2.12292e-08	ENSG00000007923	DNAJC11	protein_coding	intron
1	6708552	-	T	43	1,0,0,42	TT	1	33	0,2,0,31	A->I	0.0606	0.00494691	0.00614148	ENSG00000007923	DNAJC11	protein_coding	intron
1	6708559	-	T	37	0,1,0,36	TT	1	41	0,9,0,32	A->I	0.2195	1.15463e-14	5.72103e-14	ENSG00000007923	DNAJC11	protein_coding	intron
1	6708655	-	T	50	1,0,0,49	TT	1	43	0,3,0,40	A->I	0.0698	0.000355	0.00048871	ENSG00000007923	DNAJC11	protein_coding	intron
1	6708668	-	T	52	0,0,0,52	TT	1	30	0,6,0,24	A->I	0.2	5.56353e-10	1.82785e-09	ENSG00000007923	DNAJC11	protein_coding	intron
1	6708680	-	T	48	0,0,0,48	TT	1	26	0,7,0,19	A->I	0.2692	1.9742e-12	8.1022e-12	ENSG00000007923	DNAJC11	protein_coding	intron
1	6708681	-	T	48	0,1,0,47	TT	1	32	0,6,0,26	A->I	0.1875	8.4449e-10	2.76044e-09	ENSG00000007923	DNAJC11	protein_coding	intron
1	6708692	-	T	48	0,0,0,48	TT	1	27	0,2,0,25	A->I	0.0741	0.00333017	0.00419224	ENSG00000007923	DNAJC11	protein_coding	intron
1	6708713	-	T	46	0,0,0,46	TT	1	42	0,4,0,38	A->I	0.0952	1.01678e-05	1.76516e-05	ENSG00000007923	DNAJC11	protein_coding	intron
1	6708725	-	T	40	0,1,0,39	TT	1	51	0,27,0,24	A->I	0.5294	6.74724e-54	1.41002e-52	ENSG00000007923	DNAJC11	protein_coding	intron
1	6708775	-	T	37	0,0,0,37	TT	1	42	0,29,0,13	A->I	0.6905	7.75487e-63	1.80925e-61	ENSG00000007923	DNAJC11	protein_coding	intron
1	6709095	-	T	32	0,0,0,32	TT	1	36	0,7,0,29	A->I	0.1944	2.4362e-11	9.56281e-11	ENSG00000007923	DNAJC11	protein_coding	intron
1	6709128	-	T	38	0,0,0,38	TT	1	35	0,5,0,30	A->I	0.1429	9.48527e-08	2.40437e-07	ENSG00000007923	DNAJC11	protein_coding	intron
1	6709169	-	T	36	0,0,0,36	TT	1	28	0,8,0,20	A->I	0.2857	3.04201e-14	1.48403e-13	ENSG00000007923	DNAJC11	protein_coding	intron
1	6709190	-	T	35	0,1,0,34	TT	1	23	0,5,0,18	A->I	0.2174	1.01475e-08	3.09586e-08	ENSG00000007923	DNAJC11	protein_coding	intron
1	6709197	-	T	41	0,0,1,40	TT	1	27	0,3,0,24	A->I	0.1111	8.73819e-05	0.00013342	ENSG00000007923	DNAJC11	protein_coding	intron
1	6709488	-	T	24	0,0,0,24	TT	1	10	0,8,0,2	A->I	0.8	4.47474e-19	3.58713e-18	ENSG00000007923	DNAJC11	protein_coding	intron
1	6709501	-	T	31	0,0,0,31	TT	1	17	1,3,0,13	A->I	0.1765	2.08011e-05	3.5672e-05	ENSG00000007923	DNAJC11	protein_coding	intron
1	6709830	-	T	28	0,0,0,28	TT	1	23	0,4,0,19	A->I	0.1739	8.43931e-07	1.94128e-06	ENSG00000007923	DNAJC11	protein_coding	intron
1	6709835	-	T	32	0,0,0,32	TT	1	23	0,5,0,18	A->I	0.2174	1.01475e-08	3.09586e-08	ENSG00000007923	DNAJC11	protein_coding	intron
1	6709836	-	T	27	0,0,0,27	TT	1	23	0,2,0,21	A->I	0.087	0.00242061	0.00308197	ENSG00000007923	DNAJC11	protein_coding	intron
1	6709864	-	T	27	0,0,0,27	TT	1	14	0,2,0,12	A->I	0.1429	0.00088728	0.00117346	ENSG00000007923	DNAJC11	protein_coding	intron
1	6709906	-	T	23	0,0,0,23	TT	1	20	0,5,0,15	A->I	0.25	4.71263e-09	1.4676e-08	ENSG00000007923	DNAJC11	protein_coding	intron
1	6709928	-	T	35	0,0,0,35	TT	1	28	0,2,0,26	A->I	0.0714	0.00357883	0.00449614	ENSG00000007923	DNAJC11	protein_coding	intron
1	6709931	-	T	37	0,0,0,37	TT	1	28	0,3,0,25	A->I	0.1071	9.76365e-05	0.00014888	ENSG00000007923	DNAJC11	protein_coding	intron
1	6709932	-	T	37	0,0,0,37	TT	1	31	0,9,0,22	A->I	0.2903	1.66533e-15	9.33525e-15	ENSG00000007923	DNAJC11	protein_coding	intron
1	6709967	-	T	35	1,0,0,34	TT	1	29	0,3,0,26	A->I	0.1034	0.00010864	0.00016068	ENSG00000007923	DNAJC11	protein_coding	intron
1	6710204	-	T	29	0,0,0,29	TT	1	28	0,7,0,21	A->I	0.25	3.53373e-12	1.44128e-11	ENSG00000007923	DNAJC11	protein_coding	intron
1	6710212	-	T	36	0,0,0,36	TT	1	34	0,8,0,26	A->I	0.2353	1.69864e-13	8.04704e-13	ENSG00000007923	DNAJC11	protein_coding	intron
1	6710224	-	T	30	0,0,0,30	TT	1	38	0,3,0,35	A->I	0.0789	0.00024555	0.00034693	ENSG00000007923	DNAJC11	protein_coding	intron
1	6710247	-	T	31	0,0,0,31	TT	1	40	0,12,0,28	A->I	0.3	1.33227e-15	7.65437e-15	ENSG00000007923	DNAJC11	protein_coding	intron
1	6710277	-	T	59	0,0,0,59	TT	1	32	0,4,0,28	A->I	0.125	3.35013e-06	7.36896e-06	ENSG00000007923	DNAJC11	protein_coding	intron
1	6710369	-	T	48	0,0,0,48	TT	1	48	0,3,0,45	A->I	0.0625	0.0004917	0.0006692	ENSG00000007923	DNAJC11	protein_coding	intron
1	6710378	-	T	35	0,0,0,35	TT	1	37	0,4,0,33	A->I	0.1081	6.07574e-06	1.31588e-05	ENSG00000007923	DNAJC11	protein_coding	intron
1	6710381	-	T	40	0,0,0,40	TT	1	37	0,5,0,32	A->I	0.1351	1.26694e-07	3.10537e-07	ENSG00000007923	DNAJC11	protein_coding	intron
1	6710382	-	T	41	0,0,0,41	TT	1	39	0,11,0,28	A->I	0.2821	1.22125e-15	7.13983e-15	ENSG00000007923	DNAJC11	protein_coding	intron
1	6710383	-	T	43	0,0,0,43	TT	1	38	0,3,0,35	A->I	0.0789	0.00024555	0.00034693	ENSG00000007923	DNAJC11	protein_coding	intron
1	6710408	-	T	44	0,0,0,44	TT	1	57	0,4,0,53	A->I	0.0702	3.45514e-05	5.55889e-05	ENSG00000007923	DNAJC11	protein_coding	intron
1	6710422	-	T	44	0,0,0,44	TT	1	54	0,3,0,51	A->I	0.0556	0.00069525	0.00093047	ENSG00000007923	DNAJC11	protein_coding	intron
1	6710423	-	T	43	0,0,0,43	TT	1	54	0,3,0,51	A->I	0.0556	0.00069525	0.00093047	ENSG00000007923	DNAJC11	protein_coding	intron
1	6710453	-	T	41	0,0,0,41	TT	1	46	0,4,0,42	A->I	0.087	1.4675e-05	2.53048e-05	ENSG00000007923	DNAJC11	protein_coding	intron
1	6710504	-	T	48	0,1,0,47	TT	1	41	0,3,0,38	A->I	0.0732	0.0003081	0.00042921	ENSG00000007923	DNAJC11	protein_coding	intron
1	6710510	-	T	44	0,0,1,43	TT	1	40	0,33,0,7	A->I	0.825	5.77011e-76	1.62886e-74	ENSG00000007923	DNAJC11	protein_coding	intron
1	6710526	-	T	47	0,0,0,47	TT	1	43	0,10,0,33	A->I	0.2326	1.55431e-15	8.80313e-15	ENSG00000007923	DNAJC11	protein_coding	intron
1	6710543	-	T	26	0,0,0,26	TT	1	51	0,15,0,36	A->I	0.2941	1.55431e-15	8.80313e-15	ENSG00000007923	DNAJC11	protein_coding	intron
1	6710544	-	T	29	0,0,0,29	TT	1	47	0,4,0,43	A->I	0.0851	1.59997e-05	2.75817e-05	ENSG00000007923	DNAJC11	protein_coding	intron
1	6710574	-	T	33	0,0,0,33	TT	1	44	0,10,0,34	A->I	0.2273	1.55431e-15	8.80313e-15	ENSG00000007923	DNAJC11	protein_coding	intron
1	6710585	-	T	24	0,0,0,24	TT	1	45	0,35,0,10	A->I	0.7778	9.78236e-79	2.83337e-77	ENSG00000007923	DNAJC11	protein_coding	intron
1	6710587	-	T	33	0,0,0,33	TT	1	43	0,2,0,41	A->I	0.0465	0.00828532	0.0101087	ENSG00000007923	DNAJC11	protein_coding	intron
1	6710595	-	T	24	0,0,0,24	TT	1	42	0,19,0,23	A->I	0.4524	1.33227e-15	7.65437e-15	ENSG00000007923	DNAJC11	protein_coding	intron
1	6710600	-	T	24	0,0,0,24	TT	1	41	0,2,0,39	A->I	0.0488	0.00755526	0.00924312	ENSG00000007923	DNAJC11	protein_coding	intron
1	6710689	-	T	30	1,0,0,29	TT	1	12	0,2,0,10	A->I	0.1667	0.00064623	0.00086563	ENSG00000007923	DNAJC11	protein_coding	intron
1	6710690	-	T	27	1,0,0,26	TT	1	13	0,2,0,11	A->I	0.1538	0.00076212	0.00101418	ENSG00000007923	DNAJC11	protein_coding	intron
1	6710751	-	T	24	0,0,0,24	TT	1	6	0,2,0,4	A->I	0.3333	0.00014874	0.0002143	ENSG00000007923	DNAJC11	protein_coding	intron
1	6710771	-	T	24	0,1,0,23	TT	1	10	0,2,0,8	A->I	0.2	0.00044247	0.00060275	ENSG00000007923	DNAJC11	protein_coding	intron
1	6710811	-	T	27	0,0,0,27	TT	1	23	0,2,0,21	A->I	0.087	0.00242061	0.00308197	ENSG00000007923	DNAJC11	protein_coding	intron
1	6710821	-	T	34	0,0,0,34	TT	1	24	0,3,0,21	A->I	0.125	6.0896e-05	9.33031e-05	ENSG00000007923	DNAJC11	protein_coding	intron
1	6710832	-	T	30	0,0,0,30	TT	1	25	0,4,0,21	A->I	0.16	1.19954e-06	2.7081e-06	ENSG00000007923	DNAJC11	protein_coding	intron
1	6710833	-	T	33	0,0,0,33	TT	1	25	0,4,0,21	A->I	0.16	1.19954e-06	2.7081e-06	ENSG00000007923	DNAJC11	protein_coding	intron
1	6710850	-	T	34	0,0,0,34	TT	1	23	0,4,0,19	A->I	0.1739	8.43931e-07	1.94128e-06	ENSG00000007923	DNAJC11	protein_coding	intron
1	6719640	-	T	22	0,1,0,21	TT	1	3	0,2,0,1	A->I	0.6667	2.99368e-05	4.82006e-05	ENSG00000007923	DNAJC11	protein_coding	intron
1	6940553	+	A	29	28,0,0,1	AA	1	5	3,0,2,0	A->I	0.4	9.9369e-05	0.00014537	ENSG00000171735	CAMTA1	protein_coding	intron
1	7483409	+	A	29	29,0,0,0	AA	1	2	0,0,2,0	A->I	1	1e-05	1.70804e-05	ENSG00000171735	CAMTA1	protein_coding	intron
1	7964308	-	T	25	0,0,0,25	TT	1	3	0,2,0,1	A->I	0.6667	2.99368e-05	4.82006e-05	intergenic	intergenic	intergenic	intergenic
1	7967168	-	T	49	0,0,0,49	TT	1	3	0,2,0,1	A->I	0.6667	2.99368e-05	4.82006e-05	intergenic	intergenic	intergenic	intergenic
1	7967191	-	T	33	0,0,0,33	TT	1	2	0,2,0,0	A->I	1	1e-05	1.73651e-05	intergenic	intergenic	intergenic	intergenic
1	7967264	-	T	24	0,0,0,24	TT	1	3	0,3,0,0	A->I	1	3.16228e-08	8.14643e-08	intergenic	intergenic	intergenic	intergenic
1	7967649	-	T	25	1,0,0,24	TT	1	4	0,2,0,2	A->I	0.5	5.97473e-05	9.16563e-05	intergenic	intergenic	intergenic	intergenic
1	7971813	-	T	24	0,0,0,24	TT	1	3	0,2,0,1	A->I	0.6667	2.99368e-05	4.82006e-05	intergenic	intergenic	intergenic	intergenic
1	7974969	-	T	38	0,1,0,37	TT	1	8	0,2,0,6	A->I	0.25	0.00027648	0.00038567	intergenic	intergenic	intergenic	intergenic
1	7975094	-	T	47	0,0,0,47	TT	1	7	0,2,0,5	A->I	0.2857	0.0002078	0.00029402	intergenic	intergenic	intergenic	intergenic
1	7975175	-	T	22	0,0,0,22	TT	1	9	0,2,0,7	A->I	0.2222	0.00035473	0.00048854	intergenic	intergenic	intergenic	intergenic
1	7975232	-	T	36	0,0,0,36	TT	1	6	0,2,0,4	A->I	0.3333	0.00014874	0.0002143	intergenic	intergenic	intergenic	intergenic
1	7975269	-	T	27	0,0,0,27	TT	1	12	0,3,0,9	A->I	0.25	6.81e-06	1.46683e-05	intergenic	intergenic	intergenic	intergenic
1	7975271	-	T	34	0,0,0,34	TT	1	13	0,2,0,11	A->I	0.1538	0.00076212	0.00101418	intergenic	intergenic	intergenic	intergenic
1	7975728	-	T	29	0,0,0,29	TT	1	8	0,2,0,6	A->I	0.25	0.00027648	0.00038567	intergenic	intergenic	intergenic	intergenic
1	7977050	-	T	16	0,0,0,16	TT	1	12	0,4,0,8	A->I	0.3333	4.85074e-08	1.23736e-07	intergenic	intergenic	intergenic	intergenic
1	7977127	-	T	38	0,1,0,37	TT	1	22	0,9,0,13	A->I	0.4091	7.77156e-16	5.23392e-15	intergenic	intergenic	intergenic	intergenic
1	7977154	-	T	40	1,0,0,39	TT	1	31	0,5,0,26	A->I	0.1613	5.01712e-08	1.2792e-07	intergenic	intergenic	intergenic	intergenic
1	7977166	-	T	34	1,0,0,33	TT	1	29	0,2,0,27	A->I	0.069	0.00383588	0.00480785	intergenic	intergenic	intergenic	intergenic
1	7977167	-	T	35	0,0,1,34	TT	1	30	0,7,0,23	A->I	0.2333	6.04128e-12	2.451e-11	intergenic	intergenic	intergenic	intergenic
1	7977169	-	T	36	0,1,0,35	TT	1	32	0,2,0,30	A->I	0.0625	0.00465684	0.00579563	intergenic	intergenic	intergenic	intergenic
1	7977173	-	T	30	0,0,0,30	TT	1	33	0,4,0,29	A->I	0.1212	3.8026e-06	8.2986e-06	intergenic	intergenic	intergenic	intergenic
1	7977184	-	T	33	0,0,0,33	TT	1	45	0,3,0,42	A->I	0.0667	0.00040627	0.00055857	intergenic	intergenic	intergenic	intergenic
1	7977192	-	T	32	0,0,0,32	TT	1	48	0,2,0,46	A->I	0.0417	0.0102424	0.012411	intergenic	intergenic	intergenic	intergenic
1	7977208	-	T	33	0,0,1,32	TT	1	51	0,3,0,48	A->I	0.0588	0.00058786	0.0007936	intergenic	intergenic	intergenic	intergenic
1	7977218	-	T	26	0,0,0,26	TT	1	51	0,3,0,48	A->I	0.0588	0.00058786	0.0007936	intergenic	intergenic	intergenic	intergenic
1	7977258	-	T	29	0,0,1,28	TT	1	40	0,2,0,38	A->I	0.05	0.00720174	0.00882903	intergenic	intergenic	intergenic	intergenic
1	7977263	-	T	28	0,0,0,28	TT	1	41	0,12,0,29	A->I	0.2927	1.44329e-15	8.21471e-15	intergenic	intergenic	intergenic	intergenic
1	7977272	-	T	40	0,0,0,40	TT	1	44	0,6,0,38	A->I	0.1364	6.36797e-09	1.97794e-08	intergenic	intergenic	intergenic	intergenic
1	7977282	-	T	34	0,0,0,34	TT	1	57	0,2,0,55	A->I	0.0351	0.0142228	0.0170505	intergenic	intergenic	intergenic	intergenic
1	7977286	-	T	43	0,0,0,43	TT	1	62	0,5,0,57	A->I	0.0806	1.76113e-06	3.92407e-06	intergenic	intergenic	intergenic	intergenic
1	7977843	-	T	20	0,1,0,19	TT	1	62	0,3,0,59	A->I	0.0484	0.00104031	0.00136716	intergenic	intergenic	intergenic	intergenic
1	7977861	-	T	23	0,0,0,23	TT	1	51	0,14,0,37	A->I	0.2745	1.55431e-15	8.80313e-15	intergenic	intergenic	intergenic	intergenic
1	7977871	-	T	18	0,0,0,18	TT	1	53	0,4,0,49	A->I	0.0755	2.58727e-05	4.42002e-05	intergenic	intergenic	intergenic	intergenic
1	7977876	-	T	20	0,0,0,20	TT	1	45	0,3,0,42	A->I	0.0667	0.00040627	0.00055857	intergenic	intergenic	intergenic	intergenic
1	7977888	-	T	28	0,0,0,28	TT	1	46	0,23,0,23	A->I	0.5	1.66533e-15	9.33525e-15	intergenic	intergenic	intergenic	intergenic
1	7977889	-	T	27	0,0,0,27	TT	1	44	0,10,0,34	A->I	0.2273	1.55431e-15	8.80313e-15	intergenic	intergenic	intergenic	intergenic
1	7977901	-	T	30	0,0,0,30	TT	1	40	0,4,0,36	A->I	0.1	8.34391e-06	1.79555e-05	intergenic	intergenic	intergenic	intergenic
1	7977914	-	T	26	1,0,0,25	TT	1	42	0,3,0,39	A->I	0.0714	0.00033101	0.00046094	intergenic	intergenic	intergenic	intergenic
1	7977923	-	T	29	0,1,0,28	TT	1	36	0,21,0,15	A->I	0.5833	1.68267e-43	2.90027e-42	intergenic	intergenic	intergenic	intergenic
1	7977933	-	T	22	1,0,0,21	TT	1	36	0,2,0,34	A->I	0.0556	0.00586563	0.00723611	intergenic	intergenic	intergenic	intergenic
1	7978111	-	T	26	0,0,1,25	TT	1	47	0,3,0,44	A->I	0.0638	0.00046206	0.0006292	intergenic	intergenic	intergenic	intergenic
1	7978152	-	T	31	1,0,0,30	TT	1	46	0,2,0,44	A->I	0.0435	0.0094372	0.0114655	intergenic	intergenic	intergenic	intergenic
1	7978155	-	T	27	0,1,0,26	TT	1	42	0,2,0,40	A->I	0.0476	0.00791647	0.00966816	intergenic	intergenic	intergenic	intergenic
1	7978223	-	T	29	0,0,1,28	TT	1	63	0,3,0,60	A->I	0.0476	0.00108975	0.00143191	intergenic	intergenic	intergenic	intergenic
1	7978228	-	T	27	0,0,0,27	TT	1	68	0,5,0,63	A->I	0.0735	2.79264e-06	6.15444e-06	intergenic	intergenic	intergenic	intergenic
1	7978239	-	T	35	0,0,0,35	TT	1	60	0,3,0,57	A->I	0.05	0.00094572	0.00125014	intergenic	intergenic	intergenic	intergenic
1	7978245	-	T	34	2,0,0,32	TT	1	60	0,18,0,42	A->I	0.3	1.88738e-15	1.04492e-14	intergenic	intergenic	intergenic	intergenic
1	7978264	-	T	28	0,0,0,28	TT	1	64	0,5,0,59	A->I	0.0781	2.06419e-06	4.593e-06	intergenic	intergenic	intergenic	intergenic
1	7978272	-	T	34	0,1,0,33	TT	1	60	0,33,0,27	A->I	0.55	2.56131e-66	6.36207e-65	intergenic	intergenic	intergenic	intergenic
1	7978273	-	T	29	0,0,0,29	TT	1	59	0,8,0,51	A->I	0.1356	1.92135e-11	7.54924e-11	intergenic	intergenic	intergenic	intergenic
1	7978278	-	T	24	0,0,0,24	TT	1	63	0,9,0,54	A->I	0.1429	6.43818e-13	2.71194e-12	intergenic	intergenic	intergenic	intergenic
1	7978313	-	T	42	0,0,0,42	TT	1	64	0,7,0,57	A->I	0.1094	1.67779e-09	5.35201e-09	intergenic	intergenic	intergenic	intergenic
1	7978332	-	T	39	1,0,1,37	TT	1	80	0,61,0,19	A->I	0.7625	3.45474e-135	1.63207e-133	intergenic	intergenic	intergenic	intergenic
1	7978337	-	T	24	1,0,0,23	TT	1	87	0,47,0,40	A->I	0.5402	2.7902e-93	9.4867e-92	intergenic	intergenic	intergenic	intergenic
1	7978448	-	T	34	0,0,1,33	TT	1	80	0,3,0,77	A->I	0.0375	0.00216641	0.00277728	intergenic	intergenic	intergenic	intergenic
1	7978493	-	T	32	0,0,0,32	TT	1	70	1,13,0,56	A->I	0.1857	2.22045e-15	1.21576e-14	intergenic	intergenic	intergenic	intergenic
1	7978566	-	T	25	0,0,0,25	TT	1	63	0,4,0,59	A->I	0.0635	5.13214e-05	8.20664e-05	intergenic	intergenic	intergenic	intergenic
1	7978595	-	T	28	1,0,0,27	TT	1	54	0,7,0,47	A->I	0.1296	4.91724e-10	1.64278e-09	intergenic	intergenic	intergenic	intergenic
1	7978597	-	T	27	0,1,0,26	TT	1	55	0,8,0,47	A->I	0.1455	1.06699e-11	4.25714e-11	intergenic	intergenic	intergenic	intergenic
1	7978598	-	T	26	0,0,0,26	TT	1	55	0,3,0,52	A->I	0.0545	0.00073363	0.00098164	intergenic	intergenic	intergenic	intergenic
1	7978602	-	T	28	1,0,0,27	TT	1	51	0,2,0,49	A->I	0.0392	0.011505	0.0138831	intergenic	intergenic	intergenic	intergenic
1	7978603	-	T	25	0,1,0,24	TT	1	55	0,2,0,53	A->I	0.0364	0.0132888	0.0159705	intergenic	intergenic	intergenic	intergenic
1	7978604	-	T	27	0,1,0,26	TT	1	52	0,5,0,47	A->I	0.0962	7.26161e-07	1.67228e-06	intergenic	intergenic	intergenic	intergenic
1	7978605	-	T	32	0,0,1,31	TT	1	53	0,3,0,50	A->I	0.0566	0.00065817	0.00088129	intergenic	intergenic	intergenic	intergenic
1	7978606	-	T	29	0,0,1,28	TT	1	50	0,2,0,48	A->I	0.04	0.0110769	0.0133825	intergenic	intergenic	intergenic	intergenic
1	7978607	-	T	29	1,0,0,28	TT	1	48	0,2,0,46	A->I	0.0417	0.0102424	0.012411	intergenic	intergenic	intergenic	intergenic
1	7978654	-	T	17	0,0,0,17	TT	1	39	0,2,0,37	A->I	0.0513	0.00685596	0.00841568	intergenic	intergenic	intergenic	intergenic
1	7978669	-	T	30	0,0,0,30	TT	1	44	0,6,0,38	A->I	0.1364	6.36797e-09	1.97794e-08	intergenic	intergenic	intergenic	intergenic
1	7978677	-	T	29	0,0,1,28	TT	1	40	0,5,0,35	A->I	0.125	1.89747e-07	4.62274e-07	intergenic	intergenic	intergenic	intergenic
1	7978694	-	T	34	1,0,0,33	TT	1	44	0,2,0,42	A->I	0.0455	0.00866176	0.0105536	intergenic	intergenic	intergenic	intergenic
1	7978700	-	T	35	0,2,1,32	TT	1	42	0,18,0,24	A->I	0.4286	1.33227e-15	7.65437e-15	intergenic	intergenic	intergenic	intergenic
1	7978716	-	T	24	0,0,1,23	TT	1	47	0,2,0,45	A->I	0.0426	0.0098361	0.0119366	intergenic	intergenic	intergenic	intergenic
1	7979311	-	T	32	0,0,1,31	TT	1	48	0,3,0,45	A->I	0.0625	0.0004917	0.0006692	intergenic	intergenic	intergenic	intergenic
1	7979323	-	T	37	0,0,0,37	TT	1	34	0,4,0,30	A->I	0.1176	4.29875e-06	9.36995e-06	intergenic	intergenic	intergenic	intergenic
1	7979440	-	T	45	1,0,0,44	TT	1	52	0,3,0,49	A->I	0.0577	0.00062238	0.00083975	intergenic	intergenic	intergenic	intergenic
1	7979446	-	T	39	1,0,0,38	TT	1	49	0,4,0,45	A->I	0.0816	1.89101e-05	3.25155e-05	intergenic	intergenic	intergenic	intergenic
1	7979459	-	T	45	0,1,0,44	TT	1	59	0,3,0,56	A->I	0.0508	0.00090055	0.00119082	intergenic	intergenic	intergenic	intergenic
1	7979460	-	T	43	1,1,0,41	TT	1	56	0,4,0,52	A->I	0.0714	3.22078e-05	5.18261e-05	intergenic	intergenic	intergenic	intergenic
1	7979492	-	T	37	0,0,0,37	TT	1	73	0,2,0,71	A->I	0.0274	0.0226547	0.0267053	intergenic	intergenic	intergenic	intergenic
1	7979512	-	T	38	0,0,0,38	TT	1	80	0,3,0,77	A->I	0.0375	0.00216641	0.00277728	intergenic	intergenic	intergenic	intergenic
1	7979523	-	T	29	1,0,0,28	TT	1	93	0,2,0,91	A->I	0.0215	0.0353867	0.0410272	intergenic	intergenic	intergenic	intergenic
1	7979545	-	T	36	0,0,0,36	TT	1	88	0,4,0,84	A->I	0.0455	0.00018867	0.00027151	intergenic	intergenic	intergenic	intergenic
1	7979653	-	T	34	0,0,0,34	TT	1	88	0,2,0,86	A->I	0.0227	0.0319923	0.037251	intergenic	intergenic	intergenic	intergenic
1	7979656	-	T	35	0,0,0,35	TT	1	84	0,7,0,77	A->I	0.0833	1.15754e-08	3.5305e-08	intergenic	intergenic	intergenic	intergenic
1	7979657	-	T	38	0,0,0,38	TT	1	85	0,2,0,83	A->I	0.0235	0.0300213	0.0350331	intergenic	intergenic	intergenic	intergenic
1	7979665	-	T	36	0,0,0,36	TT	1	72	0,3,0,69	A->I	0.0417	0.0016024	0.00207717	intergenic	intergenic	intergenic	intergenic
1	7979674	-	T	18	0,0,0,18	TT	1	51	0,2,0,49	A->I	0.0392	0.011505	0.0138831	intergenic	intergenic	intergenic	intergenic
1	7979682	-	T	29	0,1,0,28	TT	1	69	0,3,0,66	A->I	0.0435	0.00141767	0.00184542	intergenic	intergenic	intergenic	intergenic
1	7979697	-	T	30	0,0,0,30	TT	1	85	0,4,0,81	A->I	0.0471	0.00016507	0.00023768	intergenic	intergenic	intergenic	intergenic
1	7979713	-	T	37	0,0,0,37	TT	1	87	0,2,0,85	A->I	0.023	0.0313297	0.036502	intergenic	intergenic	intergenic	intergenic
1	7980461	-	T	21	0,0,0,21	TT	1	77	0,3,0,74	A->I	0.039	0.00194245	0.00249921	ENSG00000049249	TNFRSF9	protein_coding	exon
1	7980474	-	T	20	0,0,1,19	TT	1	77	0,3,0,74	A->I	0.039	0.00194245	0.00249921	ENSG00000049249	TNFRSF9	protein_coding	exon
1	7980494	-	T	27	0,1,0,26	TT	1	87	0,9,0,78	A->I	0.1034	1.29928e-11	5.175e-11	ENSG00000049249	TNFRSF9	protein_coding	exon
1	7980502	-	T	25	1,0,0,24	TT	1	96	0,7,0,89	A->I	0.0729	2.94686e-08	8.78692e-08	ENSG00000049249	TNFRSF9	protein_coding	exon
1	7980522	-	T	33	0,1,0,32	TT	1	108	0,8,0,100	A->I	0.0741	2.65793e-09	8.42691e-09	ENSG00000049249	TNFRSF9	protein_coding	exon
1	7980525	-	T	26	0,1,0,25	TT	1	109	0,45,0,64	A->I	0.4128	3.55271e-15	1.86515e-14	ENSG00000049249	TNFRSF9	protein_coding	exon
1	7980530	-	T	36	0,0,0,36	TT	1	115	0,5,0,110	A->I	0.0435	3.63507e-05	5.83557e-05	ENSG00000049249	TNFRSF9	protein_coding	exon
1	7980537	-	T	36	0,0,0,36	TT	1	122	0,13,0,109	A->I	0.1066	3.88578e-15	2.02616e-14	ENSG00000049249	TNFRSF9	protein_coding	exon
1	7980538	-	T	34	0,0,0,34	TT	1	123	0,38,0,85	A->I	0.3089	3.9968e-15	2.08001e-14	ENSG00000049249	TNFRSF9	protein_coding	exon
1	7980539	-	T	33	0,0,0,33	TT	1	123	0,18,0,105	A->I	0.1463	3.9968e-15	2.08001e-14	ENSG00000049249	TNFRSF9	protein_coding	exon
1	7980570	-	T	24	2,0,0,22	TT	0.9959	122	0,3,0,119	A->I	0.0246	0.00705716	0.00866034	ENSG00000049249	TNFRSF9	protein_coding	exon
1	7980585	-	T	32	0,0,0,32	TT	1	121	0,21,0,100	A->I	0.1736	3.55271e-15	1.86515e-14	ENSG00000049249	TNFRSF9	protein_coding	exon
1	7980588	-	T	31	0,0,0,31	TT	1	120	0,13,0,107	A->I	0.1083	4.10783e-15	2.13469e-14	ENSG00000049249	TNFRSF9	protein_coding	exon
1	7980598	-	T	28	0,0,0,28	TT	1	111	0,3,0,108	A->I	0.027	0.00543976	0.00673804	ENSG00000049249	TNFRSF9	protein_coding	exon
1	7980610	-	T	24	0,0,0,24	TT	1	106	0,3,0,103	A->I	0.0283	0.00478668	0.00595446	ENSG00000049249	TNFRSF9	protein_coding	exon
1	7980627	-	T	23	0,0,0,23	TT	1	93	0,16,0,77	A->I	0.172	2.88658e-15	1.53239e-14	ENSG00000049249	TNFRSF9	protein_coding	exon
1	7980628	-	T	25	0,0,0,25	TT	1	102	0,8,0,94	A->I	0.0784	1.68387e-09	5.37086e-09	ENSG00000049249	TNFRSF9	protein_coding	exon
1	7980649	-	T	26	0,0,0,26	TT	1	90	0,5,0,85	A->I	0.0556	1.11137e-05	1.92896e-05	ENSG00000049249	TNFRSF9	protein_coding	exon
1	7980667	-	T	17	0,0,0,17	TT	1	71	0,2,0,69	A->I	0.0282	0.0215109	0.0254118	ENSG00000049249	TNFRSF9	protein_coding	exon
1	7980697	-	T	19	0,0,0,19	TT	1	41	0,13,0,28	A->I	0.3171	1.44329e-15	8.21471e-15	ENSG00000049249	TNFRSF9	protein_coding	exon
1	7983776	-	T	25	0,0,0,25	TT	1	4	0,2,0,2	A->I	0.5	5.97473e-05	9.16563e-05	ENSG00000049249	TNFRSF9	protein_coding	intron
1	7983786	-	T	30	0,0,0,30	TT	1	4	0,2,0,2	A->I	0.5	5.97473e-05	9.16563e-05	ENSG00000049249	TNFRSF9	protein_coding	intron
1	7984495	-	T	19	1,0,0,18	TT	1	6	0,2,0,4	A->I	0.3333	0.00014874	0.0002143	ENSG00000049249	TNFRSF9	protein_coding	intron
1	7986174	-	T	40	0,0,1,39	TT	1	6	0,2,0,4	A->I	0.3333	0.00014874	0.0002143	ENSG00000049249	TNFRSF9	protein_coding	intron
1	7986198	-	T	44	1,0,0,43	TT	1	11	0,2,0,9	A->I	0.1818	0.00053966	0.00072912	ENSG00000049249	TNFRSF9	protein_coding	intron
1	7988817	-	T	30	0,0,2,28	TT	1	4	0,2,0,2	A->I	0.5	5.97473e-05	9.16563e-05	ENSG00000049249	TNFRSF9	protein_coding	intron
1	7988933	-	T	43	0,0,0,43	TT	1	12	0,3,0,9	A->I	0.25	6.81e-06	1.46683e-05	ENSG00000049249	TNFRSF9	protein_coding	intron
1	7989363	-	T	39	0,0,0,39	TT	1	4	0,2,0,2	A->I	0.5	5.97473e-05	9.16563e-05	ENSG00000049249	TNFRSF9	protein_coding	intron
1	7990615	-	T	23	0,0,0,23	TT	1	25	0,11,0,14	A->I	0.44	8.88178e-16	5.94317e-15	ENSG00000049249	TNFRSF9	protein_coding	intron
1	7990707	-	T	41	0,0,1,40	TT	1	21	0,4,0,17	A->I	0.1905	5.73296e-07	1.34894e-06	ENSG00000049249	TNFRSF9	protein_coding	intron
1	7990717	-	T	46	0,0,0,46	TT	1	19	0,2,0,17	A->I	0.1053	0.00164986	0.00213074	ENSG00000049249	TNFRSF9	protein_coding	intron
1	7990721	-	T	42	0,0,0,42	TT	1	16	0,5,0,11	A->I	0.3125	1.34178e-09	4.35816e-09	ENSG00000049249	TNFRSF9	protein_coding	intron
1	7990743	-	T	40	0,0,0,40	TT	1	22	0,2,0,20	A->I	0.0909	0.00221476	0.00282971	ENSG00000049249	TNFRSF9	protein_coding	intron
1	7990754	-	T	38	1,0,0,37	TT	1	22	0,2,0,20	A->I	0.0909	0.00221476	0.00282971	ENSG00000049249	TNFRSF9	protein_coding	intron
1	7990782	-	T	32	0,0,0,32	TT	1	20	0,5,0,15	A->I	0.25	4.71263e-09	1.4676e-08	ENSG00000049249	TNFRSF9	protein_coding	intron
1	7990796	-	T	38	0,0,0,38	TT	1	18	0,10,0,8	A->I	0.5556	4.27618e-21	3.80516e-20	ENSG00000049249	TNFRSF9	protein_coding	intron
1	7990797	-	T	28	0,0,0,28	TT	1	16	0,2,0,14	A->I	0.125	0.00116512	0.00152387	ENSG00000049249	TNFRSF9	protein_coding	intron
1	7990807	-	T	25	0,1,0,24	TT	1	14	0,2,0,12	A->I	0.1429	0.00088728	0.00117346	ENSG00000049249	TNFRSF9	protein_coding	intron
1	7990823	-	T	28	0,0,1,27	TT	1	22	0,5,0,17	A->I	0.2273	7.96246e-09	2.435e-08	ENSG00000049249	TNFRSF9	protein_coding	intron
1	7992114	-	T	47	1,0,2,44	TT	1	25	0,2,0,23	A->I	0.08	0.00285826	0.00361609	ENSG00000049249	TNFRSF9	protein_coding	intron
1	7992115	-	T	43	1,0,0,42	TT	1	27	0,3,0,24	A->I	0.1111	8.73819e-05	0.00013342	ENSG00000049249	TNFRSF9	protein_coding	intron
1	8015743	+	A	40	40,0,0,0	AA	1	2	0,0,2,0	A->I	1	1e-05	1.70804e-05	ENSG00000116288	PARK7	protein_coding	intron
1	8026637	+	A	23	23,0,0,0	AA	1	10	7,0,3,0	A->I	0.3	3.73221e-06	8.00509e-06	ENSG00000116288	PARK7	protein_coding	intron
1	8026651	+	A	29	29,0,0,0	AA	1	14	12,0,2,0	A->I	0.1429	0.00088728	0.00115729	ENSG00000116288	PARK7	protein_coding	intron
1	8026652	+	A	34	34,0,0,0	AA	1	13	11,0,2,0	A->I	0.1538	0.00076212	0.0010005	ENSG00000116288	PARK7	protein_coding	intron
1	8026666	+	G	35	0,0,35,0	GG	1	12	0,0,10,2	G->U	0.1667	0.00064623	0.00085421	ENSG00000116288	PARK7	protein_coding	intron
1	8027833	+	A	38	37,0,1,0	AA	1	8	5,0,3,0	A->I	0.375	1.74998e-06	3.8363e-06	ENSG00000116288	PARK7	protein_coding	intron
1	8032267	+	A	44	44,0,0,0	AA	1	11	9,0,2,0	A->I	0.1818	0.00053966	0.00071916	ENSG00000116288	PARK7	protein_coding	intron
1	8032990	+	A	21	21,0,0,0	AA	1	15	13,0,2,0	A->I	0.1333	0.00102163	0.00132475	ENSG00000116288	PARK7	protein_coding	intron
1	8032991	+	A	25	25,0,0,0	AA	1	12	9,0,3,0	A->I	0.25	6.81e-06	1.4405e-05	ENSG00000116288	PARK7	protein_coding	intron
1	8033574	+	A	38	36,1,1,0	AA	1	16	14,0,2,0	A->I	0.125	0.00116512	0.00150385	ENSG00000116288	PARK7	protein_coding	intron
1	8038785	+	A	34	33,0,1,0	AA	1	9	6,0,3,0	A->I	0.3333	2.61875e-06	5.67091e-06	ENSG00000116288	PARK7	protein_coding	intron
1	8039630	+	A	37	37,0,0,0	AA	1	16	8,0,8,0	A->I	0.5	6.66134e-16	4.46698e-15	ENSG00000116288	PARK7	protein_coding	intron
1	8039751	+	A	47	47,0,0,0	AA	1	9	7,0,2,0	A->I	0.2222	0.00035473	0.00048213	ENSG00000116288	PARK7	protein_coding	intron
1	8039827	+	A	28	28,0,0,0	AA	1	14	12,0,2,0	A->I	0.1429	0.00088728	0.00115729	ENSG00000116288	PARK7	protein_coding	intron
1	8039830	+	A	31	31,0,0,0	AA	1	14	11,0,3,0	A->I	0.2143	1.12142e-05	1.90702e-05	ENSG00000116288	PARK7	protein_coding	intron
1	8039836	+	A	34	34,0,0,0	AA	1	12	10,0,2,0	A->I	0.1667	0.00064623	0.00085421	ENSG00000116288	PARK7	protein_coding	intron
1	8047889	+	A	40	38,2,0,0	AA	1	3	1,0,2,0	A->I	0.6667	2.99368e-05	4.74448e-05	intergenic	intergenic	intergenic	intergenic
1	8059624	+	A	27	27,0,0,0	AA	1	4	2,0,2,0	A->I	0.5	5.97473e-05	9.03522e-05	intergenic	intergenic	intergenic	intergenic
1	8060180	+	A	31	31,0,0,0	AA	1	5	3,0,2,0	A->I	0.4	9.9369e-05	0.00014537	intergenic	intergenic	intergenic	intergenic
1	8060283	+	A	37	37,0,0,0	AA	1	15	13,0,2,0	A->I	0.1333	0.00102163	0.00132475	intergenic	intergenic	intergenic	intergenic
1	8067150	+	A	17	16,0,1,0	AA	0.9998	4	2,0,2,0	A->I	0.5	5.97473e-05	9.03522e-05	intergenic	intergenic	intergenic	intergenic
1	8067747	+	A	32	32,0,0,0	AA	1	4	2,0,2,0	A->I	0.5	5.97473e-05	9.03522e-05	intergenic	intergenic	intergenic	intergenic
1	8069006	+	A	40	40,0,0,0	AA	1	4	2,0,2,0	A->I	0.5	5.97473e-05	9.03522e-05	intergenic	intergenic	intergenic	intergenic
1	8069032	+	A	26	25,1,0,0	AA	1	7	5,0,2,0	A->I	0.2857	0.0002078	0.00029037	intergenic	intergenic	intergenic	intergenic
1	8069071	+	A	31	31,0,0,0	AA	1	5	2,0,3,0	A->I	0.6	3.1473e-07	7.33298e-07	intergenic	intergenic	intergenic	intergenic
1	8069085	+	A	38	37,1,0,0	AA	1	3	1,0,2,0	A->I	0.6667	2.99368e-05	4.74448e-05	intergenic	intergenic	intergenic	intergenic
1	8069586	+	A	19	19,0,0,0	AA	1	3	1,0,2,0	A->I	0.6667	2.99368e-05	4.74448e-05	intergenic	intergenic	intergenic	intergenic
1	8069615	+	A	27	27,0,0,0	AA	1	3	1,0,2,0	A->I	0.6667	2.99368e-05	4.74448e-05	intergenic	intergenic	intergenic	intergenic
1	8460396	-	T	34	0,0,0,34	TT	1	4	0,2,0,2	A->I	0.5	5.97473e-05	9.16563e-05	ENSG00000142599	RERE	protein_coding	intron
1	8460593	-	T	29	0,0,0,29	TT	1	5	0,2,0,3	A->I	0.4	9.9369e-05	0.00014712	ENSG00000142599	RERE	protein_coding	intron
1	8461603	-	T	35	0,0,0,35	TT	1	5	0,2,0,3	A->I	0.4	9.9369e-05	0.00014712	ENSG00000142599	RERE	protein_coding	intron
1	8461651	-	T	40	0,0,0,40	TT	1	3	0,2,0,1	A->I	0.6667	2.99368e-05	4.82006e-05	ENSG00000142599	RERE	protein_coding	intron
1	8522934	-	T	30	0,0,0,30	TT	1	3	0,2,0,1	A->I	0.6667	2.99368e-05	4.82006e-05	ENSG00000142599	RERE	protein_coding	intron
1	8522935	-	T	28	0,0,0,28	TT	1	3	0,2,0,1	A->I	0.6667	2.99368e-05	4.82006e-05	ENSG00000142599	RERE	protein_coding	intron
1	8547521	-	T	32	0,0,0,32	TT	1	3	0,2,0,1	A->I	0.6667	2.99368e-05	4.82006e-05	ENSG00000142599	RERE	protein_coding	intron
1	8547522	-	T	30	0,0,0,30	TT	1	3	0,2,0,1	A->I	0.6667	2.99368e-05	4.82006e-05	ENSG00000142599	RERE	protein_coding	intron
1	8606187	-	T	19	0,0,0,19	TT	1	5	0,2,0,3	A->I	0.4	9.9369e-05	0.00014712	ENSG00000142599	RERE	protein_coding	intron
1	8606724	-	T	24	0,0,0,24	TT	1	3	0,2,0,1	A->I	0.6667	2.99368e-05	4.82006e-05	ENSG00000142599	RERE	protein_coding	intron
1	8606785	-	T	23	0,0,0,23	TT	1	6	0,2,0,4	A->I	0.3333	0.00014874	0.0002143	ENSG00000142599	RERE	protein_coding	intron
1	8606795	-	T	32	0,0,0,32	TT	1	6	0,2,0,4	A->I	0.3333	0.00014874	0.0002143	ENSG00000142599	RERE	protein_coding	intron
1	8610738	-	T	37	1,0,0,36	TT	1	4	0,2,0,2	A->I	0.5	5.97473e-05	9.16563e-05	ENSG00000142599	RERE	protein_coding	intron
1	8661216	-	T	29	0,0,0,29	TT	1	4	0,2,0,2	A->I	0.5	5.97473e-05	9.16563e-05	ENSG00000142599	RERE	protein_coding	intron
1	8793995	-	T	40	0,0,0,40	TT	1	3	0,2,0,1	A->I	0.6667	2.99368e-05	4.82006e-05	ENSG00000142599	RERE	protein_coding	intron
1	8865387	-	T	24	0,0,0,24	TT	1	7	0,3,0,4	A->I	0.4286	1.09634e-06	2.47946e-06	ENSG00000142599	RERE	protein_coding	intron
1	8926137	-	A	12	12,0,0,0	AA	1	3	1,0,0,2	U->A	0.6667	2.99368e-05	4.82006e-05	ENSG00000074800	ENO1	protein_coding	intron
1	8926138	-	A	15	15,0,0,0	AA	1	3	1,0,0,2	U->A	0.6667	2.99368e-05	4.82006e-05	ENSG00000074800	ENO1	protein_coding	intron
1	8928918	-	A	17	16,0,0,1	AA	1	121	118,0,0,3	U->A	0.0248	0.00689967	0.00846836	ENSG00000074800	ENO1	protein_coding	intron
1	8932497	-	T	36	0,1,0,35	TT	1	27	0,2,0,25	A->I	0.0741	0.00333017	0.00419224	ENSG00000074800	ENO1	protein_coding	intron
1	8932509	-	T	44	0,1,0,43	TT	1	23	0,2,0,21	A->I	0.087	0.00242061	0.00308197	ENSG00000074800	ENO1	protein_coding	intron
1	8932534	-	T	35	0,0,0,35	TT	1	16	0,3,0,13	A->I	0.1875	1.7171e-05	2.95377e-05	ENSG00000074800	ENO1	protein_coding	intron
1	8932618	-	T	51	1,0,0,50	TT	1	22	0,3,0,19	A->I	0.1364	4.65538e-05	7.44796e-05	ENSG00000074800	ENO1	protein_coding	intron
1	8932619	-	T	49	0,0,2,47	TT	1	21	0,2,0,19	A->I	0.0952	0.00201765	0.0025874	ENSG00000074800	ENO1	protein_coding	intron
1	8932709	-	T	31	0,1,0,30	TT	1	30	0,2,0,28	A->I	0.0667	0.00410127	0.00512813	ENSG00000074800	ENO1	protein_coding	intron
1	8934451	-	T	31	0,0,0,31	TT	1	16	0,2,0,14	A->I	0.125	0.00116512	0.00152387	ENSG00000074800	ENO1	protein_coding	intron
1	8934456	-	T	28	0,0,0,28	TT	1	15	0,2,0,13	A->I	0.1333	0.00102163	0.00134294	ENSG00000074800	ENO1	protein_coding	intron
1	8936810	-	T	12	0,0,0,12	TT	1	24	0,3,0,21	A->I	0.125	6.0896e-05	9.33031e-05	ENSG00000074800,ENSG00000236269	ENO1,ENO1-IT1	protein_coding,sense_intronic	intron,intron
1	8937812	-	T	35	0,0,0,35	TT	1	16	0,2,0,14	A->I	0.125	0.00116512	0.00152387	ENSG00000236269,ENSG00000074800	ENO1-IT1,ENO1	sense_intronic,protein_coding	exon,intron
1	8937834	-	T	23	0,1,0,22	TT	1	21	0,2,0,19	A->I	0.0952	0.00201765	0.0025874	ENSG00000236269,ENSG00000074800	ENO1-IT1,ENO1	sense_intronic,protein_coding	exon,intron
1	8937925	-	T	22	1,0,0,21	TT	1	15	0,3,0,12	A->I	0.2	1.39845e-05	2.41232e-05	ENSG00000236269,ENSG00000074800	ENO1-IT1,ENO1	sense_intronic,protein_coding	exon,intron
1	8943361	+	A	33	33,0,0,0	AA	1	2	0,0,2,0	A->I	1	1e-05	1.70804e-05	intergenic	intergenic	intergenic	intergenic
1	9096479	-	T	33	1,0,0,32	TT	1	9	0,7,0,2	A->I	0.7778	1.13213e-16	8.01608e-16	ENSG00000142583	SLC2A5	protein_coding	exon
1	9096491	-	T	35	0,0,0,35	TT	1	10	0,2,0,8	A->I	0.2	0.00044247	0.00060275	ENSG00000142583	SLC2A5	protein_coding	exon
1	9096492	-	T	30	0,0,0,30	TT	1	10	0,3,0,7	A->I	0.3	3.73221e-06	8.14939e-06	ENSG00000142583	SLC2A5	protein_coding	exon
1	9108843	-	T	31	0,0,0,31	TT	1	7	0,2,0,5	A->I	0.2857	0.0002078	0.00029402	ENSG00000142583	SLC2A5	protein_coding	intron
1	9108904	-	T	39	0,0,0,39	TT	1	7	0,2,0,5	A->I	0.2857	0.0002078	0.00029402	ENSG00000142583	SLC2A5	protein_coding	intron
1	9108958	-	T	31	0,1,0,30	TT	1	6	0,2,0,4	A->I	0.3333	0.00014874	0.0002143	ENSG00000142583	SLC2A5	protein_coding	intron
1	9116313	-	T	20	0,0,0,20	TT	1	5	0,2,0,3	A->I	0.4	9.9369e-05	0.00014712	ENSG00000142583	SLC2A5	protein_coding	intron
1	9116333	-	T	34	0,0,0,34	TT	1	3	0,2,0,1	A->I	0.6667	2.99368e-05	4.82006e-05	ENSG00000142583	SLC2A5	protein_coding	intron
1	9117207	-	T	17	0,1,0,16	TT	0.9999	7	0,2,0,5	A->I	0.2857	0.0002078	0.00029402	ENSG00000142583	SLC2A5	protein_coding	intron
1	9119792	-	T	45	0,3,1,41	TT	1	10	0,3,0,7	A->I	0.3	3.73221e-06	8.14939e-06	ENSG00000142583	SLC2A5	protein_coding	intron
1	9122728	-	T	43	1,0,0,42	TT	1	5	0,2,0,3	A->I	0.4	9.9369e-05	0.00014712	ENSG00000142583	SLC2A5	protein_coding	intron
1	9128573	-	T	29	1,1,0,27	TT	1	15	0,7,0,8	A->I	0.4667	2.03171e-14	1.00176e-13	ENSG00000142583	SLC2A5	protein_coding	intron
1	9128586	-	T	32	0,1,0,31	TT	1	14	0,5,0,9	A->I	0.3571	6.18235e-10	2.02435e-09	ENSG00000142583	SLC2A5	protein_coding	intron
1	9160900	-	T	31	0,0,0,31	TT	1	19	0,7,0,12	A->I	0.3684	1.54876e-13	7.34239e-13	ENSG00000180758	GPR157	protein_coding	exon
1	9160958	-	T	24	0,0,0,24	TT	1	12	0,4,0,8	A->I	0.3333	4.85074e-08	1.23736e-07	ENSG00000180758	GPR157	protein_coding	exon
1	9160963	-	T	22	0,0,0,22	TT	1	11	0,4,0,7	A->I	0.3636	3.24202e-08	8.3061e-08	ENSG00000180758	GPR157	protein_coding	exon
1	9160975	-	T	28	0,0,1,27	TT	1	7	0,2,0,5	A->I	0.2857	0.0002078	0.00029402	ENSG00000180758	GPR157	protein_coding	exon
1	9160982	-	T	28	0,0,0,28	TT	1	8	0,3,0,5	A->I	0.375	1.74998e-06	3.90032e-06	ENSG00000180758	GPR157	protein_coding	exon
1	9161142	-	T	30	0,0,0,30	TT	1	10	0,4,0,6	A->I	0.4	2.06833e-08	6.18851e-08	ENSG00000180758	GPR157	protein_coding	exon
1	9161199	-	T	30	0,0,0,30	TT	1	6	0,2,0,4	A->I	0.3333	0.00014874	0.0002143	ENSG00000180758	GPR157	protein_coding	exon
1	9161203	-	T	30	0,0,0,30	TT	1	6	0,5,0,1	A->I	0.8333	1.89237e-12	7.77328e-12	ENSG00000180758	GPR157	protein_coding	exon
1	9161245	-	T	33	1,0,0,32	TT	1	7	0,3,0,4	A->I	0.4286	1.09634e-06	2.47946e-06	ENSG00000180758	GPR157	protein_coding	exon
1	9161357	-	T	41	0,1,0,40	TT	1	8	0,2,0,6	A->I	0.25	0.00027648	0.00038567	ENSG00000180758	GPR157	protein_coding	exon
1	9162264	-	T	35	0,0,0,35	TT	1	8	0,2,0,6	A->I	0.25	0.00027648	0.00038567	ENSG00000180758	GPR157	protein_coding	exon
1	9162303	-	T	57	0,0,0,57	TT	1	6	0,2,0,4	A->I	0.3333	0.00014874	0.0002143	ENSG00000180758	GPR157	protein_coding	exon
1	9162306	-	T	69	2,0,0,67	TT	1	6	0,2,0,4	A->I	0.3333	0.00014874	0.0002143	ENSG00000180758	GPR157	protein_coding	exon
1	9162348	-	T	43	0,1,0,42	TT	1	10	0,2,0,8	A->I	0.2	0.00044247	0.00060275	ENSG00000180758	GPR157	protein_coding	exon
1	9162394	-	T	22	0,0,0,22	TT	1	7	0,2,0,5	A->I	0.2857	0.0002078	0.00029402	ENSG00000180758	GPR157	protein_coding	exon
1	9162423	-	T	27	0,0,0,27	TT	1	5	0,2,0,3	A->I	0.4	9.9369e-05	0.00014712	ENSG00000180758	GPR157	protein_coding	exon
1	9163319	-	T	20	0,1,0,19	TT	0.9999	12	0,2,0,10	A->I	0.1667	0.00064623	0.00086563	ENSG00000180758	GPR157	protein_coding	exon
1	9163387	-	T	40	0,1,0,39	TT	1	7	0,3,0,4	A->I	0.4286	1.09634e-06	2.47946e-06	ENSG00000180758	GPR157	protein_coding	exon
1	9187144	-	T	41	1,0,0,40	TT	1	4	0,2,0,2	A->I	0.5	5.97473e-05	9.16563e-05	ENSG00000180758	GPR157	protein_coding	intron
1	9209020	-	T	47	0,0,0,47	TT	1	147	0,3,0,144	A->I	0.0204	0.0116981	0.0141145	intergenic	intergenic	intergenic	intergenic
1	9209038	-	T	35	0,1,0,34	TT	1	152	0,3,0,149	A->I	0.0197	0.0127925	0.0153959	intergenic	intergenic	intergenic	intergenic
1	9209047	-	T	35	0,0,0,35	TT	1	138	0,3,0,135	A->I	0.0217	0.00986925	0.0119764	intergenic	intergenic	intergenic	intergenic
1	9209051	-	T	32	0,0,0,32	TT	1	138	0,9,0,129	A->I	0.0652	8.3962e-10	2.74647e-09	intergenic	intergenic	intergenic	intergenic
1	9209078	-	T	46	0,0,0,46	TT	1	138	0,38,0,100	A->I	0.2754	4.44089e-15	2.29778e-14	intergenic	intergenic	intergenic	intergenic
1	9209146	-	T	30	0,0,0,30	TT	1	66	0,2,0,64	A->I	0.0303	0.0187612	0.022285	intergenic	intergenic	intergenic	intergenic
1	9209147	-	T	24	0,0,0,24	TT	1	60	0,2,0,58	A->I	0.0333	0.0156754	0.0187347	intergenic	intergenic	intergenic	intergenic
1	9209151	-	T	24	0,0,0,24	TT	1	55	0,10,0,45	A->I	0.1818	4.44089e-15	2.29778e-14	intergenic	intergenic	intergenic	intergenic
1	9209157	-	T	20	0,0,0,20	TT	1	48	0,5,0,43	A->I	0.1042	4.83485e-07	1.13894e-06	intergenic	intergenic	intergenic	intergenic
1	9209160	-	T	21	0,0,0,21	TT	1	42	0,2,0,40	A->I	0.0476	0.00791647	0.00966816	intergenic	intergenic	intergenic	intergenic
1	9209173	-	T	29	0,1,0,28	TT	1	37	0,2,0,35	A->I	0.0541	0.00618786	0.00761993	intergenic	intergenic	intergenic	intergenic
1	9209195	-	T	40	0,2,0,38	TT	1	63	0,16,0,47	A->I	0.254	2.10942e-15	1.15891e-14	intergenic	intergenic	intergenic	intergenic
1	9209212	-	T	31	0,0,0,31	TT	1	88	0,3,0,85	A->I	0.0341	0.00283979	0.00360246	intergenic	intergenic	intergenic	intergenic
1	9209243	-	T	36	0,0,0,36	TT	1	78	0,13,0,65	A->I	0.1667	2.55351e-15	1.37342e-14	intergenic	intergenic	intergenic	intergenic
1	9209401	-	C	30	0,30,0,0	CC	1	94	2,92,0,0	G->U	0.0213	0.0360816	0.0417954	intergenic	intergenic	intergenic	intergenic
1	9209435	-	T	31	0,0,0,31	TT	1	52	0,27,0,25	A->I	0.5192	1.39915e-53	2.91822e-52	intergenic	intergenic	intergenic	intergenic
1	9209449	-	T	30	0,0,0,30	TT	1	40	0,24,0,16	A->I	0.6	5.98679e-50	1.1574e-48	intergenic	intergenic	intergenic	intergenic
1	9209457	-	T	46	0,0,0,46	TT	1	39	0,10,0,29	A->I	0.2564	1.33227e-15	7.65437e-15	intergenic	intergenic	intergenic	intergenic
1	9209463	-	T	40	0,0,0,40	TT	1	41	0,5,0,36	A->I	0.122	2.15532e-07	5.24897e-07	intergenic	intergenic	intergenic	intergenic
1	9209469	-	T	52	0,0,0,52	TT	1	44	0,4,0,40	A->I	0.0909	1.22696e-05	2.12252e-05	intergenic	intergenic	intergenic	intergenic
1	9209473	-	T	48	0,0,0,48	TT	1	49	0,25,0,24	A->I	0.5102	1.85786e-49	3.57886e-48	intergenic	intergenic	intergenic	intergenic
1	9209482	-	T	42	0,1,1,40	TT	1	57	0,2,0,55	A->I	0.0351	0.0142228	0.0170505	intergenic	intergenic	intergenic	intergenic
1	9209484	-	T	51	0,1,0,50	TT	1	60	0,2,0,58	A->I	0.0333	0.0156754	0.0187347	intergenic	intergenic	intergenic	intergenic
1	9209486	-	T	48	0,1,0,47	TT	1	57	0,2,0,55	A->I	0.0351	0.0142228	0.0170505	intergenic	intergenic	intergenic	intergenic
1	9209488	-	T	51	1,2,0,48	TT	1	56	0,5,0,51	A->I	0.0893	1.05611e-06	2.42399e-06	intergenic	intergenic	intergenic	intergenic
1	9209491	-	T	38	0,1,0,37	TT	1	61	0,6,0,55	A->I	0.0984	4.78365e-08	1.22373e-07	intergenic	intergenic	intergenic	intergenic
1	9209520	-	T	30	0,0,0,30	TT	1	89	0,5,0,84	A->I	0.0562	1.05238e-05	1.82687e-05	intergenic	intergenic	intergenic	intergenic
1	9209523	-	T	30	1,0,0,29	TT	1	91	0,10,0,81	A->I	0.1099	5.12257e-13	2.16059e-12	intergenic	intergenic	intergenic	intergenic
1	9209560	-	T	32	0,0,0,32	TT	1	96	0,9,0,87	A->I	0.0938	3.20093e-11	1.25341e-10	intergenic	intergenic	intergenic	intergenic
1	9209587	-	T	46	0,0,0,46	TT	1	122	0,4,0,118	A->I	0.0328	0.00065264	0.00087418	intergenic	intergenic	intergenic	intergenic
1	9212242	-	T	26	0,0,0,26	TT	1	37	0,2,0,35	A->I	0.0541	0.00618786	0.00761993	intergenic	intergenic	intergenic	intergenic
1	9213080	-	T	51	0,0,0,51	TT	1	16	0,7,0,9	A->I	0.4375	3.58602e-14	1.74231e-13	intergenic	intergenic	intergenic	intergenic
1	9213094	-	T	46	0,0,0,46	TT	1	18	0,3,0,15	A->I	0.1667	2.49023e-05	4.25558e-05	intergenic	intergenic	intergenic	intergenic
1	9213565	-	T	44	0,0,0,44	TT	1	14	0,3,0,11	A->I	0.2143	1.12142e-05	1.94097e-05	intergenic	intergenic	intergenic	intergenic
1	9214890	-	T	38	0,0,0,38	TT	1	29	0,2,0,27	A->I	0.069	0.00383588	0.00480785	intergenic	intergenic	intergenic	intergenic
1	9214915	-	T	52	1,0,0,51	TT	1	22	0,2,0,20	A->I	0.0909	0.00221476	0.00282971	intergenic	intergenic	intergenic	intergenic
1	9214919	-	T	46	0,0,0,46	TT	1	24	0,2,0,22	A->I	0.0833	0.00263513	0.00334507	intergenic	intergenic	intergenic	intergenic
1	9216506	-	T	33	0,1,0,32	TT	1	11	0,2,0,9	A->I	0.1818	0.00053966	0.00072912	intergenic	intergenic	intergenic	intergenic
1	9216626	-	T	31	1,0,0,30	TT	1	15	0,2,0,13	A->I	0.1333	0.00102163	0.00134294	intergenic	intergenic	intergenic	intergenic
1	9217984	-	T	38	0,0,0,38	TT	1	34	0,3,0,31	A->I	0.0882	0.00017583	0.00025306	intergenic	intergenic	intergenic	intergenic
1	9218010	-	T	34	0,0,0,34	TT	1	33	0,2,0,31	A->I	0.0606	0.00494691	0.00614148	intergenic	intergenic	intergenic	intergenic
1	9218058	-	T	35	0,0,0,35	TT	1	10	0,2,0,8	A->I	0.2	0.00044247	0.00060275	intergenic	intergenic	intergenic	intergenic
1	9218271	-	T	26	0,0,0,26	TT	1	6	0,2,0,4	A->I	0.3333	0.00014874	0.0002143	intergenic	intergenic	intergenic	intergenic
1	9218304	-	T	28	0,0,0,28	TT	1	13	0,6,0,7	A->I	0.4615	1.68421e-12	7.00382e-12	intergenic	intergenic	intergenic	intergenic
1	9218358	-	T	22	0,0,0,22	TT	1	6	0,2,0,4	A->I	0.3333	0.00014874	0.0002143	intergenic	intergenic	intergenic	intergenic
1	9218879	-	T	29	1,0,0,28	TT	1	5	0,2,0,3	A->I	0.4	9.9369e-05	0.00014712	intergenic	intergenic	intergenic	intergenic
1	9218933	-	T	34	0,3,1,30	TT	0.9879	15	0,3,0,12	A->I	0.2	1.39845e-05	2.41232e-05	intergenic	intergenic	intergenic	intergenic
1	9219828	-	T	33	0,0,0,33	TT	1	9	0,3,0,6	A->I	0.3333	2.61875e-06	5.77202e-06	intergenic	intergenic	intergenic	intergenic
1	9219831	-	T	32	0,0,0,32	TT	1	11	0,4,0,7	A->I	0.3636	3.24202e-08	8.3061e-08	intergenic	intergenic	intergenic	intergenic
1	9219835	-	T	29	1,0,0,28	TT	1	11	0,3,0,8	A->I	0.2727	5.11963e-06	1.1103e-05	intergenic	intergenic	intergenic	intergenic
1	9219848	-	T	30	0,0,0,30	TT	1	10	0,3,0,7	A->I	0.3	3.73221e-06	8.14939e-06	intergenic	intergenic	intergenic	intergenic
1	9219935	-	T	28	0,0,0,28	TT	1	3	0,2,0,1	A->I	0.6667	2.99368e-05	4.82006e-05	intergenic	intergenic	intergenic	intergenic
1	9220668	-	T	54	0,0,0,54	TT	1	20	0,2,0,18	A->I	0.1	0.00182933	0.00235433	intergenic	intergenic	intergenic	intergenic
1	9220718	-	T	36	0,1,1,34	TT	1	18	0,7,0,11	A->I	0.3889	9.81437e-14	4.67341e-13	intergenic	intergenic	intergenic	intergenic
1	9220895	-	T	50	0,0,0,50	TT	1	24	0,4,0,20	A->I	0.1667	1.01016e-06	2.31919e-06	intergenic	intergenic	intergenic	intergenic
1	9224507	-	T	37	0,0,0,37	TT	1	17	0,2,0,15	A->I	0.1176	0.0013177	0.00171605	intergenic	intergenic	intergenic	intergenic
1	9224543	-	T	48	0,0,1,47	TT	1	13	0,2,0,11	A->I	0.1538	0.00076212	0.00101418	intergenic	intergenic	intergenic	intergenic
1	9225768	-	T	39	0,0,1,38	TT	1	14	0,2,0,12	A->I	0.1429	0.00088728	0.00117346	intergenic	intergenic	intergenic	intergenic
1	9225799	-	T	29	0,0,0,29	TT	1	12	0,2,0,10	A->I	0.1667	0.00064623	0.00086563	intergenic	intergenic	intergenic	intergenic
1	9226079	-	T	41	0,1,0,40	TT	1	12	0,2,0,10	A->I	0.1667	0.00064623	0.00086563	intergenic	intergenic	intergenic	intergenic
1	9226115	-	T	48	0,0,0,48	TT	1	13	0,6,0,7	A->I	0.4615	1.68421e-12	7.00382e-12	intergenic	intergenic	intergenic	intergenic
1	9226148	-	T	35	0,1,0,34	TT	1	12	0,3,0,9	A->I	0.25	6.81e-06	1.46683e-05	intergenic	intergenic	intergenic	intergenic
1	9226158	-	T	45	1,1,0,43	TT	1	17	0,2,0,15	A->I	0.1176	0.0013177	0.00171605	intergenic	intergenic	intergenic	intergenic
1	9227533	-	T	24	0,0,0,24	TT	1	9	0,2,0,7	A->I	0.2222	0.00035473	0.00048854	intergenic	intergenic	intergenic	intergenic
1	9228208	-	T	53	0,0,0,53	TT	1	15	0,5,0,10	A->I	0.3333	9.2491e-10	3.01476e-09	intergenic	intergenic	intergenic	intergenic
1	9228224	-	T	56	0,0,0,56	TT	1	15	0,2,0,13	A->I	0.1333	0.00102163	0.00134294	intergenic	intergenic	intergenic	intergenic
1	9228241	-	T	57	2,0,1,54	TT	1	14	0,2,0,12	A->I	0.1429	0.00088728	0.00117346	intergenic	intergenic	intergenic	intergenic
1	9228242	-	T	59	1,0,2,56	TT	1	16	0,3,0,13	A->I	0.1875	1.7171e-05	2.95377e-05	intergenic	intergenic	intergenic	intergenic
1	9228266	-	T	45	0,0,0,45	TT	1	14	0,2,0,12	A->I	0.1429	0.00088728	0.00117346	intergenic	intergenic	intergenic	intergenic
1	9228400	-	T	46	0,0,0,46	TT	1	21	0,2,0,19	A->I	0.0952	0.00201765	0.0025874	intergenic	intergenic	intergenic	intergenic
1	9228416	-	T	37	0,0,0,37	TT	1	21	0,8,0,13	A->I	0.381	2.66454e-15	1.42223e-14	intergenic	intergenic	intergenic	intergenic
1	9228446	-	T	39	0,0,0,39	TT	1	19	0,3,0,16	A->I	0.1579	2.95015e-05	5.02717e-05	intergenic	intergenic	intergenic	intergenic
1	9228452	-	T	35	0,0,0,35	TT	1	22	0,2,0,20	A->I	0.0909	0.00221476	0.00282971	intergenic	intergenic	intergenic	intergenic
1	9229529	-	T	39	0,0,0,39	TT	1	5	0,2,0,3	A->I	0.4	9.9369e-05	0.00014712	intergenic	intergenic	intergenic	intergenic
1	9229645	-	T	39	0,0,0,39	TT	1	7	0,2,0,5	A->I	0.2857	0.0002078	0.00029402	intergenic	intergenic	intergenic	intergenic
1	9231929	-	T	44	0,1,0,43	TT	1	17	0,3,0,14	A->I	0.1765	2.08011e-05	3.5672e-05	intergenic	intergenic	intergenic	intergenic
1	9232039	-	T	40	0,0,0,40	TT	1	13	0,2,0,11	A->I	0.1538	0.00076212	0.00101418	intergenic	intergenic	intergenic	intergenic
1	9232085	-	T	36	0,0,0,36	TT	1	16	0,6,0,10	A->I	0.375	7.79421e-12	3.11402e-11	intergenic	intergenic	intergenic	intergenic
1	9232525	-	T	34	1,0,0,33	TT	1	7	0,3,0,4	A->I	0.4286	1.09634e-06	2.47946e-06	intergenic	intergenic	intergenic	intergenic
1	9232592	-	T	51	0,1,1,49	TT	1	8	0,2,0,6	A->I	0.25	0.00027648	0.00038567	intergenic	intergenic	intergenic	intergenic
1	9232632	-	T	55	2,1,1,51	TT	1	4	0,2,0,2	A->I	0.5	5.97473e-05	9.16563e-05	intergenic	intergenic	intergenic	intergenic
1	9233322	-	T	35	0,1,0,34	TT	1	4	0,2,0,2	A->I	0.5	5.97473e-05	9.16563e-05	intergenic	intergenic	intergenic	intergenic
1	9233384	-	T	31	0,0,0,31	TT	1	11	0,4,0,7	A->I	0.3636	3.24202e-08	8.3061e-08	intergenic	intergenic	intergenic	intergenic
1	9233414	-	A	36	35,1,0,0	AA	1	11	9,0,0,2	U->A	0.1818	0.00053966	0.00072912	intergenic	intergenic	intergenic	intergenic
1	9233514	-	T	27	0,1,0,26	TT	1	2	0,2,0,0	A->I	1	1e-05	1.73651e-05	intergenic	intergenic	intergenic	intergenic
1	9236419	-	T	39	0,0,0,39	TT	1	11	0,2,0,9	A->I	0.1818	0.00053966	0.00072912	intergenic	intergenic	intergenic	intergenic
1	9237461	-	T	26	0,0,1,25	TT	1	11	0,2,0,9	A->I	0.1818	0.00053966	0.00072912	intergenic	intergenic	intergenic	intergenic
1	9237496	-	T	34	1,0,1,32	TT	1	17	0,2,0,15	A->I	0.1176	0.0013177	0.00171605	intergenic	intergenic	intergenic	intergenic
1	9237532	-	T	43	0,0,0,43	TT	1	17	0,3,0,14	A->I	0.1765	2.08011e-05	3.5672e-05	intergenic	intergenic	intergenic	intergenic
1	9238348	-	T	37	0,0,0,37	TT	1	18	0,5,0,13	A->I	0.2778	2.61811e-09	8.30313e-09	intergenic	intergenic	intergenic	intergenic
1	9238419	-	T	38	0,0,0,38	TT	1	9	0,2,0,7	A->I	0.2222	0.00035473	0.00048854	intergenic	intergenic	intergenic	intergenic
1	9239444	-	T	34	0,0,0,34	TT	1	17	0,6,0,11	A->I	0.3529	1.20125e-11	4.78572e-11	intergenic	intergenic	intergenic	intergenic
1	9239525	-	T	31	0,1,0,30	TT	1	14	0,3,0,11	A->I	0.2143	1.12142e-05	1.94097e-05	intergenic	intergenic	intergenic	intergenic
1	9239531	-	T	31	0,0,1,30	TT	1	16	0,8,0,8	A->I	0.5	6.66134e-16	4.57211e-15	intergenic	intergenic	intergenic	intergenic
1	9239535	-	T	27	0,0,1,26	TT	1	18	0,4,0,14	A->I	0.2222	2.95346e-07	7.16567e-07	intergenic	intergenic	intergenic	intergenic
1	9239547	-	T	35	0,0,0,35	TT	1	18	0,3,0,15	A->I	0.1667	2.49023e-05	4.25558e-05	intergenic	intergenic	intergenic	intergenic
1	9239564	-	T	27	0,0,0,27	TT	1	16	0,3,0,13	A->I	0.1875	1.7171e-05	2.95377e-05	intergenic	intergenic	intergenic	intergenic
1	9239633	-	T	33	1,1,0,31	TT	1	3	0,2,0,1	A->I	0.6667	2.99368e-05	4.82006e-05	intergenic	intergenic	intergenic	intergenic
1	9244387	+	A	30	30,0,0,0	AA	1	19	17,0,2,0	A->I	0.1053	0.00164986	0.00209954	ENSG00000234546	RP3-510D11.2	lincRNA	intron
1	9244509	+	A	34	34,0,0,0	AA	1	38	36,0,2,0	A->I	0.0526	0.00651798	0.00791462	ENSG00000234546	RP3-510D11.2	lincRNA	intron
1	9246256	+	A	50	50,0,0,0	AA	1	9	7,0,2,0	A->I	0.2222	0.00035473	0.00048213	ENSG00000234546	RP3-510D11.2	lincRNA	intron
1	9246270	+	A	52	52,0,0,0	AA	1	12	9,0,3,0	A->I	0.25	6.81e-06	1.4405e-05	ENSG00000234546	RP3-510D11.2	lincRNA	intron
1	9246331	+	A	35	35,0,0,0	AA	1	6	3,0,3,0	A->I	0.5	6.27967e-07	1.42616e-06	ENSG00000234546	RP3-510D11.2	lincRNA	intron
1	9246345	+	A	29	29,0,0,0	AA	1	5	3,0,2,0	A->I	0.4	9.9369e-05	0.00014537	ENSG00000234546	RP3-510D11.2	lincRNA	intron
1	9246393	+	A	25	25,0,0,0	AA	1	7	5,0,2,0	A->I	0.2857	0.0002078	0.00029037	ENSG00000234546	RP3-510D11.2	lincRNA	intron
1	9296165	+	A	37	37,0,0,0	AA	1	5	2,0,3,0	A->I	0.6	3.1473e-07	7.33298e-07	ENSG00000049239	H6PD	protein_coding	intron
1	9296620	+	A	24	24,0,0,0	AA	1	2	0,0,2,0	A->I	1	1e-05	1.70804e-05	ENSG00000049239	H6PD	protein_coding	intron
1	9315410	+	A	27	26,0,1,0	AA	1	3	1,0,2,0	A->I	0.6667	2.99368e-05	4.74448e-05	ENSG00000049239	H6PD	protein_coding	intron
1	9315434	+	A	19	18,1,0,0	AA	1	3	0,0,3,0	A->I	1	3.16228e-08	8.01728e-08	ENSG00000049239	H6PD	protein_coding	intron
1	9325788	+	A	20	20,0,0,0	AA	1	28	26,0,2,0	A->I	0.0714	0.00357883	0.0044311	ENSG00000049239	H6PD	protein_coding	exon
1	9326954	+	A	19	18,1,0,0	AA	1	33	30,0,3,0	A->I	0.0909	0.0001607	0.00022866	ENSG00000049239	H6PD	protein_coding	exon
1	9326957	+	A	20	20,0,0,0	AA	1	36	26,0,10,0	A->I	0.2778	1.22125e-15	6.90609e-15	ENSG00000049239	H6PD	protein_coding	exon
1	9326960	+	A	21	21,0,0,0	AA	1	32	25,0,7,0	A->I	0.2188	9.93272e-12	3.85245e-11	ENSG00000049239	H6PD	protein_coding	exon
1	9326997	+	A	23	23,0,0,0	AA	1	37	33,0,4,0	A->I	0.1081	6.07574e-06	1.29189e-05	ENSG00000049239	H6PD	protein_coding	exon
1	9327068	+	A	32	32,0,0,0	AA	1	37	35,0,2,0	A->I	0.0541	0.00618786	0.00752341	ENSG00000049239	H6PD	protein_coding	exon
1	9328046	+	A	33	33,0,0,0	AA	1	49	45,0,4,0	A->I	0.0816	1.89101e-05	3.19148e-05	ENSG00000049239	H6PD	protein_coding	exon
1	9328047	+	A	35	35,0,0,0	AA	1	46	42,0,4,0	A->I	0.087	1.4675e-05	2.48531e-05	ENSG00000049239	H6PD	protein_coding	exon
1	9328069	+	A	33	33,0,0,0	AA	1	38	35,0,3,0	A->I	0.0789	0.00024555	0.00034248	ENSG00000049239	H6PD	protein_coding	exon
1	9328074	+	A	40	40,0,0,0	AA	1	38	36,0,2,0	A->I	0.0526	0.00651798	0.00791462	ENSG00000049239	H6PD	protein_coding	exon
1	9328082	+	A	36	35,0,0,1	AA	1	37	35,0,2,0	A->I	0.0541	0.00618786	0.00752341	ENSG00000049239	H6PD	protein_coding	exon
1	9328103	+	A	37	35,1,0,1	AA	1	37	34,0,3,0	A->I	0.0811	0.0002267	0.00031635	ENSG00000049239	H6PD	protein_coding	exon
1	9331075	+	A	28	27,1,0,0	AA	1	34	31,0,3,0	A->I	0.0882	0.00017583	0.00024993	ENSG00000049239	H6PD	protein_coding	exon
1	9331094	+	A	34	30,2,0,2	AA	1	33	27,0,6,0	A->I	0.1818	1.02936e-09	3.25217e-09	ENSG00000049239	H6PD	protein_coding	exon
1	9331100	+	A	29	29,0,0,0	AA	1	32	29,0,3,0	A->I	0.0938	0.00014643	0.00021328	ENSG00000049239	H6PD	protein_coding	exon
1	9331176	+	A	30	30,0,0,0	AA	1	33	30,0,3,0	A->I	0.0909	0.0001607	0.00022866	ENSG00000049239	H6PD	protein_coding	exon
1	9617174	+	A	49	48,0,0,1	AA	1	7	5,0,2,0	A->I	0.2857	0.0002078	0.00029037	ENSG00000171612	SLC25A33	protein_coding	intron
1	9623189	+	A	34	33,1,0,0	AA	1	2	0,0,2,0	A->I	1	1e-05	1.70804e-05	ENSG00000171612	SLC25A33	protein_coding	intron
1	9623939	+	A	45	44,0,0,1	AA	1	6	4,0,2,0	A->I	0.3333	0.00014874	0.00021194	ENSG00000171612	SLC25A33	protein_coding	intron
1	9623985	+	A	49	47,0,1,1	AA	1	5	3,0,2,0	A->I	0.4	9.9369e-05	0.00014537	ENSG00000171612	SLC25A33	protein_coding	intron
1	9626236	+	A	27	27,0,0,0	AA	1	6	2,0,4,0	A->I	0.6667	1.49242e-09	4.62527e-09	ENSG00000171612	SLC25A33	protein_coding	intron
1	9626346	+	A	25	25,0,0,0	AA	1	13	11,0,2,0	A->I	0.1538	0.00076212	0.0010005	ENSG00000171612	SLC25A33	protein_coding	intron
1	9626746	+	A	41	41,0,0,0	AA	1	4	2,0,2,0	A->I	0.5	5.97473e-05	9.03522e-05	ENSG00000171612	SLC25A33	protein_coding	intron
1	9634239	+	A	39	39,0,0,0	AA	1	7	5,0,2,0	A->I	0.2857	0.0002078	0.00029037	ENSG00000171612	SLC25A33	protein_coding	intron
1	9634309	+	A	43	43,0,0,0	AA	1	10	7,0,3,0	A->I	0.3	3.73221e-06	8.00509e-06	ENSG00000171612	SLC25A33	protein_coding	intron
1	9642075	+	A	28	28,0,0,0	AA	1	4	2,0,2,0	A->I	0.5	5.97473e-05	9.03522e-05	ENSG00000171612	SLC25A33	protein_coding	intron
1	9643027	+	A	25	25,0,0,0	AA	1	11	8,0,3,0	A->I	0.2727	5.11963e-06	1.09017e-05	ENSG00000171612	SLC25A33	protein_coding	exon
1	9643069	+	A	32	31,0,1,0	AA	1	13	11,0,2,0	A->I	0.1538	0.00076212	0.0010005	ENSG00000171612	SLC25A33	protein_coding	exon
1	9643107	+	A	37	37,0,0,0	AA	1	10	8,0,2,0	A->I	0.2	0.00044247	0.00059502	ENSG00000171612	SLC25A33	protein_coding	exon
1	9643154	+	A	46	46,0,0,0	AA	1	10	4,0,6,0	A->I	0.6	2.07733e-13	9.4176e-13	ENSG00000171612	SLC25A33	protein_coding	exon
1	9643155	+	A	47	47,0,0,0	AA	1	10	4,0,6,0	A->I	0.6	2.07733e-13	9.4176e-13	ENSG00000171612	SLC25A33	protein_coding	exon
1	9643208	+	A	38	38,0,0,0	AA	1	11	9,0,2,0	A->I	0.1818	0.00053966	0.00071916	ENSG00000171612	SLC25A33	protein_coding	exon
1	9643221	+	A	35	35,0,0,0	AA	1	13	11,0,2,0	A->I	0.1538	0.00076212	0.0010005	ENSG00000171612	SLC25A33	protein_coding	exon
1	9644522	+	A	31	31,0,0,0	AA	1	12	10,0,2,0	A->I	0.1667	0.00064623	0.00085421	ENSG00000171612	SLC25A33	protein_coding	exon
1	9644535	+	A	29	28,0,0,1	AA	1	12	5,0,7,0	A->I	0.5833	2.47007e-15	1.2861e-14	ENSG00000171612	SLC25A33	protein_coding	exon
1	9644558	+	A	44	44,0,0,0	AA	1	10	8,0,2,0	A->I	0.2	0.00044247	0.00059502	ENSG00000171612	SLC25A33	protein_coding	exon
1	9644562	+	A	46	44,0,1,1	AA	1	11	8,0,3,0	A->I	0.2727	5.11963e-06	1.09017e-05	ENSG00000171612	SLC25A33	protein_coding	exon
1	9644700	+	A	35	35,0,0,0	AA	1	3	1,0,2,0	A->I	0.6667	2.99368e-05	4.74448e-05	ENSG00000171612	SLC25A33	protein_coding	exon
1	9644798	+	A	44	44,0,0,0	AA	1	18	16,0,2,0	A->I	0.1111	0.0014793	0.00189071	ENSG00000171612	SLC25A33	protein_coding	exon
1	9644912	+	A	54	54,0,0,0	AA	1	23	21,0,2,0	A->I	0.087	0.00242061	0.00303796	ENSG00000171612	SLC25A33	protein_coding	exon
1	9645027	+	A	45	45,0,0,0	AA	1	24	21,0,3,0	A->I	0.125	6.0896e-05	9.19942e-05	ENSG00000171612	SLC25A33	protein_coding	exon
1	9691441	+	A	40	39,0,1,0	AA	1	28	26,0,2,0	A->I	0.0714	0.00357883	0.0044311	intergenic	intergenic	intergenic	intergenic
1	9691457	+	A	43	42,1,0,0	AA	1	23	20,0,3,0	A->I	0.1304	5.34103e-05	8.40095e-05	intergenic	intergenic	intergenic	intergenic
1	9691458	+	A	48	47,1,0,0	AA	1	23	18,0,5,0	A->I	0.2174	1.01475e-08	3.01066e-08	intergenic	intergenic	intergenic	intergenic
1	9691488	+	A	32	31,0,1,0	AA	1	18	12,0,6,0	A->I	0.3333	1.79698e-11	6.8573e-11	intergenic	intergenic	intergenic	intergenic
1	9691503	+	A	34	33,0,1,0	AA	1	15	13,0,2,0	A->I	0.1333	0.00102163	0.00132475	intergenic	intergenic	intergenic	intergenic
1	9691537	+	A	33	31,2,0,0	AA	1	7	5,0,2,0	A->I	0.2857	0.0002078	0.00029037	intergenic	intergenic	intergenic	intergenic
1	9691551	+	A	48	47,0,0,1	AA	1	7	5,0,2,0	A->I	0.2857	0.0002078	0.00029037	intergenic	intergenic	intergenic	intergenic
1	9691557	+	A	43	43,0,0,0	AA	1	7	5,0,2,0	A->I	0.2857	0.0002078	0.00029037	intergenic	intergenic	intergenic	intergenic
1	9691593	+	A	36	36,0,0,0	AA	1	14	9,0,5,0	A->I	0.3571	6.18235e-10	1.96483e-09	intergenic	intergenic	intergenic	intergenic
1	9691594	+	A	37	37,0,0,0	AA	1	12	7,0,5,0	A->I	0.4167	2.4587e-10	8.03703e-10	intergenic	intergenic	intergenic	intergenic
1	9691655	+	A	19	18,1,0,0	AA	1	18	16,0,2,0	A->I	0.1111	0.0014793	0.00189071	intergenic	intergenic	intergenic	intergenic
1	9691659	+	A	21	21,0,0,0	AA	1	18	13,0,5,0	A->I	0.2778	2.61811e-09	8.05197e-09	intergenic	intergenic	intergenic	intergenic
1	9691664	+	A	24	24,0,0,0	AA	1	20	18,0,2,0	A->I	0.1	0.00182933	0.00231876	intergenic	intergenic	intergenic	intergenic
1	9691713	+	A	34	31,1,1,1	AA	1	18	15,0,3,0	A->I	0.1667	2.49023e-05	4.18151e-05	intergenic	intergenic	intergenic	intergenic
1	9692119	+	A	18	18,0,0,0	AA	1	6	4,0,2,0	A->I	0.3333	0.00014874	0.00021194	intergenic	intergenic	intergenic	intergenic
1	9693465	+	A	30	30,0,0,0	AA	1	37	35,0,2,0	A->I	0.0541	0.00618786	0.00752341	intergenic	intergenic	intergenic	intergenic
1	9693466	+	A	27	27,0,0,0	AA	1	38	32,0,6,0	A->I	0.1579	2.53122e-09	7.8041e-09	intergenic	intergenic	intergenic	intergenic
1	9693495	+	A	46	46,0,0,0	AA	1	23	20,0,3,0	A->I	0.1304	5.34103e-05	8.40095e-05	intergenic	intergenic	intergenic	intergenic
1	9693532	+	A	30	29,1,0,0	AA	1	22	17,0,5,0	A->I	0.2273	7.96246e-09	2.36588e-08	intergenic	intergenic	intergenic	intergenic
1	9693541	+	A	36	35,1,0,0	AA	1	25	20,0,5,0	A->I	0.2	1.59381e-08	4.67526e-08	intergenic	intergenic	intergenic	intergenic
1	9693547	+	A	42	41,0,1,0	AA	1	27	24,0,3,0	A->I	0.1111	8.73819e-05	0.00013152	intergenic	intergenic	intergenic	intergenic
1	9693550	+	A	44	42,1,1,0	AA	1	27	19,0,8,0	A->I	0.2963	2.20934e-14	1.04319e-13	intergenic	intergenic	intergenic	intergenic
1	9693552	+	A	42	41,0,1,0	AA	1	25	23,0,2,0	A->I	0.08	0.00285826	0.00356555	intergenic	intergenic	intergenic	intergenic
1	9693588	+	A	33	32,1,0,0	AA	1	15	11,0,4,0	A->I	0.2667	1.32751e-07	3.1869e-07	intergenic	intergenic	intergenic	intergenic
1	9693601	+	A	32	32,0,0,0	AA	1	17	15,0,2,0	A->I	0.1176	0.0013177	0.00169237	intergenic	intergenic	intergenic	intergenic
1	9693619	+	A	35	35,0,0,0	AA	1	17	15,0,2,0	A->I	0.1176	0.0013177	0.00169237	intergenic	intergenic	intergenic	intergenic
1	9693629	+	A	29	29,0,0,0	AA	1	18	15,0,3,0	A->I	0.1667	2.49023e-05	4.18151e-05	intergenic	intergenic	intergenic	intergenic
1	9694079	+	A	26	26,0,0,0	AA	1	25	16,0,9,0	A->I	0.36	9.99201e-16	6.4081e-15	intergenic	intergenic	intergenic	intergenic
1	9694105	+	A	17	17,0,0,0	AA	1	18	16,0,2,0	A->I	0.1111	0.0014793	0.00189071	intergenic	intergenic	intergenic	intergenic
1	9694169	+	A	21	21,0,0,0	AA	1	14	12,0,2,0	A->I	0.1429	0.00088728	0.00115729	intergenic	intergenic	intergenic	intergenic
1	9694171	+	A	24	24,0,0,0	AA	1	12	10,0,2,0	A->I	0.1667	0.00064623	0.00085421	intergenic	intergenic	intergenic	intergenic
1	9694286	+	A	29	28,0,0,1	AA	1	27	24,0,3,0	A->I	0.1111	8.73819e-05	0.00013152	intergenic	intergenic	intergenic	intergenic
1	9694289	+	A	34	31,1,1,1	AA	1	26	17,0,9,0	A->I	0.3462	7.77156e-16	5.10408e-15	intergenic	intergenic	intergenic	intergenic
1	9694291	+	A	32	30,0,0,2	AA	1	26	22,0,4,0	A->I	0.1538	1.41406e-06	3.13966e-06	intergenic	intergenic	intergenic	intergenic
1	9694292	+	A	23	22,0,1,0	AA	1	26	22,0,4,0	A->I	0.1538	1.41406e-06	3.13966e-06	intergenic	intergenic	intergenic	intergenic
1	9694305	+	A	22	22,0,0,0	AA	1	25	23,0,2,0	A->I	0.08	0.00285826	0.00356555	intergenic	intergenic	intergenic	intergenic
1	9694337	+	A	25	25,0,0,0	AA	1	33	30,0,3,0	A->I	0.0909	0.0001607	0.00022866	intergenic	intergenic	intergenic	intergenic
1	9694349	+	A	28	27,0,0,1	AA	1	35	27,0,8,0	A->I	0.2286	2.1938e-13	9.93724e-13	intergenic	intergenic	intergenic	intergenic
1	9694359	+	A	23	22,1,0,0	AA	1	31	18,0,13,0	A->I	0.4194	1.11022e-15	6.38596e-15	intergenic	intergenic	intergenic	intergenic
1	9694420	+	A	37	36,0,0,1	AA	1	42	38,0,4,0	A->I	0.0952	1.01678e-05	1.73614e-05	intergenic	intergenic	intergenic	intergenic
1	9694591	+	A	36	35,0,1,0	AA	1	24	19,0,5,0	A->I	0.2083	1.27841e-08	3.75452e-08	intergenic	intergenic	intergenic	intergenic
1	9694592	+	A	40	37,1,1,1	AA	1	22	17,0,5,0	A->I	0.2273	7.96246e-09	2.36588e-08	intergenic	intergenic	intergenic	intergenic
1	9694619	+	A	29	28,0,1,0	AA	1	35	33,0,2,0	A->I	0.0571	0.00555136	0.00677359	intergenic	intergenic	intergenic	intergenic
1	9695086	+	A	35	35,0,0,0	AA	1	34	27,0,7,0	A->I	0.2059	1.57874e-11	6.1026e-11	intergenic	intergenic	intergenic	intergenic
1	9695094	+	A	35	35,0,0,0	AA	1	30	28,0,2,0	A->I	0.0667	0.00410127	0.00505462	intergenic	intergenic	intergenic	intergenic
1	9695101	+	A	40	40,0,0,0	AA	1	23	20,0,3,0	A->I	0.1304	5.34103e-05	8.40095e-05	intergenic	intergenic	intergenic	intergenic
1	9695146	+	A	45	45,0,0,0	AA	1	31	26,0,5,0	A->I	0.1613	5.01712e-08	1.25733e-07	intergenic	intergenic	intergenic	intergenic
1	9695149	+	A	44	44,0,0,0	AA	1	32	16,0,16,0	A->I	0.5	9.99201e-16	6.4081e-15	intergenic	intergenic	intergenic	intergenic
1	9695151	+	A	35	35,0,0,0	AA	1	29	27,0,2,0	A->I	0.069	0.00383588	0.00473788	intergenic	intergenic	intergenic	intergenic
1	9695168	+	A	39	39,0,0,0	AA	1	36	21,0,15,0	A->I	0.4167	1.22125e-15	6.90609e-15	intergenic	intergenic	intergenic	intergenic
1	9695190	+	A	41	41,0,0,0	AA	1	28	25,0,3,0	A->I	0.1071	9.76365e-05	0.00014682	intergenic	intergenic	intergenic	intergenic
1	9695212	+	A	27	27,0,0,0	AA	1	23	16,0,7,0	A->I	0.3043	7.42406e-13	3.0291e-12	intergenic	intergenic	intergenic	intergenic
1	9695213	+	A	36	36,0,0,0	AA	1	19	15,0,4,0	A->I	0.2105	3.7316e-07	8.67615e-07	intergenic	intergenic	intergenic	intergenic
1	9695239	+	A	36	36,0,0,0	AA	1	18	16,0,2,0	A->I	0.1111	0.0014793	0.00189071	intergenic	intergenic	intergenic	intergenic
1	9695261	+	A	42	41,1,0,0	AA	1	27	24,0,3,0	A->I	0.1111	8.73819e-05	0.00013152	intergenic	intergenic	intergenic	intergenic
1	9695277	+	A	42	40,1,1,0	AA	1	32	11,0,21,0	A->I	0.6562	3.94667e-45	6.45833e-44	intergenic	intergenic	intergenic	intergenic
1	9695290	+	A	40	39,0,1,0	AA	1	32	28,0,4,0	A->I	0.125	3.35013e-06	7.23621e-06	intergenic	intergenic	intergenic	intergenic
1	9695320	+	A	49	48,0,0,1	AA	1	32	29,0,3,0	A->I	0.0938	0.00014643	0.00021328	intergenic	intergenic	intergenic	intergenic
1	9696316	+	A	41	41,0,0,0	AA	1	18	11,0,7,0	A->I	0.3889	9.81437e-14	4.50778e-13	intergenic	intergenic	intergenic	intergenic
1	9696352	+	A	51	48,1,1,1	AA	1	42	35,0,7,0	A->I	0.1667	7.74348e-11	2.89822e-10	intergenic	intergenic	intergenic	intergenic
1	9696356	+	A	50	50,0,0,0	AA	1	41	39,0,2,0	A->I	0.0488	0.00755526	0.00913316	intergenic	intergenic	intergenic	intergenic
1	9696369	+	A	48	47,1,0,0	AA	1	43	40,0,3,0	A->I	0.0698	0.000355	0.00048226	intergenic	intergenic	intergenic	intergenic
1	9696381	+	A	40	40,0,0,0	AA	1	39	28,0,11,0	A->I	0.2821	1.22125e-15	6.90609e-15	intergenic	intergenic	intergenic	intergenic
1	9696391	+	A	37	34,3,0,0	AA	0.9997	37	34,0,3,0	A->I	0.0811	0.0002267	0.00031635	intergenic	intergenic	intergenic	intergenic
1	9696393	+	A	41	41,0,0,0	AA	1	36	33,0,3,0	A->I	0.0833	0.00020881	0.00029166	intergenic	intergenic	intergenic	intergenic
1	9696401	+	A	38	37,1,0,0	AA	1	35	32,0,3,0	A->I	0.0857	0.00019186	0.0002725	intergenic	intergenic	intergenic	intergenic
1	9696409	+	A	39	37,1,1,0	AA	1	32	30,0,2,0	A->I	0.0625	0.00465684	0.00571505	intergenic	intergenic	intergenic	intergenic
1	9696435	+	A	49	49,0,0,0	AA	1	17	14,0,2,1	A->I	0.1176	0.0013177	0.00169237	intergenic	intergenic	intergenic	intergenic
1	9696449	+	A	28	28,0,0,0	AA	1	14	12,0,2,0	A->I	0.1429	0.00088728	0.00115729	intergenic	intergenic	intergenic	intergenic
1	9697011	+	A	13	13,0,0,0	AA	1	10	7,0,3,0	A->I	0.3	3.73221e-06	8.00509e-06	intergenic	intergenic	intergenic	intergenic
1	9697216	+	A	30	30,0,0,0	AA	1	12	7,0,5,0	A->I	0.4167	2.4587e-10	8.03703e-10	intergenic	intergenic	intergenic	intergenic
1	9697389	+	A	34	34,0,0,0	AA	1	22	18,0,4,0	A->I	0.1818	6.98925e-07	1.58463e-06	intergenic	intergenic	intergenic	intergenic
1	9697440	+	A	46	46,0,0,0	AA	1	22	20,0,2,0	A->I	0.0909	0.00221476	0.00278831	intergenic	intergenic	intergenic	intergenic
1	9697444	+	A	40	40,0,0,0	AA	1	18	15,0,3,0	A->I	0.1667	2.49023e-05	4.18151e-05	intergenic	intergenic	intergenic	intergenic
1	9697448	+	A	45	45,0,0,0	AA	1	16	12,0,4,0	A->I	0.25	1.76554e-07	4.22805e-07	intergenic	intergenic	intergenic	intergenic
1	9697460	+	A	44	41,0,0,3	AA	1	22	19,0,3,0	A->I	0.1364	4.65538e-05	7.33539e-05	intergenic	intergenic	intergenic	intergenic
1	9697537	+	A	34	34,0,0,0	AA	1	18	4,0,14,0	A->I	0.7778	3.02403e-32	3.72941e-31	intergenic	intergenic	intergenic	intergenic
1	9697984	+	A	23	21,0,1,1	AA	1	5	3,0,2,0	A->I	0.4	9.9369e-05	0.00014537	intergenic	intergenic	intergenic	intergenic
1	9698044	+	A	20	19,0,1,0	AA	1	6	2,0,4,0	A->I	0.6667	1.49242e-09	4.62527e-09	intergenic	intergenic	intergenic	intergenic
1	9698097	+	A	19	19,0,0,0	AA	1	7	5,0,2,0	A->I	0.2857	0.0002078	0.00029037	intergenic	intergenic	intergenic	intergenic
1	9698675	+	A	23	23,0,0,0	AA	1	3	1,0,2,0	A->I	0.6667	2.99368e-05	4.74448e-05	intergenic	intergenic	intergenic	intergenic
1	9698973	+	A	39	38,0,0,1	AA	1	8	3,0,5,0	A->I	0.625	1.75691e-11	6.72032e-11	intergenic	intergenic	intergenic	intergenic
1	9699099	+	A	28	28,0,0,0	AA	1	22	19,0,3,0	A->I	0.1364	4.65538e-05	7.33539e-05	intergenic	intergenic	intergenic	intergenic
1	9699811	+	A	33	33,0,0,0	AA	1	14	12,0,2,0	A->I	0.1429	0.00088728	0.00115729	intergenic	intergenic	intergenic	intergenic
1	9699888	+	A	32	32,0,0,0	AA	1	13	11,0,2,0	A->I	0.1538	0.00076212	0.0010005	intergenic	intergenic	intergenic	intergenic
1	9699905	+	A	26	26,0,0,0	AA	1	12	5,0,7,0	A->I	0.5833	2.47007e-15	1.2861e-14	intergenic	intergenic	intergenic	intergenic
1	9699929	+	A	32	32,0,0,0	AA	1	7	5,0,2,0	A->I	0.2857	0.0002078	0.00029037	intergenic	intergenic	intergenic	intergenic
1	9699933	+	A	27	27,0,0,0	AA	1	8	6,0,2,0	A->I	0.25	0.00027648	0.00038048	intergenic	intergenic	intergenic	intergenic
1	9699980	+	A	35	35,0,0,0	AA	1	24	22,0,2,0	A->I	0.0833	0.00263513	0.0032969	intergenic	intergenic	intergenic	intergenic
1	9699997	+	A	33	32,0,1,0	AA	1	34	22,0,12,0	A->I	0.3529	1.11022e-15	6.38596e-15	intergenic	intergenic	intergenic	intergenic
1	9700014	+	A	33	32,1,0,0	AA	1	39	37,0,2,0	A->I	0.0513	0.00685596	0.0083106	intergenic	intergenic	intergenic	intergenic
1	9700062	+	A	43	42,1,0,0	AA	1	36	31,0,5,0	A->I	0.1389	1.09862e-07	2.72879e-07	intergenic	intergenic	intergenic	intergenic
1	9700068	+	A	43	42,1,0,0	AA	1	37	10,0,27,0	A->I	0.7297	1.06839e-59	2.26692e-58	intergenic	intergenic	intergenic	intergenic
1	9700074	+	A	37	36,0,0,1	AA	1	41	32,0,9,0	A->I	0.2195	1.15463e-14	5.49376e-14	intergenic	intergenic	intergenic	intergenic
1	9700383	+	A	31	31,0,0,0	AA	1	9	7,0,2,0	A->I	0.2222	0.00035473	0.00048213	intergenic	intergenic	intergenic	intergenic
1	9700491	+	A	51	51,0,0,0	AA	1	14	12,0,2,0	A->I	0.1429	0.00088728	0.00115729	intergenic	intergenic	intergenic	intergenic
1	9700517	+	A	27	26,0,1,0	AA	1	15	10,0,5,0	A->I	0.3333	9.2491e-10	2.92475e-09	intergenic	intergenic	intergenic	intergenic
1	9700518	+	A	28	27,1,0,0	AA	1	14	11,0,3,0	A->I	0.2143	1.12142e-05	1.90702e-05	intergenic	intergenic	intergenic	intergenic
1	9700527	+	A	21	21,0,0,0	AA	1	14	11,0,3,0	A->I	0.2143	1.12142e-05	1.90702e-05	intergenic	intergenic	intergenic	intergenic
1	9700550	+	A	24	23,0,0,1	AA	1	13	10,0,3,0	A->I	0.2308	8.83204e-06	1.85881e-05	intergenic	intergenic	intergenic	intergenic
1	9700572	+	A	32	30,1,0,1	AA	1	17	15,0,2,0	A->I	0.1176	0.0013177	0.00169237	intergenic	intergenic	intergenic	intergenic
1	9700625	+	A	31	31,0,0,0	AA	1	13	11,0,2,0	A->I	0.1538	0.00076212	0.0010005	intergenic	intergenic	intergenic	intergenic
1	9702915	+	A	45	44,0,0,1	AA	1	22	20,0,2,0	A->I	0.0909	0.00221476	0.00278831	intergenic	intergenic	intergenic	intergenic
1	9702967	+	A	41	41,0,0,0	AA	1	14	11,0,3,0	A->I	0.2143	1.12142e-05	1.90702e-05	intergenic	intergenic	intergenic	intergenic
1	9703410	+	A	33	32,0,0,1	AA	1	7	5,0,2,0	A->I	0.2857	0.0002078	0.00029037	intergenic	intergenic	intergenic	intergenic
1	9703426	+	A	22	21,1,0,0	AA	1	9	7,0,2,0	A->I	0.2222	0.00035473	0.00048213	intergenic	intergenic	intergenic	intergenic
1	9704425	+	A	53	53,0,0,0	AA	1	11	9,0,2,0	A->I	0.1818	0.00053966	0.00071916	intergenic	intergenic	intergenic	intergenic
1	9704497	+	A	20	19,0,0,1	AA	1	7	4,0,3,0	A->I	0.4286	1.09634e-06	2.43927e-06	intergenic	intergenic	intergenic	intergenic
1	9704505	+	A	24	24,0,0,0	AA	1	8	6,0,2,0	A->I	0.25	0.00027648	0.00038048	intergenic	intergenic	intergenic	intergenic
1	9707352	-	T	32	0,0,1,31	TT	1	2	0,2,0,0	A->I	1	1e-05	1.73651e-05	intergenic	intergenic	intergenic	intergenic
1	9708925	-	T	36	0,0,0,36	TT	1	2	0,2,0,0	A->I	1	1e-05	1.73651e-05	intergenic	intergenic	intergenic	intergenic
1	9709103	-	T	36	1,0,0,35	TT	1	2	0,2,0,0	A->I	1	1e-05	1.73651e-05	intergenic	intergenic	intergenic	intergenic
1	9710936	-	T	54	0,1,2,51	TT	1	3	0,2,0,1	A->I	0.6667	2.99368e-05	4.82006e-05	intergenic	intergenic	intergenic	intergenic
1	9721267	+	A	32	32,0,0,0	AA	1	4	2,0,2,0	A->I	0.5	5.97473e-05	9.03522e-05	ENSG00000171608	PIK3CD	protein_coding	intron
1	9725070	+	A	41	41,0,0,0	AA	1	4	2,0,2,0	A->I	0.5	5.97473e-05	9.03522e-05	ENSG00000171608	PIK3CD	protein_coding	intron
1	9731235	+	A	39	37,0,2,0	AA	1	8	4,0,4,0	A->I	0.5	6.92944e-09	2.06122e-08	ENSG00000171608	PIK3CD	protein_coding	intron
1	9734970	+	A	45	45,0,0,0	AA	1	4	2,0,2,0	A->I	0.5	5.97473e-05	9.03522e-05	ENSG00000171608	PIK3CD	protein_coding	intron
1	9740242	-	T	35	0,0,0,35	TT	1	3	0,2,0,1	A->I	0.6667	2.99368e-05	4.82006e-05	ENSG00000231789	RP11-558F24.4	antisense	intron
1	9740413	-	T	27	1,0,0,26	TT	1	5	0,2,0,3	A->I	0.4	9.9369e-05	0.00014712	ENSG00000231789	RP11-558F24.4	antisense	intron
1	9740425	-	T	29	1,0,0,28	TT	1	5	0,3,0,2	A->I	0.6	3.1473e-07	7.44834e-07	ENSG00000231789	RP11-558F24.4	antisense	intron
1	9740435	-	T	27	0,0,0,27	TT	1	5	0,2,0,3	A->I	0.4	9.9369e-05	0.00014712	ENSG00000231789	RP11-558F24.4	antisense	intron
1	9754334	+	A	30	29,0,1,0	AA	1	7	5,0,2,0	A->I	0.2857	0.0002078	0.00029037	ENSG00000171608	PIK3CD	protein_coding	intron
1	9754485	+	A	42	42,0,0,0	AA	1	6	4,0,2,0	A->I	0.3333	0.00014874	0.00021194	ENSG00000171608	PIK3CD	protein_coding	intron
1	9760216	+	A	32	32,0,0,0	AA	1	4	1,0,3,0	A->I	0.75	1.26191e-07	3.04053e-07	ENSG00000171608	PIK3CD	protein_coding	intron
1	9764635	+	A	43	41,0,1,1	AA	1	4	2,0,2,0	A->I	0.5	5.97473e-05	9.03522e-05	ENSG00000171608	PIK3CD	protein_coding	intron
1	9764671	+	A	32	32,0,0,0	AA	1	5	3,0,2,0	A->I	0.4	9.9369e-05	0.00014537	ENSG00000171608	PIK3CD	protein_coding	intron
1	9766306	+	A	31	31,0,0,0	AA	1	2	0,0,2,0	A->I	1	1e-05	1.70804e-05	ENSG00000171608	PIK3CD	protein_coding	intron
1	9770961	+	A	52	52,0,0,0	AA	1	12	10,0,2,0	A->I	0.1667	0.00064623	0.00085421	ENSG00000171608	PIK3CD	protein_coding	intron
1	9771191	+	A	36	36,0,0,0	AA	1	18	16,0,2,0	A->I	0.1111	0.0014793	0.00189071	ENSG00000171608	PIK3CD	protein_coding	intron
1	9771291	+	A	34	33,1,0,0	AA	1	24	22,0,2,0	A->I	0.0833	0.00263513	0.0032969	ENSG00000171608	PIK3CD	protein_coding	intron
1	9771293	+	A	29	28,1,0,0	AA	1	26	24,0,2,0	A->I	0.0769	0.00308996	0.00384371	ENSG00000171608	PIK3CD	protein_coding	intron
1	9771388	+	A	39	38,0,0,1	AA	1	16	14,0,2,0	A->I	0.125	0.00116512	0.00150385	ENSG00000171608	PIK3CD	protein_coding	intron
1	9773110	+	A	41	40,1,0,0	AA	1	5	3,0,2,0	A->I	0.4	9.9369e-05	0.00014537	ENSG00000171608	PIK3CD	protein_coding	intron
1	9773297	+	A	47	47,0,0,0	AA	1	8	6,0,2,0	A->I	0.25	0.00027648	0.00038048	ENSG00000171608	PIK3CD	protein_coding	intron
1	9773315	+	A	34	34,0,0,0	AA	1	5	3,0,2,0	A->I	0.4	9.9369e-05	0.00014537	ENSG00000171608	PIK3CD	protein_coding	intron
1	9773680	+	A	32	32,0,0,0	AA	1	19	16,0,3,0	A->I	0.1579	2.95015e-05	4.94374e-05	ENSG00000171608	PIK3CD	protein_coding	intron
1	9774145	+	A	39	39,0,0,0	AA	1	9	5,0,4,0	A->I	0.4444	1.24415e-08	3.65755e-08	ENSG00000171608	PIK3CD	protein_coding	intron
1	9774162	+	A	42	42,0,0,0	AA	1	13	10,0,3,0	A->I	0.2308	8.83204e-06	1.85881e-05	ENSG00000171608	PIK3CD	protein_coding	intron
1	9775019	+	A	28	28,0,0,0	AA	1	7	5,0,2,0	A->I	0.2857	0.0002078	0.00029037	ENSG00000171608	PIK3CD	protein_coding	intron
1	9825929	-	T	34	0,0,0,34	TT	1	2	0,2,0,0	A->I	1	1e-05	1.73651e-05	ENSG00000171603	CLSTN1	protein_coding	intron
1	9987436	-	T	36	0,0,0,36	TT	1	56	0,7,0,49	A->I	0.125	6.40373e-10	2.0962e-09	ENSG00000162441	LZIC	protein_coding	intron
1	9987443	-	T	34	1,0,1,32	TT	1	56	0,4,0,52	A->I	0.0714	3.22078e-05	5.18261e-05	ENSG00000162441	LZIC	protein_coding	intron
1	9987445	-	T	42	0,2,0,40	TT	1	56	0,3,0,53	A->I	0.0536	0.00077333	0.00102879	ENSG00000162441	LZIC	protein_coding	intron
1	9987448	-	T	43	2,0,0,41	TT	1	57	0,3,0,54	A->I	0.0526	0.00081437	0.00108294	ENSG00000162441	LZIC	protein_coding	intron
1	9987470	-	T	44	1,0,0,43	TT	1	39	0,11,0,28	A->I	0.2821	1.22125e-15	7.13983e-15	ENSG00000162441	LZIC	protein_coding	intron
1	9987480	-	T	40	1,0,0,39	TT	1	36	0,2,0,34	A->I	0.0556	0.00586563	0.00723611	ENSG00000162441	LZIC	protein_coding	intron
1	9987484	-	T	28	1,0,0,27	TT	1	32	0,11,0,21	A->I	0.3438	9.99201e-16	6.61202e-15	ENSG00000162441	LZIC	protein_coding	intron
1	9987524	-	T	48	0,0,0,48	TT	1	23	0,2,0,21	A->I	0.087	0.00242061	0.00308197	ENSG00000162441	LZIC	protein_coding	intron
1	9987576	-	T	20	0,0,0,20	TT	1	37	0,3,0,34	A->I	0.0811	0.0002267	0.00032038	ENSG00000162441	LZIC	protein_coding	intron
1	9987591	-	T	15	0,0,0,15	TT	1	41	0,2,0,39	A->I	0.0488	0.00755526	0.00924312	ENSG00000162441	LZIC	protein_coding	intron
1	9987631	-	T	32	1,0,0,31	TT	1	31	0,2,0,29	A->I	0.0645	0.00437494	0.00545785	ENSG00000162441	LZIC	protein_coding	intron
1	9987640	-	T	25	0,0,0,25	TT	1	30	0,3,0,27	A->I	0.1	0.00012043	0.00017784	ENSG00000162441	LZIC	protein_coding	intron
1	9987814	-	T	19	0,0,0,19	TT	1	21	0,2,0,19	A->I	0.0952	0.00201765	0.0025874	ENSG00000162441	LZIC	protein_coding	intron
1	9987847	-	T	28	0,0,0,28	TT	1	12	0,5,0,7	A->I	0.4167	2.4587e-10	8.28191e-10	ENSG00000162441	LZIC	protein_coding	intron
1	9987848	-	T	19	0,0,0,19	TT	1	13	0,2,0,11	A->I	0.1538	0.00076212	0.00101418	ENSG00000162441	LZIC	protein_coding	intron
1	9987853	-	T	25	0,0,0,25	TT	1	13	0,6,0,7	A->I	0.4615	1.68421e-12	7.00382e-12	ENSG00000162441	LZIC	protein_coding	intron
1	9987857	-	T	23	0,0,0,23	TT	1	16	0,2,0,14	A->I	0.125	0.00116512	0.00152387	ENSG00000162441	LZIC	protein_coding	intron
1	9987870	-	T	26	0,0,0,26	TT	1	17	0,9,0,8	A->I	0.5294	7.51422e-19	5.99984e-18	ENSG00000162441	LZIC	protein_coding	intron
1	9987880	-	T	30	0,0,0,30	TT	1	17	0,4,0,13	A->I	0.2353	2.30295e-07	5.5971e-07	ENSG00000162441	LZIC	protein_coding	intron
1	9987890	-	T	26	0,0,0,26	TT	1	19	0,3,0,16	A->I	0.1579	2.95015e-05	5.02717e-05	ENSG00000162441	LZIC	protein_coding	intron
1	9987932	-	T	30	0,1,0,29	TT	1	25	0,7,0,18	A->I	0.28	1.44706e-12	6.04884e-12	ENSG00000162441	LZIC	protein_coding	intron
1	9987951	-	T	31	0,0,0,31	TT	1	25	1,4,0,20	A->I	0.16	1.19954e-06	2.7081e-06	ENSG00000162441	LZIC	protein_coding	intron
1	9987952	-	T	26	0,0,0,26	TT	1	24	0,6,0,18	A->I	0.25	1.28182e-10	4.37895e-10	ENSG00000162441	LZIC	protein_coding	intron
1	9987960	-	T	27	1,0,0,26	TT	1	23	0,3,0,20	A->I	0.1304	5.34103e-05	8.53221e-05	ENSG00000162441	LZIC	protein_coding	intron
1	9987965	-	T	33	0,0,0,33	TT	1	22	0,9,0,13	A->I	0.4091	7.77156e-16	5.23392e-15	ENSG00000162441	LZIC	protein_coding	intron
1	9987990	-	T	29	0,0,0,29	TT	1	22	0,2,0,20	A->I	0.0909	0.00221476	0.00282971	ENSG00000162441	LZIC	protein_coding	intron
1	9988020	-	T	23	0,0,0,23	TT	1	25	0,3,0,22	A->I	0.12	6.90364e-05	0.00010561	ENSG00000162441	LZIC	protein_coding	intron
1	9988107	-	T	27	0,0,0,27	TT	1	29	0,2,0,27	A->I	0.069	0.00383588	0.00480785	ENSG00000162441	LZIC	protein_coding	intron
1	9988111	-	T	34	0,0,0,34	TT	1	31	0,2,0,29	A->I	0.0645	0.00437494	0.00545785	ENSG00000162441	LZIC	protein_coding	intron
1	9988130	-	T	37	1,0,0,36	TT	1	37	0,4,0,33	A->I	0.1081	6.07574e-06	1.31588e-05	ENSG00000162441	LZIC	protein_coding	intron
1	9988147	-	T	19	0,0,0,19	TT	1	21	0,5,0,16	A->I	0.2381	6.16904e-09	1.9169e-08	ENSG00000162441	LZIC	protein_coding	intron
1	9988168	-	T	18	0,0,0,18	TT	1	23	0,4,0,19	A->I	0.1739	8.43931e-07	1.94128e-06	ENSG00000162441	LZIC	protein_coding	intron
1	9988190	-	T	23	0,0,0,23	TT	1	25	0,4,0,21	A->I	0.16	1.19954e-06	2.7081e-06	ENSG00000162441	LZIC	protein_coding	intron
1	9988248	-	T	43	0,0,0,43	TT	1	40	0,19,0,21	A->I	0.475	1.33227e-15	7.65437e-15	ENSG00000162441	LZIC	protein_coding	intron
1	9988249	-	T	37	0,0,0,37	TT	1	41	0,5,0,36	A->I	0.122	2.15532e-07	5.24897e-07	ENSG00000162441	LZIC	protein_coding	intron
1	9988259	-	T	34	0,2,0,32	TT	1	31	0,10,0,21	A->I	0.3226	1.11022e-15	6.58864e-15	ENSG00000162441	LZIC	protein_coding	intron
1	9988332	-	T	25	0,0,1,24	TT	1	44	0,20,0,24	A->I	0.4545	1.33227e-15	7.65437e-15	ENSG00000162441	LZIC	protein_coding	intron
1	9988345	-	T	36	0,0,0,36	TT	1	67	0,2,0,65	A->I	0.0299	0.0192984	0.0228919	ENSG00000162441	LZIC	protein_coding	intron
1	9988357	-	T	38	0,0,0,38	TT	1	86	0,2,0,84	A->I	0.0233	0.0306727	0.0357662	ENSG00000162441	LZIC	protein_coding	intron
1	9988369	-	T	42	1,0,0,41	TT	1	84	0,9,0,75	A->I	0.1071	9.40592e-12	3.75515e-11	ENSG00000162441	LZIC	protein_coding	intron
1	9988690	-	T	34	0,0,0,34	TT	1	49	0,6,0,43	A->I	0.1224	1.24451e-08	3.7634e-08	ENSG00000162441	LZIC	protein_coding	intron
1	9988691	-	T	30	1,0,1,28	TT	1	50	0,11,0,39	A->I	0.22	1.66533e-15	9.33525e-15	ENSG00000162441	LZIC	protein_coding	intron
1	9988692	-	T	31	0,0,1,30	TT	1	50	0,10,0,40	A->I	0.2	2.55351e-15	1.37342e-14	ENSG00000162441	LZIC	protein_coding	intron
1	9988718	-	T	33	0,0,0,33	TT	1	46	0,4,0,42	A->I	0.087	1.4675e-05	2.53048e-05	ENSG00000162441	LZIC	protein_coding	intron
1	9988749	-	T	36	1,0,0,35	TT	1	51	0,3,1,47	A->I	0.0588	0.00058786	0.0007936	ENSG00000162441	LZIC	protein_coding	intron
1	9988760	-	T	36	0,0,1,35	TT	1	50	0,4,0,46	A->I	0.08	2.05027e-05	3.52315e-05	ENSG00000162441	LZIC	protein_coding	intron
1	9988822	-	T	40	0,1,0,39	TT	1	44	0,3,0,41	A->I	0.0682	0.00038008	0.00052295	ENSG00000162441	LZIC	protein_coding	intron
1	9988826	-	T	33	0,0,0,33	TT	1	42	0,8,0,34	A->I	0.1905	1.07392e-12	4.4943e-12	ENSG00000162441	LZIC	protein_coding	intron
1	9988834	-	T	35	0,1,0,34	TT	1	41	0,3,0,38	A->I	0.0732	0.0003081	0.00042921	ENSG00000162441	LZIC	protein_coding	intron
1	9988849	-	T	30	0,0,1,29	TT	1	41	0,2,0,39	A->I	0.0488	0.00755526	0.00924312	ENSG00000162441	LZIC	protein_coding	intron
1	9988851	-	T	38	0,0,0,38	TT	1	43	0,3,0,40	A->I	0.0698	0.000355	0.00048871	ENSG00000162441	LZIC	protein_coding	intron
1	9988858	-	T	30	0,0,0,30	TT	1	37	0,2,0,35	A->I	0.0541	0.00618786	0.00761993	ENSG00000162441	LZIC	protein_coding	intron
1	9988905	-	T	35	0,0,0,35	TT	1	39	0,3,0,36	A->I	0.0769	0.00026539	0.00037471	ENSG00000162441	LZIC	protein_coding	intron
1	9988911	-	T	24	0,0,0,24	TT	1	44	0,2,0,42	A->I	0.0455	0.00866176	0.0105536	ENSG00000162441	LZIC	protein_coding	intron
1	9988934	-	A	29	29,0,0,0	AA	1	57	55,0,2,0	U->C	0.0351	0.0142228	0.0170505	ENSG00000162441	LZIC	protein_coding	intron
1	9988940	-	A	31	31,0,0,0	AA	1	56	54,0,2,0	U->C	0.0357	0.0137523	0.0165067	ENSG00000162441	LZIC	protein_coding	intron
1	9988942	-	G	30	0,1,29,0	GG	1	48	2,0,46,0	C->U	0.0417	0.0102424	0.012411	ENSG00000162441	LZIC	protein_coding	intron
1	10005977	+	A	37	35,1,1,0	AA	1	2	0,0,2,0	A->I	1	1e-05	1.70804e-05	ENSG00000228150,ENSG00000173614	RP11-84A14.4,NMNAT1	sense_intronic,protein_coding	intron,intron
1	10009761	+	A	18	18,0,0,0	AA	1	6	4,0,2,0	A->I	0.3333	0.00014874	0.00021194	ENSG00000228150,ENSG00000173614	RP11-84A14.4,NMNAT1	sense_intronic,protein_coding	exon,intron
1	10010945	+	A	37	37,0,0,0	AA	1	6	4,0,2,0	A->I	0.3333	0.00014874	0.00021194	ENSG00000173614	NMNAT1	protein_coding	intron
1	10016367	+	A	25	25,0,0,0	AA	1	2	0,0,2,0	A->I	1	1e-05	1.70804e-05	ENSG00000173614	NMNAT1	protein_coding	intron
1	10017157	+	A	44	43,1,0,0	AA	1	7	5,0,2,0	A->I	0.2857	0.0002078	0.00029037	ENSG00000173614	NMNAT1	protein_coding	intron
1	10023678	+	G	33	2,0,30,1	GG	0.9998	2	0,0,0,2	G->U	1	1e-05	1.70804e-05	ENSG00000173614	NMNAT1	protein_coding	intron
1	10031644	+	A	36	35,1,0,0	AA	1	2	0,0,2,0	A->I	1	1e-05	1.70804e-05	ENSG00000173614	NMNAT1	protein_coding	intron
1	10042910	+	A	37	37,0,0,0	AA	1	68	64,0,4,0	A->I	0.0588	6.92886e-05	0.00010457	ENSG00000173614	NMNAT1	protein_coding	exon
1	10042911	+	A	43	43,0,0,0	AA	1	68	64,0,4,0	A->I	0.0588	6.92886e-05	0.00010457	ENSG00000173614	NMNAT1	protein_coding	exon
1	10042937	+	A	41	40,1,0,0	AA	1	48	45,0,3,0	A->I	0.0625	0.0004917	0.00066072	ENSG00000173614	NMNAT1	protein_coding	exon
1	10042957	+	A	32	31,1,0,0	AA	1	36	34,0,2,0	A->I	0.0556	0.00586563	0.00714378	ENSG00000173614	NMNAT1	protein_coding	exon
1	10042987	+	A	35	34,0,0,1	AA	1	36	27,0,9,0	A->I	0.25	3.9968e-15	2.00232e-14	ENSG00000173614	NMNAT1	protein_coding	exon
1	10042988	+	A	37	36,1,0,0	AA	1	35	19,0,15,1	A->I	0.4286	1.22125e-15	6.90609e-15	ENSG00000173614	NMNAT1	protein_coding	exon
1	10043003	+	A	41	41,0,0,0	AA	1	29	27,0,2,0	A->I	0.069	0.00383588	0.00473788	ENSG00000173614	NMNAT1	protein_coding	exon
1	10043004	+	A	43	42,0,0,1	AA	1	30	27,0,3,0	A->I	0.1	0.00012043	0.00017586	ENSG00000173614	NMNAT1	protein_coding	exon
1	10043033	+	A	29	29,0,0,0	AA	1	31	29,0,2,0	A->I	0.0645	0.00437494	0.00538161	ENSG00000173614	NMNAT1	protein_coding	exon
1	10043043	+	A	35	35,0,0,0	AA	1	28	18,0,10,0	A->I	0.3571	9.99201e-16	6.4081e-15	ENSG00000173614	NMNAT1	protein_coding	exon
1	10043049	+	A	32	31,1,0,0	AA	1	28	26,0,2,0	A->I	0.0714	0.00357883	0.0044311	ENSG00000173614	NMNAT1	protein_coding	exon
1	10043053	+	A	31	31,0,0,0	AA	1	21	16,0,5,0	A->I	0.2381	6.16904e-09	1.85978e-08	ENSG00000173614	NMNAT1	protein_coding	exon
1	10043079	+	A	32	32,0,0,0	AA	1	16	13,0,3,0	A->I	0.1875	1.7171e-05	2.89948e-05	ENSG00000173614	NMNAT1	protein_coding	exon
1	10043089	+	A	37	36,1,0,0	AA	1	18	13,0,5,0	A->I	0.2778	2.61811e-09	8.05197e-09	ENSG00000173614	NMNAT1	protein_coding	exon
1	10043150	+	A	25	21,1,1,2	AA	0.9981	19	17,0,2,0	A->I	0.1053	0.00164986	0.00209954	ENSG00000173614	NMNAT1	protein_coding	exon
1	10043250	+	A	36	36,0,0,0	AA	1	49	47,0,2,0	A->I	0.0408	0.010656	0.0127318	ENSG00000173614,ENSG00000241326	NMNAT1,RP11-807G9.2	protein_coding,sense_intronic	exon,exon
1	10043358	+	A	23	23,0,0,0	AA	1	37	32,0,5,0	A->I	0.1351	1.26694e-07	3.05104e-07	ENSG00000173614,ENSG00000241326	NMNAT1,RP11-807G9.2	protein_coding,sense_intronic	exon,intron
1	10043363	+	A	29	29,0,0,0	AA	1	37	32,0,5,0	A->I	0.1351	1.26694e-07	3.05104e-07	ENSG00000173614,ENSG00000241326	NMNAT1,RP11-807G9.2	protein_coding,sense_intronic	exon,intron
1	10043504	+	A	29	26,1,1,1	AA	1	16	13,0,3,0	A->I	0.1875	1.7171e-05	2.89948e-05	ENSG00000173614,ENSG00000241326	NMNAT1,RP11-807G9.2	protein_coding,sense_intronic	exon,intron
1	10043527	+	A	29	29,0,0,0	AA	1	20	14,0,6,0	A->I	0.3	3.7316e-11	1.41559e-10	ENSG00000173614,ENSG00000241326	NMNAT1,RP11-807G9.2	protein_coding,sense_intronic	exon,intron
1	10043537	+	A	33	33,0,0,0	AA	1	23	21,0,2,0	A->I	0.087	0.00242061	0.00303796	ENSG00000173614,ENSG00000241326	NMNAT1,RP11-807G9.2	protein_coding,sense_intronic	exon,intron
1	10043551	+	A	33	33,0,0,0	AA	1	28	26,0,2,0	A->I	0.0714	0.00357883	0.0044311	ENSG00000173614,ENSG00000241326	NMNAT1,RP11-807G9.2	protein_coding,sense_intronic	exon,intron
1	10043593	+	A	29	27,0,2,0	AA	0.9999	26	20,0,6,0	A->I	0.2308	2.18072e-10	7.17062e-10	ENSG00000173614,ENSG00000241326	NMNAT1,RP11-807G9.2	protein_coding,sense_intronic	exon,intron
1	10043603	+	A	29	28,1,0,0	AA	1	23	19,0,4,0	A->I	0.1739	8.43931e-07	1.90936e-06	ENSG00000173614,ENSG00000241326	NMNAT1,RP11-807G9.2	protein_coding,sense_intronic	exon,intron
1	10044137	+	A	36	35,0,1,0	AA	1	30	13,0,17,0	A->I	0.5667	3.64271e-35	4.83114e-34	ENSG00000173614,ENSG00000241326	NMNAT1,RP11-807G9.2	protein_coding,sense_intronic	exon,intron
1	10044205	+	A	26	26,0,0,0	AA	1	15	12,0,3,0	A->I	0.2	1.39845e-05	2.36925e-05	ENSG00000173614,ENSG00000241326	NMNAT1,RP11-807G9.2	protein_coding,sense_intronic	exon,intron
1	10044206	+	A	27	27,0,0,0	AA	1	14	6,0,8,0	A->I	0.5714	2.95271e-17	2.06793e-16	ENSG00000173614,ENSG00000241326	NMNAT1,RP11-807G9.2	protein_coding,sense_intronic	exon,intron
1	10044209	+	A	33	33,0,0,0	AA	1	17	14,0,3,0	A->I	0.1765	2.08011e-05	3.50419e-05	ENSG00000173614,ENSG00000241326	NMNAT1,RP11-807G9.2	protein_coding,sense_intronic	exon,intron
1	10044223	+	A	39	39,0,0,0	AA	1	23	21,0,2,0	A->I	0.087	0.00242061	0.00303796	ENSG00000173614,ENSG00000241326	NMNAT1,RP11-807G9.2	protein_coding,sense_intronic	exon,intron
1	10044235	+	A	38	38,0,0,0	AA	1	31	19,0,12,0	A->I	0.3871	1.11022e-15	6.38596e-15	ENSG00000173614,ENSG00000241326	NMNAT1,RP11-807G9.2	protein_coding,sense_intronic	exon,intron
1	10044245	+	A	39	39,0,0,0	AA	1	33	25,0,8,0	A->I	0.2424	1.30562e-13	5.98652e-13	ENSG00000173614,ENSG00000241326	NMNAT1,RP11-807G9.2	protein_coding,sense_intronic	exon,intron
1	10044272	+	A	41	41,0,0,0	AA	1	31	27,0,4,0	A->I	0.129	2.93878e-06	6.35708e-06	ENSG00000173614,ENSG00000241326	NMNAT1,RP11-807G9.2	protein_coding,sense_intronic	exon,intron
1	10044285	+	A	40	40,0,0,0	AA	1	27	24,0,3,0	A->I	0.1111	8.73819e-05	0.00013152	ENSG00000173614,ENSG00000241326	NMNAT1,RP11-807G9.2	protein_coding,sense_intronic	exon,intron
1	10044288	+	A	44	44,0,0,0	AA	1	26	24,0,2,0	A->I	0.0769	0.00308996	0.00384371	ENSG00000173614,ENSG00000241326	NMNAT1,RP11-807G9.2	protein_coding,sense_intronic	exon,intron
1	10044310	+	A	38	38,0,0,0	AA	1	14	6,0,8,0	A->I	0.5714	2.95271e-17	2.06793e-16	ENSG00000173614,ENSG00000241326	NMNAT1,RP11-807G9.2	protein_coding,sense_intronic	exon,intron
1	10044352	+	A	27	26,1,0,0	AA	1	13	11,0,2,0	A->I	0.1538	0.00076212	0.0010005	ENSG00000173614,ENSG00000241326	NMNAT1,RP11-807G9.2	protein_coding,sense_intronic	exon,exon
1	10045860	+	A	32	31,0,0,1	AA	1	2	0,0,2,0	A->I	1	1e-05	1.70804e-05	intergenic	intergenic	intergenic	intergenic
1	10045968	+	A	25	24,0,1,0	AA	1	11	9,0,2,0	A->I	0.1818	0.00053966	0.00071916	intergenic	intergenic	intergenic	intergenic
1	10045969	+	A	25	25,0,0,0	AA	1	11	8,0,3,0	A->I	0.2727	5.11963e-06	1.09017e-05	intergenic	intergenic	intergenic	intergenic
1	10046819	+	A	30	29,0,1,0	AA	1	3	1,0,2,0	A->I	0.6667	2.99368e-05	4.74448e-05	intergenic	intergenic	intergenic	intergenic
1	10048079	+	A	33	33,0,0,0	AA	1	7	5,0,2,0	A->I	0.2857	0.0002078	0.00029037	intergenic	intergenic	intergenic	intergenic
1	10048185	+	A	31	30,0,1,0	AA	1	6	4,0,2,0	A->I	0.3333	0.00014874	0.00021194	intergenic	intergenic	intergenic	intergenic
1	10048239	+	A	45	45,0,0,0	AA	1	4	2,0,2,0	A->I	0.5	5.97473e-05	9.03522e-05	intergenic	intergenic	intergenic	intergenic
1	10048245	+	A	47	46,0,0,1	AA	1	4	2,0,2,0	A->I	0.5	5.97473e-05	9.03522e-05	intergenic	intergenic	intergenic	intergenic
1	10048503	+	A	39	39,0,0,0	AA	1	10	6,0,4,0	A->I	0.4	2.06833e-08	6.00862e-08	intergenic	intergenic	intergenic	intergenic
1	10048504	+	A	46	45,0,1,0	AA	1	9	6,0,3,0	A->I	0.3333	2.61875e-06	5.67091e-06	intergenic	intergenic	intergenic	intergenic
1	10048543	+	A	30	30,0,0,0	AA	1	8	4,0,4,0	A->I	0.5	6.92944e-09	2.06122e-08	intergenic	intergenic	intergenic	intergenic
1	10048544	+	A	30	30,0,0,0	AA	1	8	6,0,2,0	A->I	0.25	0.00027648	0.00038048	intergenic	intergenic	intergenic	intergenic
1	10048614	+	A	36	36,0,0,0	AA	1	4	1,0,3,0	A->I	0.75	1.26191e-07	3.04053e-07	intergenic	intergenic	intergenic	intergenic
1	10048850	+	A	30	30,0,0,0	AA	1	3	1,0,2,0	A->I	0.6667	2.99368e-05	4.74448e-05	intergenic	intergenic	intergenic	intergenic
1	10048853	+	A	28	28,0,0,0	AA	1	3	1,0,2,0	A->I	0.6667	2.99368e-05	4.74448e-05	intergenic	intergenic	intergenic	intergenic
1	10109548	+	A	14	14,0,0,0	AA	1	6	3,0,3,0	A->I	0.5	6.27967e-07	1.42616e-06	ENSG00000130939	UBE4B	protein_coding	intron
1	10110404	+	A	37	36,1,0,0	AA	1	3	1,0,2,0	A->I	0.6667	2.99368e-05	4.74448e-05	ENSG00000130939	UBE4B	protein_coding	intron
1	10194920	+	C	28	0,28,0,0	CC	1	2	0,0,0,2	C->U	1	1e-05	1.70804e-05	ENSG00000130939	UBE4B	protein_coding	intron
1	10216410	+	A	16	15,0,1,0	AA	0.9992	3	1,0,2,0	A->I	0.6667	2.99368e-05	4.74448e-05	ENSG00000130939	UBE4B	protein_coding	intron
1	10217728	+	A	28	27,0,0,1	AA	1	2	0,0,2,0	A->I	1	1e-05	1.70804e-05	ENSG00000130939	UBE4B	protein_coding	intron
1	10440773	+	G	51	0,0,51,0	GG	1	36	2,0,34,0	G->A	0.0556	0.00586563	0.00714378	ENSG00000054523	KIF1B	protein_coding	exon
1	10456601	+	A	33	33,0,0,0	AA	1	2	0,0,2,0	A->I	1	1e-05	1.70804e-05	intergenic	intergenic	intergenic	intergenic
1	10456607	+	A	31	31,0,0,0	AA	1	2	0,0,2,0	A->I	1	1e-05	1.70804e-05	intergenic	intergenic	intergenic	intergenic
1	10462313	+	A	40	40,0,0,0	AA	1	9	6,0,3,0	A->I	0.3333	2.61875e-06	5.67091e-06	ENSG00000142657	PGD	protein_coding	intron
1	10466351	+	A	31	31,0,0,0	AA	1	4	2,0,2,0	A->I	0.5	5.97473e-05	9.03522e-05	ENSG00000142657	PGD	protein_coding	intron
1	10475041	+	A	25	24,1,0,0	AA	1	8	6,0,2,0	A->I	0.25	0.00027648	0.00038048	ENSG00000142657	PGD	protein_coding	intron
1	10477969	+	A	49	49,0,0,0	AA	1	9	6,0,3,0	A->I	0.3333	2.61875e-06	5.67091e-06	ENSG00000142657	PGD	protein_coding	intron
1	10489813	-	T	38	0,0,0,38	TT	1	3	0,2,0,1	A->I	0.6667	2.99368e-05	4.82006e-05	intergenic	intergenic	intergenic	intergenic
1	10505846	+	A	42	41,1,0,0	AA	1	3	1,0,2,0	A->I	0.6667	2.99368e-05	4.74448e-05	ENSG00000251503,ENSG00000175279	APITD1-CORT,APITD1	protein_coding,protein_coding	intron,intron
1	10516096	-	T	39	0,0,0,39	TT	1	3	0,2,0,1	A->I	0.6667	2.99368e-05	4.82006e-05	intergenic	intergenic	intergenic	intergenic
1	10517276	-	T	27	0,0,0,27	TT	1	58	0,8,0,50	A->I	0.1379	1.66552e-11	6.62718e-11	ENSG00000160049	DFFA	protein_coding	exon
1	10517300	-	T	32	0,0,0,32	TT	1	55	0,8,0,47	A->I	0.1455	1.06699e-11	4.25714e-11	ENSG00000160049	DFFA	protein_coding	exon
1	10517306	-	T	39	0,0,0,39	TT	1	57	0,3,0,54	A->I	0.0526	0.00081437	0.00108294	ENSG00000160049	DFFA	protein_coding	exon
1	10517313	-	T	51	0,0,0,51	TT	1	60	0,10,0,50	A->I	0.1667	8.43769e-15	4.21115e-14	ENSG00000160049	DFFA	protein_coding	exon
1	10517314	-	T	43	0,0,0,43	TT	1	60	0,7,0,53	A->I	0.1167	1.05467e-09	3.43321e-09	ENSG00000160049	DFFA	protein_coding	exon
1	10517352	-	T	43	0,0,0,43	TT	1	44	0,7,0,37	A->I	0.1591	1.09383e-10	3.73911e-10	ENSG00000160049	DFFA	protein_coding	exon
1	10517380	-	T	31	0,0,0,31	TT	1	37	0,2,0,35	A->I	0.0541	0.00618786	0.00761993	ENSG00000160049	DFFA	protein_coding	exon
1	10517485	-	T	21	0,0,1,20	TT	1	50	0,4,0,46	A->I	0.08	2.05027e-05	3.52315e-05	ENSG00000160049	DFFA	protein_coding	exon
1	10517512	-	T	27	0,0,0,27	TT	1	49	0,13,0,36	A->I	0.2653	1.66533e-15	9.33525e-15	ENSG00000160049	DFFA	protein_coding	exon
1	10517513	-	T	26	0,0,0,26	TT	1	50	0,2,0,48	A->I	0.04	0.0110769	0.0133825	ENSG00000160049	DFFA	protein_coding	exon
1	10517526	-	T	31	0,0,0,31	TT	1	67	0,3,0,64	A->I	0.0448	0.00130231	0.00170219	ENSG00000160049	DFFA	protein_coding	exon
1	10517527	-	T	28	0,0,0,28	TT	1	68	0,28,0,40	A->I	0.4118	2.10942e-15	1.15891e-14	ENSG00000160049	DFFA	protein_coding	exon
1	10517538	-	T	32	0,0,0,32	TT	1	68	0,4,0,64	A->I	0.0588	6.92886e-05	0.00010598	ENSG00000160049	DFFA	protein_coding	exon
1	10517547	-	T	39	0,0,0,39	TT	1	68	0,4,0,64	A->I	0.0588	6.92886e-05	0.00010598	ENSG00000160049	DFFA	protein_coding	exon
1	10517550	-	T	39	0,0,0,39	TT	1	70	0,2,0,68	A->I	0.0286	0.0209483	0.0247635	ENSG00000160049	DFFA	protein_coding	exon
1	10517558	-	T	42	0,0,0,42	TT	1	79	0,13,0,66	A->I	0.1646	2.66454e-15	1.42223e-14	ENSG00000160049	DFFA	protein_coding	exon
1	10517564	-	T	38	0,0,0,38	TT	1	81	0,15,0,66	A->I	0.1852	2.33147e-15	1.27266e-14	ENSG00000160049	DFFA	protein_coding	exon
1	10517567	-	T	40	0,0,0,40	TT	1	74	0,9,0,65	A->I	0.1216	2.9069e-12	1.19134e-11	ENSG00000160049	DFFA	protein_coding	exon
1	10517573	-	T	35	0,0,0,35	TT	1	73	0,2,0,71	A->I	0.0274	0.0226547	0.0267053	ENSG00000160049	DFFA	protein_coding	exon
1	10517595	-	T	29	0,0,0,29	TT	1	46	0,4,0,42	A->I	0.087	1.4675e-05	2.53048e-05	ENSG00000160049	DFFA	protein_coding	exon
1	10517613	-	T	24	0,0,0,24	TT	1	53	0,28,0,25	A->I	0.5283	8.37411e-56	1.80856e-54	ENSG00000160049	DFFA	protein_coding	exon
1	10517623	-	T	24	0,0,0,24	TT	1	59	0,7,0,52	A->I	0.1186	9.34204e-10	3.04414e-09	ENSG00000160049	DFFA	protein_coding	exon
1	10517635	-	T	33	0,0,0,33	TT	1	63	0,4,0,59	A->I	0.0635	5.13214e-05	8.20664e-05	ENSG00000160049	DFFA	protein_coding	exon
1	10517648	-	T	34	0,0,0,34	TT	1	66	0,2,0,64	A->I	0.0303	0.0187612	0.022285	ENSG00000160049	DFFA	protein_coding	exon
1	10517653	-	T	42	0,0,0,42	TT	1	69	0,16,0,53	A->I	0.2319	2.44249e-15	1.32765e-14	ENSG00000160049	DFFA	protein_coding	exon
1	10517659	-	T	34	0,0,0,34	TT	1	68	0,15,0,53	A->I	0.2206	2.10942e-15	1.15891e-14	ENSG00000160049	DFFA	protein_coding	exon
1	10517672	-	T	26	0,0,0,26	TT	1	70	0,8,0,62	A->I	0.1143	7.93027e-11	3.02671e-10	ENSG00000160049	DFFA	protein_coding	exon
1	10517673	-	T	32	0,0,0,32	TT	1	75	0,6,0,69	A->I	0.08	1.67031e-07	4.08041e-07	ENSG00000160049	DFFA	protein_coding	exon
1	10517678	-	T	26	0,0,0,26	TT	1	70	0,2,0,68	A->I	0.0286	0.0209483	0.0247635	ENSG00000160049	DFFA	protein_coding	exon
1	10517688	-	T	24	0,0,0,24	TT	1	76	0,10,0,66	A->I	0.1316	8.16014e-14	3.94095e-13	ENSG00000160049	DFFA	protein_coding	exon
1	10517689	-	T	27	0,0,0,27	TT	1	74	0,3,0,71	A->I	0.0405	0.00173352	0.00223798	ENSG00000160049	DFFA	protein_coding	exon
1	10517691	-	T	28	0,0,0,28	TT	1	72	0,11,0,61	A->I	0.1528	3.10862e-15	1.64431e-14	ENSG00000160049	DFFA	protein_coding	exon
1	10517697	-	T	27	0,0,0,27	TT	1	75	0,2,0,73	A->I	0.0267	0.0238231	0.0280293	ENSG00000160049	DFFA	protein_coding	exon
1	10517992	-	T	32	0,0,0,32	TT	1	98	0,2,0,96	A->I	0.0204	0.0389134	0.044924	ENSG00000160049	DFFA	protein_coding	exon
1	10517998	-	T	31	0,0,1,30	TT	1	110	0,5,0,105	A->I	0.0455	2.93701e-05	5.01591e-05	ENSG00000160049	DFFA	protein_coding	exon
1	10518020	-	T	46	1,0,0,45	TT	1	130	0,3,0,127	A->I	0.0231	0.00839386	0.0102392	ENSG00000160049	DFFA	protein_coding	exon
1	10518045	-	T	47	0,1,0,46	TT	1	145	0,3,0,142	A->I	0.0207	0.0112761	0.0136226	ENSG00000160049	DFFA	protein_coding	exon
1	10518052	-	T	49	0,0,1,48	TT	1	141	0,19,0,122	A->I	0.1348	4.55191e-15	2.35221e-14	ENSG00000160049	DFFA	protein_coding	exon
1	10518067	-	T	44	1,0,0,43	TT	1	120	0,11,0,109	A->I	0.0917	2.7145e-13	1.27287e-12	ENSG00000160049	DFFA	protein_coding	exon
1	10518688	-	T	30	1,0,0,29	TT	1	34	0,4,0,30	A->I	0.1176	4.29875e-06	9.36995e-06	ENSG00000160049	DFFA	protein_coding	exon
1	10518720	-	T	29	0,0,0,29	TT	1	56	0,2,0,54	A->I	0.0357	0.0137523	0.0165067	ENSG00000160049	DFFA	protein_coding	exon
1	10518733	-	T	30	0,0,0,30	TT	1	73	0,2,0,71	A->I	0.0274	0.0226547	0.0267053	ENSG00000160049	DFFA	protein_coding	exon
1	10518734	-	T	26	0,0,0,26	TT	1	75	0,5,0,70	A->I	0.0667	4.53961e-06	9.89429e-06	ENSG00000160049	DFFA	protein_coding	exon
1	10518756	-	T	39	1,0,0,38	TT	1	81	0,8,0,73	A->I	0.0988	2.6197e-10	8.82237e-10	ENSG00000160049	DFFA	protein_coding	exon
1	10518772	-	T	41	0,1,0,40	TT	1	74	0,2,0,72	A->I	0.027	0.0232359	0.0273624	ENSG00000160049	DFFA	protein_coding	exon
1	10518773	-	T	39	1,0,0,38	TT	1	74	0,4,0,70	A->I	0.0541	9.64302e-05	0.00014718	ENSG00000160049	DFFA	protein_coding	exon
1	10518778	-	T	31	0,0,1,30	TT	1	75	0,2,0,73	A->I	0.0267	0.0238231	0.0280293	ENSG00000160049	DFFA	protein_coding	exon
1	10518797	-	T	33	0,0,0,33	TT	1	65	0,6,0,59	A->I	0.0923	7.03951e-08	1.78651e-07	ENSG00000160049	DFFA	protein_coding	exon
1	10518821	-	T	35	0,1,0,34	TT	1	64	0,2,0,62	A->I	0.0312	0.0177063	0.0210769	ENSG00000160049	DFFA	protein_coding	exon
1	10518831	-	T	33	0,1,1,31	TT	1	71	0,5,0,66	A->I	0.0704	3.46068e-06	7.61057e-06	ENSG00000160049	DFFA	protein_coding	exon
1	10518840	-	T	41	0,1,0,40	TT	1	74	0,5,0,69	A->I	0.0676	4.24811e-06	9.26646e-06	ENSG00000160049	DFFA	protein_coding	exon
1	10518873	-	T	33	0,1,0,32	TT	1	78	0,4,0,74	A->I	0.0513	0.00011835	0.00017497	ENSG00000160049	DFFA	protein_coding	exon
1	10518875	-	T	37	0,0,0,37	TT	1	82	0,4,0,78	A->I	0.0488	0.00014367	0.00021191	ENSG00000160049	DFFA	protein_coding	exon
1	10518975	-	T	37	0,0,0,37	TT	1	87	0,2,0,85	A->I	0.023	0.0313297	0.036502	ENSG00000160049	DFFA	protein_coding	exon
1	10518976	-	T	35	0,0,0,35	TT	1	91	0,3,0,88	A->I	0.033	0.00312183	0.00393949	ENSG00000160049	DFFA	protein_coding	exon
1	10519002	-	T	43	0,1,0,42	TT	1	96	0,9,0,87	A->I	0.0938	3.20093e-11	1.25341e-10	ENSG00000160049	DFFA	protein_coding	exon
1	10519006	-	T	36	0,1,0,35	TT	1	88	0,2,0,86	A->I	0.0227	0.0319923	0.037251	ENSG00000160049	DFFA	protein_coding	exon
1	10519048	-	T	43	0,2,0,41	TT	1	86	0,10,0,76	A->I	0.1163	2.87548e-13	1.34796e-12	ENSG00000160049	DFFA	protein_coding	exon
1	10519064	-	T	39	0,0,1,38	TT	1	85	0,25,0,60	A->I	0.2941	2.55351e-15	1.37342e-14	ENSG00000160049	DFFA	protein_coding	exon
1	10519089	-	T	23	0,0,2,21	TT	0.999	51	0,2,0,49	A->I	0.0392	0.011505	0.0138831	ENSG00000160049	DFFA	protein_coding	exon
1	10519119	-	T	36	2,0,0,34	TT	1	32	0,3,0,29	A->I	0.0938	0.00014643	0.00021578	ENSG00000160049	DFFA	protein_coding	exon
1	10519184	-	T	40	0,0,0,40	TT	1	39	0,2,0,37	A->I	0.0513	0.00685596	0.00841568	ENSG00000160049	DFFA	protein_coding	exon
1	10519190	-	T	42	0,0,0,42	TT	1	42	0,6,0,36	A->I	0.1429	4.75792e-09	1.48084e-08	ENSG00000160049	DFFA	protein_coding	exon
1	10519200	-	T	46	0,0,0,46	TT	1	62	0,5,0,57	A->I	0.0806	1.76113e-06	3.92407e-06	ENSG00000160049	DFFA	protein_coding	exon
1	10519816	-	C	37	0,36,1,0	CC	1	49	2,47,0,0	G->U	0.0408	0.010656	0.0128928	ENSG00000160049	DFFA	protein_coding	exon
1	10519846	-	T	34	0,0,1,33	TT	1	60	0,2,0,58	A->I	0.0333	0.0156754	0.0187347	ENSG00000160049	DFFA	protein_coding	exon
1	10519874	-	T	26	1,0,0,25	TT	1	58	0,2,0,56	A->I	0.0345	0.0147002	0.0175999	ENSG00000160049	DFFA	protein_coding	exon
1	10519887	-	T	33	0,0,0,33	TT	1	41	0,3,0,38	A->I	0.0732	0.0003081	0.00042921	ENSG00000160049	DFFA	protein_coding	exon
1	10519888	-	T	29	0,0,0,29	TT	1	40	0,9,0,31	A->I	0.225	9.32587e-15	4.6458e-14	ENSG00000160049	DFFA	protein_coding	exon
1	10519900	-	T	26	0,0,0,26	TT	1	32	0,2,0,30	A->I	0.0625	0.00465684	0.00579563	ENSG00000160049	DFFA	protein_coding	exon
1	10519912	-	T	31	0,0,0,31	TT	1	32	0,2,0,30	A->I	0.0625	0.00465684	0.00579563	ENSG00000160049	DFFA	protein_coding	exon
1	10519932	-	T	31	0,0,0,31	TT	1	39	0,2,0,37	A->I	0.0513	0.00685596	0.00841568	ENSG00000160049	DFFA	protein_coding	exon
1	10519936	-	T	36	0,0,0,36	TT	1	43	0,3,0,40	A->I	0.0698	0.000355	0.00048871	ENSG00000160049	DFFA	protein_coding	exon
1	10519946	-	T	35	0,0,0,35	TT	1	54	0,5,0,49	A->I	0.0926	8.78986e-07	2.02105e-06	ENSG00000160049	DFFA	protein_coding	exon
1	10519947	-	T	35	0,0,0,35	TT	1	55	0,3,0,52	A->I	0.0545	0.00073363	0.00098164	ENSG00000160049	DFFA	protein_coding	exon
1	10519948	-	T	34	0,0,0,34	TT	1	54	0,2,0,52	A->I	0.037	0.0128323	0.0154322	ENSG00000160049	DFFA	protein_coding	exon
1	10519954	-	T	39	0,0,0,39	TT	1	54	0,2,0,52	A->I	0.037	0.0128323	0.0154322	ENSG00000160049	DFFA	protein_coding	exon
1	10519973	-	T	42	0,0,0,42	TT	1	52	0,3,0,49	A->I	0.0577	0.00062238	0.00083975	ENSG00000160049	DFFA	protein_coding	exon
1	10519982	-	T	44	0,0,0,44	TT	1	50	0,11,0,39	A->I	0.22	1.66533e-15	9.33525e-15	ENSG00000160049	DFFA	protein_coding	exon
1	10520067	-	T	27	1,0,0,26	TT	1	6	1,3,0,2	A->I	0.5	6.27967e-07	1.44935e-06	ENSG00000160049	DFFA	protein_coding	exon
1	10520145	-	T	30	1,0,0,29	TT	1	9	0,2,0,7	A->I	0.2222	0.00035473	0.00048854	ENSG00000160049	DFFA	protein_coding	exon
1	10520178	-	T	34	0,2,0,32	TT	1	9	0,2,0,7	A->I	0.2222	0.00035473	0.00048854	ENSG00000160049	DFFA	protein_coding	exon
1	10520180	-	T	33	0,2,1,30	TT	1	10	0,7,0,3	A->I	0.7	3.76332e-16	2.65067e-15	ENSG00000160049	DFFA	protein_coding	exon
1	10520258	-	T	27	0,0,0,27	TT	1	7	0,2,0,5	A->I	0.2857	0.0002078	0.00029402	ENSG00000160049	DFFA	protein_coding	exon
1	10520505	-	T	31	2,0,0,29	TT	1	14	0,2,0,12	A->I	0.1429	0.00088728	0.00117346	ENSG00000160049	DFFA	protein_coding	exon
1	10520672	-	T	55	0,0,1,54	TT	1	49	0,2,0,47	A->I	0.0408	0.010656	0.0128928	ENSG00000160049	DFFA	protein_coding	exon
1	10520683	-	T	34	0,0,2,32	TT	1	50	0,5,0,45	A->I	0.1	5.95113e-07	1.39986e-06	ENSG00000160049	DFFA	protein_coding	exon
1	10520684	-	T	29	0,0,0,29	TT	1	45	0,3,0,42	A->I	0.0667	0.00040627	0.00055857	ENSG00000160049	DFFA	protein_coding	exon
1	10520692	-	T	38	0,0,0,38	TT	1	51	0,2,0,49	A->I	0.0392	0.011505	0.0138831	ENSG00000160049	DFFA	protein_coding	exon
1	10520702	-	T	20	0,0,0,20	TT	1	52	0,2,0,50	A->I	0.0385	0.0119403	0.0143874	ENSG00000160049	DFFA	protein_coding	exon
1	10520715	-	T	12	1,0,0,11	TT	0.9979	58	0,13,0,45	A->I	0.2241	1.77636e-15	9.88547e-15	ENSG00000160049	DFFA	protein_coding	exon
1	10520725	-	T	12	1,0,0,11	TT	0.9958	54	0,9,0,45	A->I	0.1667	1.49436e-13	7.10327e-13	ENSG00000160049	DFFA	protein_coding	exon
1	10520735	-	T	18	0,0,0,18	TT	1	45	0,5,0,40	A->I	0.1111	3.47708e-07	8.22397e-07	ENSG00000160049	DFFA	protein_coding	exon
1	10520751	-	T	34	0,0,2,32	TT	1	44	0,10,0,34	A->I	0.2273	1.55431e-15	8.80313e-15	ENSG00000160049	DFFA	protein_coding	exon
1	10520764	-	T	45	0,1,0,44	TT	1	49	0,6,0,43	A->I	0.1224	1.24451e-08	3.7634e-08	ENSG00000160049	DFFA	protein_coding	exon
1	10520765	-	T	40	1,0,1,38	TT	1	52	0,4,0,48	A->I	0.0769	2.39804e-05	4.10893e-05	ENSG00000160049	DFFA	protein_coding	exon
1	10520767	-	T	45	0,1,1,43	TT	1	53	0,6,0,47	A->I	0.1132	2.02113e-08	6.09191e-08	ENSG00000160049	DFFA	protein_coding	exon
1	10520788	-	T	57	0,0,0,57	TT	1	51	0,2,0,49	A->I	0.0392	0.011505	0.0138831	ENSG00000160049	DFFA	protein_coding	exon
1	10520819	-	T	29	0,0,0,29	TT	1	29	0,12,0,17	A->I	0.4138	8.88178e-16	5.94317e-15	ENSG00000160049	DFFA	protein_coding	exon
1	10520858	-	T	20	0,0,0,20	TT	1	31	0,2,0,29	A->I	0.0645	0.00437494	0.00545785	ENSG00000160049	DFFA	protein_coding	exon
1	10520866	-	T	32	2,0,0,30	TT	1	27	0,2,0,25	A->I	0.0741	0.00333017	0.00419224	ENSG00000160049	DFFA	protein_coding	exon
1	10521094	-	T	22	0,0,0,22	TT	1	13	0,2,0,11	A->I	0.1538	0.00076212	0.00101418	ENSG00000160049	DFFA	protein_coding	exon
1	10521130	-	T	31	0,1,1,29	TT	1	19	0,3,0,16	A->I	0.1579	2.95015e-05	5.02717e-05	ENSG00000160049	DFFA	protein_coding	exon
1	10521139	-	T	28	0,1,1,26	TT	1	22	0,2,0,20	A->I	0.0909	0.00221476	0.00282971	ENSG00000160049	DFFA	protein_coding	exon
1	10521162	-	T	27	0,0,0,27	TT	1	36	0,3,0,33	A->I	0.0833	0.00020881	0.00029523	ENSG00000160049	DFFA	protein_coding	exon
1	10521170	-	T	36	0,0,0,36	TT	1	47	0,10,0,37	A->I	0.2128	1.88738e-15	1.04492e-14	ENSG00000160049	DFFA	protein_coding	exon
1	10521172	-	T	31	1,0,0,30	TT	1	48	0,3,0,45	A->I	0.0625	0.0004917	0.0006692	ENSG00000160049	DFFA	protein_coding	exon
1	10521192	-	C	35	0,35,0,0	CC	1	54	2,52,0,0	G->U	0.037	0.0128323	0.0154322	ENSG00000160049	DFFA	protein_coding	exon
1	10521237	-	T	20	0,0,0,20	TT	1	71	0,4,0,67	A->I	0.0563	8.20461e-05	0.00012538	ENSG00000160049	DFFA	protein_coding	exon
1	10521238	-	T	21	0,0,0,21	TT	1	75	0,13,1,61	A->I	0.1733	2.66454e-15	1.42223e-14	ENSG00000160049	DFFA	protein_coding	exon
1	10521260	-	T	19	0,0,0,19	TT	1	90	0,5,0,85	A->I	0.0556	1.11137e-05	1.92896e-05	ENSG00000160049	DFFA	protein_coding	exon
1	10522305	-	T	37	0,0,0,37	TT	1	11	0,2,0,9	A->I	0.1818	0.00053966	0.00072912	ENSG00000160049	DFFA	protein_coding	intron
1	10522315	-	T	37	0,0,0,37	TT	1	9	0,3,0,6	A->I	0.3333	2.61875e-06	5.77202e-06	ENSG00000160049	DFFA	protein_coding	intron
1	10522323	-	T	41	0,0,0,41	TT	1	12	0,2,0,10	A->I	0.1667	0.00064623	0.00086563	ENSG00000160049	DFFA	protein_coding	intron
1	10560816	+	A	40	39,0,1,0	AA	1	3	1,0,2,0	A->I	0.6667	2.99368e-05	4.74448e-05	ENSG00000142655	PEX14	protein_coding	intron
1	10603211	+	A	50	50,0,0,0	AA	1	5	2,0,3,0	A->I	0.6	3.1473e-07	7.33298e-07	ENSG00000142655	PEX14	protein_coding	intron
1	10603393	+	A	31	31,0,0,0	AA	1	7	5,0,2,0	A->I	0.2857	0.0002078	0.00029037	ENSG00000142655	PEX14	protein_coding	intron
1	10603427	+	A	42	41,0,1,0	AA	1	7	5,0,2,0	A->I	0.2857	0.0002078	0.00029037	ENSG00000142655	PEX14	protein_coding	intron
1	10603467	+	A	43	42,0,0,1	AA	1	5	3,0,2,0	A->I	0.4	9.9369e-05	0.00014537	ENSG00000142655	PEX14	protein_coding	intron
1	10603715	+	A	48	48,0,0,0	AA	1	7	4,0,3,0	A->I	0.4286	1.09634e-06	2.43927e-06	ENSG00000142655	PEX14	protein_coding	intron
1	10603764	+	A	62	60,1,0,1	AA	1	11	9,0,2,0	A->I	0.1818	0.00053966	0.00071916	ENSG00000142655	PEX14	protein_coding	intron
1	10603781	+	A	55	54,0,0,1	AA	1	11	9,0,2,0	A->I	0.1818	0.00053966	0.00071916	ENSG00000142655	PEX14	protein_coding	intron
1	10603793	+	A	43	42,1,0,0	AA	1	5	1,0,4,0	A->I	0.8	4.98735e-10	1.59417e-09	ENSG00000142655	PEX14	protein_coding	intron
1	10603846	+	A	48	47,0,1,0	AA	1	13	7,0,6,0	A->I	0.4615	1.68421e-12	6.76795e-12	ENSG00000142655	PEX14	protein_coding	intron
1	10603854	+	A	28	28,0,0,0	AA	1	13	10,0,3,0	A->I	0.2308	8.83204e-06	1.85881e-05	ENSG00000142655	PEX14	protein_coding	intron
1	10604842	+	A	38	38,0,0,0	AA	1	6	4,0,2,0	A->I	0.3333	0.00014874	0.00021194	ENSG00000142655	PEX14	protein_coding	intron
1	10604850	+	A	34	34,0,0,0	AA	1	6	1,0,5,0	A->I	0.8333	1.89237e-12	7.52644e-12	ENSG00000142655	PEX14	protein_coding	intron
1	10605020	+	A	25	23,0,1,1	AA	1	9	7,0,2,0	A->I	0.2222	0.00035473	0.00048213	ENSG00000142655	PEX14	protein_coding	intron
1	10605854	+	A	26	24,0,2,0	AA	0.9974	6	4,0,2,0	A->I	0.3333	0.00014874	0.00021194	ENSG00000142655	PEX14	protein_coding	intron
1	10605910	+	A	25	24,1,0,0	AA	1	5	2,0,3,0	A->I	0.6	3.1473e-07	7.33298e-07	ENSG00000142655	PEX14	protein_coding	intron
1	10606004	+	A	34	33,0,0,1	AA	1	9	7,0,2,0	A->I	0.2222	0.00035473	0.00048213	ENSG00000142655	PEX14	protein_coding	intron
1	10614911	+	A	32	31,0,1,0	AA	1	2	0,0,2,0	A->I	1	1e-05	1.70804e-05	ENSG00000142655	PEX14	protein_coding	intron
1	10636990	+	A	28	28,0,0,0	AA	1	7	5,0,2,0	A->I	0.2857	0.0002078	0.00029037	ENSG00000142655	PEX14	protein_coding	intron
1	10636993	+	A	31	31,0,0,0	AA	1	7	4,0,3,0	A->I	0.4286	1.09634e-06	2.43927e-06	ENSG00000142655	PEX14	protein_coding	intron
1	10637061	+	A	20	20,0,0,0	AA	1	8	4,0,4,0	A->I	0.5	6.92944e-09	2.06122e-08	ENSG00000142655	PEX14	protein_coding	intron
1	10637067	+	A	23	23,0,0,0	AA	1	9	0,0,9,0	A->I	1	3.16228e-23	2.82351e-22	ENSG00000142655	PEX14	protein_coding	intron
1	10637209	+	A	23	23,0,0,0	AA	1	4	1,0,3,0	A->I	0.75	1.26191e-07	3.04053e-07	ENSG00000142655	PEX14	protein_coding	intron
1	10637215	+	A	30	30,0,0,0	AA	1	5	1,0,4,0	A->I	0.8	4.98735e-10	1.59417e-09	ENSG00000142655	PEX14	protein_coding	intron
1	10637307	+	A	41	39,0,1,1	AA	1	4	1,0,3,0	A->I	0.75	1.26191e-07	3.04053e-07	ENSG00000142655	PEX14	protein_coding	intron
1	10637857	+	A	27	26,0,1,0	AA	1	6	0,0,6,0	A->I	1	1e-15	5.86196e-15	ENSG00000142655	PEX14	protein_coding	intron
1	10637865	+	A	34	33,1,0,0	AA	1	6	3,0,3,0	A->I	0.5	6.27967e-07	1.42616e-06	ENSG00000142655	PEX14	protein_coding	intron
1	11077855	+	A	30	28,0,2,0	AA	0.9998	3	1,0,2,0	A->I	0.6667	2.99368e-05	4.74448e-05	ENSG00000120948	TARDBP	protein_coding	intron
1	11080856	+	A	32	32,0,0,0	AA	1	19	17,0,2,0	A->I	0.1053	0.00164986	0.00209954	ENSG00000120948	TARDBP	protein_coding	intron
1	11080873	+	A	34	34,0,0,0	AA	1	19	14,0,5,0	A->I	0.2632	3.5438e-09	1.07328e-08	ENSG00000120948	TARDBP	protein_coding	intron
1	11080917	+	A	36	35,1,0,0	AA	1	20	18,0,2,0	A->I	0.1	0.00182933	0.00231876	ENSG00000120948	TARDBP	protein_coding	intron
1	11080926	+	A	33	32,1,0,0	AA	1	20	14,0,6,0	A->I	0.3	3.7316e-11	1.41559e-10	ENSG00000120948	TARDBP	protein_coding	intron
1	11080928	+	A	33	32,1,0,0	AA	1	20	14,0,6,0	A->I	0.3	3.7316e-11	1.41559e-10	ENSG00000120948	TARDBP	protein_coding	intron
1	11081296	+	A	29	29,0,0,0	AA	1	24	16,0,8,0	A->I	0.3333	7.77156e-15	3.73026e-14	ENSG00000120948	TARDBP	protein_coding	intron
1	11081313	+	A	31	30,0,1,0	AA	1	18	16,0,2,0	A->I	0.1111	0.0014793	0.00189071	ENSG00000120948	TARDBP	protein_coding	intron
1	11081325	+	A	26	26,0,0,0	AA	1	18	11,0,7,0	A->I	0.3889	9.81437e-14	4.50778e-13	ENSG00000120948	TARDBP	protein_coding	intron
1	11081378	+	A	35	35,0,0,0	AA	1	15	13,0,2,0	A->I	0.1333	0.00102163	0.00132475	ENSG00000120948	TARDBP	protein_coding	intron
1	11081450	+	A	29	29,0,0,0	AA	1	16	12,0,3,1	A->I	0.1875	1.7171e-05	2.89948e-05	ENSG00000120948	TARDBP	protein_coding	intron
1	11081587	+	A	46	45,0,0,1	AA	1	21	19,0,2,0	A->I	0.0952	0.00201765	0.00254813	ENSG00000120948	TARDBP	protein_coding	intron
1	11081667	+	A	48	47,1,0,0	AA	1	53	47,0,6,0	A->I	0.1132	2.02113e-08	5.92013e-08	ENSG00000120948	TARDBP	protein_coding	intron
1	11081710	+	A	32	31,0,1,0	AA	1	52	49,0,3,0	A->I	0.0577	0.00062238	0.0008283	ENSG00000120948	TARDBP	protein_coding	intron
1	11081724	+	A	32	31,0,1,0	AA	1	45	42,0,3,0	A->I	0.0667	0.00040627	0.00055142	ENSG00000120948	TARDBP	protein_coding	intron
1	11081791	+	A	32	32,0,0,0	AA	1	57	43,0,14,0	A->I	0.2456	1.88738e-15	1.01033e-14	ENSG00000120948	TARDBP	protein_coding	intron
1	11081934	+	A	31	31,0,0,0	AA	1	32	30,0,2,0	A->I	0.0625	0.00465684	0.00571505	ENSG00000120948	TARDBP	protein_coding	intron
1	11081936	+	A	33	32,1,0,0	AA	1	29	27,0,2,0	A->I	0.069	0.00383588	0.00473788	ENSG00000120948	TARDBP	protein_coding	intron
1	11081950	+	A	41	40,0,0,1	AA	1	40	37,0,3,0	A->I	0.075	0.00028623	0.00039375	ENSG00000120948	TARDBP	protein_coding	intron
1	11088159	+	A	28	27,0,1,0	AA	1	20	12,0,8,0	A->I	0.4	1.88738e-15	1.01033e-14	intergenic	intergenic	intergenic	intergenic
1	11088223	+	A	40	40,0,0,0	AA	1	16	10,0,6,0	A->I	0.375	7.79421e-12	3.02484e-11	intergenic	intergenic	intergenic	intergenic
1	11088262	+	A	37	36,1,0,0	AA	1	15	10,0,5,0	A->I	0.3333	9.2491e-10	2.92475e-09	intergenic	intergenic	intergenic	intergenic
1	11088900	+	A	25	25,0,0,0	AA	1	10	8,0,2,0	A->I	0.2	0.00044247	0.00059502	intergenic	intergenic	intergenic	intergenic
1	11088977	+	A	43	42,0,0,1	AA	1	21	17,0,4,0	A->I	0.1905	5.73296e-07	1.32652e-06	intergenic	intergenic	intergenic	intergenic
1	11089403	+	A	31	31,0,0,0	AA	1	15	13,0,2,0	A->I	0.1333	0.00102163	0.00132475	intergenic	intergenic	intergenic	intergenic
1	11089813	+	A	29	29,0,0,0	AA	1	41	27,0,14,0	A->I	0.3415	1.44329e-15	7.96445e-15	ENSG00000271895	RP4-635E18.8	antisense	exon
1	11089825	+	A	24	24,0,0,0	AA	1	37	31,0,6,0	A->I	0.1622	2.13733e-09	6.59476e-09	ENSG00000271895	RP4-635E18.8	antisense	exon
1	11089835	+	A	25	25,0,0,0	AA	1	36	32,0,4,0	A->I	0.1111	5.4326e-06	1.15598e-05	ENSG00000271895	RP4-635E18.8	antisense	exon
1	11089869	+	A	52	50,1,0,1	AA	1	43	40,0,3,0	A->I	0.0698	0.000355	0.00048226	ENSG00000271895	RP4-635E18.8	antisense	exon
1	11089878	+	A	66	64,1,1,0	AA	1	40	38,0,2,0	A->I	0.05	0.00720174	0.00872186	ENSG00000271895	RP4-635E18.8	antisense	exon
1	11110636	+	A	27	26,0,1,0	AA	1	2	0,0,2,0	A->I	1	1e-05	1.70804e-05	intergenic	intergenic	intergenic	intergenic
1	11133328	-	T	23	0,0,0,23	TT	1	2	0,2,0,0	A->I	1	1e-05	1.73651e-05	ENSG00000171824	EXOSC10	protein_coding	intron
1	11133461	-	T	27	0,0,0,27	TT	1	3	0,3,0,0	A->I	1	3.16228e-08	8.14643e-08	ENSG00000171824	EXOSC10	protein_coding	intron
1	11139143	-	T	40	1,0,0,39	TT	1	4	0,2,0,2	A->I	0.5	5.97473e-05	9.16563e-05	ENSG00000171824	EXOSC10	protein_coding	intron
1	11139614	-	T	24	0,0,0,24	TT	1	3	0,2,0,1	A->I	0.6667	2.99368e-05	4.82006e-05	ENSG00000171824	EXOSC10	protein_coding	intron
1	11139654	-	T	24	0,0,0,24	TT	1	7	0,5,0,2	A->I	0.7143	6.60583e-12	2.64972e-11	ENSG00000171824	EXOSC10	protein_coding	intron
1	11139655	-	T	23	0,0,0,23	TT	1	5	0,2,0,3	A->I	0.4	9.9369e-05	0.00014712	ENSG00000171824	EXOSC10	protein_coding	intron
1	11143146	-	T	28	0,0,0,28	TT	1	10	0,5,0,5	A->I	0.5	7.86454e-11	3.00233e-10	ENSG00000171824	EXOSC10	protein_coding	intron
1	11143205	-	T	39	0,0,1,38	TT	1	7	0,6,0,1	A->I	0.8571	6.98103e-15	3.4993e-14	ENSG00000171824	EXOSC10	protein_coding	intron
1	11149247	-	T	32	0,0,0,32	TT	1	2	0,2,0,0	A->I	1	1e-05	1.73651e-05	ENSG00000171824	EXOSC10	protein_coding	intron
1	11153970	-	T	37	0,0,0,37	TT	1	5	0,2,0,3	A->I	0.4	9.9369e-05	0.00014712	ENSG00000171824	EXOSC10	protein_coding	intron
1	11177417	-	T	44	0,0,1,43	TT	1	3	0,2,0,1	A->I	0.6667	2.99368e-05	4.82006e-05	ENSG00000198793	MTOR	protein_coding	intron
1	11178950	-	T	35	0,0,0,35	TT	1	2	0,2,0,0	A->I	1	1e-05	1.73651e-05	ENSG00000198793	MTOR	protein_coding	intron
1	11180399	-	T	29	0,0,0,29	TT	1	9	0,3,0,6	A->I	0.3333	2.61875e-06	5.77202e-06	ENSG00000198793	MTOR	protein_coding	intron
1	11180424	-	T	37	1,0,0,36	TT	1	13	0,2,0,11	A->I	0.1538	0.00076212	0.00101418	ENSG00000198793	MTOR	protein_coding	intron
1	11283912	-	T	34	2,1,1,30	TT	0.9999	5	0,2,0,3	A->I	0.4	9.9369e-05	0.00014712	ENSG00000198793	MTOR	protein_coding	intron
1	11358079	+	A	28	27,1,0,0	AA	1	3	1,0,2,0	A->I	0.6667	2.99368e-05	4.74448e-05	intergenic	intergenic	intergenic	intergenic
1	11358410	+	A	18	18,0,0,0	AA	1	2	0,0,2,0	A->I	1	1e-05	1.70804e-05	intergenic	intergenic	intergenic	intergenic
1	11358415	+	A	30	30,0,0,0	AA	1	2	0,0,2,0	A->I	1	1e-05	1.70804e-05	intergenic	intergenic	intergenic	intergenic
1	11358416	+	A	29	29,0,0,0	AA	1	2	0,0,2,0	A->I	1	1e-05	1.70804e-05	intergenic	intergenic	intergenic	intergenic
1	11358478	+	A	42	42,0,0,0	AA	1	3	1,0,2,0	A->I	0.6667	2.99368e-05	4.74448e-05	intergenic	intergenic	intergenic	intergenic
1	11358498	+	A	24	24,0,0,0	AA	1	4	2,0,2,0	A->I	0.5	5.97473e-05	9.03522e-05	intergenic	intergenic	intergenic	intergenic
1	11802688	+	A	36	36,0,0,0	AA	1	14	12,0,2,0	A->I	0.1429	0.00088728	0.00115729	ENSG00000177674	AGTRAP	protein_coding	intron
1	11802793	+	A	47	47,0,0,0	AA	1	9	4,0,5,0	A->I	0.5556	3.94264e-11	1.48081e-10	ENSG00000177674	AGTRAP	protein_coding	intron
1	11845943	-	C	32	0,32,0,0	CC	1	49	2,47,0,0	G->U	0.0408	0.010656	0.0128928	ENSG00000177000	MTHFR	protein_coding	exon
1	11846039	-	C	21	0,21,0,0	CC	1	41	2,39,0,0	G->U	0.0488	0.00755526	0.00924312	ENSG00000177000	MTHFR	protein_coding	exon
1	11856997	-	T	41	0,0,0,41	TT	1	13	0,2,0,11	A->I	0.1538	0.00076212	0.00101418	ENSG00000177000	MTHFR	protein_coding	intron
1	11857011	-	T	35	0,1,0,34	TT	1	13	0,3,0,10	A->I	0.2308	8.83204e-06	1.89415e-05	ENSG00000177000	MTHFR	protein_coding	intron
1	11857132	-	T	30	0,0,0,30	TT	1	15	0,2,0,13	A->I	0.1333	0.00102163	0.00134294	ENSG00000177000	MTHFR	protein_coding	intron
1	11857167	-	T	33	0,0,1,32	TT	1	9	0,2,0,7	A->I	0.2222	0.00035473	0.00048854	ENSG00000177000	MTHFR	protein_coding	intron
1	11857190	-	T	29	0,0,0,29	TT	1	7	0,3,0,4	A->I	0.4286	1.09634e-06	2.47946e-06	ENSG00000177000	MTHFR	protein_coding	intron
1	11857661	-	T	22	0,0,0,22	TT	1	2	0,2,0,0	A->I	1	1e-05	1.73651e-05	ENSG00000177000	MTHFR	protein_coding	intron
1	11881054	+	A	29	27,0,1,1	AA	1	7	4,0,3,0	A->I	0.4286	1.09634e-06	2.43927e-06	ENSG00000011021	CLCN6	protein_coding	intron
1	11882347	+	A	41	41,0,0,0	AA	1	19	17,0,2,0	A->I	0.1053	0.00164986	0.00209954	ENSG00000011021	CLCN6	protein_coding	intron
1	11882500	+	A	44	44,0,0,0	AA	1	9	7,0,2,0	A->I	0.2222	0.00035473	0.00048213	ENSG00000011021	CLCN6	protein_coding	intron
1	11882535	+	A	30	30,0,0,0	AA	1	5	0,0,5,0	A->I	1	3.16228e-13	1.31001e-12	ENSG00000011021	CLCN6	protein_coding	intron
1	11882552	+	A	26	26,0,0,0	AA	1	5	3,0,2,0	A->I	0.4	9.9369e-05	0.00014537	ENSG00000011021	CLCN6	protein_coding	intron
1	12013955	+	A	27	27,0,0,0	AA	1	3	1,0,2,0	A->I	0.6667	2.99368e-05	4.74448e-05	ENSG00000083444	PLOD1	protein_coding	intron
1	12015699	+	A	30	29,1,0,0	AA	1	4	2,0,2,0	A->I	0.5	5.97473e-05	9.03522e-05	ENSG00000083444	PLOD1	protein_coding	intron
1	12015706	+	A	33	32,0,1,0	AA	1	5	3,0,2,0	A->I	0.4	9.9369e-05	0.00014537	ENSG00000083444	PLOD1	protein_coding	intron
1	12033423	+	A	35	35,0,0,0	AA	1	4	1,0,3,0	A->I	0.75	1.26191e-07	3.04053e-07	ENSG00000083444	PLOD1	protein_coding	intron
1	12048899	+	A	45	44,0,1,0	AA	1	6	4,0,2,0	A->I	0.3333	0.00014874	0.00021194	ENSG00000116688	MFN2	protein_coding	intron
1	12058484	+	A	42	42,0,0,0	AA	1	5	1,0,4,0	A->I	0.8	4.98735e-10	1.59417e-09	ENSG00000116688	MFN2	protein_coding	intron
1	12080658	+	A	39	38,0,1,0	AA	1	2	0,0,2,0	A->I	1	1e-05	1.70804e-05	ENSG00000116691	MIIP	protein_coding	intron
1	12083389	+	A	15	14,0,0,1	AA	0.9996	10	8,0,2,0	A->I	0.2	0.00044247	0.00059502	ENSG00000116691	MIIP	protein_coding	intron
1	12084571	+	A	34	32,1,0,1	AA	1	10	8,0,2,0	A->I	0.2	0.00044247	0.00059502	ENSG00000116691	MIIP	protein_coding	intron
1	12085259	+	G	29	1,0,28,0	GG	1	6	0,0,4,2	G->U	0.3333	0.00014874	0.00021194	ENSG00000116691	MIIP	protein_coding	intron
1	12086239	+	A	35	34,0,1,0	AA	1	3	1,0,2,0	A->I	0.6667	2.99368e-05	4.74448e-05	ENSG00000116691	MIIP	protein_coding	intron
1	12087081	+	G	28	0,0,26,2	GG	0.9999	5	0,0,3,2	G->U	0.4	9.9369e-05	0.00014537	ENSG00000116691	MIIP	protein_coding	intron
1	12087135	+	A	31	31,0,0,0	AA	1	10	5,0,5,0	A->I	0.5	7.86454e-11	2.92112e-10	ENSG00000116691	MIIP	protein_coding	intron
1	12087159	+	A	32	32,0,0,0	AA	1	11	9,0,2,0	A->I	0.1818	0.00053966	0.00071916	ENSG00000116691	MIIP	protein_coding	intron
1	12087166	+	A	34	33,0,1,0	AA	1	12	8,0,4,0	A->I	0.3333	4.85074e-08	1.21639e-07	ENSG00000116691	MIIP	protein_coding	intron
1	12087183	+	A	34	34,0,0,0	AA	1	16	14,0,2,0	A->I	0.125	0.00116512	0.00150385	ENSG00000116691	MIIP	protein_coding	intron
1	12087256	+	A	37	37,0,0,0	AA	1	15	11,0,4,0	A->I	0.2667	1.32751e-07	3.1869e-07	ENSG00000116691	MIIP	protein_coding	intron
1	12087329	+	A	31	29,0,1,1	AA	1	17	15,0,2,0	A->I	0.1176	0.0013177	0.00169237	ENSG00000116691	MIIP	protein_coding	intron
1	12088111	+	A	24	24,0,0,0	AA	1	8	6,0,2,0	A->I	0.25	0.00027648	0.00038048	ENSG00000116691	MIIP	protein_coding	intron
1	12088184	+	A	25	24,0,1,0	AA	1	6	4,0,2,0	A->I	0.3333	0.00014874	0.00021194	ENSG00000116691	MIIP	protein_coding	intron
1	12088185	+	A	20	19,1,0,0	AA	1	8	5,0,3,0	A->I	0.375	1.74998e-06	3.8363e-06	ENSG00000116691	MIIP	protein_coding	intron
1	12088196	+	A	29	29,0,0,0	AA	1	12	7,0,5,0	A->I	0.4167	2.4587e-10	8.03703e-10	ENSG00000116691	MIIP	protein_coding	intron
1	12127484	+	A	23	23,0,0,0	AA	1	5	2,0,3,0	A->I	0.6	3.1473e-07	7.33298e-07	ENSG00000120949	TNFRSF8	protein_coding	intron
1	12129441	+	A	35	34,0,0,1	AA	1	14	11,0,3,0	A->I	0.2143	1.12142e-05	1.90702e-05	ENSG00000120949	TNFRSF8	protein_coding	intron
1	12130447	+	A	13	13,0,0,0	AA	1	4	2,0,2,0	A->I	0.5	5.97473e-05	9.03522e-05	ENSG00000120949	TNFRSF8	protein_coding	intron
1	12131399	+	A	32	32,0,0,0	AA	1	4	2,0,2,0	A->I	0.5	5.97473e-05	9.03522e-05	ENSG00000120949	TNFRSF8	protein_coding	intron
1	12131408	+	A	32	32,0,0,0	AA	1	3	1,0,2,0	A->I	0.6667	2.99368e-05	4.74448e-05	ENSG00000120949	TNFRSF8	protein_coding	intron
1	12133189	+	A	30	30,0,0,0	AA	1	6	4,0,2,0	A->I	0.3333	0.00014874	0.00021194	ENSG00000120949	TNFRSF8	protein_coding	intron
1	12133209	+	A	33	31,1,1,0	AA	1	5	3,0,2,0	A->I	0.4	9.9369e-05	0.00014537	ENSG00000120949	TNFRSF8	protein_coding	intron
1	12134454	+	A	46	46,0,0,0	AA	1	6	4,0,2,0	A->I	0.3333	0.00014874	0.00021194	ENSG00000120949	TNFRSF8	protein_coding	intron
1	12137140	+	A	38	38,0,0,0	AA	1	4	2,0,2,0	A->I	0.5	5.97473e-05	9.03522e-05	ENSG00000120949	TNFRSF8	protein_coding	intron
1	12138573	+	A	32	31,1,0,0	AA	1	5	3,0,2,0	A->I	0.4	9.9369e-05	0.00014537	ENSG00000120949	TNFRSF8	protein_coding	intron
1	12160095	+	A	31	31,0,0,0	AA	1	3	1,0,2,0	A->I	0.6667	2.99368e-05	4.74448e-05	ENSG00000120949	TNFRSF8	protein_coding	intron
1	12163267	+	A	42	41,0,0,1	AA	1	3	1,0,2,0	A->I	0.6667	2.99368e-05	4.74448e-05	ENSG00000120949	TNFRSF8	protein_coding	intron
1	12163824	+	A	31	31,0,0,0	AA	1	3	1,0,2,0	A->I	0.6667	2.99368e-05	4.74448e-05	ENSG00000120949	TNFRSF8	protein_coding	intron
1	12176095	+	A	29	29,0,0,0	AA	1	8	6,0,2,0	A->I	0.25	0.00027648	0.00038048	ENSG00000120949	TNFRSF8	protein_coding	intron
1	12176221	+	A	42	42,0,0,0	AA	1	6	4,0,2,0	A->I	0.3333	0.00014874	0.00021194	ENSG00000120949	TNFRSF8	protein_coding	intron
1	12177243	+	A	23	22,0,1,0	AA	1	7	5,0,2,0	A->I	0.2857	0.0002078	0.00029037	ENSG00000120949	TNFRSF8	protein_coding	intron
1	12190020	+	A	30	30,0,0,0	AA	1	11	8,0,3,0	A->I	0.2727	5.11963e-06	1.09017e-05	ENSG00000120949	TNFRSF8	protein_coding	intron
1	12191618	+	A	26	26,0,0,0	AA	1	11	6,0,5,0	A->I	0.4545	1.43803e-10	4.73916e-10	ENSG00000120949	TNFRSF8	protein_coding	intron
1	12191712	+	A	41	39,2,0,0	AA	1	20	16,0,4,0	A->I	0.2	4.65272e-07	1.07882e-06	ENSG00000120949	TNFRSF8	protein_coding	intron
1	12191785	+	A	44	43,1,0,0	AA	1	18	16,0,2,0	A->I	0.1111	0.0014793	0.00189071	ENSG00000120949	TNFRSF8	protein_coding	intron
1	12191786	+	A	45	43,2,0,0	AA	1	16	11,0,5,0	A->I	0.3125	1.34178e-09	4.2243e-09	ENSG00000120949	TNFRSF8	protein_coding	intron
1	12191813	+	A	31	30,0,0,1	AA	1	20	15,0,5,0	A->I	0.25	4.71263e-09	1.42365e-08	ENSG00000120949	TNFRSF8	protein_coding	intron
1	12191907	+	A	32	32,0,0,0	AA	1	16	13,0,3,0	A->I	0.1875	1.7171e-05	2.89948e-05	ENSG00000120949	TNFRSF8	protein_coding	intron
1	12191920	+	A	30	29,0,0,1	AA	1	14	10,0,4,0	A->I	0.2857	9.75975e-08	2.42547e-07	ENSG00000120949	TNFRSF8	protein_coding	intron
1	12192623	+	A	32	31,1,0,0	AA	1	17	15,0,2,0	A->I	0.1176	0.0013177	0.00169237	ENSG00000120949	TNFRSF8	protein_coding	intron
1	12192784	+	A	28	28,0,0,0	AA	1	18	15,0,3,0	A->I	0.1667	2.49023e-05	4.18151e-05	ENSG00000120949	TNFRSF8	protein_coding	intron
1	12192858	+	A	37	35,0,2,0	AA	1	18	13,0,5,0	A->I	0.2778	2.61811e-09	8.05197e-09	ENSG00000120949	TNFRSF8	protein_coding	intron
1	12195148	+	A	33	33,0,0,0	AA	1	11	9,0,2,0	A->I	0.1818	0.00053966	0.00071916	ENSG00000120949	TNFRSF8	protein_coding	intron
1	12256156	+	A	41	41,0,0,0	AA	1	12	10,0,2,0	A->I	0.1667	0.00064623	0.00085421	ENSG00000028137	TNFRSF1B	protein_coding	intron
1	12258136	+	A	24	23,0,1,0	AA	1	7	4,0,3,0	A->I	0.4286	1.09634e-06	2.43927e-06	ENSG00000028137	TNFRSF1B	protein_coding	intron
1	12261128	+	A	31	31,0,0,0	AA	1	16	13,0,3,0	A->I	0.1875	1.7171e-05	2.89948e-05	ENSG00000028137	TNFRSF1B	protein_coding	intron
1	12261206	+	A	35	32,0,3,0	AA	0.9799	14	12,0,2,0	A->I	0.1429	0.00088728	0.00115729	ENSG00000028137	TNFRSF1B	protein_coding	intron
1	12266183	+	A	37	37,0,0,0	AA	1	10	8,0,2,0	A->I	0.2	0.00044247	0.00059502	ENSG00000028137	TNFRSF1B	protein_coding	intron
1	12267848	+	T	19	0,0,1,18	TT	1	188	0,0,5,183	U->G	0.0266	0.00036316	0.0004933	ENSG00000028137	TNFRSF1B	protein_coding	exon
1	12267966	+	C	13	0,13,0,0	CC	1	125	4,121,0,0	C->A	0.032	0.00071473	0.00094397	ENSG00000028137	TNFRSF1B	protein_coding	exon
1	12269008	+	G	36	0,0,36,0	GG	1	195	3,0,192,0	G->A	0.0154	0.0245666	0.0284811	ENSG00000028137	TNFRSF1B	protein_coding	exon
1	12578577	+	A	27	27,0,0,0	AA	1	3	0,0,3,0	A->I	1	3.16228e-08	8.01728e-08	intergenic	intergenic	intergenic	intergenic
1	12628840	-	T	49	1,0,0,48	TT	1	7	0,2,0,5	A->I	0.2857	0.0002078	0.00029402	ENSG00000162496	DHRS3	protein_coding	intron
1	12628912	-	T	38	0,1,0,37	TT	1	15	0,3,0,12	A->I	0.2	1.39845e-05	2.41232e-05	ENSG00000162496	DHRS3	protein_coding	intron
1	12628917	-	C	41	0,41,0,0	CC	1	15	0,13,2,0	G->C	0.1333	0.00102163	0.00134294	ENSG00000162496	DHRS3	protein_coding	intron
1	12634387	-	T	34	0,1,0,33	TT	1	3	0,2,0,1	A->I	0.6667	2.99368e-05	4.82006e-05	ENSG00000162496	DHRS3	protein_coding	intron
1	12635183	-	T	45	2,0,0,43	TT	1	9	0,2,0,7	A->I	0.2222	0.00035473	0.00048854	ENSG00000162496	DHRS3	protein_coding	intron
1	12635189	-	T	44	0,0,0,44	TT	1	9	0,2,0,7	A->I	0.2222	0.00035473	0.00048854	ENSG00000162496	DHRS3	protein_coding	intron
1	12638481	-	T	51	0,0,0,51	TT	1	5	0,3,0,2	A->I	0.6	3.1473e-07	7.44834e-07	ENSG00000162496	DHRS3	protein_coding	intron
1	12666563	-	T	25	1,0,0,24	TT	1	2	0,2,0,0	A->I	1	1e-05	1.73651e-05	ENSG00000162496	DHRS3	protein_coding	intron
1	12667985	-	T	24	0,0,0,24	TT	1	8	0,2,0,6	A->I	0.25	0.00027648	0.00038567	ENSG00000162496	DHRS3	protein_coding	intron
1	12673018	-	T	26	0,0,0,26	TT	1	5	0,2,0,3	A->I	0.4	9.9369e-05	0.00014712	ENSG00000162496	DHRS3	protein_coding	intron
1	12673026	-	T	42	0,2,0,40	TT	1	7	0,2,0,5	A->I	0.2857	0.0002078	0.00029402	ENSG00000162496	DHRS3	protein_coding	intron
1	12684254	+	A	32	31,1,0,0	AA	1	6	4,0,2,0	A->I	0.3333	0.00014874	0.00021194	intergenic	intergenic	intergenic	intergenic
1	14039064	+	A	47	46,1,0,0	AA	1	11	9,0,2,0	A->I	0.1818	0.00053966	0.00071916	ENSG00000116731	PRDM2	protein_coding	intron
1	14039145	+	A	51	49,0,1,1	AA	1	11	2,0,9,0	A->I	0.8182	1.72937e-21	1.51304e-20	ENSG00000116731	PRDM2	protein_coding	intron
1	14072122	+	A	37	37,0,0,0	AA	1	5	3,0,2,0	A->I	0.4	9.9369e-05	0.00014537	ENSG00000116731	PRDM2	protein_coding	intron
1	14082491	+	A	37	36,0,0,1	AA	1	7	4,0,3,0	A->I	0.4286	1.09634e-06	2.43927e-06	ENSG00000116731	PRDM2	protein_coding	intron
1	14082492	+	A	49	47,0,0,2	AA	1	7	4,0,3,0	A->I	0.4286	1.09634e-06	2.43927e-06	ENSG00000116731	PRDM2	protein_coding	intron
1	14093913	+	A	26	26,0,0,0	AA	1	12	10,0,2,0	A->I	0.1667	0.00064623	0.00085421	ENSG00000116731	PRDM2	protein_coding	intron
1	14094363	+	A	32	32,0,0,0	AA	1	3	1,0,2,0	A->I	0.6667	2.99368e-05	4.74448e-05	ENSG00000116731	PRDM2	protein_coding	intron
1	14094396	+	A	35	34,0,0,1	AA	1	3	1,0,2,0	A->I	0.6667	2.99368e-05	4.74448e-05	ENSG00000116731	PRDM2	protein_coding	intron
1	14094975	+	A	18	18,0,0,0	AA	1	7	4,0,3,0	A->I	0.4286	1.09634e-06	2.43927e-06	ENSG00000116731	PRDM2	protein_coding	intron
1	14095040	+	A	33	33,0,0,0	AA	1	8	6,0,2,0	A->I	0.25	0.00027648	0.00038048	ENSG00000116731	PRDM2	protein_coding	intron
1	14097977	+	A	29	29,0,0,0	AA	1	10	8,0,2,0	A->I	0.2	0.00044247	0.00059502	ENSG00000116731	PRDM2	protein_coding	intron
1	14996136	+	A	37	36,0,1,0	AA	1	2	0,0,2,0	A->I	1	1e-05	1.70804e-05	ENSG00000189337	KAZN	protein_coding	intron
1	15085030	+	A	34	32,0,1,1	AA	1	2	0,0,2,0	A->I	1	1e-05	1.70804e-05	ENSG00000189337	KAZN	protein_coding	intron
1	15809419	-	T	30	0,0,0,30	TT	1	2	0,2,0,0	A->I	1	1e-05	1.73651e-05	intergenic	intergenic	intergenic	intergenic
1	15816397	-	C	26	0,26,0,0	CC	1	12	2,10,0,0	G->U	0.1667	0.00064623	0.00086563	intergenic	intergenic	intergenic	intergenic
1	15816606	-	T	31	0,0,0,31	TT	1	2	0,2,0,0	A->I	1	1e-05	1.73651e-05	intergenic	intergenic	intergenic	intergenic
1	15817289	-	T	43	2,0,1,40	TT	1	6	0,3,0,3	A->I	0.5	6.27967e-07	1.44935e-06	intergenic	intergenic	intergenic	intergenic
1	15818008	-	T	26	0,1,0,25	TT	1	14	0,4,0,10	A->I	0.2857	9.75975e-08	2.46658e-07	ENSG00000132906	CASP9	protein_coding	exon
1	15818035	-	T	33	1,0,2,30	TT	1	18	0,5,0,13	A->I	0.2778	2.61811e-09	8.30313e-09	ENSG00000132906	CASP9	protein_coding	exon
1	15818065	-	T	47	0,0,1,46	TT	1	19	0,3,0,16	A->I	0.1579	2.95015e-05	5.02717e-05	ENSG00000132906	CASP9	protein_coding	exon
1	15818081	-	T	52	0,0,0,52	TT	1	20	0,6,0,14	A->I	0.3	3.7316e-11	1.45767e-10	ENSG00000132906	CASP9	protein_coding	exon
1	15818105	-	T	33	0,0,0,33	TT	1	20	0,3,0,17	A->I	0.15	3.46255e-05	5.56055e-05	ENSG00000132906	CASP9	protein_coding	exon
1	15818153	-	T	33	0,0,0,33	TT	1	18	0,2,0,16	A->I	0.1111	0.0014793	0.00191868	ENSG00000132906	CASP9	protein_coding	exon
1	15818247	-	T	43	0,0,0,43	TT	1	12	0,5,0,7	A->I	0.4167	2.4587e-10	8.28191e-10	ENSG00000132906	CASP9	protein_coding	exon
1	15832778	-	T	33	0,0,0,33	TT	1	2	0,2,0,0	A->I	1	1e-05	1.73651e-05	ENSG00000132906	CASP9	protein_coding	intron
1	15832802	-	T	25	0,0,0,25	TT	1	3	2,0,0,1	A->U	0.6667	2.99368e-05	4.82006e-05	ENSG00000132906	CASP9	protein_coding	intron
1	15836518	-	T	36	0,1,1,34	TT	1	3	0,2,0,1	A->I	0.6667	2.99368e-05	4.82006e-05	ENSG00000132906	CASP9	protein_coding	intron
1	15838103	-	T	43	0,0,0,43	TT	1	4	0,2,0,2	A->I	0.5	5.97473e-05	9.16563e-05	ENSG00000132906	CASP9	protein_coding	intron
1	15841328	-	T	46	0,0,0,46	TT	1	4	0,2,0,2	A->I	0.5	5.97473e-05	9.16563e-05	ENSG00000132906	CASP9	protein_coding	intron
1	15842379	-	T	31	0,0,0,31	TT	1	6	0,5,0,1	A->I	0.8333	1.89237e-12	7.77328e-12	ENSG00000132906	CASP9	protein_coding	intron
1	15842893	-	T	26	0,0,0,26	TT	1	5	0,2,0,3	A->I	0.4	9.9369e-05	0.00014712	ENSG00000132906	CASP9	protein_coding	intron
1	15845852	-	T	46	0,0,1,45	TT	1	3	0,2,0,1	A->I	0.6667	2.99368e-05	4.82006e-05	ENSG00000132906	CASP9	protein_coding	intron
1	15854849	+	A	26	25,0,0,1	AA	1	6	4,0,2,0	A->I	0.3333	0.00014874	0.00021194	ENSG00000116138	DNAJC16	protein_coding	intron
1	15857385	+	A	42	41,1,0,0	AA	1	5	2,0,3,0	A->I	0.6	3.1473e-07	7.33298e-07	ENSG00000116138	DNAJC16	protein_coding	intron
1	15885701	+	A	39	39,0,0,0	AA	1	2	0,0,2,0	A->I	1	1e-05	1.70804e-05	ENSG00000116138	DNAJC16	protein_coding	intron
1	15896232	-	T	22	0,0,0,22	TT	1	2	0,2,0,0	A->I	1	1e-05	1.73651e-05	intergenic	intergenic	intergenic	intergenic
1	15898474	-	T	42	1,0,0,41	TT	1	7	0,5,0,2	A->I	0.7143	6.60583e-12	2.64972e-11	intergenic	intergenic	intergenic	intergenic
1	15898477	-	T	30	1,0,0,29	TT	1	7	0,2,0,5	A->I	0.2857	0.0002078	0.00029402	intergenic	intergenic	intergenic	intergenic
1	15898524	-	T	41	0,0,0,41	TT	1	5	0,2,0,3	A->I	0.4	9.9369e-05	0.00014712	intergenic	intergenic	intergenic	intergenic
1	15898553	-	T	46	0,0,0,46	TT	1	3	0,2,0,1	A->I	0.6667	2.99368e-05	4.82006e-05	intergenic	intergenic	intergenic	intergenic
1	15898557	-	T	45	0,0,0,45	TT	1	3	0,2,0,1	A->I	0.6667	2.99368e-05	4.82006e-05	intergenic	intergenic	intergenic	intergenic
1	15899387	-	T	30	0,0,0,30	TT	1	7	0,2,0,5	A->I	0.2857	0.0002078	0.00029402	ENSG00000116771	AGMAT	protein_coding	exon
1	15899691	-	T	31	0,1,2,28	TT	1	9	0,2,0,7	A->I	0.2222	0.00035473	0.00048854	ENSG00000116771	AGMAT	protein_coding	exon
1	15899715	-	T	33	1,0,0,32	TT	1	12	0,5,0,7	A->I	0.4167	2.4587e-10	8.28191e-10	ENSG00000116771	AGMAT	protein_coding	exon
1	15899747	-	T	39	0,0,0,39	TT	1	12	0,11,0,1	A->I	0.9167	3.78373e-27	4.11479e-26	ENSG00000116771	AGMAT	protein_coding	exon
1	15899751	-	T	27	0,0,0,27	TT	1	13	0,2,0,11	A->I	0.1538	0.00076212	0.00101418	ENSG00000116771	AGMAT	protein_coding	exon
1	15962030	+	A	35	35,0,0,0	AA	1	4	2,0,2,0	A->I	0.5	5.97473e-05	9.03522e-05	ENSG00000197312	DDI2	protein_coding	intron
1	15979421	+	A	13	13,0,0,0	AA	1	2	0,0,2,0	A->I	1	1e-05	1.70804e-05	ENSG00000197312	DDI2	protein_coding	intron
1	16037083	+	A	27	27,0,0,0	AA	1	3	1,0,2,0	A->I	0.6667	2.99368e-05	4.74448e-05	ENSG00000116786	PLEKHM2	protein_coding	intron
1	16037110	+	C	28	0,27,1,0	CC	1	3	0,0,0,3	C->U	1	3.16228e-08	8.01728e-08	ENSG00000116786	PLEKHM2	protein_coding	intron
1	16137281	-	T	36	0,2,0,34	TT	1	2	0,2,0,0	A->I	1	1e-05	1.73651e-05	intergenic	intergenic	intergenic	intergenic
1	16164652	+	A	39	39,0,0,0	AA	1	2	0,0,2,0	A->I	1	1e-05	1.70804e-05	intergenic	intergenic	intergenic	intergenic
1	16164944	+	A	28	27,1,0,0	AA	1	5	3,0,2,0	A->I	0.4	9.9369e-05	0.00014537	intergenic	intergenic	intergenic	intergenic
1	16165054	+	A	27	25,0,0,2	AA	0.9999	3	1,0,2,0	A->I	0.6667	2.99368e-05	4.74448e-05	intergenic	intergenic	intergenic	intergenic
1	16165739	+	A	33	32,1,0,0	AA	1	3	1,0,2,0	A->I	0.6667	2.99368e-05	4.74448e-05	intergenic	intergenic	intergenic	intergenic
1	16165747	+	A	34	33,1,0,0	AA	1	3	1,0,2,0	A->I	0.6667	2.99368e-05	4.74448e-05	intergenic	intergenic	intergenic	intergenic
1	16165831	-	T	46	0,0,1,45	TT	1	2	0,2,0,0	A->I	1	1e-05	1.73651e-05	ENSG00000179743	RP11-169K16.9	antisense	intron
1	16166866	+	A	22	22,0,0,0	AA	1	3	1,0,2,0	A->I	0.6667	2.99368e-05	4.74448e-05	intergenic	intergenic	intergenic	intergenic
1	16166915	+	A	20	20,0,0,0	AA	1	4	2,0,2,0	A->I	0.5	5.97473e-05	9.03522e-05	intergenic	intergenic	intergenic	intergenic
1	16171190	-	T	22	1,0,0,21	TT	1	4	0,2,0,2	A->I	0.5	5.97473e-05	9.16563e-05	ENSG00000179743	RP11-169K16.9	antisense	intron
1	16171191	-	T	27	1,1,0,25	TT	1	4	0,2,0,2	A->I	0.5	5.97473e-05	9.16563e-05	ENSG00000179743	RP11-169K16.9	antisense	intron
1	16171272	-	T	36	0,0,1,35	TT	1	6	0,2,0,4	A->I	0.3333	0.00014874	0.0002143	ENSG00000179743	RP11-169K16.9	antisense	intron
1	16190080	+	A	26	24,2,0,0	AA	0.9997	2	0,0,2,0	A->I	1	1e-05	1.70804e-05	ENSG00000065526	SPEN	protein_coding	intron
1	16205683	+	A	40	40,0,0,0	AA	1	11	9,0,2,0	A->I	0.1818	0.00053966	0.00071916	ENSG00000065526	SPEN	protein_coding	intron
1	16205729	+	A	40	40,0,0,0	AA	1	6	4,0,2,0	A->I	0.3333	0.00014874	0.00021194	ENSG00000065526	SPEN	protein_coding	intron
1	16205750	+	A	46	45,0,0,1	AA	1	6	3,0,3,0	A->I	0.5	6.27967e-07	1.42616e-06	ENSG00000065526	SPEN	protein_coding	intron
1	16207509	+	A	42	41,0,0,1	AA	1	3	1,0,2,0	A->I	0.6667	2.99368e-05	4.74448e-05	ENSG00000065526	SPEN	protein_coding	intron
1	16240002	+	A	36	36,0,0,0	AA	1	2	0,0,2,0	A->I	1	1e-05	1.70804e-05	ENSG00000065526	SPEN	protein_coding	intron
1	16555932	-	T	40	0,1,0,39	TT	1	13	0,2,0,11	A->I	0.1538	0.00076212	0.00101418	ENSG00000204377	C1orf134	protein_coding	intron
1	16557744	-	T	30	0,0,0,30	TT	1	12	0,2,0,10	A->I	0.1667	0.00064623	0.00086563	intergenic	intergenic	intergenic	intergenic
1	16557790	-	T	28	0,0,2,26	TT	1	6	0,2,0,4	A->I	0.3333	0.00014874	0.0002143	intergenic	intergenic	intergenic	intergenic
1	16589062	-	T	22	2,0,0,20	TT	0.9948	2	0,2,0,0	A->I	1	1e-05	1.73651e-05	ENSG00000037637	FBXO42	protein_coding	intron
1	16589343	-	T	28	0,0,0,28	TT	1	8	0,3,0,5	A->I	0.375	1.74998e-06	3.90032e-06	ENSG00000037637	FBXO42	protein_coding	intron
1	16589369	-	T	20	0,0,0,20	TT	1	5	0,2,0,3	A->I	0.4	9.9369e-05	0.00014712	ENSG00000037637	FBXO42	protein_coding	intron
1	16632654	-	T	28	0,0,0,28	TT	1	3	0,2,0,1	A->I	0.6667	2.99368e-05	4.82006e-05	ENSG00000037637	FBXO42	protein_coding	intron
1	16632655	-	T	28	0,0,0,28	TT	1	4	0,2,0,2	A->I	0.5	5.97473e-05	9.16563e-05	ENSG00000037637	FBXO42	protein_coding	intron
1	16633565	-	T	31	1,0,1,29	TT	1	2	0,2,0,0	A->I	1	1e-05	1.73651e-05	ENSG00000037637	FBXO42	protein_coding	intron
1	16634765	-	T	38	0,0,0,38	TT	1	5	0,2,0,3	A->I	0.4	9.9369e-05	0.00014712	ENSG00000037637	FBXO42	protein_coding	intron
1	16636804	-	T	37	0,0,0,37	TT	1	11	0,3,0,8	A->I	0.2727	5.11963e-06	1.1103e-05	ENSG00000037637	FBXO42	protein_coding	intron
1	16636901	-	T	58	0,1,0,57	TT	1	8	0,7,0,1	A->I	0.875	2.52282e-17	1.81537e-16	ENSG00000037637	FBXO42	protein_coding	intron
1	16636904	-	T	47	0,0,1,46	TT	1	8	0,3,0,5	A->I	0.375	1.74998e-06	3.90032e-06	ENSG00000037637	FBXO42	protein_coding	intron
1	16639357	-	T	22	0,0,0,22	TT	1	7	0,4,0,3	A->I	0.5714	3.47351e-09	1.08643e-08	ENSG00000037637	FBXO42	protein_coding	intron
1	16639428	-	T	32	0,0,0,32	TT	1	4	0,4,0,0	A->I	1	1e-10	3.41946e-10	ENSG00000037637	FBXO42	protein_coding	intron
1	16639493	-	T	46	0,0,1,45	TT	1	6	0,2,0,4	A->I	0.3333	0.00014874	0.0002143	ENSG00000037637	FBXO42	protein_coding	intron
1	16639516	-	T	50	2,1,0,47	TT	1	7	0,3,0,4	A->I	0.4286	1.09634e-06	2.47946e-06	ENSG00000037637	FBXO42	protein_coding	intron
1	16639579	-	T	35	1,0,0,34	TT	1	10	0,7,0,3	A->I	0.7	3.76332e-16	2.65067e-15	ENSG00000037637	FBXO42	protein_coding	intron
1	16640511	-	T	26	0,2,0,24	TT	0.9948	4	0,2,0,2	A->I	0.5	5.97473e-05	9.16563e-05	ENSG00000037637	FBXO42	protein_coding	intron
1	16640517	-	T	29	1,0,0,28	TT	1	4	0,3,0,1	A->I	0.75	1.26191e-07	3.09492e-07	ENSG00000037637	FBXO42	protein_coding	intron
1	16640521	-	T	26	1,1,0,24	TT	1	5	0,2,0,3	A->I	0.4	9.9369e-05	0.00014712	ENSG00000037637	FBXO42	protein_coding	intron
1	16640622	-	T	46	2,0,1,43	TT	1	3	0,2,0,1	A->I	0.6667	2.99368e-05	4.82006e-05	ENSG00000037637	FBXO42	protein_coding	intron
1	16641190	-	T	35	0,0,0,35	TT	1	3	0,2,0,1	A->I	0.6667	2.99368e-05	4.82006e-05	ENSG00000037637	FBXO42	protein_coding	intron
1	16641292	-	T	22	0,0,0,22	TT	1	3	0,3,0,0	A->I	1	3.16228e-08	8.14643e-08	ENSG00000037637	FBXO42	protein_coding	intron
1	16641365	-	T	30	0,0,0,30	TT	1	4	0,2,0,2	A->I	0.5	5.97473e-05	9.16563e-05	ENSG00000037637	FBXO42	protein_coding	intron
1	16643905	-	C	28	0,28,0,0	CC	1	3	2,1,0,0	G->U	0.6667	2.99368e-05	4.82006e-05	ENSG00000037637	FBXO42	protein_coding	intron
1	16643906	-	T	30	0,0,0,30	TT	1	3	2,0,0,1	A->U	0.6667	2.99368e-05	4.82006e-05	ENSG00000037637	FBXO42	protein_coding	intron
1	16646221	-	T	43	0,0,0,43	TT	1	3	0,2,0,1	A->I	0.6667	2.99368e-05	4.82006e-05	ENSG00000037637	FBXO42	protein_coding	intron
1	16646323	-	T	35	0,0,0,35	TT	1	3	0,2,0,1	A->I	0.6667	2.99368e-05	4.82006e-05	ENSG00000037637	FBXO42	protein_coding	intron
1	16646404	-	T	32	0,0,0,32	TT	1	6	0,4,0,2	A->I	0.6667	1.49242e-09	4.76446e-09	ENSG00000037637	FBXO42	protein_coding	intron
1	16648280	-	T	39	1,1,0,37	TT	1	3	0,3,0,0	A->I	1	3.16228e-08	8.14643e-08	ENSG00000037637	FBXO42	protein_coding	intron
1	16648342	-	T	42	0,0,0,42	TT	1	4	0,2,0,2	A->I	0.5	5.97473e-05	9.16563e-05	ENSG00000037637	FBXO42	protein_coding	intron
1	16648543	-	T	25	1,0,0,24	TT	1	6	0,2,0,4	A->I	0.3333	0.00014874	0.0002143	ENSG00000037637	FBXO42	protein_coding	intron
1	16651489	-	T	30	0,0,0,30	TT	1	7	0,3,0,4	A->I	0.4286	1.09634e-06	2.47946e-06	ENSG00000037637	FBXO42	protein_coding	intron
1	16659209	-	T	37	0,0,0,37	TT	1	3	0,2,0,1	A->I	0.6667	2.99368e-05	4.82006e-05	ENSG00000037637	FBXO42	protein_coding	intron
1	16659214	-	T	46	1,0,0,45	TT	1	3	0,2,0,1	A->I	0.6667	2.99368e-05	4.82006e-05	ENSG00000037637	FBXO42	protein_coding	intron
1	16659215	-	T	40	1,0,0,39	TT	1	3	0,3,0,0	A->I	1	3.16228e-08	8.14643e-08	ENSG00000037637	FBXO42	protein_coding	intron
1	16662110	-	T	25	0,0,0,25	TT	1	4	0,2,0,2	A->I	0.5	5.97473e-05	9.16563e-05	ENSG00000037637	FBXO42	protein_coding	intron
1	16665443	-	T	31	0,1,0,30	TT	1	2	0,2,0,0	A->I	1	1e-05	1.73651e-05	ENSG00000037637	FBXO42	protein_coding	intron
1	16697710	+	A	38	38,0,0,0	AA	1	7	5,0,2,0	A->I	0.2857	0.0002078	0.00029037	ENSG00000055070	SZRD1	protein_coding	intron
1	16704972	+	A	51	50,0,0,1	AA	1	6	4,0,2,0	A->I	0.3333	0.00014874	0.00021194	ENSG00000055070	SZRD1	protein_coding	intron
1	16705794	+	A	38	38,0,0,0	AA	1	6	3,0,3,0	A->I	0.5	6.27967e-07	1.42616e-06	ENSG00000055070	SZRD1	protein_coding	intron
1	16705797	+	A	37	36,0,1,0	AA	1	6	4,0,2,0	A->I	0.3333	0.00014874	0.00021194	ENSG00000055070	SZRD1	protein_coding	intron
1	16772130	+	A	41	41,0,0,0	AA	1	7	5,0,2,0	A->I	0.2857	0.0002078	0.00029037	ENSG00000157191	NECAP2	protein_coding	intron
1	16772157	+	A	36	35,0,0,1	AA	1	5	3,0,2,0	A->I	0.4	9.9369e-05	0.00014537	ENSG00000157191	NECAP2	protein_coding	intron
1	16777363	+	A	23	23,0,0,0	AA	1	11	8,0,3,0	A->I	0.2727	5.11963e-06	1.09017e-05	ENSG00000157191	NECAP2	protein_coding	exon
1	16781121	+	G	43	0,0,43,0	GG	1	20	0,0,18,2	G->U	0.1	0.00182933	0.00231876	ENSG00000157191	NECAP2	protein_coding	intron
1	16783786	+	A	40	39,0,0,1	AA	1	4	2,0,2,0	A->I	0.5	5.97473e-05	9.03522e-05	ENSG00000157191	NECAP2	protein_coding	intron
1	16784853	-	T	21	0,0,0,21	TT	1	2	0,2,0,0	A->I	1	1e-05	1.73651e-05	intergenic	intergenic	intergenic	intergenic
1	16784925	-	T	37	0,0,0,37	TT	1	2	0,2,0,0	A->I	1	1e-05	1.73651e-05	intergenic	intergenic	intergenic	intergenic
1	16785003	-	T	33	0,0,0,33	TT	1	2	0,2,0,0	A->I	1	1e-05	1.73651e-05	intergenic	intergenic	intergenic	intergenic
1	16788097	-	T	34	0,0,0,34	TT	1	2	0,2,0,0	A->I	1	1e-05	1.73651e-05	intergenic	intergenic	intergenic	intergenic
1	16788149	-	T	46	0,0,0,46	TT	1	5	0,5,0,0	A->I	1	3.16228e-13	1.34539e-12	intergenic	intergenic	intergenic	intergenic
1	16788176	-	T	41	0,0,0,41	TT	1	5	0,2,0,3	A->I	0.4	9.9369e-05	0.00014712	intergenic	intergenic	intergenic	intergenic
1	16789665	+	A	41	41,0,0,0	AA	1	3	1,0,2,0	A->I	0.6667	2.99368e-05	4.74448e-05	ENSG00000226029	RP4-798A10.2	lincRNA	exon
1	16792785	-	T	34	1,1,0,32	TT	1	4	0,2,0,2	A->I	0.5	5.97473e-05	9.16563e-05	intergenic	intergenic	intergenic	intergenic
1	16793120	-	T	40	0,0,0,40	TT	1	12	0,2,0,10	A->I	0.1667	0.00064623	0.00086563	intergenic	intergenic	intergenic	intergenic
1	16797495	-	T	16	0,0,0,16	TT	1	9	0,4,0,5	A->I	0.4444	1.24415e-08	3.76299e-08	ENSG00000080947	CROCCP3	pseudogene	intron
1	16797505	-	T	16	0,0,1,15	TT	0.9999	10	0,2,0,8	A->I	0.2	0.00044247	0.00060275	ENSG00000080947	CROCCP3	pseudogene	intron
1	16797570	-	T	20	1,0,0,19	TT	1	10	0,3,0,7	A->I	0.3	3.73221e-06	8.14939e-06	ENSG00000080947	CROCCP3	pseudogene	intron
1	16801240	-	T	50	0,0,0,50	TT	1	17	0,7,0,10	A->I	0.4118	6.02851e-14	2.9141e-13	ENSG00000080947	CROCCP3	pseudogene	intron
1	16801349	-	T	36	1,0,0,35	TT	1	2	0,2,0,0	A->I	1	1e-05	1.73651e-05	ENSG00000080947	CROCCP3	pseudogene	intron
1	16823852	-	T	51	0,0,0,51	TT	1	4	0,2,0,2	A->I	0.5	5.97473e-05	9.16563e-05	ENSG00000080947	CROCCP3	pseudogene	intron
1	16947406	-	T	93	2,1,1,89	TT	1	24	0,2,0,22	A->I	0.0833	0.00263513	0.00334507	ENSG00000215908	CROCCP2	lincRNA	intron
1	16947459	-	T	75	0,0,2,73	TT	1	30	0,3,0,27	A->I	0.1	0.00012043	0.00017784	ENSG00000215908	CROCCP2	lincRNA	intron
1	16947469	-	T	98	0,1,2,95	TT	1	34	0,5,0,29	A->I	0.1471	8.15167e-08	2.06746e-07	ENSG00000215908	CROCCP2	lincRNA	intron
1	16947485	-	T	98	0,1,1,96	TT	1	42	0,8,0,34	A->I	0.1905	1.07392e-12	4.4943e-12	ENSG00000215908	CROCCP2	lincRNA	intron
1	16947521	-	T	118	0,1,2,115	TT	1	30	0,2,0,28	A->I	0.0667	0.00410127	0.00512813	ENSG00000215908	CROCCP2	lincRNA	intron
1	16947530	-	T	87	1,0,0,86	TT	1	29	0,2,0,27	A->I	0.069	0.00383588	0.00480785	ENSG00000215908	CROCCP2	lincRNA	intron
1	16948999	-	T	194	0,1,0,193	TT	1	65	0,4,0,61	A->I	0.0615	5.80396e-05	9.26945e-05	ENSG00000215908	CROCCP2	lincRNA	intron
1	16949028	-	T	183	2,0,0,181	TT	1	68	0,2,0,66	A->I	0.0294	0.019842	0.0235108	ENSG00000215908	CROCCP2	lincRNA	intron
1	16949034	-	T	169	0,0,0,169	TT	1	61	0,3,0,58	A->I	0.0492	0.0009923	0.00131128	ENSG00000215908	CROCCP2	lincRNA	intron
1	16949069	-	T	163	0,1,0,162	TT	1	63	0,4,0,59	A->I	0.0635	5.13214e-05	8.20664e-05	ENSG00000215908	CROCCP2	lincRNA	intron
1	16949075	-	T	159	0,1,3,155	TT	1	64	0,8,0,56	A->I	0.125	3.78146e-11	1.47697e-10	ENSG00000215908	CROCCP2	lincRNA	intron
1	16949091	-	T	165	3,0,0,162	TT	1	69	0,2,0,67	A->I	0.029	0.020392	0.0241377	ENSG00000215908	CROCCP2	lincRNA	intron
1	16949178	-	T	145	2,0,0,143	TT	1	65	0,7,1,57	A->I	0.1077	1.87509e-09	5.97607e-09	ENSG00000215908	CROCCP2	lincRNA	intron
1	16949304	-	T	149	1,3,0,145	TT	1	47	0,2,0,45	A->I	0.0426	0.0098361	0.0119366	ENSG00000215908	CROCCP2	lincRNA	intron
1	16949364	-	T	137	2,1,3,131	TT	1	51	0,2,0,49	A->I	0.0392	0.011505	0.0138831	ENSG00000215908	CROCCP2	lincRNA	intron
1	16949423	-	T	149	0,0,0,149	TT	1	61	0,3,0,58	A->I	0.0492	0.0009923	0.00131128	ENSG00000215908	CROCCP2	lincRNA	intron
1	16949473	-	T	157	1,0,0,156	TT	1	102	0,2,0,100	A->I	0.0196	0.0418266	0.0481391	ENSG00000215908	CROCCP2	lincRNA	intron
1	16951219	-	T	97	0,1,0,96	TT	1	27	0,9,0,18	A->I	0.3333	1.22125e-15	7.13983e-15	ENSG00000215908	CROCCP2	lincRNA	intron
1	16951220	-	T	96	0,0,0,96	TT	1	26	0,4,0,22	A->I	0.1538	1.41406e-06	3.1875e-06	ENSG00000215908	CROCCP2	lincRNA	intron
1	16951232	-	T	95	0,1,1,93	TT	1	21	0,3,0,18	A->I	0.1429	4.03009e-05	6.45943e-05	ENSG00000215908	CROCCP2	lincRNA	intron
1	16951313	-	T	91	1,1,0,89	TT	1	4	0,3,0,1	A->I	0.75	1.26191e-07	3.09492e-07	ENSG00000215908	CROCCP2	lincRNA	intron
1	16951354	-	T	87	0,0,1,86	TT	1	10	0,5,0,5	A->I	0.5	7.86454e-11	3.00233e-10	ENSG00000215908	CROCCP2	lincRNA	intron
1	16951374	-	T	81	0,0,0,81	TT	1	10	0,2,0,8	A->I	0.2	0.00044247	0.00060275	ENSG00000215908	CROCCP2	lincRNA	intron
1	16951393	-	T	68	0,0,0,68	TT	1	10	0,2,0,8	A->I	0.2	0.00044247	0.00060275	ENSG00000215908	CROCCP2	lincRNA	intron
1	16951843	-	T	83	1,0,1,81	TT	1	4	0,2,0,2	A->I	0.5	5.97473e-05	9.16563e-05	ENSG00000215908	CROCCP2	lincRNA	intron
1	17324953	-	T	18	1,1,0,16	TT	0.9987	3	0,2,0,1	A->I	0.6667	2.99368e-05	4.82006e-05	ENSG00000159363	ATP13A2	protein_coding	intron
1	17329802	-	T	36	0,0,0,36	TT	1	3	0,2,0,1	A->I	0.6667	2.99368e-05	4.82006e-05	ENSG00000159363	ATP13A2	protein_coding	intron
1	17330052	-	T	34	0,0,0,34	TT	1	3	0,3,0,0	A->I	1	3.16228e-08	8.14643e-08	ENSG00000159363	ATP13A2	protein_coding	intron
1	17347931	-	T	45	0,0,1,44	TT	1	9	0,2,0,7	A->I	0.2222	0.00035473	0.00048854	ENSG00000117118	SDHB	protein_coding	intron
1	17356504	-	T	39	0,0,0,39	TT	1	7	0,2,0,5	A->I	0.2857	0.0002078	0.00029402	ENSG00000117118	SDHB	protein_coding	intron
1	17366006	-	T	33	2,0,0,31	TT	1	5	0,2,0,3	A->I	0.4	9.9369e-05	0.00014712	ENSG00000117118	SDHB	protein_coding	intron
1	17740370	-	T	38	0,0,0,38	TT	1	97	0,4,0,93	A->I	0.0412	0.00027408	0.00038694	ENSG00000179051	RCC2	protein_coding	intron
1	17740859	-	T	47	0,0,0,47	TT	1	65	0,2,0,63	A->I	0.0308	0.0182305	0.0216817	ENSG00000179051	RCC2	protein_coding	intron
1	17740862	-	T	45	0,0,0,45	TT	1	64	0,2,0,62	A->I	0.0312	0.0177063	0.0210769	ENSG00000179051	RCC2	protein_coding	intron
1	17741038	-	C	10	0,10,0,0	CC	1	14	2,12,0,0	G->U	0.1429	0.00088728	0.00117346	ENSG00000179051	RCC2	protein_coding	intron
1	17741170	-	T	24	0,0,0,24	TT	1	50	0,5,0,45	A->I	0.1	5.95113e-07	1.39986e-06	ENSG00000179051	RCC2	protein_coding	intron
1	17741220	-	T	31	1,1,0,29	TT	1	37	0,8,0,29	A->I	0.2162	3.57048e-13	1.51645e-12	ENSG00000179051	RCC2	protein_coding	intron
1	17741233	-	T	29	0,0,0,29	TT	1	31	0,2,0,29	A->I	0.0645	0.00437494	0.00545785	ENSG00000179051	RCC2	protein_coding	intron
1	17741296	-	T	35	1,0,0,34	TT	1	34	0,2,0,32	A->I	0.0588	0.00524511	0.00649868	ENSG00000179051	RCC2	protein_coding	intron
1	17741308	-	T	37	0,0,1,36	TT	1	37	0,2,0,35	A->I	0.0541	0.00618786	0.00761993	ENSG00000179051	RCC2	protein_coding	intron
1	17741385	-	T	35	0,0,0,35	TT	1	23	0,5,0,18	A->I	0.2174	1.01475e-08	3.09586e-08	ENSG00000179051	RCC2	protein_coding	intron
1	17741388	-	T	34	0,1,0,33	TT	1	29	0,2,0,27	A->I	0.069	0.00383588	0.00480785	ENSG00000179051	RCC2	protein_coding	intron
1	17741405	-	T	36	0,0,0,36	TT	1	25	0,3,0,22	A->I	0.12	6.90364e-05	0.00010561	ENSG00000179051	RCC2	protein_coding	intron
1	17742292	-	T	35	0,0,0,35	TT	1	51	0,2,0,49	A->I	0.0392	0.011505	0.0138831	ENSG00000179051	RCC2	protein_coding	intron
1	17742482	-	T	29	1,1,0,27	TT	1	22	0,2,0,20	A->I	0.0909	0.00221476	0.00282971	ENSG00000179051	RCC2	protein_coding	intron
1	17742489	-	T	23	0,0,0,23	TT	1	21	0,5,0,16	A->I	0.2381	6.16904e-09	1.9169e-08	ENSG00000179051	RCC2	protein_coding	intron
1	18694796	+	A	31	30,1,0,0	AA	1	3	1,0,2,0	A->I	0.6667	2.99368e-05	4.74448e-05	ENSG00000117154	IGSF21	protein_coding	intron
1	18694812	+	A	27	27,0,0,0	AA	1	3	1,0,2,0	A->I	0.6667	2.99368e-05	4.74448e-05	ENSG00000117154	IGSF21	protein_coding	intron
1	19485519	-	T	52	0,0,0,52	TT	1	3	0,2,0,1	A->I	0.6667	2.99368e-05	4.82006e-05	ENSG00000127481	UBR4	protein_coding	intron
1	19485524	-	T	53	0,0,0,53	TT	1	3	0,2,0,1	A->I	0.6667	2.99368e-05	4.82006e-05	ENSG00000127481	UBR4	protein_coding	intron
1	19508989	-	G	28	0,0,28,0	GG	1	4	2,0,2,0	C->U	0.5	5.97473e-05	9.16563e-05	ENSG00000127481	UBR4	protein_coding	intron
1	19541737	-	T	15	0,0,0,15	TT	1	8	0,2,0,6	A->I	0.25	0.00027648	0.00038567	intergenic	intergenic	intergenic	intergenic
1	19542250	-	T	29	0,0,0,29	TT	1	13	0,12,0,1	A->I	0.9231	1.29621e-29	1.53762e-28	ENSG00000127463	EMC1	protein_coding	exon
1	19542310	-	T	29	0,1,0,28	TT	1	20	0,4,0,16	A->I	0.2	4.65272e-07	1.09644e-06	ENSG00000127463	EMC1	protein_coding	exon
1	19542597	+	A	41	41,0,0,0	AA	1	4	2,0,2,0	A->I	0.5	5.97473e-05	9.03522e-05	ENSG00000230424	RP1-43E13.2	antisense	intron
1	19542631	-	T	26	0,0,0,26	TT	1	43	0,17,0,26	A->I	0.3953	1.33227e-15	7.65437e-15	ENSG00000127463	EMC1	protein_coding	exon
1	19542679	-	T	24	0,0,0,24	TT	1	41	0,4,0,37	A->I	0.0976	9.22265e-06	1.97674e-05	ENSG00000127463	EMC1	protein_coding	exon
1	19542685	-	T	26	0,0,0,26	TT	1	41	0,3,0,38	A->I	0.0732	0.0003081	0.00042921	ENSG00000127463	EMC1	protein_coding	exon
1	19542693	-	T	26	0,0,0,26	TT	1	38	0,2,0,36	A->I	0.0526	0.00651798	0.00801331	ENSG00000127463	EMC1	protein_coding	exon
1	19543243	+	A	38	38,0,0,0	AA	1	6	3,0,3,0	A->I	0.5	6.27967e-07	1.42616e-06	ENSG00000230424	RP1-43E13.2	antisense	intron
1	19543247	-	T	40	0,0,0,40	TT	1	13	0,5,0,8	A->I	0.3846	3.98487e-10	1.33239e-09	ENSG00000127463	EMC1	protein_coding	exon
1	19543249	-	T	41	0,0,0,41	TT	1	14	0,4,0,10	A->I	0.2857	9.75975e-08	2.46658e-07	ENSG00000127463	EMC1	protein_coding	exon
1	19543349	-	T	43	0,0,0,43	TT	1	6	0,3,0,3	A->I	0.5	6.27967e-07	1.44935e-06	ENSG00000127463	EMC1	protein_coding	exon
1	19543456	-	T	26	0,0,0,26	TT	1	21	0,3,0,18	A->I	0.1429	4.03009e-05	6.45943e-05	ENSG00000127463	EMC1	protein_coding	exon
1	19543457	-	T	22	1,0,0,21	TT	1	22	0,4,0,18	A->I	0.1818	6.98925e-07	1.61036e-06	ENSG00000127463	EMC1	protein_coding	exon
1	19543459	-	T	25	0,0,0,25	TT	1	25	0,10,0,15	A->I	0.4	8.88178e-16	5.94317e-15	ENSG00000127463	EMC1	protein_coding	exon
1	19543465	-	T	27	0,0,0,27	TT	1	27	0,4,0,23	A->I	0.1481	1.65579e-06	3.72746e-06	ENSG00000127463	EMC1	protein_coding	exon
1	19543783	-	T	54	1,0,0,53	TT	1	36	0,3,0,33	A->I	0.0833	0.00020881	0.00029523	ENSG00000127463	EMC1	protein_coding	exon
1	19543785	-	T	47	0,1,0,46	TT	1	36	0,9,0,27	A->I	0.25	3.9968e-15	2.08001e-14	ENSG00000127463	EMC1	protein_coding	exon
1	19543797	-	T	39	0,0,0,39	TT	1	36	0,11,0,25	A->I	0.3056	1.22125e-15	7.13983e-15	ENSG00000127463	EMC1	protein_coding	exon
1	19543798	-	T	37	0,0,0,37	TT	1	33	0,2,0,31	A->I	0.0606	0.00494691	0.00614148	ENSG00000127463	EMC1	protein_coding	exon
1	19543799	-	T	33	0,0,0,33	TT	1	30	0,2,0,28	A->I	0.0667	0.00410127	0.00512813	ENSG00000127463	EMC1	protein_coding	exon
1	19543827	+	A	43	43,0,0,0	AA	1	3	1,0,2,0	A->I	0.6667	2.99368e-05	4.74448e-05	ENSG00000230424	RP1-43E13.2	antisense	intron
1	19543850	-	T	38	0,0,0,38	TT	1	34	0,16,0,18	A->I	0.4706	1.11022e-15	6.58864e-15	ENSG00000127463	EMC1	protein_coding	exon
1	19543879	-	T	39	0,0,0,39	TT	1	35	0,3,0,32	A->I	0.0857	0.00019186	0.00027584	ENSG00000127463	EMC1	protein_coding	exon
1	19543895	-	T	38	1,0,0,37	TT	1	26	0,4,0,22	A->I	0.1538	1.41406e-06	3.1875e-06	ENSG00000127463	EMC1	protein_coding	exon
1	19543899	-	T	41	1,1,0,39	TT	1	24	0,3,0,21	A->I	0.125	6.0896e-05	9.33031e-05	ENSG00000127463	EMC1	protein_coding	exon
1	19543901	+	A	45	44,1,0,0	AA	1	5	3,0,2,0	A->I	0.4	9.9369e-05	0.00014537	ENSG00000230424	RP1-43E13.2	antisense	intron
1	19543921	-	T	40	0,0,0,40	TT	1	22	0,4,0,18	A->I	0.1818	6.98925e-07	1.61036e-06	ENSG00000127463	EMC1	protein_coding	exon
1	19543931	-	T	32	0,0,0,32	TT	1	23	0,2,0,21	A->I	0.087	0.00242061	0.00308197	ENSG00000127463	EMC1	protein_coding	exon
1	19543973	-	T	27	0,0,1,26	TT	1	24	0,8,0,16	A->I	0.3333	7.77156e-15	3.8853e-14	ENSG00000127463	EMC1	protein_coding	exon
1	19543997	-	T	20	0,0,0,20	TT	1	23	0,2,0,21	A->I	0.087	0.00242061	0.00308197	ENSG00000127463	EMC1	protein_coding	exon
1	19544002	-	T	23	0,0,0,23	TT	1	19	0,4,0,15	A->I	0.2105	3.7316e-07	8.81368e-07	ENSG00000127463	EMC1	protein_coding	exon
1	19544009	-	T	21	0,0,0,21	TT	1	24	0,2,0,22	A->I	0.0833	0.00263513	0.00334507	ENSG00000127463	EMC1	protein_coding	exon
1	19556902	+	A	42	42,0,0,0	AA	1	5	3,0,2,0	A->I	0.4	9.9369e-05	0.00014537	ENSG00000230424	RP1-43E13.2	antisense	intron
1	19558189	+	A	36	36,0,0,0	AA	1	3	1,0,2,0	A->I	0.6667	2.99368e-05	4.74448e-05	ENSG00000230424	RP1-43E13.2	antisense	intron
1	19558253	-	T	23	0,0,0,23	TT	1	6	0,4,0,2	A->I	0.6667	1.49242e-09	4.76446e-09	ENSG00000127463	EMC1	protein_coding	intron
1	19579357	+	A	24	24,0,0,0	AA	1	7	5,0,2,0	A->I	0.2857	0.0002078	0.00029037	ENSG00000053372	MRTO4	protein_coding	intron
1	19580605	+	A	46	44,2,0,0	AA	1	9	7,0,2,0	A->I	0.2222	0.00035473	0.00048213	ENSG00000053372	MRTO4	protein_coding	intron
1	19580727	+	A	40	39,0,0,1	AA	1	15	13,0,2,0	A->I	0.1333	0.00102163	0.00132475	ENSG00000053372	MRTO4	protein_coding	intron
1	19585493	+	A	24	23,1,0,0	AA	1	160	149,0,11,0	A->I	0.0688	6.37224e-12	2.5047e-11	ENSG00000053372	MRTO4	protein_coding	exon
1	19585502	+	A	34	33,0,1,0	AA	1	163	158,0,5,0	A->I	0.0307	0.00018832	0.00026763	ENSG00000053372	MRTO4	protein_coding	exon
1	19585507	+	A	38	36,1,1,0	AA	1	165	162,0,3,0	A->I	0.0182	0.0159036	0.0187395	ENSG00000053372	MRTO4	protein_coding	exon
1	19585519	+	A	33	32,0,1,0	AA	1	166	150,0,16,0	A->I	0.0964	5.55112e-15	2.71508e-14	ENSG00000053372	MRTO4	protein_coding	exon
1	19585553	+	A	37	34,3,0,0	AA	0.9998	156	128,0,28,0	A->I	0.1795	5.10703e-15	2.52395e-14	ENSG00000053372	MRTO4	protein_coding	exon
1	19585554	+	A	44	41,0,0,3	AA	0.9999	153	147,0,6,0	A->I	0.0392	1.08436e-05	1.85135e-05	ENSG00000053372	MRTO4	protein_coding	exon
1	19585772	+	G	24	1,0,23,0	GG	1	106	3,0,103,0	G->A	0.0283	0.00478668	0.00587282	ENSG00000053372	MRTO4	protein_coding	exon
1	19586455	+	A	30	29,1,0,0	AA	1	131	105,0,26,0	A->I	0.1985	4.44089e-15	2.21377e-14	ENSG00000053372	MRTO4	protein_coding	exon
1	19586458	+	A	38	36,1,1,0	AA	1	135	42,0,93,0	A->I	0.6889	4.58929e-198	3.69301e-196	ENSG00000053372	MRTO4	protein_coding	exon
1	19586478	+	A	29	29,0,0,0	AA	1	89	87,0,2,0	A->I	0.0225	0.0326603	0.0374571	ENSG00000053372	MRTO4	protein_coding	exon
1	19586479	+	A	28	27,0,0,1	AA	1	87	85,0,2,0	A->I	0.023	0.0313297	0.0359926	ENSG00000053372	MRTO4	protein_coding	exon
1	19586519	+	A	28	28,0,0,0	AA	1	58	56,0,2,0	A->I	0.0345	0.0147002	0.0173634	ENSG00000053372	MRTO4	protein_coding	exon
1	19586520	+	A	25	25,0,0,0	AA	1	56	51,0,5,0	A->I	0.0893	1.05611e-06	2.38588e-06	ENSG00000053372	MRTO4	protein_coding	exon
1	19586532	+	A	40	38,1,0,1	AA	1	64	50,0,14,0	A->I	0.2188	2.10942e-15	1.11785e-14	ENSG00000053372	MRTO4	protein_coding	exon
1	19586541	+	A	37	34,2,1,0	AA	1	67	64,0,3,0	A->I	0.0448	0.00130231	0.00167978	ENSG00000053372	MRTO4	protein_coding	exon
1	19589018	+	A	29	29,0,0,0	AA	1	7	5,0,2,0	A->I	0.2857	0.0002078	0.00029037	intergenic	intergenic	intergenic	intergenic
1	19590076	+	A	36	35,0,0,1	AA	1	14	12,0,2,0	A->I	0.1429	0.00088728	0.00115729	intergenic	intergenic	intergenic	intergenic
1	19616388	-	T	36	0,0,0,36	TT	1	5	0,2,0,3	A->I	0.4	9.9369e-05	0.00014712	intergenic	intergenic	intergenic	intergenic
1	19616549	-	T	37	0,0,0,37	TT	1	2	0,2,0,0	A->I	1	1e-05	1.73651e-05	intergenic	intergenic	intergenic	intergenic
1	19618183	-	T	25	0,0,0,25	TT	1	2	0,2,0,0	A->I	1	1e-05	1.73651e-05	intergenic	intergenic	intergenic	intergenic
1	19620429	-	T	23	0,0,1,22	TT	1	4	0,2,0,2	A->I	0.5	5.97473e-05	9.16563e-05	intergenic	intergenic	intergenic	intergenic
1	19620461	-	T	25	0,0,0,25	TT	1	4	0,2,0,2	A->I	0.5	5.97473e-05	9.16563e-05	intergenic	intergenic	intergenic	intergenic
1	19620478	-	T	23	1,0,0,22	TT	1	5	0,2,0,3	A->I	0.4	9.9369e-05	0.00014712	intergenic	intergenic	intergenic	intergenic
1	19620703	-	T	24	0,1,0,23	TT	1	2	0,2,0,0	A->I	1	1e-05	1.73651e-05	intergenic	intergenic	intergenic	intergenic
1	19620729	-	T	27	0,0,0,27	TT	1	2	0,2,0,0	A->I	1	1e-05	1.73651e-05	intergenic	intergenic	intergenic	intergenic
1	19623974	-	T	40	1,0,0,39	TT	1	11	0,3,0,8	A->I	0.2727	5.11963e-06	1.1103e-05	intergenic	intergenic	intergenic	intergenic
1	19626196	-	T	29	0,0,0,29	TT	1	2	0,2,0,0	A->I	1	1e-05	1.73651e-05	intergenic	intergenic	intergenic	intergenic
1	19626242	-	T	33	0,0,1,32	TT	1	3	0,3,0,0	A->I	1	3.16228e-08	8.14643e-08	intergenic	intergenic	intergenic	intergenic
1	19626297	-	T	24	0,1,1,22	TT	1	3	0,2,0,1	A->I	0.6667	2.99368e-05	4.82006e-05	intergenic	intergenic	intergenic	intergenic
1	19628381	-	T	26	1,0,1,24	TT	1	7	0,2,0,5	A->I	0.2857	0.0002078	0.00029402	intergenic	intergenic	intergenic	intergenic
1	19629300	-	T	20	0,1,0,19	TT	1	9	0,2,0,7	A->I	0.2222	0.00035473	0.00048854	intergenic	intergenic	intergenic	intergenic
1	19629678	-	T	40	0,0,0,40	TT	1	9	0,6,0,3	A->I	0.6667	8.33188e-14	3.98335e-13	intergenic	intergenic	intergenic	intergenic
1	19629759	-	T	38	1,0,0,37	TT	1	10	0,3,0,7	A->I	0.3	3.73221e-06	8.14939e-06	intergenic	intergenic	intergenic	intergenic
1	19632060	-	T	43	0,0,0,43	TT	1	9	0,2,0,7	A->I	0.2222	0.00035473	0.00048854	ENSG00000053371	AKR7A2	protein_coding	intron
1	19655630	+	A	48	47,0,0,1	AA	1	33	25,0,8,0	A->I	0.2424	1.30562e-13	5.98652e-13	ENSG00000040487	PQLC2	protein_coding	exon
1	19925007	+	A	41	40,0,1,0	AA	1	8	5,0,3,0	A->I	0.375	1.74998e-06	3.8363e-06	ENSG00000270136,ENSG00000173436	MINOS1-NBL1,MINOS1	protein_coding,protein_coding	intron,intron
1	19925479	+	A	16	16,0,0,0	AA	1	8	6,0,2,0	A->I	0.25	0.00027648	0.00038048	ENSG00000270136,ENSG00000173436	MINOS1-NBL1,MINOS1	protein_coding,protein_coding	intron,intron
1	19925651	+	A	45	45,0,0,0	AA	1	33	27,0,6,0	A->I	0.1818	1.02936e-09	3.25217e-09	ENSG00000270136,ENSG00000173436	MINOS1-NBL1,MINOS1	protein_coding,protein_coding	intron,intron
1	19925663	+	A	38	38,0,0,0	AA	1	31	29,0,2,0	A->I	0.0645	0.00437494	0.00538161	ENSG00000270136,ENSG00000173436	MINOS1-NBL1,MINOS1	protein_coding,protein_coding	intron,intron
1	19925668	+	A	42	42,0,0,0	AA	1	29	27,0,2,0	A->I	0.069	0.00383588	0.00473788	ENSG00000270136,ENSG00000173436	MINOS1-NBL1,MINOS1	protein_coding,protein_coding	intron,intron
1	19925753	+	A	31	31,0,0,0	AA	1	20	18,0,2,0	A->I	0.1	0.00182933	0.00231876	ENSG00000270136,ENSG00000173436	MINOS1-NBL1,MINOS1	protein_coding,protein_coding	intron,intron
1	19925760	+	A	40	40,0,0,0	AA	1	14	12,0,2,0	A->I	0.1429	0.00088728	0.00115729	ENSG00000270136,ENSG00000173436	MINOS1-NBL1,MINOS1	protein_coding,protein_coding	intron,intron
1	19925786	+	A	52	51,0,0,1	AA	1	15	11,0,4,0	A->I	0.2667	1.32751e-07	3.1869e-07	ENSG00000270136,ENSG00000173436	MINOS1-NBL1,MINOS1	protein_coding,protein_coding	intron,intron
1	19925803	+	A	47	46,1,0,0	AA	1	13	11,0,2,0	A->I	0.1538	0.00076212	0.0010005	ENSG00000270136,ENSG00000173436	MINOS1-NBL1,MINOS1	protein_coding,protein_coding	intron,intron
1	19925828	+	A	44	43,1,0,0	AA	1	14	9,0,5,0	A->I	0.3571	6.18235e-10	1.96483e-09	ENSG00000270136,ENSG00000173436	MINOS1-NBL1,MINOS1	protein_coding,protein_coding	intron,intron
1	19927160	+	A	42	42,0,0,0	AA	1	15	11,0,4,0	A->I	0.2667	1.32751e-07	3.1869e-07	ENSG00000270136,ENSG00000173436	MINOS1-NBL1,MINOS1	protein_coding,protein_coding	intron,intron
1	19927173	+	A	42	42,0,0,0	AA	1	17	15,0,2,0	A->I	0.1176	0.0013177	0.00169237	ENSG00000270136,ENSG00000173436	MINOS1-NBL1,MINOS1	protein_coding,protein_coding	intron,intron
1	19927195	+	A	53	53,0,0,0	AA	1	12	8,0,4,0	A->I	0.3333	4.85074e-08	1.21639e-07	ENSG00000270136,ENSG00000173436	MINOS1-NBL1,MINOS1	protein_coding,protein_coding	intron,intron
1	19927293	+	A	44	43,0,0,1	AA	1	17	15,0,2,0	A->I	0.1176	0.0013177	0.00169237	ENSG00000270136,ENSG00000173436	MINOS1-NBL1,MINOS1	protein_coding,protein_coding	exon,exon
1	19927363	+	A	41	41,0,0,0	AA	1	29	27,0,2,0	A->I	0.069	0.00383588	0.00473788	ENSG00000270136,ENSG00000173436	MINOS1-NBL1,MINOS1	protein_coding,protein_coding	exon,exon
1	19927866	+	A	36	35,1,0,0	AA	1	19	17,0,2,0	A->I	0.1053	0.00164986	0.00209954	ENSG00000270136,ENSG00000173436	MINOS1-NBL1,MINOS1	protein_coding,protein_coding	intron,intron
1	19927891	+	A	48	48,0,0,0	AA	1	17	15,0,2,0	A->I	0.1176	0.0013177	0.00169237	ENSG00000270136,ENSG00000173436	MINOS1-NBL1,MINOS1	protein_coding,protein_coding	intron,intron
1	19927912	+	A	46	46,0,0,0	AA	1	20	10,0,10,0	A->I	0.5	6.66134e-16	4.46698e-15	ENSG00000270136,ENSG00000173436	MINOS1-NBL1,MINOS1	protein_coding,protein_coding	intron,intron
1	19927914	+	A	44	44,0,0,0	AA	1	19	17,0,2,0	A->I	0.1053	0.00164986	0.00209954	ENSG00000270136,ENSG00000173436	MINOS1-NBL1,MINOS1	protein_coding,protein_coding	intron,intron
1	19927954	+	A	14	14,0,0,0	AA	1	14	12,0,2,0	A->I	0.1429	0.00088728	0.00115729	ENSG00000270136,ENSG00000173436	MINOS1-NBL1,MINOS1	protein_coding,protein_coding	intron,intron
1	19927961	+	A	17	17,0,0,0	AA	1	15	5,0,10,0	A->I	0.6667	2.96008e-22	2.61397e-21	ENSG00000270136,ENSG00000173436	MINOS1-NBL1,MINOS1	protein_coding,protein_coding	intron,intron
1	19927997	+	A	30	29,0,1,0	AA	1	11	6,0,5,0	A->I	0.4545	1.43803e-10	4.73916e-10	ENSG00000270136,ENSG00000173436	MINOS1-NBL1,MINOS1	protein_coding,protein_coding	intron,intron
1	19928012	+	A	31	31,0,0,0	AA	1	15	7,0,8,0	A->I	0.5333	6.30946e-17	4.40444e-16	ENSG00000270136,ENSG00000173436	MINOS1-NBL1,MINOS1	protein_coding,protein_coding	intron,intron
1	19929705	+	A	44	44,0,0,0	AA	1	8	6,0,2,0	A->I	0.25	0.00027648	0.00038048	ENSG00000270136,ENSG00000173436	MINOS1-NBL1,MINOS1	protein_coding,protein_coding	intron,intron
1	19932257	+	A	36	36,0,0,0	AA	1	15	13,0,2,0	A->I	0.1333	0.00102163	0.00132475	ENSG00000270136,ENSG00000173436	MINOS1-NBL1,MINOS1	protein_coding,protein_coding	intron,intron
1	19932283	+	A	38	38,0,0,0	AA	1	20	14,0,6,0	A->I	0.3	3.7316e-11	1.41559e-10	ENSG00000270136,ENSG00000173436	MINOS1-NBL1,MINOS1	protein_coding,protein_coding	intron,intron
1	19932312	+	A	59	58,0,0,1	AA	1	20	18,0,2,0	A->I	0.1	0.00182933	0.00231876	ENSG00000270136,ENSG00000173436	MINOS1-NBL1,MINOS1	protein_coding,protein_coding	intron,intron
1	20010786	-	T	47	0,0,0,47	TT	1	6	0,2,0,4	A->I	0.3333	0.00014874	0.0002143	ENSG00000162542	TMCO4	protein_coding	intron
1	20010790	-	T	52	0,0,0,52	TT	1	6	0,3,0,3	A->I	0.5	6.27967e-07	1.44935e-06	ENSG00000162542	TMCO4	protein_coding	intron
1	20010822	-	T	46	0,0,0,46	TT	1	6	0,3,0,3	A->I	0.5	6.27967e-07	1.44935e-06	ENSG00000162542	TMCO4	protein_coding	intron
1	20010845	-	T	43	0,0,0,43	TT	1	6	0,3,0,3	A->I	0.5	6.27967e-07	1.44935e-06	ENSG00000162542	TMCO4	protein_coding	intron
1	20011652	-	T	46	0,0,0,46	TT	1	3	0,2,0,1	A->I	0.6667	2.99368e-05	4.82006e-05	ENSG00000162542	TMCO4	protein_coding	intron
1	20011757	-	T	51	1,0,0,50	TT	1	9	0,2,0,7	A->I	0.2222	0.00035473	0.00048854	ENSG00000162542	TMCO4	protein_coding	intron
1	20013839	-	T	38	0,0,0,38	TT	1	9	0,3,0,6	A->I	0.3333	2.61875e-06	5.77202e-06	ENSG00000162542	TMCO4	protein_coding	intron
1	20068301	-	T	30	2,0,0,28	TT	1	2	0,2,0,0	A->I	1	1e-05	1.73651e-05	ENSG00000162542	TMCO4	protein_coding	intron
1	20085473	-	T	29	0,0,0,29	TT	1	7	0,2,0,5	A->I	0.2857	0.0002078	0.00029402	ENSG00000162542	TMCO4	protein_coding	intron
1	20085495	-	T	31	0,0,0,31	TT	1	5	0,3,0,2	A->I	0.6	3.1473e-07	7.44834e-07	ENSG00000162542	TMCO4	protein_coding	intron
1	20086767	-	T	31	0,0,0,31	TT	1	11	0,2,0,9	A->I	0.1818	0.00053966	0.00072912	ENSG00000162542	TMCO4	protein_coding	intron
1	20086971	-	T	18	0,0,0,18	TT	1	5	0,2,0,3	A->I	0.4	9.9369e-05	0.00014712	ENSG00000162542	TMCO4	protein_coding	intron
1	20086987	-	T	22	0,0,0,22	TT	1	6	0,2,0,4	A->I	0.3333	0.00014874	0.0002143	ENSG00000162542	TMCO4	protein_coding	intron
1	20087048	-	T	26	0,0,0,26	TT	1	10	0,5,0,5	A->I	0.5	7.86454e-11	3.00233e-10	ENSG00000162542	TMCO4	protein_coding	intron
1	20089641	-	T	35	0,0,0,35	TT	1	8	0,3,0,5	A->I	0.375	1.74998e-06	3.90032e-06	ENSG00000162542	TMCO4	protein_coding	intron
1	20089647	-	T	38	0,0,0,38	TT	1	8	0,7,0,1	A->I	0.875	2.52282e-17	1.81537e-16	ENSG00000162542	TMCO4	protein_coding	intron
1	20089701	-	T	27	0,1,1,25	TT	1	7	0,2,0,5	A->I	0.2857	0.0002078	0.00029402	ENSG00000162542	TMCO4	protein_coding	intron
1	20089725	-	T	29	0,0,1,28	TT	1	4	0,3,0,1	A->I	0.75	1.26191e-07	3.09492e-07	ENSG00000162542	TMCO4	protein_coding	intron
1	20091174	-	T	42	0,0,1,41	TT	1	4	0,2,0,2	A->I	0.5	5.97473e-05	9.16563e-05	ENSG00000162542	TMCO4	protein_coding	intron
1	20091226	-	T	28	0,0,0,28	TT	1	3	0,3,0,0	A->I	1	3.16228e-08	8.14643e-08	ENSG00000162542	TMCO4	protein_coding	intron
1	20091286	-	T	24	0,0,0,24	TT	1	6	0,3,0,3	A->I	0.5	6.27967e-07	1.44935e-06	ENSG00000162542	TMCO4	protein_coding	intron
1	20091309	-	T	34	0,0,0,34	TT	1	6	0,4,0,2	A->I	0.6667	1.49242e-09	4.76446e-09	ENSG00000162542	TMCO4	protein_coding	intron
1	20099561	-	T	34	0,0,0,34	TT	1	8	0,2,0,6	A->I	0.25	0.00027648	0.00038567	ENSG00000162542	TMCO4	protein_coding	intron
1	20099600	-	T	21	0,0,0,21	TT	1	8	0,4,0,4	A->I	0.5	6.92944e-09	2.12292e-08	ENSG00000162542	TMCO4	protein_coding	intron
1	20099601	-	T	25	0,0,0,25	TT	1	8	0,2,0,6	A->I	0.25	0.00027648	0.00038567	ENSG00000162542	TMCO4	protein_coding	intron
1	20099668	-	T	28	0,0,0,28	TT	1	6	0,4,0,2	A->I	0.6667	1.49242e-09	4.76446e-09	ENSG00000162542	TMCO4	protein_coding	intron
1	20102580	-	T	36	0,0,2,34	TT	1	5	0,2,0,3	A->I	0.4	9.9369e-05	0.00014712	ENSG00000162542	TMCO4	protein_coding	intron
1	20102614	-	T	23	0,0,0,23	TT	1	4	0,3,0,1	A->I	0.75	1.26191e-07	3.09492e-07	ENSG00000162542	TMCO4	protein_coding	intron
1	20103323	-	T	47	1,2,0,44	TT	1	2	0,2,0,0	A->I	1	1e-05	1.73651e-05	ENSG00000162542	TMCO4	protein_coding	intron
1	20103398	-	T	24	0,1,0,23	TT	1	4	0,3,0,1	A->I	0.75	1.26191e-07	3.09492e-07	ENSG00000162542	TMCO4	protein_coding	intron
1	20104418	-	T	27	0,0,0,27	TT	1	4	0,2,0,2	A->I	0.5	5.97473e-05	9.16563e-05	ENSG00000162542	TMCO4	protein_coding	intron
1	20104494	-	T	24	0,0,0,24	TT	1	8	0,2,0,6	A->I	0.25	0.00027648	0.00038567	ENSG00000162542	TMCO4	protein_coding	intron
1	20104496	-	T	25	0,0,0,25	TT	1	7	0,6,0,1	A->I	0.8571	6.98103e-15	3.4993e-14	ENSG00000162542	TMCO4	protein_coding	intron
1	20104528	-	T	22	0,0,0,22	TT	1	10	0,3,0,7	A->I	0.3	3.73221e-06	8.14939e-06	ENSG00000162542	TMCO4	protein_coding	intron
1	20237901	+	G	21	0,0,20,1	GG	1	13	0,0,11,2	G->U	0.1538	0.00076212	0.0010005	ENSG00000169914	OTUD3	protein_coding	exon
1	20972594	-	T	33	0,0,0,33	TT	1	6	0,2,0,4	A->I	0.3333	0.00014874	0.0002143	ENSG00000117242	PINK1-AS	antisense	intron
1	20972599	-	T	32	0,0,0,32	TT	1	6	0,2,0,4	A->I	0.3333	0.00014874	0.0002143	ENSG00000117242	PINK1-AS	antisense	intron
1	20972753	-	T	26	1,0,0,25	TT	1	4	0,2,0,2	A->I	0.5	5.97473e-05	9.16563e-05	ENSG00000117242	PINK1-AS	antisense	intron
1	20972783	-	T	39	2,0,0,37	TT	1	7	0,2,0,5	A->I	0.2857	0.0002078	0.00029402	ENSG00000117242	PINK1-AS	antisense	intron
1	20972904	-	T	23	0,1,0,22	TT	1	2	0,2,0,0	A->I	1	1e-05	1.73651e-05	ENSG00000117242	PINK1-AS	antisense	intron
1	20974408	-	T	37	0,0,0,37	TT	1	13	0,2,0,11	A->I	0.1538	0.00076212	0.00101418	ENSG00000117242	PINK1-AS	antisense	intron
1	20974434	-	T	24	0,0,0,24	TT	1	10	0,2,0,8	A->I	0.2	0.00044247	0.00060275	ENSG00000117242	PINK1-AS	antisense	intron
1	20975992	-	T	28	0,0,0,28	TT	1	17	0,7,0,10	A->I	0.4118	6.02851e-14	2.9141e-13	ENSG00000117242	PINK1-AS	antisense	exon
1	20976001	-	T	29	0,0,0,29	TT	1	23	0,2,0,21	A->I	0.087	0.00242061	0.00308197	ENSG00000117242	PINK1-AS	antisense	exon
1	20976023	-	T	33	0,2,0,31	TT	1	17	0,13,0,4	A->I	0.7647	7.43821e-30	8.86595e-29	ENSG00000117242	PINK1-AS	antisense	exon
1	20976032	-	T	20	0,0,2,18	TT	0.9917	12	0,3,0,9	A->I	0.25	6.81e-06	1.46683e-05	ENSG00000117242	PINK1-AS	antisense	exon
1	20976075	-	T	21	0,0,0,21	TT	1	12	0,12,0,0	A->I	1	1e-30	1.20711e-29	ENSG00000117242	PINK1-AS	antisense	exon
1	20976078	-	T	20	0,0,1,19	TT	1	13	0,13,0,0	A->I	1	3.16228e-33	4.12759e-32	ENSG00000117242	PINK1-AS	antisense	exon
1	20976095	-	T	39	0,0,0,39	TT	1	21	0,5,0,16	A->I	0.2381	6.16904e-09	1.9169e-08	ENSG00000117242	PINK1-AS	antisense	exon
1	20976109	-	T	33	0,1,0,32	TT	1	20	0,2,0,18	A->I	0.1	0.00182933	0.00235433	ENSG00000117242	PINK1-AS	antisense	exon
1	20976110	-	T	25	1,0,0,24	TT	1	19	0,2,0,17	A->I	0.1053	0.00164986	0.00213074	ENSG00000117242	PINK1-AS	antisense	exon
1	20976118	-	T	28	0,0,0,28	TT	1	18	0,6,0,12	A->I	0.3333	1.79698e-11	7.06144e-11	ENSG00000117242	PINK1-AS	antisense	exon
1	20976134	-	T	29	0,0,1,28	TT	1	23	0,2,0,21	A->I	0.087	0.00242061	0.00308197	ENSG00000117242	PINK1-AS	antisense	exon
1	20976175	-	T	28	0,0,0,28	TT	1	16	0,2,0,14	A->I	0.125	0.00116512	0.00152387	ENSG00000117242	PINK1-AS	antisense	exon
1	20976183	-	T	29	0,0,0,29	TT	1	19	0,3,0,16	A->I	0.1579	2.95015e-05	5.02717e-05	ENSG00000117242	PINK1-AS	antisense	exon
1	20976211	-	T	14	0,0,0,14	TT	1	15	0,5,0,10	A->I	0.3333	9.2491e-10	3.01476e-09	ENSG00000117242	PINK1-AS	antisense	exon
1	20978590	-	T	40	0,0,0,40	TT	1	167	0,4,0,163	A->I	0.024	0.00207592	0.00266201	ENSG00000117242,ENSG00000244038	PINK1-AS,DDOST	antisense,protein_coding	exon,exon
1	21075158	-	T	17	0,1,0,16	TT	0.9997	3	0,3,0,0	A->I	1	3.16228e-08	8.14643e-08	ENSG00000127483	HP1BP3	protein_coding	intron
1	21075952	-	T	46	1,0,1,44	TT	1	3	0,2,0,1	A->I	0.6667	2.99368e-05	4.82006e-05	ENSG00000127483	HP1BP3	protein_coding	intron
1	21076757	-	T	25	0,0,0,25	TT	1	5	0,2,0,3	A->I	0.4	9.9369e-05	0.00014712	ENSG00000127483	HP1BP3	protein_coding	intron
1	21078055	-	T	39	0,0,0,39	TT	1	25	0,2,0,23	A->I	0.08	0.00285826	0.00361609	ENSG00000127483	HP1BP3	protein_coding	intron
1	21078070	-	T	27	0,0,0,27	TT	1	22	0,2,0,20	A->I	0.0909	0.00221476	0.00282971	ENSG00000127483	HP1BP3	protein_coding	intron
1	21078496	-	T	25	0,0,1,24	TT	1	7	0,3,0,4	A->I	0.4286	1.09634e-06	2.47946e-06	ENSG00000127483	HP1BP3	protein_coding	intron
1	21079056	-	T	38	0,0,0,38	TT	1	9	0,4,0,5	A->I	0.4444	1.24415e-08	3.76299e-08	ENSG00000127483	HP1BP3	protein_coding	intron
1	21081804	-	T	39	0,1,0,38	TT	1	105	0,38,0,67	A->I	0.3619	3.33067e-15	1.75658e-14	ENSG00000127483	HP1BP3	protein_coding	intron
1	21081816	-	T	43	0,0,0,43	TT	1	105	0,14,0,91	A->I	0.1333	3.33067e-15	1.75658e-14	ENSG00000127483	HP1BP3	protein_coding	intron
1	21081817	-	T	26	0,0,0,26	TT	1	106	0,14,0,92	A->I	0.1321	3.44169e-15	1.81158e-14	ENSG00000127483	HP1BP3	protein_coding	intron
1	21081826	-	T	41	0,0,0,41	TT	1	99	0,10,0,89	A->I	0.101	1.20937e-12	5.06049e-12	ENSG00000127483	HP1BP3	protein_coding	intron
1	21081840	-	T	34	0,0,0,34	TT	1	78	0,13,0,65	A->I	0.1667	2.55351e-15	1.37342e-14	ENSG00000127483	HP1BP3	protein_coding	intron
1	21081843	-	T	41	0,0,0,41	TT	1	76	0,4,0,72	A->I	0.0526	0.00010698	0.00015837	ENSG00000127483	HP1BP3	protein_coding	intron
1	21081899	-	T	48	0,0,0,48	TT	1	67	0,19,0,48	A->I	0.2836	2.33147e-15	1.27266e-14	ENSG00000127483	HP1BP3	protein_coding	intron
1	21081956	-	T	39	0,0,0,39	TT	1	76	0,15,0,61	A->I	0.1974	2.66454e-15	1.42223e-14	ENSG00000127483	HP1BP3	protein_coding	intron
1	21081958	-	T	42	1,0,1,40	TT	1	75	0,26,0,49	A->I	0.3467	2.66454e-15	1.42223e-14	ENSG00000127483	HP1BP3	protein_coding	intron
1	21081959	-	T	42	1,0,0,41	TT	1	75	0,18,0,57	A->I	0.24	2.66454e-15	1.42223e-14	ENSG00000127483	HP1BP3	protein_coding	intron
1	21081968	-	T	45	0,0,1,44	TT	1	86	0,5,0,81	A->I	0.0581	8.89955e-06	1.90837e-05	ENSG00000127483	HP1BP3	protein_coding	intron
1	21081973	-	T	44	0,0,0,44	TT	1	83	0,3,0,80	A->I	0.0361	0.00240575	0.00307178	ENSG00000127483	HP1BP3	protein_coding	intron
1	21081981	-	T	40	0,1,0,39	TT	1	87	0,2,0,85	A->I	0.023	0.0313297	0.036502	ENSG00000127483	HP1BP3	protein_coding	intron
1	21081982	-	T	43	1,0,0,42	TT	1	89	0,8,0,81	A->I	0.0899	5.62448e-10	1.8475e-09	ENSG00000127483	HP1BP3	protein_coding	intron
1	21081985	-	T	41	0,0,0,41	TT	1	94	0,7,0,87	A->I	0.0745	2.54469e-08	7.60178e-08	ENSG00000127483	HP1BP3	protein_coding	intron
1	21081986	-	T	36	0,1,0,35	TT	1	92	0,6,0,86	A->I	0.0652	5.64944e-07	1.33016e-06	ENSG00000127483	HP1BP3	protein_coding	intron
1	21082037	-	T	45	0,0,1,44	TT	1	105	0,3,0,102	A->I	0.0286	0.00466208	0.00580103	ENSG00000127483	HP1BP3	protein_coding	intron
1	21082054	-	T	39	0,0,1,38	TT	1	105	0,10,0,95	A->I	0.0952	2.19857e-12	9.0219e-12	ENSG00000127483	HP1BP3	protein_coding	intron
1	21082062	-	T	38	0,0,0,38	TT	1	123	0,61,0,62	A->I	0.4959	3.9968e-15	2.08001e-14	ENSG00000127483	HP1BP3	protein_coding	intron
1	21082987	-	T	34	0,0,0,34	TT	1	54	0,8,0,46	A->I	0.1481	9.14346e-12	3.65082e-11	ENSG00000127483	HP1BP3	protein_coding	intron
1	21083019	-	T	26	0,0,0,26	TT	1	69	0,2,0,67	A->I	0.029	0.020392	0.0241377	ENSG00000127483	HP1BP3	protein_coding	intron
1	21083251	-	T	36	1,0,0,35	TT	1	75	0,45,0,30	A->I	0.6	2.25306e-92	7.5334e-91	ENSG00000127483	HP1BP3	protein_coding	intron
1	21083256	-	T	39	0,1,1,37	TT	1	72	0,6,0,66	A->I	0.0833	1.30658e-07	3.20204e-07	ENSG00000127483	HP1BP3	protein_coding	intron
1	21083266	-	T	25	0,0,0,25	TT	1	70	0,5,0,65	A->I	0.0714	3.22543e-06	7.10144e-06	ENSG00000127483	HP1BP3	protein_coding	intron
1	21083269	-	T	33	0,0,0,33	TT	1	69	0,2,0,67	A->I	0.029	0.020392	0.0241377	ENSG00000127483	HP1BP3	protein_coding	intron
1	21083274	-	T	36	0,1,0,35	TT	1	68	0,4,0,64	A->I	0.0588	6.92886e-05	0.00010598	ENSG00000127483	HP1BP3	protein_coding	intron
1	21083276	-	T	34	0,0,1,33	TT	1	68	0,35,0,33	A->I	0.5147	7.89608e-69	2.03008e-67	ENSG00000127483	HP1BP3	protein_coding	intron
1	21083277	-	T	27	0,0,0,27	TT	1	67	0,3,0,64	A->I	0.0448	0.00130231	0.00170219	ENSG00000127483	HP1BP3	protein_coding	intron
1	21083305	-	T	25	0,0,0,25	TT	1	61	0,5,0,56	A->I	0.082	1.62336e-06	3.65701e-06	ENSG00000127483	HP1BP3	protein_coding	intron
1	21083311	-	T	26	0,0,1,25	TT	1	57	0,5,0,52	A->I	0.0877	1.15462e-06	2.61035e-06	ENSG00000127483	HP1BP3	protein_coding	intron
1	21083337	-	T	26	0,0,2,24	TT	0.9999	68	0,11,0,57	A->I	0.1618	2.55351e-15	1.37342e-14	ENSG00000127483	HP1BP3	protein_coding	intron
1	21083340	-	T	32	0,0,1,31	TT	1	70	0,47,0,23	A->I	0.6714	5.27553e-100	1.87881e-98	ENSG00000127483	HP1BP3	protein_coding	intron
1	21083357	-	T	34	2,1,0,31	TT	1	70	0,2,0,68	A->I	0.0286	0.0209483	0.0247635	ENSG00000127483	HP1BP3	protein_coding	intron
1	21083405	-	T	29	1,1,0,27	TT	1	50	0,20,0,30	A->I	0.4	1.66533e-15	9.33525e-15	ENSG00000127483	HP1BP3	protein_coding	intron
1	21083454	-	T	29	1,0,0,28	TT	1	49	0,5,0,44	A->I	0.102	5.37012e-07	1.26467e-06	ENSG00000127483	HP1BP3	protein_coding	intron
1	21083470	-	T	29	1,0,0,28	TT	1	47	0,22,0,25	A->I	0.4681	1.44329e-15	8.21471e-15	ENSG00000127483	HP1BP3	protein_coding	intron
1	21083475	-	T	29	1,0,0,28	TT	1	49	0,8,0,41	A->I	0.1633	4.02034e-12	1.63912e-11	ENSG00000127483	HP1BP3	protein_coding	intron
1	21083476	-	T	23	0,0,1,22	TT	1	47	0,18,0,29	A->I	0.383	1.44329e-15	8.21471e-15	ENSG00000127483	HP1BP3	protein_coding	intron
1	21083482	-	T	20	0,0,0,20	TT	1	50	0,4,0,46	A->I	0.08	2.05027e-05	3.52315e-05	ENSG00000127483	HP1BP3	protein_coding	intron
1	21084491	-	T	27	0,0,0,27	TT	1	2	0,2,0,0	A->I	1	1e-05	1.73651e-05	ENSG00000127483	HP1BP3	protein_coding	intron
1	21085217	-	T	41	1,0,0,40	TT	1	10	0,5,0,5	A->I	0.5	7.86454e-11	3.00233e-10	ENSG00000127483	HP1BP3	protein_coding	intron
1	21085223	-	T	40	1,0,0,39	TT	1	10	0,2,0,8	A->I	0.2	0.00044247	0.00060275	ENSG00000127483	HP1BP3	protein_coding	intron
1	21085833	-	T	21	0,0,0,21	TT	1	6	0,2,0,4	A->I	0.3333	0.00014874	0.0002143	ENSG00000127483	HP1BP3	protein_coding	intron
1	21086608	-	T	40	1,1,0,38	TT	1	8	0,3,0,5	A->I	0.375	1.74998e-06	3.90032e-06	ENSG00000127483	HP1BP3	protein_coding	intron
1	21086958	-	T	43	0,0,0,43	TT	1	20	0,5,0,15	A->I	0.25	4.71263e-09	1.4676e-08	ENSG00000127483	HP1BP3	protein_coding	intron
1	21087217	-	T	18	1,0,0,17	TT	0.9998	2	0,2,0,0	A->I	1	1e-05	1.73651e-05	ENSG00000127483	HP1BP3	protein_coding	intron
1	21100752	-	T	39	0,0,1,38	TT	1	226	0,3,0,223	A->I	0.0133	0.0356967	0.0413792	ENSG00000127483	HP1BP3	protein_coding	exon
1	21100753	-	T	33	0,0,0,33	TT	1	231	0,5,0,226	A->I	0.0216	0.00091887	0.001215	ENSG00000127483	HP1BP3	protein_coding	exon
1	21100779	-	T	42	0,0,0,42	TT	1	219	0,10,0,209	A->I	0.0457	3.11516e-09	9.8746e-09	ENSG00000127483	HP1BP3	protein_coding	exon
1	21101368	-	T	35	0,1,0,34	TT	1	166	0,13,0,153	A->I	0.0783	1.9984e-14	9.88357e-14	ENSG00000127483	HP1BP3	protein_coding	exon
1	21101369	-	T	33	0,1,0,32	TT	1	169	0,13,0,156	A->I	0.0769	2.39808e-14	1.18042e-13	ENSG00000127483	HP1BP3	protein_coding	exon
1	21101377	-	T	25	0,0,0,25	TT	1	161	0,6,0,155	A->I	0.0373	1.44811e-05	2.49785e-05	ENSG00000127483	HP1BP3	protein_coding	exon
1	21101482	-	T	27	0,0,0,27	TT	1	92	2,0,0,90	A->U	0.0217	0.0346971	0.0402638	ENSG00000127483	HP1BP3	protein_coding	exon
1	21108720	-	T	30	0,0,0,30	TT	1	10	0,5,0,5	A->I	0.5	7.86454e-11	3.00233e-10	ENSG00000127483	HP1BP3	protein_coding	intron
1	21108734	-	T	30	0,0,0,30	TT	1	12	0,7,0,5	A->I	0.5833	2.47007e-15	1.33611e-14	ENSG00000127483	HP1BP3	protein_coding	intron
1	21108832	-	T	35	0,0,1,34	TT	1	8	0,2,0,6	A->I	0.25	0.00027648	0.00038567	ENSG00000127483	HP1BP3	protein_coding	intron
1	21108833	-	T	31	0,1,0,30	TT	1	8	0,2,0,6	A->I	0.25	0.00027648	0.00038567	ENSG00000127483	HP1BP3	protein_coding	intron
1	21108842	-	T	32	0,0,0,32	TT	1	4	0,2,0,2	A->I	0.5	5.97473e-05	9.16563e-05	ENSG00000127483	HP1BP3	protein_coding	intron
1	21108976	-	T	12	0,0,0,12	TT	1	9	0,2,0,7	A->I	0.2222	0.00035473	0.00048854	ENSG00000127483	HP1BP3	protein_coding	intron
1	21109310	-	T	27	0,0,0,27	TT	1	7	0,3,0,4	A->I	0.4286	1.09634e-06	2.47946e-06	ENSG00000127483	HP1BP3	protein_coding	intron
1	21109591	-	T	27	0,1,0,26	TT	1	10	0,2,0,8	A->I	0.2	0.00044247	0.00060275	ENSG00000127483	HP1BP3	protein_coding	intron
1	21109779	-	T	30	0,0,0,30	TT	1	7	0,3,0,4	A->I	0.4286	1.09634e-06	2.47946e-06	ENSG00000127483	HP1BP3	protein_coding	intron
1	21109912	-	T	26	0,0,0,26	TT	1	7	0,3,0,4	A->I	0.4286	1.09634e-06	2.47946e-06	ENSG00000127483	HP1BP3	protein_coding	intron
1	21109929	-	T	37	0,1,0,36	TT	1	10	0,2,0,8	A->I	0.2	0.00044247	0.00060275	ENSG00000127483	HP1BP3	protein_coding	intron
1	21110579	-	T	36	0,0,0,36	TT	1	6	0,4,0,2	A->I	0.6667	1.49242e-09	4.76446e-09	ENSG00000127483	HP1BP3	protein_coding	intron
1	21110690	-	T	32	0,0,0,32	TT	1	20	0,2,0,18	A->I	0.1	0.00182933	0.00235433	ENSG00000127483	HP1BP3	protein_coding	intron
1	21110729	-	T	35	0,0,0,35	TT	1	15	0,5,0,10	A->I	0.3333	9.2491e-10	3.01476e-09	ENSG00000127483	HP1BP3	protein_coding	intron
1	21110730	-	T	35	1,0,0,34	TT	1	17	0,2,0,15	A->I	0.1176	0.0013177	0.00171605	ENSG00000127483	HP1BP3	protein_coding	intron
1	21110742	-	T	34	0,1,0,33	TT	1	19	0,3,0,16	A->I	0.1579	2.95015e-05	5.02717e-05	ENSG00000127483	HP1BP3	protein_coding	intron
1	21111492	-	T	34	0,0,0,34	TT	1	21	0,5,0,16	A->I	0.2381	6.16904e-09	1.9169e-08	ENSG00000127483	HP1BP3	protein_coding	intron
1	21111540	-	T	33	0,0,0,33	TT	1	21	0,4,0,17	A->I	0.1905	5.73296e-07	1.34894e-06	ENSG00000127483	HP1BP3	protein_coding	intron
1	21111554	-	T	34	0,0,0,34	TT	1	19	0,3,0,16	A->I	0.1579	2.95015e-05	5.02717e-05	ENSG00000127483	HP1BP3	protein_coding	intron
1	21111633	-	T	35	1,0,0,34	TT	1	12	0,2,0,10	A->I	0.1667	0.00064623	0.00086563	ENSG00000127483	HP1BP3	protein_coding	intron
1	21111654	-	T	35	0,0,0,35	TT	1	11	0,3,0,8	A->I	0.2727	5.11963e-06	1.1103e-05	ENSG00000127483	HP1BP3	protein_coding	intron
1	21111684	-	T	35	0,0,0,35	TT	1	12	0,3,0,9	A->I	0.25	6.81e-06	1.46683e-05	ENSG00000127483	HP1BP3	protein_coding	intron
1	21111700	-	C	14	1,13,0,0	CC	0.9996	9	2,7,0,0	G->U	0.2222	0.00035473	0.00048854	ENSG00000127483	HP1BP3	protein_coding	intron
1	21195949	-	T	31	0,0,0,31	TT	1	3	0,3,0,0	A->I	1	3.16228e-08	8.14643e-08	ENSG00000075151	EIF4G3	protein_coding	intron
1	21201732	-	T	32	0,0,0,32	TT	1	3	0,2,0,1	A->I	0.6667	2.99368e-05	4.82006e-05	ENSG00000075151	EIF4G3	protein_coding	intron
1	21201733	-	T	31	0,0,0,31	TT	1	3	0,2,0,1	A->I	0.6667	2.99368e-05	4.82006e-05	ENSG00000075151	EIF4G3	protein_coding	intron
1	21202239	-	T	43	0,0,0,43	TT	1	5	0,2,0,3	A->I	0.4	9.9369e-05	0.00014712	ENSG00000075151	EIF4G3	protein_coding	intron
1	21203468	-	T	39	0,1,0,38	TT	1	7	0,7,0,0	A->I	1	3.16228e-18	2.31527e-17	ENSG00000075151	EIF4G3	protein_coding	intron
1	21270989	-	T	33	0,0,0,33	TT	1	4	0,2,0,2	A->I	0.5	5.97473e-05	9.16563e-05	ENSG00000075151	EIF4G3	protein_coding	intron
1	21272026	-	T	44	0,1,0,43	TT	1	6	0,2,0,4	A->I	0.3333	0.00014874	0.0002143	ENSG00000075151	EIF4G3	protein_coding	intron
1	21272070	-	T	41	0,0,0,41	TT	1	8	0,5,0,3	A->I	0.625	1.75691e-11	6.91915e-11	ENSG00000075151	EIF4G3	protein_coding	intron
1	21272158	-	T	47	0,1,0,46	TT	1	6	0,3,0,3	A->I	0.5	6.27967e-07	1.44935e-06	ENSG00000075151	EIF4G3	protein_coding	intron
1	21272184	-	T	45	0,0,0,45	TT	1	7	0,4,0,3	A->I	0.5714	3.47351e-09	1.08643e-08	ENSG00000075151	EIF4G3	protein_coding	intron
1	21356646	-	T	40	0,0,0,40	TT	1	2	0,2,0,0	A->I	1	1e-05	1.73651e-05	ENSG00000075151	EIF4G3	protein_coding	intron
1	21414801	-	T	41	0,0,0,41	TT	1	2	0,2,0,0	A->I	1	1e-05	1.73651e-05	ENSG00000075151	EIF4G3	protein_coding	intron
1	21440261	-	T	26	0,0,0,26	TT	1	6	0,2,0,4	A->I	0.3333	0.00014874	0.0002143	ENSG00000075151	EIF4G3	protein_coding	intron
1	21440274	-	T	44	1,0,0,43	TT	1	7	0,6,0,1	A->I	0.8571	6.98103e-15	3.4993e-14	ENSG00000075151	EIF4G3	protein_coding	intron
1	21440311	-	T	50	0,0,0,50	TT	1	7	0,2,0,5	A->I	0.2857	0.0002078	0.00029402	ENSG00000075151	EIF4G3	protein_coding	intron
1	21442417	-	T	41	0,0,0,41	TT	1	2	0,2,0,0	A->I	1	1e-05	1.73651e-05	ENSG00000075151	EIF4G3	protein_coding	intron
1	21442489	-	T	37	0,0,0,37	TT	1	2	0,2,0,0	A->I	1	1e-05	1.73651e-05	ENSG00000075151	EIF4G3	protein_coding	intron
1	21442490	-	T	31	0,0,0,31	TT	1	2	0,2,0,0	A->I	1	1e-05	1.73651e-05	ENSG00000075151	EIF4G3	protein_coding	intron
1	21447667	-	T	28	0,1,0,27	TT	1	3	0,2,0,1	A->I	0.6667	2.99368e-05	4.82006e-05	ENSG00000075151	EIF4G3	protein_coding	intron
1	21447669	-	T	32	0,0,0,32	TT	1	3	0,2,0,1	A->I	0.6667	2.99368e-05	4.82006e-05	ENSG00000075151	EIF4G3	protein_coding	intron
1	21449890	-	T	43	0,0,0,43	TT	1	8	0,2,0,6	A->I	0.25	0.00027648	0.00038567	ENSG00000075151	EIF4G3	protein_coding	intron
1	21455551	-	T	28	0,0,1,27	TT	1	2	0,2,0,0	A->I	1	1e-05	1.73651e-05	ENSG00000075151	EIF4G3	protein_coding	intron
1	21455594	-	T	20	1,0,0,19	TT	1	2	0,2,0,0	A->I	1	1e-05	1.73651e-05	ENSG00000075151	EIF4G3	protein_coding	intron
1	21458269	-	T	47	0,0,0,47	TT	1	7	0,4,0,3	A->I	0.5714	3.47351e-09	1.08643e-08	ENSG00000075151	EIF4G3	protein_coding	intron
1	21459413	-	T	30	2,0,0,28	TT	0.9998	4	0,2,0,2	A->I	0.5	5.97473e-05	9.16563e-05	ENSG00000075151	EIF4G3	protein_coding	intron
1	21459440	-	T	53	0,0,0,53	TT	1	4	0,2,0,2	A->I	0.5	5.97473e-05	9.16563e-05	ENSG00000075151	EIF4G3	protein_coding	intron
1	21459496	-	T	39	1,0,1,37	TT	1	2	0,2,0,0	A->I	1	1e-05	1.73651e-05	ENSG00000075151	EIF4G3	protein_coding	intron
1	21464129	-	T	32	0,1,0,31	TT	1	2	0,2,0,0	A->I	1	1e-05	1.73651e-05	ENSG00000075151	EIF4G3	protein_coding	intron
1	21466308	-	T	28	0,0,0,28	TT	1	2	0,2,0,0	A->I	1	1e-05	1.73651e-05	ENSG00000075151	EIF4G3	protein_coding	intron
1	21466931	-	T	33	1,0,0,32	TT	1	4	0,2,0,2	A->I	0.5	5.97473e-05	9.16563e-05	ENSG00000075151	EIF4G3	protein_coding	intron
1	21466945	-	T	45	1,1,0,43	TT	1	7	0,2,0,5	A->I	0.2857	0.0002078	0.00029402	ENSG00000075151	EIF4G3	protein_coding	intron
1	21467075	-	T	26	0,0,0,26	TT	1	4	0,2,0,2	A->I	0.5	5.97473e-05	9.16563e-05	ENSG00000075151	EIF4G3	protein_coding	intron
1	21468225	-	T	38	0,0,0,38	TT	1	5	0,2,0,3	A->I	0.4	9.9369e-05	0.00014712	ENSG00000075151	EIF4G3	protein_coding	intron
1	21468964	-	T	39	0,0,0,39	TT	1	8	0,2,0,6	A->I	0.25	0.00027648	0.00038567	ENSG00000075151	EIF4G3	protein_coding	intron
1	21469728	-	T	23	0,0,1,22	TT	1	10	0,2,0,8	A->I	0.2	0.00044247	0.00060275	ENSG00000075151	EIF4G3	protein_coding	intron
1	21471553	-	T	34	0,0,0,34	TT	1	7	0,2,0,5	A->I	0.2857	0.0002078	0.00029402	ENSG00000075151	EIF4G3	protein_coding	intron
1	21471589	-	T	20	0,0,0,20	TT	1	8	0,4,0,4	A->I	0.5	6.92944e-09	2.12292e-08	ENSG00000075151	EIF4G3	protein_coding	intron
1	21475537	-	T	42	0,1,1,40	TT	1	4	0,2,0,2	A->I	0.5	5.97473e-05	9.16563e-05	ENSG00000075151	EIF4G3	protein_coding	intron
1	21477455	-	T	34	0,0,0,34	TT	1	4	0,2,0,2	A->I	0.5	5.97473e-05	9.16563e-05	ENSG00000075151	EIF4G3	protein_coding	intron
1	21477473	-	T	32	0,0,0,32	TT	1	4	0,2,0,2	A->I	0.5	5.97473e-05	9.16563e-05	ENSG00000075151	EIF4G3	protein_coding	intron
1	21493571	-	T	35	0,0,0,35	TT	1	7	0,2,0,5	A->I	0.2857	0.0002078	0.00029402	ENSG00000075151	EIF4G3	protein_coding	intron
1	21547133	-	T	61	1,0,0,60	TT	1	6	0,2,0,4	A->I	0.3333	0.00014874	0.0002143	ENSG00000117298	ECE1	protein_coding	intron
1	21547864	-	T	48	1,0,0,47	TT	1	2	0,2,0,0	A->I	1	1e-05	1.73651e-05	ENSG00000117298	ECE1	protein_coding	intron
1	21556407	-	T	42	0,0,0,42	TT	1	3	0,2,0,1	A->I	0.6667	2.99368e-05	4.82006e-05	ENSG00000117298	ECE1	protein_coding	intron
1	21556572	-	T	28	0,0,0,28	TT	1	6	0,2,0,4	A->I	0.3333	0.00014874	0.0002143	ENSG00000117298	ECE1	protein_coding	intron
1	21565581	-	T	26	0,0,0,26	TT	1	8	0,2,0,6	A->I	0.25	0.00027648	0.00038567	ENSG00000117298	ECE1	protein_coding	intron
1	21566880	-	T	45	0,0,0,45	TT	1	3	0,2,0,1	A->I	0.6667	2.99368e-05	4.82006e-05	ENSG00000117298	ECE1	protein_coding	intron
[truncated: 145,546 more rows]

## Sheet: nonAluRepeat
Description: RNA-editing sites of the GM12878 human cell line indentified by RES-Scanner using pre-aligned RNA reads in BAM format generated by Ramaswami et al (2012) as inputs.
Chromosome_ID	Coordinate	Strand	Ref_base	Coverage(DNA)	DNA_BaseCount[A,C,G,T]	Bayesian_Genotype(DNA)	Bayesian_Posterior_Probability(DNA)	Coverage(RNA)	RNA_BaseCount[A,C,G,T]	RNA_Editing_Type	RNA_Editing_Level	P_value(RNA_editing)	FDR(RNA_editing)	Gene_ID	Gene_Name	Gene_Type	Gene_Feature
1	3777434	+	A	26	26,0,0,0	AA	1	13	10,0,3,0	A->I	0.2308	8.83204e-06	1.85881e-05	ENSG00000169598	DFFB	protein_coding	intron
1	6135795	+	A	42	42,0,0,0	AA	1	35	24,0,11,0	A->I	0.3143	1.22125e-15	6.90609e-15	ENSG00000069424	KCNAB2	protein_coding	intron
1	6135861	+	A	43	42,0,0,1	AA	1	55	49,0,6,0	A->I	0.1091	2.53842e-08	7.36096e-08	ENSG00000069424	KCNAB2	protein_coding	intron
1	8056764	+	A	26	25,0,1,0	AA	1	6	2,0,4,0	A->I	0.6667	1.49242e-09	4.62527e-09	intergenic	intergenic	intergenic	intergenic
1	8056774	+	A	18	18,0,0,0	AA	1	5	2,0,3,0	A->I	0.6	3.1473e-07	7.33298e-07	intergenic	intergenic	intergenic	intergenic
1	8058097	+	A	44	42,2,0,0	AA	1	7	2,0,5,0	A->I	0.7143	6.60583e-12	2.57046e-11	intergenic	intergenic	intergenic	intergenic
1	10203603	+	A	46	46,0,0,0	AA	1	6	3,0,3,0	A->I	0.5	6.27967e-07	1.42616e-06	ENSG00000130939	UBE4B	protein_coding	intron
1	11867853	+	A	36	36,0,0,0	AA	1	26	23,0,3,0	A->I	0.1154	7.78568e-05	0.00011735	ENSG00000011021	CLCN6	protein_coding	intron
1	11867857	+	A	45	45,0,0,0	AA	1	27	23,0,4,0	A->I	0.1481	1.65579e-06	3.67106e-06	ENSG00000011021	CLCN6	protein_coding	intron
1	12002803	+	A	33	33,0,0,0	AA	1	5	2,0,3,0	A->I	0.6	3.1473e-07	7.33298e-07	ENSG00000083444	PLOD1	protein_coding	intron
1	24761916	+	A	33	33,0,0,0	AA	1	3	0,0,3,0	A->I	1	3.16228e-08	8.01728e-08	ENSG00000001461	NIPAL3	protein_coding	intron
1	24761962	+	A	41	41,0,0,0	AA	1	8	5,0,3,0	A->I	0.375	1.74998e-06	3.8363e-06	ENSG00000001461	NIPAL3	protein_coding	intron
1	24761995	+	A	53	52,1,0,0	AA	1	10	5,0,5,0	A->I	0.5	7.86454e-11	2.92112e-10	ENSG00000001461	NIPAL3	protein_coding	intron
1	24762018	+	A	46	46,0,0,0	AA	1	12	7,0,5,0	A->I	0.4167	2.4587e-10	8.03703e-10	ENSG00000001461	NIPAL3	protein_coding	intron
1	24762028	+	A	46	46,0,0,0	AA	1	14	5,0,9,0	A->I	0.6429	6.24131e-20	4.9567e-19	ENSG00000001461	NIPAL3	protein_coding	intron
1	24762071	+	A	40	40,0,0,0	AA	1	10	6,0,4,0	A->I	0.4	2.06833e-08	6.00862e-08	ENSG00000001461	NIPAL3	protein_coding	intron
1	32711935	+	C	44	0,44,0,0	CC	1	5	0,2,0,3	C->U	0.6	3.1473e-07	7.33298e-07	intergenic	intergenic	intergenic	intergenic
1	33310358	+	A	15	15,0,0,0	AA	1	36	30,0,6,0	A->I	0.1667	1.7956e-09	5.55738e-09	ENSG00000116497	S100PBP	protein_coding	intron
1	33310360	+	A	14	14,0,0,0	AA	1	34	11,0,23,0	A->I	0.6765	8.75015e-50	1.56559e-48	ENSG00000116497	S100PBP	protein_coding	intron
1	33310410	+	A	21	21,0,0,0	AA	1	16	11,0,5,0	A->I	0.3125	1.34178e-09	4.2243e-09	ENSG00000116497	S100PBP	protein_coding	intron
1	33310412	+	A	25	25,0,0,0	AA	1	15	10,0,5,0	A->I	0.3333	9.2491e-10	2.92475e-09	ENSG00000116497	S100PBP	protein_coding	intron
1	40425409	+	A	53	53,0,0,0	AA	1	22	9,0,13,0	A->I	0.5909	1.5319e-27	1.6204e-26	ENSG00000168389	MFSD2A	protein_coding	intron
1	40425447	+	A	58	58,0,0,0	AA	1	19	13,0,6,0	A->I	0.3158	2.61924e-11	9.96078e-11	ENSG00000168389	MFSD2A	protein_coding	intron
1	40425452	+	A	50	50,0,0,0	AA	1	19	13,0,6,0	A->I	0.3158	2.61924e-11	9.96078e-11	ENSG00000168389	MFSD2A	protein_coding	intron
1	40425474	+	A	47	46,0,0,1	AA	1	22	12,0,10,0	A->I	0.4545	7.77156e-16	5.10408e-15	ENSG00000168389	MFSD2A	protein_coding	intron
1	40425475	+	A	52	51,0,1,0	AA	1	22	18,0,4,0	A->I	0.1818	6.98925e-07	1.58463e-06	ENSG00000168389	MFSD2A	protein_coding	intron
1	40645313	+	A	48	48,0,0,0	AA	1	17	14,0,3,0	A->I	0.1765	2.08011e-05	3.50419e-05	ENSG00000117000	RLF	protein_coding	intron
1	44451922	+	A	46	46,0,0,0	AA	1	10	7,0,3,0	A->I	0.3	3.73221e-06	8.00509e-06	ENSG00000117411	B4GALT2	protein_coding	intron
1	52218157	+	A	54	52,1,1,0	AA	1	43	23,0,20,0	A->I	0.4651	1.33227e-15	7.42178e-15	ENSG00000117859	OSBPL9	protein_coding	intron
1	52218181	+	A	45	45,0,0,0	AA	1	32	28,0,4,0	A->I	0.125	3.35013e-06	7.23621e-06	ENSG00000117859	OSBPL9	protein_coding	exon
1	52218190	+	A	42	42,0,0,0	AA	1	29	21,0,8,0	A->I	0.2759	4.14113e-14	1.93125e-13	ENSG00000117859	OSBPL9	protein_coding	exon
1	52218194	+	A	43	43,0,0,0	AA	1	27	22,0,5,0	A->I	0.1852	2.40904e-08	6.98829e-08	ENSG00000117859	OSBPL9	protein_coding	exon
1	52218207	+	A	34	34,0,0,0	AA	1	27	21,0,6,0	A->I	0.2222	2.7962e-10	9.13005e-10	ENSG00000117859	OSBPL9	protein_coding	exon
1	52218219	+	A	30	30,0,0,0	AA	1	29	9,0,20,0	A->I	0.6897	9.7468e-44	1.57812e-42	ENSG00000117859	OSBPL9	protein_coding	exon
1	52218242	+	A	45	45,0,0,0	AA	1	28	25,0,3,0	A->I	0.1071	9.76365e-05	0.00014682	ENSG00000117859	OSBPL9	protein_coding	exon
1	52218246	+	A	44	44,0,0,0	AA	1	24	20,0,4,0	A->I	0.1667	1.01016e-06	2.28288e-06	ENSG00000117859	OSBPL9	protein_coding	exon
1	52220809	+	A	32	31,0,1,0	AA	1	30	23,0,7,0	A->I	0.2333	6.04128e-12	2.3749e-11	ENSG00000117859	OSBPL9	protein_coding	intron
1	52220810	+	A	38	36,0,2,0	AA	1	28	18,0,10,0	A->I	0.3571	9.99201e-16	6.4081e-15	ENSG00000117859	OSBPL9	protein_coding	intron
1	52220836	+	A	35	35,0,0,0	AA	1	11	8,0,3,0	A->I	0.2727	5.11963e-06	1.09017e-05	ENSG00000117859	OSBPL9	protein_coding	intron
1	52220847	+	A	30	30,0,0,0	AA	1	7	4,0,3,0	A->I	0.4286	1.09634e-06	2.43927e-06	ENSG00000117859	OSBPL9	protein_coding	intron
1	52220917	+	A	40	40,0,0,0	AA	1	22	18,0,4,0	A->I	0.1818	6.98925e-07	1.58463e-06	ENSG00000117859	OSBPL9	protein_coding	intron
1	52220918	+	A	43	43,0,0,0	AA	1	23	20,0,3,0	A->I	0.1304	5.34103e-05	8.40095e-05	ENSG00000117859	OSBPL9	protein_coding	intron
1	53346569	+	A	38	36,0,2,0	AA	1	14	10,0,4,0	A->I	0.2857	9.75975e-08	2.42547e-07	ENSG00000203995	ZYG11A	protein_coding	intron
1	63887018	+	A	39	38,0,0,1	AA	1	14	11,0,3,0	A->I	0.2143	1.12142e-05	1.90702e-05	ENSG00000088035	ALG6	protein_coding	intron
1	63887057	+	A	38	37,0,0,1	AA	1	18	15,0,3,0	A->I	0.1667	2.49023e-05	4.18151e-05	ENSG00000088035	ALG6	protein_coding	intron
1	63889452	+	A	19	19,0,0,0	AA	1	29	25,0,4,0	A->I	0.1379	2.22954e-06	4.87861e-06	ENSG00000088035	ALG6	protein_coding	intron
1	63889455	+	A	17	17,0,0,0	AA	1	26	20,0,6,0	A->I	0.2308	2.18072e-10	7.17062e-10	ENSG00000088035	ALG6	protein_coding	intron
1	63889507	+	A	40	40,0,0,0	AA	1	28	25,0,3,0	A->I	0.1071	9.76365e-05	0.00014682	ENSG00000088035	ALG6	protein_coding	intron
1	93715163	+	A	33	33,0,0,0	AA	1	9	5,0,4,0	A->I	0.4444	1.24415e-08	3.65755e-08	ENSG00000122483	CCDC18	protein_coding	intron
1	93715166	+	A	37	37,0,0,0	AA	1	9	5,0,4,0	A->I	0.4444	1.24415e-08	3.65755e-08	ENSG00000122483	CCDC18	protein_coding	intron
1	93715229	+	A	36	36,0,0,0	AA	1	7	1,0,6,0	A->I	0.8571	6.98103e-15	3.36637e-14	ENSG00000122483	CCDC18	protein_coding	intron
1	93715662	+	A	28	27,1,0,0	AA	1	13	5,0,8,0	A->I	0.6154	1.26901e-17	8.9912e-17	ENSG00000122483	CCDC18	protein_coding	intron
1	93715663	+	A	30	29,0,0,1	AA	1	13	9,0,4,0	A->I	0.3077	6.98891e-08	1.74468e-07	ENSG00000122483	CCDC18	protein_coding	intron
1	93715665	+	A	30	30,0,0,0	AA	1	13	10,0,3,0	A->I	0.2308	8.83204e-06	1.85881e-05	ENSG00000122483	CCDC18	protein_coding	intron
1	93715732	+	A	36	36,0,0,0	AA	1	11	6,0,5,0	A->I	0.4545	1.43803e-10	4.73916e-10	ENSG00000122483	CCDC18	protein_coding	intron
1	97746020	+	A	29	28,0,0,1	AA	1	23	20,0,3,0	A->I	0.1304	5.34103e-05	8.40095e-05	ENSG00000232878	DPYD-AS1	antisense	intron
1	97746027	+	A	22	21,1,0,0	AA	1	34	28,0,6,0	A->I	0.1765	1.24656e-09	3.9349e-09	ENSG00000232878	DPYD-AS1	antisense	intron
1	97746034	+	A	38	38,0,0,0	AA	1	31	24,0,7,0	A->I	0.2258	7.78178e-12	3.02621e-11	ENSG00000232878	DPYD-AS1	antisense	intron
1	97746079	+	A	38	38,0,0,0	AA	1	17	12,0,5,0	A->I	0.2941	1.89585e-09	5.85471e-09	ENSG00000232878	DPYD-AS1	antisense	intron
1	97746080	+	A	38	38,0,0,0	AA	1	15	9,0,6,0	A->I	0.4	4.88465e-12	1.92139e-11	ENSG00000232878	DPYD-AS1	antisense	intron
1	97748404	+	A	52	51,0,0,1	AA	1	72	64,0,8,0	A->I	0.1111	9.9981e-11	3.70802e-10	ENSG00000232878	DPYD-AS1	antisense	intron
1	97748474	+	A	43	43,0,0,0	AA	1	69	19,0,50,0	A->I	0.7246	4.36029e-109	1.73485e-107	ENSG00000232878	DPYD-AS1	antisense	intron
1	97748554	+	A	43	43,0,0,0	AA	1	52	33,0,19,0	A->I	0.3654	1.66533e-15	9.05928e-15	ENSG00000232878	DPYD-AS1	antisense	intron
1	97788665	+	A	13	13,0,0,0	AA	1	5	2,0,3,0	A->I	0.6	3.1473e-07	7.33298e-07	intergenic	intergenic	intergenic	intergenic
1	101541113	+	A	45	45,0,0,0	AA	1	27	23,0,4,0	A->I	0.1481	1.65579e-06	3.67106e-06	ENSG00000233184	RP11-421L21.3	antisense	exon
1	101541153	+	A	62	61,0,1,0	AA	1	25	18,0,7,0	A->I	0.28	1.44706e-12	5.84858e-12	ENSG00000233184	RP11-421L21.3	antisense	exon
1	101541172	+	A	49	49,0,0,0	AA	1	21	13,0,8,0	A->I	0.381	2.66454e-15	1.37358e-14	ENSG00000233184	RP11-421L21.3	antisense	exon
1	101542221	+	A	39	39,0,0,0	AA	1	12	8,0,4,0	A->I	0.3333	4.85074e-08	1.21639e-07	ENSG00000233184	RP11-421L21.3	antisense	intron
1	101542249	+	A	40	39,0,0,1	AA	1	8	2,0,6,0	A->I	0.75	2.78484e-14	1.30554e-13	ENSG00000233184	RP11-421L21.3	antisense	intron
1	101542259	+	A	41	40,1,0,0	AA	1	8	0,0,8,0	A->I	1	1e-20	8.00298e-20	ENSG00000233184	RP11-421L21.3	antisense	intron
1	101837569	+	G	22	0,0,22,0	GG	1	30	4,0,26,0	G->A	0.1333	2.56605e-06	5.6081e-06	ENSG00000231671	RP11-157N3.1	lincRNA	intron
1	110139749	+	A	35	35,0,0,0	AA	1	4	1,0,3,0	A->I	0.75	1.26191e-07	3.04053e-07	ENSG00000225113	RP5-1160K1.3	antisense	intron
1	113504513	+	A	37	37,0,0,0	AA	1	35	29,0,6,0	A->I	0.1714	1.50039e-09	4.64818e-09	ENSG00000226419	SLC16A1-AS1	antisense	intron
1	113504528	+	A	38	38,0,0,0	AA	1	37	33,0,4,0	A->I	0.1081	6.07574e-06	1.29189e-05	ENSG00000226419	SLC16A1-AS1	antisense	intron
1	113504536	+	A	47	47,0,0,0	AA	1	37	30,0,7,0	A->I	0.1892	2.9963e-11	1.1388e-10	ENSG00000226419	SLC16A1-AS1	antisense	intron
1	113504549	+	A	41	41,0,0,0	AA	1	36	17,0,19,0	A->I	0.5278	2.58321e-38	3.8159e-37	ENSG00000226419	SLC16A1-AS1	antisense	intron
1	113504560	+	A	47	47,0,0,0	AA	1	30	24,0,6,0	A->I	0.2	5.56353e-10	1.77658e-09	ENSG00000226419	SLC16A1-AS1	antisense	intron
1	113504580	+	A	47	47,0,0,0	AA	1	29	25,0,4,0	A->I	0.1379	2.22954e-06	4.87861e-06	ENSG00000226419	SLC16A1-AS1	antisense	intron
1	113505714	+	A	31	31,0,0,0	AA	1	31	21,0,10,0	A->I	0.3226	1.11022e-15	6.38596e-15	ENSG00000226419	SLC16A1-AS1	antisense	intron
1	113505730	+	A	27	27,0,0,0	AA	1	30	26,0,4,0	A->I	0.1333	2.56605e-06	5.6081e-06	ENSG00000226419	SLC16A1-AS1	antisense	intron
1	113505736	+	A	32	32,0,0,0	AA	1	31	23,0,8,0	A->I	0.2581	7.50511e-14	3.48592e-13	ENSG00000226419	SLC16A1-AS1	antisense	intron
1	113505785	+	A	38	38,0,0,0	AA	1	21	13,0,8,0	A->I	0.381	2.66454e-15	1.37358e-14	ENSG00000226419	SLC16A1-AS1	antisense	intron
1	119693581	+	A	34	33,0,1,0	AA	1	41	34,0,7,0	A->I	0.1707	6.47081e-11	2.42584e-10	ENSG00000231365	RP11-418J17.1	antisense	intron
1	150073899	+	A	39	38,0,1,0	AA	1	14	9,0,5,0	A->I	0.3571	6.18235e-10	1.96483e-09	ENSG00000136631	VPS45	protein_coding	intron
1	150073924	+	A	33	33,0,0,0	AA	1	15	12,0,3,0	A->I	0.2	1.39845e-05	2.36925e-05	ENSG00000136631	VPS45	protein_coding	intron
1	150073925	+	A	35	35,0,0,0	AA	1	16	6,0,10,0	A->I	0.625	7.87087e-22	6.89944e-21	ENSG00000136631	VPS45	protein_coding	intron
1	150073929	+	A	42	41,1,0,0	AA	1	15	5,0,10,0	A->I	0.6667	2.96008e-22	2.61397e-21	ENSG00000136631	VPS45	protein_coding	intron
1	150074712	+	A	43	43,0,0,0	AA	1	30	25,0,5,0	A->I	0.1667	4.219e-08	1.06277e-07	ENSG00000136631	VPS45	protein_coding	intron
1	150074714	+	A	42	42,0,0,0	AA	1	31	13,0,18,0	A->I	0.5806	1.98364e-37	2.79918e-36	ENSG00000136631	VPS45	protein_coding	intron
1	150074736	+	A	43	43,0,0,0	AA	1	22	19,0,3,0	A->I	0.1364	4.65538e-05	7.33539e-05	ENSG00000136631	VPS45	protein_coding	intron
1	150074738	+	A	44	44,0,0,0	AA	1	21	8,0,13,0	A->I	0.619	6.28531e-28	6.66156e-27	ENSG00000136631	VPS45	protein_coding	intron
1	150074892	+	A	62	61,0,1,0	AA	1	26	23,0,3,0	A->I	0.1154	7.78568e-05	0.00011735	ENSG00000136631	VPS45	protein_coding	intron
1	150076363	+	A	40	40,0,0,0	AA	1	62	53,0,9,0	A->I	0.1452	5.53668e-13	2.26448e-12	ENSG00000136631	VPS45	protein_coding	intron
1	150076364	+	A	43	43,0,0,0	AA	1	62	38,0,24,0	A->I	0.3871	2.10942e-15	1.11785e-14	ENSG00000136631	VPS45	protein_coding	intron
1	150076374	+	A	41	41,0,0,0	AA	1	58	22,0,36,0	A->I	0.6207	5.25325e-75	1.36474e-73	ENSG00000136631	VPS45	protein_coding	intron
1	150076377	+	A	41	41,0,0,0	AA	1	61	47,0,14,0	A->I	0.2295	1.9984e-15	1.06816e-14	ENSG00000136631	VPS45	protein_coding	intron
1	150076381	+	A	45	45,0,0,0	AA	1	57	37,0,20,0	A->I	0.3509	1.88738e-15	1.01033e-14	ENSG00000136631	VPS45	protein_coding	intron
1	150076384	+	A	41	41,0,0,0	AA	1	54	47,0,7,0	A->I	0.1296	4.91724e-10	1.59762e-09	ENSG00000136631	VPS45	protein_coding	intron
1	150076446	+	A	42	42,0,0,0	AA	1	63	22,0,41,0	A->I	0.6508	1.55776e-86	4.82592e-85	ENSG00000136631	VPS45	protein_coding	intron
1	150076447	+	A	41	41,0,0,0	AA	1	57	32,0,25,0	A->I	0.4386	1.88738e-15	1.01033e-14	ENSG00000136631	VPS45	protein_coding	intron
1	150076470	+	A	28	28,0,0,0	AA	1	62	14,0,48,0	A->I	0.7742	2.7843e-107	1.09161e-105	ENSG00000136631	VPS45	protein_coding	intron
1	150076499	+	A	43	43,0,0,0	AA	1	57	35,0,22,0	A->I	0.386	1.88738e-15	1.01033e-14	ENSG00000136631	VPS45	protein_coding	intron
1	150076515	+	A	36	36,0,0,0	AA	1	63	50,0,13,0	A->I	0.2063	2.10942e-15	1.11785e-14	ENSG00000136631	VPS45	protein_coding	intron
1	150076541	+	A	37	37,0,0,0	AA	1	59	42,0,17,0	A->I	0.2881	1.77636e-15	9.57745e-15	ENSG00000136631	VPS45	protein_coding	intron
1	150076583	+	A	53	52,0,0,1	AA	1	50	21,0,29,0	A->I	0.58	1.99651e-59	4.22509e-58	ENSG00000136631	VPS45	protein_coding	intron
1	150076646	+	A	39	39,0,0,0	AA	1	46	40,0,6,0	A->I	0.1304	8.40416e-09	2.49643e-08	ENSG00000136631	VPS45	protein_coding	intron
1	150077102	+	A	42	42,0,0,0	AA	1	33	26,0,7,0	A->I	0.2121	1.25721e-11	4.86206e-11	ENSG00000136631	VPS45	protein_coding	intron
1	150077108	+	A	40	40,0,0,0	AA	1	28	16,0,12,0	A->I	0.4286	9.99201e-16	6.4081e-15	ENSG00000136631	VPS45	protein_coding	intron
1	150077129	+	A	38	37,0,0,1	AA	1	31	27,0,4,0	A->I	0.129	2.93878e-06	6.35708e-06	ENSG00000136631	VPS45	protein_coding	intron
1	150077141	+	A	44	44,0,0,0	AA	1	32	23,0,9,0	A->I	0.2812	1.77636e-15	9.57745e-15	ENSG00000136631	VPS45	protein_coding	intron
1	150077153	+	A	41	40,0,0,1	AA	1	33	22,0,11,0	A->I	0.3333	1.22125e-15	6.90609e-15	ENSG00000136631	VPS45	protein_coding	intron
1	150077154	+	A	42	41,0,1,0	AA	1	34	22,0,12,0	A->I	0.3529	1.11022e-15	6.38596e-15	ENSG00000136631	VPS45	protein_coding	intron
1	150077158	+	A	40	38,0,1,1	AA	1	35	19,0,16,0	A->I	0.4571	1.22125e-15	6.90609e-15	ENSG00000136631	VPS45	protein_coding	intron
1	150077183	+	A	43	42,1,0,0	AA	1	33	24,0,9,0	A->I	0.2727	2.33147e-15	1.22543e-14	ENSG00000136631	VPS45	protein_coding	intron
1	161571682	+	A	52	52,0,0,0	AA	1	6	3,0,3,0	A->I	0.5	6.27967e-07	1.42616e-06	ENSG00000072694,ENSG00000244682,ENSG00000273112	FCGR2B,FCGR2C,RP11-25K21.6	protein_coding,polymorphic_pseudogene,processed_transcript	intron,intron,intron
1	161745410	+	A	36	36,0,0,0	AA	1	11	4,0,7,0	A->I	0.6364	1.03205e-15	6.00825e-15	ENSG00000118217	ATF6	protein_coding	intron
1	161745481	+	A	34	34,0,0,0	AA	1	10	6,0,4,0	A->I	0.4	2.06833e-08	6.00862e-08	ENSG00000118217	ATF6	protein_coding	intron
1	161745526	+	A	45	45,0,0,0	AA	1	13	10,0,3,0	A->I	0.2308	8.83204e-06	1.85881e-05	ENSG00000118217	ATF6	protein_coding	intron
1	167212497	+	A	34	34,0,0,0	AA	1	8	2,0,6,0	A->I	0.75	2.78484e-14	1.30554e-13	ENSG00000143190	POU2F1	protein_coding	intron
1	167212539	+	A	35	35,0,0,0	AA	1	11	8,0,3,0	A->I	0.2727	5.11963e-06	1.09017e-05	ENSG00000143190	POU2F1	protein_coding	intron
1	167212564	+	A	29	29,0,0,0	AA	1	11	8,0,3,0	A->I	0.2727	5.11963e-06	1.09017e-05	ENSG00000143190	POU2F1	protein_coding	intron
1	168531703	+	A	41	41,0,0,0	AA	1	7	4,0,3,0	A->I	0.4286	1.09634e-06	2.43927e-06	intergenic	intergenic	intergenic	intergenic
1	168532089	+	A	54	54,0,0,0	AA	1	6	3,0,3,0	A->I	0.5	6.27967e-07	1.42616e-06	intergenic	intergenic	intergenic	intergenic
1	168542745	+	A	33	32,0,1,0	AA	1	17	14,0,3,0	A->I	0.1765	2.08011e-05	3.50419e-05	intergenic	intergenic	intergenic	intergenic
1	168542833	+	A	42	40,1,0,1	AA	1	11	8,0,3,0	A->I	0.2727	5.11963e-06	1.09017e-05	intergenic	intergenic	intergenic	intergenic
1	168542910	+	A	53	53,0,0,0	AA	1	9	5,0,4,0	A->I	0.4444	1.24415e-08	3.65755e-08	intergenic	intergenic	intergenic	intergenic
1	168543080	+	A	46	46,0,0,0	AA	1	6	1,0,5,0	A->I	0.8333	1.89237e-12	7.52644e-12	intergenic	intergenic	intergenic	intergenic
1	171456279	+	A	42	42,0,0,0	AA	1	21	9,0,12,0	A->I	0.5714	2.86298e-25	2.79e-24	ENSG00000117523	PRRC2C	protein_coding	intron
1	171456792	+	A	36	36,0,0,0	AA	1	15	7,0,8,0	A->I	0.5333	6.30946e-17	4.40444e-16	ENSG00000117523	PRRC2C	protein_coding	intron
1	171456877	+	A	41	41,0,0,0	AA	1	12	6,0,6,0	A->I	0.5	9.09384e-13	3.68888e-12	ENSG00000117523	PRRC2C	protein_coding	intron
1	171456888	+	A	41	41,0,0,0	AA	1	14	11,0,3,0	A->I	0.2143	1.12142e-05	1.90702e-05	ENSG00000117523	PRRC2C	protein_coding	intron
1	172694110	+	A	45	45,0,0,0	AA	1	5	0,0,5,0	A->I	1	3.16228e-13	1.31001e-12	intergenic	intergenic	intergenic	intergenic
1	187262825	+	A	20	20,0,0,0	AA	1	5	2,0,3,0	A->I	0.6	3.1473e-07	7.33298e-07	ENSG00000236030	LINC01036	lincRNA	intron
1	187377556	+	A	43	43,0,0,0	AA	1	5	0,0,5,0	A->I	1	3.16228e-13	1.31001e-12	intergenic	intergenic	intergenic	intergenic
1	187379435	+	A	34	33,1,0,0	AA	1	4	1,0,3,0	A->I	0.75	1.26191e-07	3.04053e-07	intergenic	intergenic	intergenic	intergenic
1	187415007	+	C	24	0,24,0,0	CC	1	4	0,0,0,4	C->U	1	1e-10	3.31938e-10	ENSG00000231599	LINC01037	lincRNA	intron
1	192590017	+	A	43	43,0,0,0	AA	1	24	21,0,3,0	A->I	0.125	6.0896e-05	9.19942e-05	intergenic	intergenic	intergenic	intergenic
1	192590021	+	A	44	44,0,0,0	AA	1	23	19,0,4,0	A->I	0.1739	8.43931e-07	1.90936e-06	intergenic	intergenic	intergenic	intergenic
1	198235070	+	A	33	32,0,0,1	AA	1	9	6,0,3,0	A->I	0.3333	2.61875e-06	5.67091e-06	ENSG00000151414	NEK7	protein_coding	intron
1	198235838	+	A	28	28,0,0,0	AA	1	12	9,0,3,0	A->I	0.25	6.81e-06	1.4405e-05	ENSG00000151414	NEK7	protein_coding	intron
1	198235839	+	A	28	28,0,0,0	AA	1	12	9,0,3,0	A->I	0.25	6.81e-06	1.4405e-05	ENSG00000151414	NEK7	protein_coding	intron
1	198235848	+	A	26	26,0,0,0	AA	1	11	8,0,3,0	A->I	0.2727	5.11963e-06	1.09017e-05	ENSG00000151414	NEK7	protein_coding	intron
1	201484448	+	A	35	34,0,0,1	AA	1	42	36,0,6,0	A->I	0.1429	4.75792e-09	1.4368e-08	ENSG00000224536	RP11-134G8.7	antisense	intron
1	201484623	+	A	30	30,0,0,0	AA	1	21	11,0,10,0	A->I	0.4762	6.66134e-16	4.46698e-15	ENSG00000224536	RP11-134G8.7	antisense	intron
1	201484656	+	A	25	25,0,0,0	AA	1	24	18,0,6,0	A->I	0.25	1.28182e-10	4.25178e-10	ENSG00000224536	RP11-134G8.7	antisense	intron
1	201484669	+	A	35	35,0,0,0	AA	1	33	19,0,14,0	A->I	0.4242	1.22125e-15	6.90609e-15	ENSG00000224536	RP11-134G8.7	antisense	intron
1	201484696	+	A	29	28,1,0,0	AA	1	35	31,0,4,0	A->I	0.1143	4.84118e-06	1.03602e-05	ENSG00000224536	RP11-134G8.7	antisense	intron
1	201484697	+	A	28	28,0,0,0	AA	1	36	30,0,6,0	A->I	0.1667	1.7956e-09	5.55738e-09	ENSG00000224536	RP11-134G8.7	antisense	intron
1	201484714	+	A	34	32,0,0,2	AA	1	35	30,0,5,0	A->I	0.1429	9.48527e-08	2.36438e-07	ENSG00000224536	RP11-134G8.7	antisense	intron
1	201484766	+	A	49	49,0,0,0	AA	1	34	30,0,4,0	A->I	0.1176	4.29875e-06	9.20674e-06	ENSG00000224536	RP11-134G8.7	antisense	intron
1	201484784	+	A	36	35,1,0,0	AA	1	36	24,0,12,0	A->I	0.3333	1.22125e-15	6.90609e-15	ENSG00000224536	RP11-134G8.7	antisense	intron
1	201484805	+	A	27	26,0,0,1	AA	1	39	35,0,4,0	A->I	0.1026	7.52849e-06	1.59174e-05	ENSG00000224536	RP11-134G8.7	antisense	intron
1	201484891	+	A	32	32,0,0,0	AA	1	27	23,0,4,0	A->I	0.1481	1.65579e-06	3.67106e-06	ENSG00000224536	RP11-134G8.7	antisense	intron
1	201484898	+	A	37	37,0,0,0	AA	1	28	14,0,14,0	A->I	0.5	9.99201e-16	6.4081e-15	ENSG00000224536	RP11-134G8.7	antisense	intron
1	201484907	+	A	27	27,0,0,0	AA	1	28	11,0,17,0	A->I	0.6071	6.57095e-36	9.12843e-35	ENSG00000224536	RP11-134G8.7	antisense	intron
1	201484908	+	A	27	27,0,0,0	AA	1	30	9,0,21,0	A->I	0.7	4.40288e-46	7.4511e-45	ENSG00000224536	RP11-134G8.7	antisense	intron
1	201484973	+	A	33	33,0,0,0	AA	1	18	12,0,6,0	A->I	0.3333	1.79698e-11	6.8573e-11	ENSG00000224536	RP11-134G8.7	antisense	intron
1	201484979	+	A	39	39,0,0,0	AA	1	22	12,0,10,0	A->I	0.4545	7.77156e-16	5.10408e-15	ENSG00000224536	RP11-134G8.7	antisense	intron
1	201484980	+	A	40	40,0,0,0	AA	1	23	15,0,8,0	A->I	0.3478	5.44009e-15	2.6632e-14	ENSG00000224536	RP11-134G8.7	antisense	intron
1	201484981	+	A	40	40,0,0,0	AA	1	22	11,0,11,0	A->I	0.5	7.77156e-16	5.10408e-15	ENSG00000224536	RP11-134G8.7	antisense	intron
1	201485038	+	A	33	33,0,0,0	AA	1	18	9,0,9,0	A->I	0.5	5.55112e-16	3.81712e-15	ENSG00000224536	RP11-134G8.7	antisense	intron
1	201485039	+	A	34	34,0,0,0	AA	1	16	6,0,10,0	A->I	0.625	7.87087e-22	6.89944e-21	ENSG00000224536	RP11-134G8.7	antisense	intron
1	201485049	+	A	30	29,0,1,0	AA	1	15	6,0,9,0	A->I	0.6	1.55589e-19	1.22327e-18	ENSG00000224536	RP11-134G8.7	antisense	intron
1	201485075	+	A	29	29,0,0,0	AA	1	31	2,0,29,0	A->I	0.9355	1.46148e-70	3.58827e-69	ENSG00000224536	RP11-134G8.7	antisense	intron
1	201485090	+	A	20	20,0,0,0	AA	1	32	28,0,4,0	A->I	0.125	3.35013e-06	7.23621e-06	ENSG00000224536	RP11-134G8.7	antisense	intron
1	201485111	+	A	33	33,0,0,0	AA	1	42	27,0,15,0	A->I	0.3571	1.33227e-15	7.42178e-15	ENSG00000224536	RP11-134G8.7	antisense	intron
1	201485113	+	A	31	31,0,0,0	AA	1	45	40,0,5,0	A->I	0.1111	3.47708e-07	8.09725e-07	ENSG00000224536	RP11-134G8.7	antisense	intron
1	201486312	+	A	40	40,0,0,0	AA	1	45	31,0,14,0	A->I	0.3111	1.33227e-15	7.42178e-15	ENSG00000224536	RP11-134G8.7	antisense	intron
1	201486319	+	A	45	45,0,0,0	AA	1	41	29,0,12,0	A->I	0.2927	1.44329e-15	7.96445e-15	ENSG00000224536	RP11-134G8.7	antisense	intron
1	201486322	+	A	48	47,0,1,0	AA	1	42	37,0,5,0	A->I	0.119	2.44015e-07	5.82754e-07	ENSG00000224536	RP11-134G8.7	antisense	intron
1	201486324	+	A	45	45,0,0,0	AA	1	42	36,0,6,0	A->I	0.1429	4.75792e-09	1.4368e-08	ENSG00000224536	RP11-134G8.7	antisense	intron
1	201486372	+	A	46	46,0,0,0	AA	1	54	46,0,8,0	A->I	0.1481	9.14346e-12	3.54761e-11	ENSG00000224536	RP11-134G8.7	antisense	intron
1	201486379	+	A	45	45,0,0,0	AA	1	52	18,0,34,0	A->I	0.6538	4.03731e-72	1.02084e-70	ENSG00000224536	RP11-134G8.7	antisense	intron
1	201486380	+	A	44	43,0,0,1	AA	1	51	10,0,41,0	A->I	0.8039	3.91765e-93	1.29468e-91	ENSG00000224536	RP11-134G8.7	antisense	intron
1	201486440	+	A	40	39,0,1,0	AA	1	51	32,0,19,0	A->I	0.3725	1.55431e-15	8.53175e-15	ENSG00000224536	RP11-134G8.7	antisense	intron
1	201486445	+	A	33	32,0,1,0	AA	1	50	21,0,29,0	A->I	0.58	1.99651e-59	4.22509e-58	ENSG00000224536	RP11-134G8.7	antisense	intron
1	201486527	+	A	40	40,0,0,0	AA	1	33	25,0,8,0	A->I	0.2424	1.30562e-13	5.98652e-13	ENSG00000224536	RP11-134G8.7	antisense	intron
1	201486528	+	A	45	45,0,0,0	AA	1	33	25,0,8,0	A->I	0.2424	1.30562e-13	5.98652e-13	ENSG00000224536	RP11-134G8.7	antisense	intron
1	201486900	+	A	31	31,0,0,0	AA	1	42	13,0,29,0	A->I	0.6905	7.75487e-63	1.71438e-61	ENSG00000224536	RP11-134G8.7	antisense	intron
1	201486908	+	A	40	40,0,0,0	AA	1	42	21,0,21,0	A->I	0.5	1.33227e-15	7.42178e-15	ENSG00000224536	RP11-134G8.7	antisense	intron
1	201486988	+	A	23	23,0,0,0	AA	1	60	39,0,21,0	A->I	0.35	1.88738e-15	1.01033e-14	ENSG00000224536	RP11-134G8.7	antisense	intron
1	201486998	+	A	30	30,0,0,0	AA	1	54	40,0,14,0	A->I	0.2593	1.44329e-15	7.96445e-15	ENSG00000224536	RP11-134G8.7	antisense	intron
1	201487001	+	A	27	27,0,0,0	AA	1	47	29,0,18,0	A->I	0.383	1.44329e-15	7.96445e-15	ENSG00000224536	RP11-134G8.7	antisense	intron
1	201487079	+	A	36	36,0,0,0	AA	1	31	22,0,9,0	A->I	0.2903	1.66533e-15	9.05928e-15	ENSG00000224536	RP11-134G8.7	antisense	intron
1	201487087	+	A	30	30,0,0,0	AA	1	33	15,0,18,0	A->I	0.5455	9.91518e-37	1.38761e-35	ENSG00000224536	RP11-134G8.7	antisense	intron
1	201487146	+	A	34	34,0,0,0	AA	1	14	10,0,4,0	A->I	0.2857	9.75975e-08	2.42547e-07	ENSG00000224536	RP11-134G8.7	antisense	intron
1	201487247	+	A	39	38,1,0,0	AA	1	17	10,0,7,0	A->I	0.4118	6.02851e-14	2.8013e-13	ENSG00000224536	RP11-134G8.7	antisense	intron
1	201487274	+	A	48	47,0,1,0	AA	1	15	4,0,11,0	A->I	0.7333	4.26668e-25	4.14411e-24	ENSG00000224536	RP11-134G8.7	antisense	intron
1	205833796	+	A	41	41,0,0,0	AA	1	6	1,0,5,0	A->I	0.8333	1.89237e-12	7.52644e-12	intergenic	intergenic	intergenic	intergenic
1	205833844	+	A	29	29,0,0,0	AA	1	4	1,0,3,0	A->I	0.75	1.26191e-07	3.04053e-07	intergenic	intergenic	intergenic	intergenic
1	205841247	+	A	58	58,0,0,0	AA	1	15	11,0,4,0	A->I	0.2667	1.32751e-07	3.1869e-07	intergenic	intergenic	intergenic	intergenic
1	205846761	+	A	46	46,0,0,0	AA	1	8	5,0,3,0	A->I	0.375	1.74998e-06	3.8363e-06	intergenic	intergenic	intergenic	intergenic
1	210690880	+	A	52	52,0,0,0	AA	1	14	7,0,7,0	A->I	0.5	1.11022e-14	5.2895e-14	ENSG00000054392	HHAT	protein_coding	intron
1	210690930	+	A	32	32,0,0,0	AA	1	10	5,0,5,0	A->I	0.5	7.86454e-11	2.92112e-10	ENSG00000054392	HHAT	protein_coding	intron
1	210691034	+	A	39	39,0,0,0	AA	1	4	0,0,4,0	A->I	1	1e-10	3.31938e-10	ENSG00000054392	HHAT	protein_coding	intron
1	210691491	+	A	44	44,0,0,0	AA	1	20	17,0,3,0	A->I	0.15	3.46255e-05	5.47517e-05	ENSG00000054392	HHAT	protein_coding	intron
1	212257195	+	A	46	46,0,0,0	AA	1	9	5,0,4,0	A->I	0.4444	1.24415e-08	3.65755e-08	ENSG00000143476	DTL	protein_coding	intron
1	221280369	+	A	34	34,0,0,0	AA	1	29	18,0,11,0	A->I	0.3793	8.88178e-16	5.7907e-15	intergenic	intergenic	intergenic	intergenic
1	221280372	+	A	26	26,0,0,0	AA	1	27	8,0,19,0	A->I	0.7037	6.85354e-42	1.06109e-40	intergenic	intergenic	intergenic	intergenic
1	221280374	+	A	24	24,0,0,0	AA	1	27	11,0,16,0	A->I	0.5926	1.26174e-33	1.6396e-32	intergenic	intergenic	intergenic	intergenic
1	221280382	+	A	29	28,1,0,0	AA	1	27	24,0,3,0	A->I	0.1111	8.73819e-05	0.00013152	intergenic	intergenic	intergenic	intergenic
1	221280433	+	A	46	46,0,0,0	AA	1	21	16,0,5,0	A->I	0.2381	6.16904e-09	1.85978e-08	intergenic	intergenic	intergenic	intergenic
1	221280442	+	A	54	53,0,0,1	AA	1	22	16,0,6,0	A->I	0.2727	7.14442e-11	2.67525e-10	intergenic	intergenic	intergenic	intergenic
1	221282016	+	A	31	31,0,0,0	AA	1	5	0,0,5,0	A->I	1	3.16228e-13	1.31001e-12	intergenic	intergenic	intergenic	intergenic
1	224192629	+	A	58	58,0,0,0	AA	1	68	11,0,57,0	A->I	0.8382	4.68478e-131	2.28822e-129	ENSG00000185495	RP11-504P24.4	lincRNA	intron
1	224192683	+	A	27	27,0,0,0	AA	1	117	61,0,56,0	A->I	0.4786	3.66374e-15	1.8458e-14	ENSG00000185495	RP11-504P24.4	lincRNA	intron
1	224192688	+	A	41	41,0,0,0	AA	1	126	112,0,14,0	A->I	0.1111	4.10783e-15	2.0557e-14	ENSG00000185495	RP11-504P24.4	lincRNA	intron
1	224192693	+	A	39	39,0,0,0	AA	1	122	59,0,63,0	A->I	0.5164	9.44917e-123	4.30807e-121	ENSG00000185495	RP11-504P24.4	lincRNA	intron
1	236981511	+	A	55	55,0,0,0	AA	1	6	2,0,4,0	A->I	0.6667	1.49242e-09	4.62527e-09	ENSG00000116984	MTR	protein_coding	intron
1	236981576	+	A	37	37,0,0,0	AA	1	6	2,0,4,0	A->I	0.6667	1.49242e-09	4.62527e-09	ENSG00000116984	MTR	protein_coding	intron
1	238251473	+	A	38	37,0,1,0	AA	1	8	3,0,5,0	A->I	0.625	1.75691e-11	6.72032e-11	intergenic	intergenic	intergenic	intergenic
1	238689669	+	A	36	36,0,0,0	AA	1	4	1,0,3,0	A->I	0.75	1.26191e-07	3.04053e-07	ENSG00000231877	RP11-177F15.1	lincRNA	intron
1	238689808	+	A	27	27,0,0,0	AA	1	5	0,0,5,0	A->I	1	3.16228e-13	1.31001e-12	ENSG00000231877	RP11-177F15.1	lincRNA	intron
1	248628112	+	A	73	73,0,0,0	AA	1	24	21,0,3,0	A->I	0.125	6.0896e-05	9.19942e-05	intergenic	intergenic	intergenic	intergenic
1	248630859	+	A	82	81,0,0,1	AA	1	29	25,0,4,0	A->I	0.1379	2.22954e-06	4.87861e-06	intergenic	intergenic	intergenic	intergenic
1	249135718	+	A	34	34,0,0,0	AA	1	8	5,0,3,0	A->I	0.375	1.74998e-06	3.8363e-06	ENSG00000171161	ZNF672	protein_coding	intron
1	7977952	-	T	27	0,0,0,27	TT	1	27	0,4,0,23	A->I	0.1481	1.65579e-06	3.72746e-06	intergenic	intergenic	intergenic	intergenic
1	7985851	-	T	39	0,0,1,38	TT	1	10	0,3,0,7	A->I	0.3	3.73221e-06	8.14939e-06	ENSG00000049249	TNFRSF9	protein_coding	intron
1	9231624	-	T	38	0,0,0,38	TT	1	16	0,10,0,6	A->I	0.625	7.87087e-22	7.05841e-21	intergenic	intergenic	intergenic	intergenic
1	9232873	-	T	45	0,0,0,45	TT	1	7	0,3,0,4	A->I	0.4286	1.09634e-06	2.47946e-06	intergenic	intergenic	intergenic	intergenic
1	9232964	-	T	38	0,0,0,38	TT	1	18	0,5,0,13	A->I	0.2778	2.61811e-09	8.30313e-09	intergenic	intergenic	intergenic	intergenic
1	20097505	-	T	56	0,0,0,56	TT	1	13	0,4,0,9	A->I	0.3077	6.98891e-08	1.77395e-07	ENSG00000162542	TMCO4	protein_coding	intron
1	21101899	-	T	31	0,0,0,31	TT	1	130	0,27,0,103	A->I	0.2077	4.44089e-15	2.29778e-14	ENSG00000127483	HP1BP3	protein_coding	intron
1	21101903	-	T	32	1,0,0,31	TT	1	132	0,98,0,34	A->I	0.7424	3.61169e-214	2.92801e-212	ENSG00000127483	HP1BP3	protein_coding	intron
1	40970487	-	T	47	0,0,1,46	TT	1	4	0,3,0,1	A->I	0.75	1.26191e-07	3.09492e-07	ENSG00000238287	RP11-656D10.3	antisense	intron
1	40971950	-	T	49	0,0,1,48	TT	1	5	0,4,0,1	A->I	0.8	4.98735e-10	1.63972e-09	ENSG00000238287	RP11-656D10.3	antisense	intron
1	41630462	-	T	37	0,0,1,36	TT	1	29	0,6,0,23	A->I	0.2069	4.46291e-10	1.49161e-09	ENSG00000010803	SCMH1	protein_coding	intron
1	41630491	-	T	28	0,0,0,28	TT	1	29	0,3,0,26	A->I	0.1034	0.00010864	0.00016068	ENSG00000010803	SCMH1	protein_coding	intron
1	41630538	-	T	48	0,0,0,48	TT	1	31	0,5,0,26	A->I	0.1613	5.01712e-08	1.2792e-07	ENSG00000010803	SCMH1	protein_coding	intron
1	41630542	-	T	46	0,0,0,46	TT	1	29	0,3,0,26	A->I	0.1034	0.00010864	0.00016068	ENSG00000010803	SCMH1	protein_coding	intron
1	41630545	-	T	46	0,0,0,46	TT	1	31	0,7,0,24	A->I	0.2258	7.78178e-12	3.11793e-11	ENSG00000010803	SCMH1	protein_coding	intron
1	41630546	-	T	46	0,0,0,46	TT	1	31	0,5,0,26	A->I	0.1613	5.01712e-08	1.2792e-07	ENSG00000010803	SCMH1	protein_coding	intron
1	41630615	-	T	30	0,0,0,30	TT	1	41	0,13,0,28	A->I	0.3171	1.44329e-15	8.21471e-15	ENSG00000010803	SCMH1	protein_coding	intron
1	41630666	-	T	29	0,0,0,29	TT	1	56	0,8,0,48	A->I	0.1429	1.24127e-11	4.94456e-11	ENSG00000010803	SCMH1	protein_coding	intron
1	41630670	-	T	28	0,0,0,28	TT	1	55	0,7,0,48	A->I	0.1273	5.61878e-10	1.84581e-09	ENSG00000010803	SCMH1	protein_coding	intron
1	41630983	-	T	39	0,0,0,39	TT	1	29	0,3,0,26	A->I	0.1034	0.00010864	0.00016068	ENSG00000010803	SCMH1	protein_coding	intron
1	41630991	-	T	42	0,0,0,42	TT	1	27	0,4,0,23	A->I	0.1481	1.65579e-06	3.72746e-06	ENSG00000010803	SCMH1	protein_coding	intron
1	41631060	-	T	32	0,0,0,32	TT	1	25	0,5,0,20	A->I	0.2	1.59381e-08	4.80886e-08	ENSG00000010803	SCMH1	protein_coding	intron
1	41631061	-	T	27	0,0,0,27	TT	1	26	0,5,0,21	A->I	0.1923	1.9681e-08	5.93316e-08	ENSG00000010803	SCMH1	protein_coding	intron
1	41631373	-	T	29	0,0,0,29	TT	1	38	0,8,0,30	A->I	0.2105	4.50751e-13	1.91342e-12	ENSG00000010803	SCMH1	protein_coding	intron
1	41631375	-	T	28	0,0,0,28	TT	1	40	0,6,0,34	A->I	0.15	3.50032e-09	1.09471e-08	ENSG00000010803	SCMH1	protein_coding	intron
1	41631545	-	T	48	0,0,0,48	TT	1	30	0,3,0,27	A->I	0.1	0.00012043	0.00017784	ENSG00000010803	SCMH1	protein_coding	intron
1	41632089	-	T	31	0,1,0,30	TT	1	32	0,4,0,28	A->I	0.125	3.35013e-06	7.36896e-06	ENSG00000010803	SCMH1	protein_coding	intron
1	41632366	-	T	38	0,0,0,38	TT	1	30	0,5,0,25	A->I	0.1667	4.219e-08	1.07971e-07	ENSG00000010803	SCMH1	protein_coding	intron
1	41632367	-	T	38	0,0,0,38	TT	1	30	0,4,0,26	A->I	0.1333	2.56605e-06	5.70105e-06	ENSG00000010803	SCMH1	protein_coding	intron
1	41637930	-	T	27	0,0,0,27	TT	1	18	0,6,0,12	A->I	0.3333	1.79698e-11	7.06144e-11	ENSG00000010803	SCMH1	protein_coding	intron
1	41637943	-	T	27	0,0,0,27	TT	1	21	0,3,0,18	A->I	0.1429	4.03009e-05	6.45943e-05	ENSG00000010803	SCMH1	protein_coding	intron
1	41638212	-	T	23	0,0,0,23	TT	1	23	0,3,0,20	A->I	0.1304	5.34103e-05	8.53221e-05	ENSG00000010803	SCMH1	protein_coding	intron
1	41638340	-	T	27	0,0,0,27	TT	1	32	0,9,0,23	A->I	0.2812	1.77636e-15	9.88547e-15	ENSG00000010803	SCMH1	protein_coding	intron
1	41638458	-	T	36	0,0,0,36	TT	1	29	0,4,0,25	A->I	0.1379	2.22954e-06	4.95579e-06	ENSG00000010803	SCMH1	protein_coding	intron
1	41638461	-	T	34	0,0,0,34	TT	1	29	0,5,0,24	A->I	0.1724	3.52511e-08	9.02779e-08	ENSG00000010803	SCMH1	protein_coding	intron
1	41638556	-	T	42	0,0,1,41	TT	1	49	0,16,0,33	A->I	0.3265	1.66533e-15	9.33525e-15	ENSG00000010803	SCMH1	protein_coding	intron
1	41639051	-	T	43	0,0,0,43	TT	1	54	0,8,0,46	A->I	0.1481	9.14346e-12	3.65082e-11	ENSG00000010803	SCMH1	protein_coding	intron
1	41639242	-	T	31	0,0,0,31	TT	1	42	0,5,0,37	A->I	0.119	2.44015e-07	5.92966e-07	ENSG00000010803	SCMH1	protein_coding	intron
1	41639353	-	T	34	0,0,0,34	TT	1	38	0,7,0,31	A->I	0.1842	3.66273e-11	1.43355e-10	ENSG00000010803	SCMH1	protein_coding	intron
1	41639359	-	T	37	0,0,0,37	TT	1	35	0,5,0,30	A->I	0.1429	9.48527e-08	2.40437e-07	ENSG00000010803	SCMH1	protein_coding	intron
1	41639722	-	T	29	0,0,0,29	TT	1	39	0,5,0,34	A->I	0.1282	1.66466e-07	4.06723e-07	ENSG00000010803	SCMH1	protein_coding	intron
1	41639846	-	T	35	0,0,0,35	TT	1	16	0,3,0,13	A->I	0.1875	1.7171e-05	2.95377e-05	ENSG00000010803	SCMH1	protein_coding	intron
1	41639854	-	T	34	0,1,0,33	TT	1	17	0,6,0,11	A->I	0.3529	1.20125e-11	4.78572e-11	ENSG00000010803	SCMH1	protein_coding	intron
1	41695623	-	T	40	0,0,1,39	TT	1	13	0,6,0,7	A->I	0.4615	1.68421e-12	7.00382e-12	ENSG00000010803	SCMH1	protein_coding	intron
1	41695703	-	T	39	0,0,0,39	TT	1	9	0,4,0,5	A->I	0.4444	1.24415e-08	3.76299e-08	ENSG00000010803	SCMH1	protein_coding	intron
1	41695719	-	T	42	0,0,0,42	TT	1	10	0,3,0,7	A->I	0.3	3.73221e-06	8.14939e-06	ENSG00000010803	SCMH1	protein_coding	intron
1	41695776	-	T	61	0,0,0,61	TT	1	14	0,3,0,11	A->I	0.2143	1.12142e-05	1.94097e-05	ENSG00000010803	SCMH1	protein_coding	intron
1	42453448	-	T	40	0,0,0,40	TT	1	7	0,4,0,3	A->I	0.5714	3.47351e-09	1.08643e-08	ENSG00000127124	HIVEP3	protein_coding	intron
1	47116105	-	T	42	0,0,0,42	TT	1	13	0,5,0,8	A->I	0.3846	3.98487e-10	1.33239e-09	ENSG00000123472	ATPAF1	protein_coding	intron
1	47116117	-	T	42	0,0,0,42	TT	1	11	0,6,0,5	A->I	0.5455	4.55773e-13	1.9231e-12	ENSG00000123472	ATPAF1	protein_coding	intron
1	47116262	-	T	43	0,0,0,43	TT	1	7	0,3,0,4	A->I	0.4286	1.09634e-06	2.47946e-06	ENSG00000123472	ATPAF1	protein_coding	intron
1	51237931	-	T	54	0,0,0,54	TT	1	8	0,4,0,4	A->I	0.5	6.92944e-09	2.12292e-08	ENSG00000185104	FAF1	protein_coding	intron
1	54321468	-	C	70	0,69,0,1	CC	1	29	3,26,0,0	G->U	0.1034	0.00010864	0.00016068	ENSG00000058799	YIPF1	protein_coding	intron
1	56576431	-	T	27	0,0,0,27	TT	1	3	0,3,0,0	A->I	1	3.16228e-08	8.14643e-08	intergenic	intergenic	intergenic	intergenic
1	56698951	-	T	50	0,0,0,50	TT	1	6	0,3,0,3	A->I	0.5	6.27967e-07	1.44935e-06	intergenic	intergenic	intergenic	intergenic
1	64056013	-	T	36	0,0,0,36	TT	1	40	0,10,0,30	A->I	0.25	1.44329e-15	8.21471e-15	ENSG00000142856	ITGB3BP	protein_coding	intron
1	64056048	-	T	30	0,0,0,30	TT	1	30	0,3,0,27	A->I	0.1	0.00012043	0.00017784	ENSG00000142856	ITGB3BP	protein_coding	intron
1	64056085	-	T	35	0,0,1,34	TT	1	34	0,17,0,17	A->I	0.5	1.11022e-15	6.58864e-15	ENSG00000142856	ITGB3BP	protein_coding	intron
1	64056089	-	T	32	1,0,0,31	TT	1	37	0,9,0,28	A->I	0.2432	4.88498e-15	2.51667e-14	ENSG00000142856	ITGB3BP	protein_coding	intron
1	64056412	-	T	28	0,0,0,28	TT	1	33	0,5,0,28	A->I	0.1515	6.97123e-08	1.7749e-07	ENSG00000142856	ITGB3BP	protein_coding	intron
1	64056426	-	T	18	0,0,0,18	TT	1	32	0,6,0,26	A->I	0.1875	8.4449e-10	2.76044e-09	ENSG00000142856	ITGB3BP	protein_coding	intron
1	64056428	-	T	23	0,0,0,23	TT	1	33	0,8,0,25	A->I	0.2424	1.30562e-13	6.20796e-13	ENSG00000142856	ITGB3BP	protein_coding	intron
1	64056458	-	T	36	0,0,0,36	TT	1	26	0,4,0,22	A->I	0.1538	1.41406e-06	3.1875e-06	ENSG00000142856	ITGB3BP	protein_coding	intron
1	64056461	-	T	42	0,0,0,42	TT	1	27	0,4,0,23	A->I	0.1481	1.65579e-06	3.72746e-06	ENSG00000142856	ITGB3BP	protein_coding	intron
1	64056473	-	T	36	0,0,0,36	TT	1	29	0,22,0,7	A->I	0.7586	1.52803e-49	2.94525e-48	ENSG00000142856	ITGB3BP	protein_coding	intron
1	64056476	-	T	39	0,0,0,39	TT	1	30	0,3,0,27	A->I	0.1	0.00012043	0.00017784	ENSG00000142856	ITGB3BP	protein_coding	intron
1	64056493	-	T	31	0,0,0,31	TT	1	33	0,6,0,27	A->I	0.1818	1.02936e-09	3.3515e-09	ENSG00000142856	ITGB3BP	protein_coding	intron
1	67388959	-	T	54	0,0,0,54	TT	1	3	0,3,0,0	A->I	1	3.16228e-08	8.14643e-08	ENSG00000152763	WDR78	protein_coding	intron
1	85412419	-	T	36	0,0,0,36	TT	1	60	0,17,0,43	A->I	0.2833	1.88738e-15	1.04492e-14	ENSG00000153898	MCOLN2	protein_coding	intron
1	86844287	-	T	36	0,0,0,36	TT	1	3	0,3,0,0	A->I	1	3.16228e-08	8.14643e-08	ENSG00000122417	ODF2L	protein_coding	intron
1	86844902	-	T	24	0,0,0,24	TT	1	12	0,3,0,9	A->I	0.25	6.81e-06	1.46683e-05	ENSG00000122417	ODF2L	protein_coding	intron
1	90731407	-	T	43	1,0,0,42	TT	1	4	0,3,0,1	A->I	0.75	1.26191e-07	3.09492e-07	intergenic	intergenic	intergenic	intergenic
1	90833641	-	T	36	0,0,0,36	TT	1	4	0,3,0,1	A->I	0.75	1.26191e-07	3.09492e-07	intergenic	intergenic	intergenic	intergenic
1	91449904	-	T	35	0,0,0,35	TT	1	6	0,4,0,2	A->I	0.6667	1.49242e-09	4.76446e-09	ENSG00000122482	ZNF644	protein_coding	intron
1	91455375	-	T	44	0,0,0,44	TT	1	20	0,3,0,17	A->I	0.15	3.46255e-05	5.56055e-05	ENSG00000122482	ZNF644	protein_coding	intron
1	93729423	-	T	41	0,0,0,41	TT	1	5	0,3,0,2	A->I	0.6	3.1473e-07	7.44834e-07	ENSG00000223745	RP4-717I23.3	processed_transcript	intron
1	97631457	-	T	34	0,0,0,34	TT	1	6	0,4,0,2	A->I	0.6667	1.49242e-09	4.76446e-09	ENSG00000188641	DPYD	protein_coding	intron
1	101349065	-	T	45	0,0,0,45	TT	1	26	0,3,0,23	A->I	0.1154	7.78568e-05	0.000119	ENSG00000162694	EXTL2	protein_coding	intron
1	101354052	-	T	47	0,0,0,47	TT	1	47	0,12,0,35	A->I	0.2553	1.44329e-15	8.21471e-15	ENSG00000162694	EXTL2	protein_coding	exon
1	101766945	-	T	45	1,0,2,42	TT	1	14	0,0,3,11	A->C	0.2143	1.12142e-05	1.94097e-05	intergenic	intergenic	intergenic	intergenic
1	149818489	-	T	15	0,0,0,15	TT	1	15	0,3,0,12	A->I	0.2	1.39845e-05	2.41232e-05	ENSG00000261716	RP11-196G18.22	sense_overlapping	exon
1	149818508	-	T	32	0,0,0,32	TT	1	16	0,7,0,9	A->I	0.4375	3.58602e-14	1.74231e-13	ENSG00000261716	RP11-196G18.22	sense_overlapping	exon
1	149819554	-	T	37	0,0,0,37	TT	1	37	0,17,0,20	A->I	0.4595	1.33227e-15	7.65437e-15	ENSG00000261716	RP11-196G18.22	sense_overlapping	exon
1	154889263	-	T	30	0,0,0,30	TT	1	4	0,3,0,1	A->I	0.75	1.26191e-07	3.09492e-07	intergenic	intergenic	intergenic	intergenic
1	157482469	-	T	49	1,0,0,48	TT	1	5	0,5,0,0	A->I	1	3.16228e-13	1.34539e-12	intergenic	intergenic	intergenic	intergenic
1	160674125	-	T	36	0,0,0,36	TT	1	9	0,3,0,6	A->I	0.3333	2.61875e-06	5.77202e-06	ENSG00000117091	CD48	protein_coding	intron
1	163280897	-	T	44	0,0,0,44	TT	1	6	0,3,0,3	A->I	0.5	6.27967e-07	1.44935e-06	ENSG00000232995,ENSG00000143248	RP11-267N12.3,RGS5	antisense,protein_coding	intron,intron
1	163281953	-	T	31	0,0,0,31	TT	1	6	0,3,0,3	A->I	0.5	6.27967e-07	1.44935e-06	ENSG00000232995,ENSG00000143248	RP11-267N12.3,RGS5	antisense,protein_coding	intron,intron
1	163282151	-	T	30	0,0,0,30	TT	1	9	0,3,0,6	A->I	0.3333	2.61875e-06	5.77202e-06	ENSG00000232995,ENSG00000143248	RP11-267N12.3,RGS5	antisense,protein_coding	intron,intron
1	166458327	-	T	28	0,0,0,28	TT	1	3	0,3,0,0	A->I	1	3.16228e-08	8.14643e-08	ENSG00000234142	RP11-276E17.2	lincRNA	intron
1	173421190	-	T	24	0,0,0,24	TT	1	4	0,3,0,1	A->I	0.75	1.26191e-07	3.09492e-07	ENSG00000203739	RP11-296O14.3	antisense	intron
1	173437753	-	T	57	0,0,1,56	TT	1	6	0,5,0,1	A->I	0.8333	1.89237e-12	7.77328e-12	intergenic	intergenic	intergenic	intergenic
1	192528660	-	T	36	0,0,0,36	TT	1	22	0,3,0,19	A->I	0.1364	4.65538e-05	7.44796e-05	ENSG00000232498	RP5-1011O1.2	antisense	intron
1	192528690	-	T	54	0,0,0,54	TT	1	14	0,6,0,8	A->I	0.4286	2.93898e-12	1.19931e-11	ENSG00000232498	RP5-1011O1.2	antisense	intron
1	197067849	-	T	39	0,0,0,39	TT	1	7	0,3,0,4	A->I	0.4286	1.09634e-06	2.47946e-06	ENSG00000066279	ASPM	protein_coding	intron
1	207079170	-	T	46	0,0,0,46	TT	1	32	0,6,0,26	A->I	0.1875	8.4449e-10	2.76044e-09	ENSG00000162894	FAIM3	protein_coding	intron
1	207080344	-	T	28	0,0,1,27	TT	1	13	0,8,0,5	A->I	0.6154	1.26901e-17	9.18278e-17	ENSG00000162894	FAIM3	protein_coding	intron
1	207080347	-	T	21	0,0,0,21	TT	1	14	0,3,0,11	A->I	0.2143	1.12142e-05	1.94097e-05	ENSG00000162894	FAIM3	protein_coding	intron
1	220378407	-	T	49	0,0,0,49	TT	1	5	0,4,0,1	A->I	0.8	4.98735e-10	1.63972e-09	ENSG00000118873	RAB3GAP2	protein_coding	intron
1	220437025	-	T	51	0,0,0,51	TT	1	6	0,4,0,2	A->I	0.6667	1.49242e-09	4.76446e-09	ENSG00000118873	RAB3GAP2	protein_coding	intron
1	223306586	-	T	44	0,0,0,44	TT	1	17	0,14,0,3	A->I	0.8235	6.73997e-33	8.7549e-32	ENSG00000187554	TLR5	protein_coding	intron
1	223306633	-	T	46	1,0,0,45	TT	1	8	0,4,0,4	A->I	0.5	6.92944e-09	2.12292e-08	ENSG00000187554	TLR5	protein_coding	intron
1	229688534	-	T	54	0,0,0,54	TT	1	8	0,6,0,2	A->I	0.75	2.78484e-14	1.36021e-13	ENSG00000135776	ABCB10	protein_coding	intron
1	229688535	-	T	45	0,0,0,45	TT	1	8	0,7,0,1	A->I	0.875	2.52282e-17	1.81537e-16	ENSG00000135776	ABCB10	protein_coding	intron
1	236431197	-	T	44	0,1,2,41	TT	1	17	0,3,0,14	A->I	0.1765	2.08011e-05	3.5672e-05	ENSG00000086619	ERO1LB	protein_coding	intron
1	244588241	-	G	45	0,0,45,0	GG	1	21	4,0,17,0	C->U	0.1905	5.73296e-07	1.34894e-06	ENSG00000035687	ADSS	protein_coding	intron
1	247477072	-	T	39	0,0,0,39	TT	1	42	0,5,0,37	A->I	0.119	2.44015e-07	5.92966e-07	ENSG00000162714	ZNF496	protein_coding	exon
1	248627797	-	T	93	0,0,0,93	TT	1	42	0,6,0,36	A->I	0.1429	4.75792e-09	1.48084e-08	intergenic	intergenic	intergenic	intergenic
1	248628110	-	T	75	0,0,0,75	TT	1	32	0,5,0,27	A->I	0.1562	5.93058e-08	1.5109e-07	intergenic	intergenic	intergenic	intergenic
1	248628126	-	T	57	0,0,0,57	TT	1	35	0,4,0,31	A->I	0.1143	4.84118e-06	1.05459e-05	intergenic	intergenic	intergenic	intergenic
1	248628163	-	T	61	0,2,0,59	TT	1	28	0,4,0,24	A->I	0.1429	1.92688e-06	4.28866e-06	intergenic	intergenic	intergenic	intergenic
1	248630753	-	T	94	1,0,0,93	TT	1	49	0,16,0,33	A->I	0.3265	1.66533e-15	9.33525e-15	intergenic	intergenic	intergenic	intergenic
1	248630760	-	T	89	0,0,0,89	TT	1	51	0,19,0,32	A->I	0.3725	1.55431e-15	8.80313e-15	intergenic	intergenic	intergenic	intergenic
1	248630880	-	T	83	0,0,0,83	TT	1	34	0,6,0,28	A->I	0.1765	1.24656e-09	4.05539e-09	intergenic	intergenic	intergenic	intergenic
1	248630946	-	T	89	1,0,0,88	TT	1	22	0,8,0,14	A->I	0.3636	3.88578e-15	2.02616e-14	intergenic	intergenic	intergenic	intergenic
1	248689524	-	T	34	0,0,0,34	TT	1	49	0,15,0,34	A->I	0.3061	1.66533e-15	9.33525e-15	intergenic	intergenic	intergenic	intergenic
1	248689544	-	T	40	0,0,0,40	TT	1	44	0,9,0,35	A->I	0.2045	2.16493e-14	1.06696e-13	intergenic	intergenic	intergenic	intergenic
1	248689546	-	T	41	0,0,0,41	TT	1	45	0,7,0,38	A->I	0.1556	1.29174e-10	4.41098e-10	intergenic	intergenic	intergenic	intergenic
1	248690648	-	T	59	1,0,0,58	TT	1	51	0,9,0,42	A->I	0.1765	8.69305e-14	4.15479e-13	intergenic	intergenic	intergenic	intergenic
1	248690687	-	T	48	2,0,0,46	TT	1	37	0,5,0,32	A->I	0.1351	1.26694e-07	3.10537e-07	intergenic	intergenic	intergenic	intergenic
1	248690697	-	T	45	0,0,1,44	TT	1	28	0,8,0,20	A->I	0.2857	3.04201e-14	1.48403e-13	intergenic	intergenic	intergenic	intergenic
1	248690700	-	T	44	0,1,0,43	TT	1	28	0,6,0,22	A->I	0.2143	3.54916e-10	1.19264e-09	intergenic	intergenic	intergenic	intergenic
2	7295788	+	A	45	45,0,0,0	AA	1	6	2,0,4,0	A->I	0.6667	1.49242e-09	4.61828e-09	intergenic	intergenic	intergenic	intergenic
2	10301726	+	A	53	51,1,1,0	AA	1	40	34,0,6,0	A->I	0.15	3.50032e-09	1.05993e-08	ENSG00000163009	C2orf48	protein_coding	intron
2	10353817	+	A	25	23,1,1,0	AA	1	4	1,0,3,0	A->I	0.75	1.26191e-07	2.9697e-07	intergenic	intergenic	intergenic	intergenic
2	11611006	+	A	42	42,0,0,0	AA	1	5	2,0,3,0	A->I	0.6	3.1473e-07	7.13146e-07	intergenic	intergenic	intergenic	intergenic
2	12227370	+	A	50	50,0,0,0	AA	1	16	11,0,5,0	A->I	0.3125	1.34178e-09	4.24017e-09	ENSG00000224184	AC096559.1	lincRNA	intron
2	12227382	+	A	53	52,1,0,0	AA	1	15	11,0,4,0	A->I	0.2667	1.32751e-07	3.1163e-07	ENSG00000224184	AC096559.1	lincRNA	intron
2	12364812	+	A	52	52,0,0,0	AA	1	6	2,0,4,0	A->I	0.6667	1.49242e-09	4.61828e-09	ENSG00000224184	AC096559.1	lincRNA	intron
2	12365579	+	A	37	37,0,0,0	AA	1	4	0,0,4,0	A->I	1	1e-10	3.34655e-10	ENSG00000224184	AC096559.1	lincRNA	intron
2	12366173	+	A	47	47,0,0,0	AA	1	11	8,0,3,0	A->I	0.2727	5.11963e-06	1.0652e-05	ENSG00000224184	AC096559.1	lincRNA	intron
2	12366188	+	A	42	42,0,0,0	AA	1	10	3,0,7,0	A->I	0.7	3.76332e-16	2.60446e-15	ENSG00000224184	AC096559.1	lincRNA	intron
2	12366189	+	A	54	54,0,0,0	AA	1	10	5,0,5,0	A->I	0.5	7.86454e-11	2.95979e-10	ENSG00000224184	AC096559.1	lincRNA	intron
2	12366340	+	A	26	25,0,0,1	AA	1	9	3,0,6,0	A->I	0.6667	8.33188e-14	3.92883e-13	ENSG00000224184	AC096559.1	lincRNA	intron
2	28250578	+	A	45	45,0,0,0	AA	1	5	1,0,4,0	A->I	0.8	4.98735e-10	1.59381e-09	ENSG00000158019	BRE	protein_coding	intron
2	33938072	+	A	51	51,0,0,0	AA	1	10	7,0,3,0	A->I	0.3	3.73221e-06	7.81711e-06	ENSG00000203386	AC009499.1	lincRNA	intron
2	33938111	+	A	39	39,0,0,0	AA	1	7	4,0,3,0	A->I	0.4286	1.09634e-06	2.36723e-06	ENSG00000203386	AC009499.1	lincRNA	intron
2	33938117	+	A	42	42,0,0,0	AA	1	7	4,0,3,0	A->I	0.4286	1.09634e-06	2.36723e-06	ENSG00000203386	AC009499.1	lincRNA	intron
2	33938760	+	A	36	36,0,0,0	AA	1	5	1,0,4,0	A->I	0.8	4.98735e-10	1.59381e-09	ENSG00000203386	AC009499.1	lincRNA	intron
2	33938764	+	A	33	33,0,0,0	AA	1	5	0,0,5,0	A->I	1	3.16228e-13	1.32782e-12	ENSG00000203386	AC009499.1	lincRNA	intron
2	34081329	+	A	32	31,0,1,0	AA	1	6	1,0,5,0	A->I	0.8333	1.89237e-12	7.67775e-12	ENSG00000203386	AC009499.1	lincRNA	intron
2	34311831	+	A	26	26,0,0,0	AA	1	8	5,0,3,0	A->I	0.375	1.74998e-06	3.73033e-06	ENSG00000203386	AC009499.1	lincRNA	intron
2	34677861	+	A	34	34,0,0,0	AA	1	4	0,0,4,0	A->I	1	1e-10	3.34655e-10	ENSG00000226785	AC073218.1	lincRNA	intron
2	37861105	+	A	33	33,0,0,0	AA	1	4	1,0,3,0	A->I	0.75	1.26191e-07	2.9697e-07	ENSG00000236213	AC006369.2	antisense	intron
2	43060030	+	A	46	46,0,0,0	AA	1	10	4,0,6,0	A->I	0.6	2.07733e-13	9.64444e-13	intergenic	intergenic	intergenic	intergenic
2	43060034	+	A	47	47,0,0,0	AA	1	10	7,0,3,0	A->I	0.3	3.73221e-06	7.81711e-06	intergenic	intergenic	intergenic	intergenic
2	46788227	+	A	16	15,1,0,0	AA	0.9999	5	2,0,3,0	A->I	0.6	3.1473e-07	7.13146e-07	ENSG00000119729	RHOQ	protein_coding	intron
2	47185134	+	A	56	56,0,0,0	AA	1	12	9,0,3,0	A->I	0.25	6.81e-06	1.40808e-05	ENSG00000068724	TTC7A	protein_coding	intron
2	57874973	+	A	34	33,0,0,1	AA	1	3	0,0,3,0	A->I	1	3.16228e-08	7.83648e-08	intergenic	intergenic	intergenic	intergenic
2	57876026	+	A	51	51,0,0,0	AA	1	10	7,0,3,0	A->I	0.3	3.73221e-06	7.81711e-06	intergenic	intergenic	intergenic	intergenic
2	61161112	+	A	30	30,0,0,0	AA	1	28	25,0,3,0	A->I	0.1071	9.76365e-05	0.00014011	intergenic	intergenic	intergenic	intergenic
2	61161149	+	A	24	23,0,0,1	AA	1	26	20,0,6,0	A->I	0.2308	2.18072e-10	7.22342e-10	intergenic	intergenic	intergenic	intergenic
2	64467239	+	A	36	36,0,0,0	AA	1	9	3,0,6,0	A->I	0.6667	8.33188e-14	3.92883e-13	ENSG00000225889	AC074289.1	antisense	intron
2	64475850	+	A	47	47,0,0,0	AA	1	6	2,0,4,0	A->I	0.6667	1.49242e-09	4.61828e-09	ENSG00000225889	AC074289.1	antisense	intron
2	70133492	+	A	40	40,0,0,0	AA	1	28	23,0,5,0	A->I	0.1786	2.92503e-08	8.48856e-08	ENSG00000059728	MXD1	protein_coding	intron
2	70140322	+	G	36	0,0,36,0	GG	1	26	0,0,23,3	G->U	0.1154	7.78568e-05	0.0001119	ENSG00000059728	MXD1	protein_coding	intron
2	71606909	+	A	31	30,0,1,0	AA	1	18	6,0,12,0	A->I	0.6667	1.82412e-26	2.05184e-25	ENSG00000075292	ZNF638	protein_coding	exon
2	74080092	+	A	27	26,0,1,0	AA	1	4	1,0,3,0	A->I	0.75	1.26191e-07	2.9697e-07	ENSG00000124356	STAMBP	protein_coding	intron
2	74314003	+	A	42	42,0,0,0	AA	1	9	6,0,3,0	A->I	0.3333	2.61875e-06	5.52938e-06	ENSG00000187605	TET3	protein_coding	intron
2	75893968	+	A	35	34,1,0,0	AA	1	8	5,0,3,0	A->I	0.375	1.74998e-06	3.73033e-06	ENSG00000115364	MRPL19	protein_coding	intron
2	75894076	+	A	40	40,0,0,0	AA	1	19	16,0,3,0	A->I	0.1579	2.95015e-05	4.75002e-05	ENSG00000115364	MRPL19	protein_coding	intron
2	75894091	+	A	39	39,0,0,0	AA	1	21	16,0,5,0	A->I	0.2381	6.16904e-09	1.86033e-08	ENSG00000115364	MRPL19	protein_coding	intron
2	75894097	+	A	41	41,0,0,0	AA	1	21	18,0,3,0	A->I	0.1429	4.03009e-05	6.07968e-05	ENSG00000115364	MRPL19	protein_coding	intron
2	75894144	+	A	47	47,0,0,0	AA	1	13	8,0,5,0	A->I	0.3846	3.98487e-10	1.3031e-09	ENSG00000115364	MRPL19	protein_coding	intron
2	75894155	+	A	43	43,0,0,0	AA	1	13	10,0,3,0	A->I	0.2308	8.83204e-06	1.81768e-05	ENSG00000115364	MRPL19	protein_coding	intron
2	75894215	+	A	39	39,0,0,0	AA	1	18	15,0,3,0	A->I	0.1667	2.49023e-05	4.01681e-05	ENSG00000115364	MRPL19	protein_coding	intron
2	75894229	+	A	41	41,0,0,0	AA	1	15	12,0,3,0	A->I	0.2	1.39845e-05	2.27054e-05	ENSG00000115364	MRPL19	protein_coding	intron
2	75894273	+	A	29	29,0,0,0	AA	1	26	22,0,4,0	A->I	0.1538	1.41406e-06	3.04874e-06	ENSG00000115364	MRPL19	protein_coding	intron
2	75894274	+	A	26	26,0,0,0	AA	1	24	17,0,7,0	A->I	0.2917	1.04483e-12	4.31584e-12	ENSG00000115364	MRPL19	protein_coding	intron
2	75894331	+	A	40	39,0,1,0	AA	1	25	16,0,9,0	A->I	0.36	9.99201e-16	6.43631e-15	ENSG00000115364	MRPL19	protein_coding	intron
2	75894338	+	A	44	43,0,0,1	AA	1	29	19,0,10,0	A->I	0.3448	8.88178e-16	5.80306e-15	ENSG00000115364	MRPL19	protein_coding	intron
2	75894362	+	A	31	31,0,0,0	AA	1	34	24,0,10,0	A->I	0.2941	1.11022e-15	6.37418e-15	ENSG00000115364	MRPL19	protein_coding	intron
2	75894365	+	A	28	28,0,0,0	AA	1	33	29,0,4,0	A->I	0.1212	3.8026e-06	7.9617e-06	ENSG00000115364	MRPL19	protein_coding	intron
2	75895085	+	A	35	35,0,0,0	AA	1	37	33,0,4,0	A->I	0.1081	6.07574e-06	1.2627e-05	ENSG00000115364	MRPL19	protein_coding	intron
2	75895106	+	A	35	35,0,0,0	AA	1	35	25,0,10,0	A->I	0.2857	1.22125e-15	6.9151e-15	ENSG00000115364	MRPL19	protein_coding	intron
2	75895123	+	A	36	36,0,0,0	AA	1	29	25,0,4,0	A->I	0.1379	2.22954e-06	4.74565e-06	ENSG00000115364	MRPL19	protein_coding	intron
2	75895174	+	A	27	26,0,0,1	AA	1	14	5,0,9,0	A->I	0.6429	6.24131e-20	5.13725e-19	ENSG00000115364	MRPL19	protein_coding	intron
2	75895175	+	A	32	31,0,1,0	AA	1	14	11,0,3,0	A->I	0.2143	1.12142e-05	1.82571e-05	ENSG00000115364	MRPL19	protein_coding	intron
2	75895182	+	A	38	37,0,0,1	AA	1	14	2,0,12,0	A->I	0.8571	9.04695e-29	1.10902e-27	ENSG00000115364	MRPL19	protein_coding	intron
2	75895233	+	A	52	51,0,0,1	AA	1	11	6,0,5,0	A->I	0.4545	1.43803e-10	4.77415e-10	ENSG00000115364	MRPL19	protein_coding	intron
2	75895394	+	A	23	23,0,0,0	AA	1	30	25,0,5,0	A->I	0.1667	4.219e-08	1.03908e-07	ENSG00000115364	MRPL19	protein_coding	intron
2	75895395	+	A	26	26,0,0,0	AA	1	30	22,0,8,0	A->I	0.2667	5.58442e-14	2.66861e-13	ENSG00000115364	MRPL19	protein_coding	intron
2	75895444	+	A	44	44,0,0,0	AA	1	26	18,0,8,0	A->I	0.3077	1.55431e-14	7.59782e-14	ENSG00000115364	MRPL19	protein_coding	intron
2	75895463	+	A	53	53,0,0,0	AA	1	21	18,0,3,0	A->I	0.1429	4.03009e-05	6.07968e-05	ENSG00000115364	MRPL19	protein_coding	intron
2	75895464	+	A	52	52,0,0,0	AA	1	22	19,0,3,0	A->I	0.1364	4.65538e-05	7.01537e-05	ENSG00000115364	MRPL19	protein_coding	intron
2	75895606	+	A	25	25,0,0,0	AA	1	25	18,0,7,0	A->I	0.28	1.44706e-12	5.96889e-12	ENSG00000115364	MRPL19	protein_coding	intron
2	75895623	+	A	27	27,0,0,0	AA	1	29	21,0,8,0	A->I	0.2759	4.14113e-14	1.98053e-13	ENSG00000115364	MRPL19	protein_coding	intron
2	75895637	+	A	40	40,0,0,0	AA	1	31	20,0,11,0	A->I	0.3548	1.11022e-15	6.37418e-15	ENSG00000115364	MRPL19	protein_coding	intron
2	85274515	+	A	40	40,0,0,0	AA	1	9	6,0,3,0	A->I	0.3333	2.61875e-06	5.52938e-06	ENSG00000176407	KCMF1	protein_coding	intron
2	85274958	+	A	41	40,1,0,0	AA	1	15	12,0,3,0	A->I	0.2	1.39845e-05	2.27054e-05	ENSG00000176407	KCMF1	protein_coding	intron
2	89017078	+	A	44	44,0,0,0	AA	1	5	0,0,5,0	A->I	1	3.16228e-13	1.32782e-12	ENSG00000153574	RPIA	protein_coding	intron
2	95891030	+	A	32	32,0,0,0	AA	1	6	2,0,4,0	A->I	0.6667	1.49242e-09	4.61828e-09	intergenic	intergenic	intergenic	intergenic
2	95891077	+	A	40	40,0,0,0	AA	1	9	5,0,4,0	A->I	0.4444	1.24415e-08	3.65597e-08	intergenic	intergenic	intergenic	intergenic
2	95891078	+	A	40	40,0,0,0	AA	1	9	3,0,6,0	A->I	0.6667	8.33188e-14	3.92883e-13	intergenic	intergenic	intergenic	intergenic
2	95891092	+	A	47	47,0,0,0	AA	1	9	6,0,3,0	A->I	0.3333	2.61875e-06	5.52938e-06	intergenic	intergenic	intergenic	intergenic
2	95891141	+	A	46	44,0,2,0	AA	1	5	2,0,3,0	A->I	0.6	3.1473e-07	7.13146e-07	intergenic	intergenic	intergenic	intergenic
2	97937664	+	A	56	56,0,0,0	AA	1	25	12,0,13,0	A->I	0.52	1.58746e-26	1.79116e-25	intergenic	intergenic	intergenic	intergenic
2	97937665	+	A	54	54,0,0,0	AA	1	26	12,0,14,0	A->I	0.5385	9.32117e-29	1.14168e-27	intergenic	intergenic	intergenic	intergenic
2	97937688	+	A	54	53,1,0,0	AA	1	20	16,0,4,0	A->I	0.2	4.65272e-07	1.05019e-06	intergenic	intergenic	intergenic	intergenic
2	97938386	+	A	71	71,0,0,0	AA	1	68	56,0,12,0	A->I	0.1765	2.10942e-15	1.13252e-14	intergenic	intergenic	intergenic	intergenic
2	98281091	+	A	23	23,0,0,0	AA	1	15	10,0,5,0	A->I	0.3333	9.2491e-10	2.93265e-09	ENSG00000228486	LINC01125	antisense	intron
2	98281093	+	A	26	26,0,0,0	AA	1	15	10,0,5,0	A->I	0.3333	9.2491e-10	2.93265e-09	ENSG00000228486	LINC01125	antisense	intron
2	98281099	+	A	27	27,0,0,0	AA	1	14	7,0,7,0	A->I	0.5	1.11022e-14	5.44341e-14	ENSG00000228486	LINC01125	antisense	intron
2	98281171	+	A	20	20,0,0,0	AA	1	10	7,0,3,0	A->I	0.3	3.73221e-06	7.81711e-06	ENSG00000228486	LINC01125	antisense	intron
2	99214867	+	A	53	53,0,0,0	AA	1	18	9,0,9,0	A->I	0.5	5.55112e-16	3.82541e-15	intergenic	intergenic	intergenic	intergenic
2	102461930	+	A	55	53,1,0,1	AA	1	14	8,0,6,0	A->I	0.4286	2.93898e-12	1.18599e-11	ENSG00000071054	MAP4K4	protein_coding	intron
2	102461937	+	A	44	42,0,2,0	AA	1	13	7,0,6,0	A->I	0.4615	1.68421e-12	6.9129e-12	ENSG00000071054	MAP4K4	protein_coding	intron
2	102461945	+	A	53	51,1,1,0	AA	1	13	10,0,3,0	A->I	0.2308	8.83204e-06	1.81768e-05	ENSG00000071054	MAP4K4	protein_coding	intron
2	102461951	+	A	49	48,0,1,0	AA	1	12	9,0,3,0	A->I	0.25	6.81e-06	1.40808e-05	ENSG00000071054	MAP4K4	protein_coding	intron
2	102464521	+	A	33	33,0,0,0	AA	1	12	7,0,5,0	A->I	0.4167	2.4587e-10	8.09553e-10	ENSG00000071054	MAP4K4	protein_coding	intron
2	102464530	+	A	39	39,0,0,0	AA	1	13	8,0,5,0	A->I	0.3846	3.98487e-10	1.3031e-09	ENSG00000071054	MAP4K4	protein_coding	intron
2	114025654	+	A	31	30,0,0,1	AA	1	13	9,0,4,0	A->I	0.3077	6.98891e-08	1.7066e-07	ENSG00000189223	PAX8-AS1	processed_transcript	exon
2	123523930	+	A	57	57,0,0,0	AA	1	22	18,0,4,0	A->I	0.1818	6.98925e-07	1.53731e-06	intergenic	intergenic	intergenic	intergenic
2	123526993	+	A	27	27,0,0,0	AA	1	38	34,0,4,0	A->I	0.1053	6.77341e-06	1.40689e-05	intergenic	intergenic	intergenic	intergenic
2	123528470	+	A	39	38,0,0,1	AA	1	13	10,0,3,0	A->I	0.2308	8.83204e-06	1.81768e-05	intergenic	intergenic	intergenic	intergenic
2	123535710	+	A	28	28,0,0,0	AA	1	10	7,0,3,0	A->I	0.3	3.73221e-06	7.81711e-06	intergenic	intergenic	intergenic	intergenic
2	123539757	+	A	48	48,0,0,0	AA	1	18	15,0,3,0	A->I	0.1667	2.49023e-05	4.01681e-05	intergenic	intergenic	intergenic	intergenic
2	123586810	+	A	31	30,1,0,0	AA	1	15	12,0,3,0	A->I	0.2	1.39845e-05	2.27054e-05	intergenic	intergenic	intergenic	intergenic
2	132393580	+	A	32	32,0,0,0	AA	1	5	2,0,3,0	A->I	0.6	3.1473e-07	7.13146e-07	intergenic	intergenic	intergenic	intergenic
2	138548747	+	A	29	29,0,0,0	AA	1	12	9,0,3,0	A->I	0.25	6.81e-06	1.40808e-05	intergenic	intergenic	intergenic	intergenic
2	143806465	+	A	46	45,0,1,0	AA	1	7	4,0,3,0	A->I	0.4286	1.09634e-06	2.36723e-06	intergenic	intergenic	intergenic	intergenic
2	143976915	+	A	49	49,0,0,0	AA	1	16	13,0,3,0	A->I	0.1875	1.7171e-05	2.78063e-05	ENSG00000075884	ARHGAP15	protein_coding	intron
2	144103753	+	A	50	47,0,0,3	AA	1	35	31,0,0,4	A->U	0.1143	4.84118e-06	1.0129e-05	ENSG00000075884	ARHGAP15	protein_coding	intron
2	160626519	+	G	36	0,0,36,0	GG	1	30	0,0,27,3	G->U	0.1	0.00012043	0.0001674	ENSG00000136536	2015-03-07	protein_coding	exon
2	170559721	+	A	43	43,0,0,0	AA	1	18	13,0,5,0	A->I	0.2778	2.61811e-09	8.0633e-09	ENSG00000213160	KLHL23	protein_coding	intron
2	170560922	+	A	44	44,0,0,0	AA	1	25	21,0,4,0	A->I	0.16	1.19954e-06	2.5891e-06	ENSG00000213160	KLHL23	protein_coding	intron
2	173437689	+	A	43	43,0,0,0	AA	1	18	15,0,3,0	A->I	0.1667	2.49023e-05	4.01681e-05	ENSG00000152256	PDK1	protein_coding	intron
2	173445572	+	A	37	36,0,0,1	AA	1	16	13,0,3,0	A->I	0.1875	1.7171e-05	2.78063e-05	ENSG00000152256	PDK1	protein_coding	intron
2	187493271	+	A	41	41,0,0,0	AA	1	15	11,0,4,0	A->I	0.2667	1.32751e-07	3.1163e-07	ENSG00000138448	ITGAV	protein_coding	intron
2	187493272	+	A	42	42,0,0,0	AA	1	15	6,0,9,0	A->I	0.6	1.55589e-19	1.26638e-18	ENSG00000138448	ITGAV	protein_coding	intron
2	187493582	+	A	42	42,0,0,0	AA	1	12	6,0,6,0	A->I	0.5	9.09384e-13	3.76061e-12	ENSG00000138448	ITGAV	protein_coding	intron
2	187493588	+	A	43	43,0,0,0	AA	1	12	1,0,11,0	A->I	0.9167	3.78373e-27	4.30582e-26	ENSG00000138448	ITGAV	protein_coding	intron
2	192566418	+	A	48	48,0,0,0	AA	1	8	3,0,5,0	A->I	0.625	1.75691e-11	6.80947e-11	intergenic	intergenic	intergenic	intergenic
2	209172805	+	A	28	28,0,0,0	AA	1	21	11,0,10,0	A->I	0.4762	6.66134e-16	4.47644e-15	ENSG00000115020	PIKFYVE	protein_coding	intron
2	210867822	+	A	32	32,0,0,0	AA	1	25	19,0,6,0	A->I	0.24	1.68204e-10	5.57853e-10	ENSG00000197713	RPE	protein_coding	intron
2	214130450	+	A	40	40,0,0,0	AA	1	4	1,0,3,0	A->I	0.75	1.26191e-07	2.9697e-07	intergenic	intergenic	intergenic	intergenic
2	214131789	+	A	49	49,0,0,0	AA	1	7	4,0,3,0	A->I	0.4286	1.09634e-06	2.36723e-06	intergenic	intergenic	intergenic	intergenic
2	214131790	+	A	46	46,0,0,0	AA	1	8	5,0,3,0	A->I	0.375	1.74998e-06	3.73033e-06	intergenic	intergenic	intergenic	intergenic
2	217389515	+	A	37	37,0,0,0	AA	1	5	1,0,4,0	A->I	0.8	4.98735e-10	1.59381e-09	ENSG00000197756	RPL37A	protein_coding	intron
2	217393149	+	A	29	28,0,1,0	AA	1	7	4,0,3,0	A->I	0.4286	1.09634e-06	2.36723e-06	ENSG00000197756	RPL37A	protein_coding	intron
2	231124712	+	A	37	37,0,0,0	AA	1	10	5,0,5,0	A->I	0.5	7.86454e-11	2.95979e-10	ENSG00000079263	SP140	protein_coding	intron
2	231124720	+	A	41	40,0,1,0	AA	1	10	5,0,5,0	A->I	0.5	7.86454e-11	2.95979e-10	ENSG00000079263	SP140	protein_coding	intron
2	231382830	+	A	41	41,0,0,0	AA	1	10	6,0,4,0	A->I	0.4	2.06833e-08	6.01076e-08	ENSG00000067066	SP100	protein_coding	intron
2	231382888	+	A	33	33,0,0,0	AA	1	14	11,0,3,0	A->I	0.2143	1.12142e-05	1.82571e-05	ENSG00000067066	SP100	protein_coding	intron
2	231382889	+	A	29	29,0,0,0	AA	1	14	11,0,3,0	A->I	0.2143	1.12142e-05	1.82571e-05	ENSG00000067066	SP100	protein_coding	intron
2	231389246	+	A	22	22,0,0,0	AA	1	11	7,0,4,0	A->I	0.3636	3.24202e-08	7.99139e-08	ENSG00000067066	SP100	protein_coding	intron
2	231389250	+	A	21	21,0,0,0	AA	1	12	4,0,8,0	A->I	0.6667	4.89458e-18	3.54526e-17	ENSG00000067066	SP100	protein_coding	intron
2	231389359	+	A	36	36,0,0,0	AA	1	9	5,0,4,0	A->I	0.4444	1.24415e-08	3.65597e-08	ENSG00000067066	SP100	protein_coding	intron
2	231389365	+	A	33	33,0,0,0	AA	1	9	3,0,6,0	A->I	0.6667	8.33188e-14	3.92883e-13	ENSG00000067066	SP100	protein_coding	intron
2	231389521	+	A	40	40,0,0,0	AA	1	7	2,0,5,0	A->I	0.7143	6.60583e-12	2.61264e-11	ENSG00000067066	SP100	protein_coding	intron
2	231389592	+	A	35	35,0,0,0	AA	1	11	8,0,3,0	A->I	0.2727	5.11963e-06	1.0652e-05	ENSG00000067066	SP100	protein_coding	intron
2	237448383	+	A	47	47,0,0,0	AA	1	16	13,0,3,0	A->I	0.1875	1.7171e-05	2.78063e-05	intergenic	intergenic	intergenic	intergenic
2	237450391	+	A	38	38,0,0,0	AA	1	20	16,0,4,0	A->I	0.2	4.65272e-07	1.05019e-06	intergenic	intergenic	intergenic	intergenic
2	258495	-	C	36	0,36,0,0	CC	1	22	3,19,0,0	G->U	0.1364	4.65538e-05	6.98399e-05	ENSG00000035115	SH3YL1	protein_coding	intron
2	8481026	-	T	42	0,0,0,42	TT	1	9	0,7,0,2	A->I	0.7778	1.13213e-16	8.18131e-16	ENSG00000236790	LINC00299	lincRNA	intron
2	8481114	-	T	46	0,0,0,46	TT	1	18	0,9,0,9	A->I	0.5	5.55112e-16	3.9577e-15	ENSG00000236790	LINC00299	lincRNA	intron
2	8481205	-	T	37	0,0,0,37	TT	1	26	0,10,0,16	A->I	0.3846	6.66134e-16	4.60712e-15	ENSG00000236790	LINC00299	lincRNA	intron
2	8481235	-	T	35	0,0,1,34	TT	1	21	0,3,0,18	A->I	0.1429	4.03009e-05	6.05652e-05	ENSG00000236790	LINC00299	lincRNA	intron
2	8481317	-	T	45	0,0,0,45	TT	1	15	0,8,0,7	A->I	0.5333	6.30946e-17	4.59701e-16	ENSG00000236790	LINC00299	lincRNA	intron
2	8484003	-	T	49	0,0,0,49	TT	1	11	0,4,0,7	A->I	0.3636	3.24202e-08	7.87441e-08	ENSG00000236790	LINC00299	lincRNA	intron
2	8484004	-	T	47	0,1,0,46	TT	1	12	0,5,0,7	A->I	0.4167	2.4587e-10	7.93177e-10	ENSG00000236790	LINC00299	lincRNA	intron
2	8484021	-	T	38	0,1,0,37	TT	1	15	0,3,0,12	A->I	0.2	1.39845e-05	2.25365e-05	ENSG00000236790	LINC00299	lincRNA	intron
2	8484237	-	T	36	0,0,0,36	TT	1	24	0,6,0,18	A->I	0.25	1.28182e-10	4.21339e-10	ENSG00000236790	LINC00299	lincRNA	intron
2	8484292	-	T	41	0,1,1,39	TT	1	38	0,19,0,19	A->I	0.5	1.33227e-15	7.46896e-15	ENSG00000236790	LINC00299	lincRNA	intron
2	8497460	-	T	35	0,0,0,35	TT	1	6	0,3,0,3	A->I	0.5	6.27967e-07	1.36708e-06	ENSG00000236790	LINC00299	lincRNA	intron
2	8497985	-	T	44	0,0,0,44	TT	1	11	0,5,0,6	A->I	0.4545	1.43803e-10	4.68228e-10	ENSG00000236790	LINC00299	lincRNA	intron
2	8497988	-	T	44	0,0,0,44	TT	1	12	0,11,0,1	A->I	0.9167	3.78373e-27	4.65808e-26	ENSG00000236790	LINC00299	lincRNA	intron
2	8498000	-	T	43	0,0,0,43	TT	1	12	0,8,0,4	A->I	0.6667	4.89458e-18	3.66873e-17	ENSG00000236790	LINC00299	lincRNA	intron
2	8498071	-	T	41	0,0,1,40	TT	1	7	0,4,0,3	A->I	0.5714	3.47351e-09	1.03628e-08	ENSG00000236790	LINC00299	lincRNA	intron
2	8498074	-	T	40	0,0,1,39	TT	1	7	0,5,0,2	A->I	0.7143	6.60583e-12	2.59077e-11	ENSG00000236790	LINC00299	lincRNA	intron
2	8586637	-	T	17	0,0,0,17	TT	1	7	0,4,0,3	A->I	0.5714	3.47351e-09	1.03628e-08	intergenic	intergenic	intergenic	intergenic
2	8586667	-	T	20	0,0,0,20	TT	1	6	0,5,0,1	A->I	0.8333	1.89237e-12	7.60581e-12	intergenic	intergenic	intergenic	intergenic
2	8586695	-	T	22	0,0,0,22	TT	1	8	0,5,0,3	A->I	0.625	1.75691e-11	6.75398e-11	intergenic	intergenic	intergenic	intergenic
2	8586875	-	T	42	0,0,0,42	TT	1	13	0,3,0,10	A->I	0.2308	8.83204e-06	1.791e-05	intergenic	intergenic	intergenic	intergenic
2	8586969	-	T	58	0,0,2,56	TT	1	14	0,4,0,10	A->I	0.2857	9.75975e-08	2.33089e-07	intergenic	intergenic	intergenic	intergenic
2	8586984	-	T	48	1,0,3,44	TT	1	13	0,3,0,10	A->I	0.2308	8.83204e-06	1.791e-05	intergenic	intergenic	intergenic	intergenic
2	8587060	-	T	64	0,0,0,64	TT	1	13	0,8,0,5	A->I	0.6154	1.26901e-17	9.42945e-17	intergenic	intergenic	intergenic	intergenic
2	8588273	-	T	38	0,0,0,38	TT	1	20	0,10,0,10	A->I	0.5	6.66134e-16	4.60712e-15	intergenic	intergenic	intergenic	intergenic
2	8588285	-	T	39	0,0,0,39	TT	1	21	0,5,0,16	A->I	0.2381	6.16904e-09	1.83142e-08	intergenic	intergenic	intergenic	intergenic
2	8588539	-	T	29	0,0,0,29	TT	1	4	0,3,0,1	A->I	0.75	1.26191e-07	2.91376e-07	intergenic	intergenic	intergenic	intergenic
2	15662064	-	T	27	0,0,0,27	TT	1	4	0,3,0,1	A->I	0.75	1.26191e-07	2.91376e-07	ENSG00000151779	NBAS	protein_coding	intron
2	32068696	-	T	52	1,0,1,50	TT	1	6	0,5,0,1	A->I	0.8333	1.89237e-12	7.60581e-12	intergenic	intergenic	intergenic	intergenic
2	32068701	-	T	39	1,0,0,38	TT	1	6	0,3,0,3	A->I	0.5	6.27967e-07	1.36708e-06	intergenic	intergenic	intergenic	intergenic
2	37338420	-	T	43	0,0,0,43	TT	1	24	0,3,0,21	A->I	0.125	6.0896e-05	8.73573e-05	ENSG00000055332	EIF2AK2	protein_coding	intron
2	37380852	-	T	45	0,0,0,45	TT	1	19	0,8,0,11	A->I	0.4211	1.44329e-15	8.03208e-15	ENSG00000055332	EIF2AK2	protein_coding	intron
2	37381097	-	T	45	1,0,0,44	TT	1	19	0,3,0,16	A->I	0.1579	2.95015e-05	4.70547e-05	ENSG00000055332	EIF2AK2	protein_coding	intron
2	48468349	-	T	59	0,0,0,59	TT	1	9	0,3,0,6	A->I	0.3333	2.61875e-06	5.44844e-06	intergenic	intergenic	intergenic	intergenic
2	57546009	-	T	29	0,0,1,28	TT	1	3	0,3,0,0	A->I	1	3.16228e-08	7.73017e-08	intergenic	intergenic	intergenic	intergenic
2	62329807	-	T	39	2,0,0,37	TT	1	66	0,9,0,57	A->I	0.1364	9.97313e-13	4.10716e-12	ENSG00000229839	AC018462.2	antisense	intron
2	62338657	-	T	27	0,0,0,27	TT	1	29	0,8,0,21	A->I	0.2759	4.14113e-14	1.98141e-13	ENSG00000229839	AC018462.2	antisense	intron
2	62338683	-	T	33	0,0,0,33	TT	1	41	0,7,0,34	A->I	0.1707	6.47081e-11	2.43678e-10	ENSG00000229839	AC018462.2	antisense	intron
2	62338763	-	T	43	0,0,0,43	TT	1	36	0,4,0,32	A->I	0.1111	5.4326e-06	1.11294e-05	ENSG00000229839	AC018462.2	antisense	intron
2	62338795	-	T	41	0,0,0,41	TT	1	30	0,3,0,27	A->I	0.1	0.00012043	0.00016681	ENSG00000229839	AC018462.2	antisense	intron
2	63407258	-	T	31	0,0,0,31	TT	1	3	0,3,0,0	A->I	1	3.16228e-08	7.73017e-08	ENSG00000143951	WDPCP	protein_coding	intron
2	63407263	-	T	24	0,0,0,24	TT	1	3	0,3,0,0	A->I	1	3.16228e-08	7.73017e-08	ENSG00000143951	WDPCP	protein_coding	intron
2	63783120	-	T	44	0,0,0,44	TT	1	12	0,4,0,8	A->I	0.3333	4.85074e-08	1.17069e-07	ENSG00000143951	WDPCP	protein_coding	intron
2	63783179	-	T	49	0,0,0,49	TT	1	11	0,6,0,5	A->I	0.5455	4.55773e-13	1.90173e-12	ENSG00000143951	WDPCP	protein_coding	intron
2	63783204	-	T	53	0,0,0,53	TT	1	16	0,10,0,6	A->I	0.625	7.87087e-22	7.6434e-21	ENSG00000143951	WDPCP	protein_coding	intron
2	63783212	-	T	44	0,0,0,44	TT	1	16	0,3,0,13	A->I	0.1875	1.7171e-05	2.75863e-05	ENSG00000143951	WDPCP	protein_coding	intron
2	63783651	-	T	52	0,1,0,51	TT	1	11	0,3,0,8	A->I	0.2727	5.11963e-06	1.04907e-05	ENSG00000143951	WDPCP	protein_coding	intron
2	63783794	-	T	35	0,0,0,35	TT	1	8	0,3,0,5	A->I	0.375	1.74998e-06	3.68447e-06	ENSG00000143951	WDPCP	protein_coding	intron
2	63783795	-	T	37	0,0,0,37	TT	1	8	0,6,0,2	A->I	0.75	2.78484e-14	1.33921e-13	ENSG00000143951	WDPCP	protein_coding	intron
2	65449418	-	T	39	0,0,0,39	TT	1	11	0,6,0,5	A->I	0.5455	4.55773e-13	1.90173e-12	intergenic	intergenic	intergenic	intergenic
2	70246759	-	T	44	0,0,0,44	TT	1	12	0,5,0,7	A->I	0.4167	2.4587e-10	7.93177e-10	ENSG00000179818	PCBP1-AS1	antisense	intron
2	70246783	-	T	45	0,0,0,45	TT	1	9	0,7,0,2	A->I	0.7778	1.13213e-16	8.18131e-16	ENSG00000179818	PCBP1-AS1	antisense	intron
2	70248330	-	T	35	0,0,0,35	TT	1	13	0,6,0,7	A->I	0.4615	1.68421e-12	6.86363e-12	ENSG00000179818	PCBP1-AS1	antisense	intron
2	70248331	-	T	35	0,0,0,35	TT	1	13	0,6,0,7	A->I	0.4615	1.68421e-12	6.86363e-12	ENSG00000179818	PCBP1-AS1	antisense	intron
2	75605826	-	T	43	0,0,0,43	TT	1	4	0,4,0,0	A->I	1	1e-10	3.29029e-10	intergenic	intergenic	intergenic	intergenic
2	75626642	-	T	50	0,0,0,50	TT	1	18	0,3,0,15	A->I	0.1667	2.49023e-05	3.97978e-05	intergenic	intergenic	intergenic	intergenic
2	75626668	-	T	45	0,0,0,45	TT	1	12	0,6,0,6	A->I	0.5	9.09384e-13	3.74562e-12	intergenic	intergenic	intergenic	intergenic
2	75626709	-	T	38	1,0,0,37	TT	1	16	0,10,0,6	A->I	0.625	7.87087e-22	7.6434e-21	intergenic	intergenic	intergenic	intergenic
2	75626876	-	T	37	0,0,0,37	TT	1	12	0,6,0,6	A->I	0.5	9.09384e-13	3.74562e-12	intergenic	intergenic	intergenic	intergenic
2	75626879	-	T	36	0,0,0,36	TT	1	14	0,5,0,9	A->I	0.3571	6.18235e-10	1.9341e-09	intergenic	intergenic	intergenic	intergenic
2	75629203	-	T	16	0,0,0,16	TT	1	10	0,5,0,5	A->I	0.5	7.86454e-11	2.93419e-10	intergenic	intergenic	intergenic	intergenic
2	75629834	-	T	46	0,0,0,46	TT	1	7	0,3,0,4	A->I	0.4286	1.09634e-06	2.34034e-06	intergenic	intergenic	intergenic	intergenic
2	75629840	-	T	47	0,0,0,47	TT	1	9	0,4,0,5	A->I	0.4444	1.24415e-08	3.59515e-08	intergenic	intergenic	intergenic	intergenic
2	75629978	-	T	38	0,0,0,38	TT	1	11	0,3,0,8	A->I	0.2727	5.11963e-06	1.04907e-05	intergenic	intergenic	intergenic	intergenic
2	75641075	-	T	35	1,0,0,34	TT	1	25	0,3,0,22	A->I	0.12	6.90364e-05	9.88962e-05	intergenic	intergenic	intergenic	intergenic
2	75914569	-	T	61	0,0,0,61	TT	1	14	0,8,0,6	A->I	0.5714	2.95271e-17	2.16676e-16	ENSG00000005436	GCFC2	protein_coding	intron
2	75914572	-	T	60	0,0,0,60	TT	1	14	0,5,0,9	A->I	0.3571	6.18235e-10	1.9341e-09	ENSG00000005436	GCFC2	protein_coding	intron
2	75914664	-	T	34	0,0,0,34	TT	1	12	0,4,0,8	A->I	0.3333	4.85074e-08	1.17069e-07	ENSG00000005436	GCFC2	protein_coding	intron
2	86765140	-	T	43	0,0,0,43	TT	1	6	0,3,0,3	A->I	0.5	6.27967e-07	1.36708e-06	ENSG00000115561,ENSG00000249884	CHMP3,RNF103-CHMP3	protein_coding,protein_coding	intron,intron
2	86788613	-	T	54	0,1,1,52	TT	1	6	0,4,0,2	A->I	0.6667	1.49242e-09	4.5448e-09	ENSG00000249884,ENSG00000115561	RNF103-CHMP3,CHMP3	protein_coding,protein_coding	intron,intron
2	86789557	-	T	41	0,0,0,41	TT	1	10	0,3,0,7	A->I	0.3	3.73221e-06	7.69935e-06	ENSG00000249884,ENSG00000115561	RNF103-CHMP3,CHMP3	protein_coding,protein_coding	intron,intron
2	95436183	-	T	54	0,1,0,53	TT	1	4	0,3,0,1	A->I	0.75	1.26191e-07	2.91376e-07	intergenic	intergenic	intergenic	intergenic
2	95811118	-	T	33	0,0,0,33	TT	1	17	0,3,0,14	A->I	0.1765	2.08011e-05	3.33196e-05	ENSG00000144029	MRPS5	protein_coding	intron
2	95811170	-	T	43	1,0,0,42	TT	1	9	0,9,0,0	A->I	1	3.16228e-23	3.14677e-22	ENSG00000144029	MRPS5	protein_coding	intron
2	95811840	-	T	48	0,0,0,48	TT	1	6	0,5,0,1	A->I	0.8333	1.89237e-12	7.60581e-12	ENSG00000144029	MRPS5	protein_coding	intron
2	96481129	-	T	38	0,1,1,36	TT	1	43	0,8,0,35	A->I	0.186	1.3155e-12	5.40748e-12	ENSG00000232931	LINC00342	lincRNA	exon
2	96491176	-	T	37	0,0,0,37	TT	1	49	0,7,0,42	A->I	0.1429	2.41827e-10	7.8576e-10	intergenic	intergenic	intergenic	intergenic
2	96491189	-	T	42	0,0,0,42	TT	1	47	0,7,0,40	A->I	0.1489	1.78034e-10	5.78905e-10	intergenic	intergenic	intergenic	intergenic
2	96495185	-	T	35	0,0,1,34	TT	1	31	0,5,0,26	A->I	0.1613	5.01712e-08	1.20985e-07	intergenic	intergenic	intergenic	intergenic
2	96495278	-	T	40	0,0,0,40	TT	1	29	0,3,0,26	A->I	0.1034	0.00010864	0.00015064	intergenic	intergenic	intergenic	intergenic
2	96495309	-	T	30	0,0,0,30	TT	1	41	0,5,0,36	A->I	0.122	2.15532e-07	4.94829e-07	intergenic	intergenic	intergenic	intergenic
2	96495420	-	T	33	0,0,0,33	TT	1	17	0,3,0,14	A->I	0.1765	2.08011e-05	3.33196e-05	intergenic	intergenic	intergenic	intergenic
2	96495477	-	T	43	0,0,0,43	TT	1	23	0,6,0,17	A->I	0.2609	9.63978e-11	3.59349e-10	intergenic	intergenic	intergenic	intergenic
2	96495498	-	T	48	0,0,0,48	TT	1	23	0,19,0,4	A->I	0.8261	2.7667e-44	5.95917e-43	intergenic	intergenic	intergenic	intergenic
2	96495505	-	T	52	1,0,0,51	TT	1	20	0,5,0,15	A->I	0.25	4.71263e-09	1.4014e-08	intergenic	intergenic	intergenic	intergenic
2	96495564	-	T	40	0,0,0,40	TT	1	22	0,5,0,17	A->I	0.2273	7.96246e-09	2.33411e-08	intergenic	intergenic	intergenic	intergenic
2	96495565	-	T	33	0,0,0,33	TT	1	25	0,22,0,3	A->I	0.88	2.27919e-52	5.8986e-51	intergenic	intergenic	intergenic	intergenic
2	96495592	-	T	33	0,0,1,32	TT	1	21	0,3,0,18	A->I	0.1429	4.03009e-05	6.05652e-05	intergenic	intergenic	intergenic	intergenic
2	96495593	-	T	33	0,1,0,32	TT	1	20	0,12,0,8	A->I	0.6	1.23058e-25	1.38475e-24	intergenic	intergenic	intergenic	intergenic
2	96495643	-	T	30	0,0,1,29	TT	1	11	0,6,0,5	A->I	0.5455	4.55773e-13	1.90173e-12	intergenic	intergenic	intergenic	intergenic
2	96495663	-	T	41	0,0,1,40	TT	1	11	0,7,0,4	A->I	0.6364	1.03205e-15	6.03539e-15	intergenic	intergenic	intergenic	intergenic
2	96495671	-	T	37	0,0,0,37	TT	1	10	0,4,0,6	A->I	0.4	2.06833e-08	5.90296e-08	intergenic	intergenic	intergenic	intergenic
2	96495716	-	T	38	0,0,0,38	TT	1	7	0,5,0,2	A->I	0.7143	6.60583e-12	2.59077e-11	intergenic	intergenic	intergenic	intergenic
2	96495783	-	T	44	0,1,0,43	TT	1	5	0,3,0,2	A->I	0.6	3.1473e-07	7.01484e-07	intergenic	intergenic	intergenic	intergenic
2	96495818	-	T	41	0,0,0,41	TT	1	16	0,4,0,12	A->I	0.25	1.76554e-07	4.05692e-07	intergenic	intergenic	intergenic	intergenic
2	96495859	-	T	40	0,0,0,40	TT	1	33	0,4,0,29	A->I	0.1212	3.8026e-06	7.84152e-06	intergenic	intergenic	intergenic	intergenic
2	96495864	-	T	32	0,0,1,31	TT	1	30	0,19,0,11	A->I	0.6333	1.67123e-40	3.16605e-39	intergenic	intergenic	intergenic	intergenic
2	96495895	-	T	46	0,0,0,46	TT	1	27	0,9,0,18	A->I	0.3333	1.22125e-15	6.94469e-15	intergenic	intergenic	intergenic	intergenic
2	96495898	-	T	47	0,0,0,47	TT	1	25	0,4,0,21	A->I	0.16	1.19954e-06	2.55838e-06	intergenic	intergenic	intergenic	intergenic
2	96495900	-	T	41	0,0,0,41	TT	1	25	0,7,0,18	A->I	0.28	1.44706e-12	5.93909e-12	intergenic	intergenic	intergenic	intergenic
2	96496092	-	T	46	0,0,0,46	TT	1	21	0,4,0,17	A->I	0.1905	5.73296e-07	1.2715e-06	intergenic	intergenic	intergenic	intergenic
2	96496199	-	T	33	0,0,0,33	TT	1	21	0,4,0,17	A->I	0.1905	5.73296e-07	1.2715e-06	intergenic	intergenic	intergenic	intergenic
2	96496391	-	T	47	0,0,0,47	TT	1	18	0,3,0,15	A->I	0.1667	2.49023e-05	3.97978e-05	intergenic	intergenic	intergenic	intergenic
2	96496466	-	T	50	0,1,0,49	TT	1	11	0,8,0,3	A->I	0.7273	1.63613e-18	1.35051e-17	intergenic	intergenic	intergenic	intergenic
2	96496484	-	T	49	0,0,0,49	TT	1	16	0,7,0,9	A->I	0.4375	3.58602e-14	1.71642e-13	intergenic	intergenic	intergenic	intergenic
2	96496491	-	T	43	0,0,0,43	TT	1	20	0,18,0,2	A->I	0.9	1.88863e-43	4.01584e-42	intergenic	intergenic	intergenic	intergenic
2	96496824	-	T	48	1,1,0,46	TT	1	45	0,5,0,40	A->I	0.1111	3.47708e-07	7.74533e-07	intergenic	intergenic	intergenic	intergenic
2	96496852	-	T	38	0,0,0,38	TT	1	36	0,22,0,14	A->I	0.6111	3.63866e-46	8.33006e-45	intergenic	intergenic	intergenic	intergenic
2	96496888	-	T	39	0,0,0,39	TT	1	25	0,15,0,10	A->I	0.6	1.00344e-31	1.49413e-30	intergenic	intergenic	intergenic	intergenic
2	96496989	-	T	32	0,0,0,32	TT	1	11	0,3,0,8	A->I	0.2727	5.11963e-06	1.04907e-05	intergenic	intergenic	intergenic	intergenic
2	96497017	-	T	50	1,0,0,49	TT	1	5	0,4,0,1	A->I	0.8	4.98735e-10	1.56782e-09	intergenic	intergenic	intergenic	intergenic
2	96497026	-	T	34	0,0,0,34	TT	1	3	0,3,0,0	A->I	1	3.16228e-08	7.73017e-08	intergenic	intergenic	intergenic	intergenic
2	96497142	-	T	21	0,0,0,21	TT	1	9	0,3,0,6	A->I	0.3333	2.61875e-06	5.44844e-06	intergenic	intergenic	intergenic	intergenic
2	96497199	-	T	33	0,0,0,33	TT	1	4	0,3,0,1	A->I	0.75	1.26191e-07	2.91376e-07	intergenic	intergenic	intergenic	intergenic
2	96497340	-	T	15	0,0,0,15	TT	1	12	0,8,0,4	A->I	0.6667	4.89458e-18	3.66873e-17	intergenic	intergenic	intergenic	intergenic
2	96497387	-	T	24	0,0,0,24	TT	1	24	0,16,0,8	A->I	0.6667	7.18141e-35	1.16672e-33	intergenic	intergenic	intergenic	intergenic
2	96497398	-	T	28	0,0,0,28	TT	1	27	0,5,0,22	A->I	0.1852	2.40904e-08	6.86941e-08	intergenic	intergenic	intergenic	intergenic
2	96497451	-	T	32	0,0,0,32	TT	1	17	0,13,0,4	A->I	0.7647	7.43821e-30	1.01698e-28	intergenic	intergenic	intergenic	intergenic
2	96497488	-	T	37	1,0,0,36	TT	1	17	0,10,0,7	A->I	0.5882	1.906e-21	1.83284e-20	intergenic	intergenic	intergenic	intergenic
2	96497495	-	T	33	0,1,0,32	TT	1	18	0,7,0,11	A->I	0.3889	9.81437e-14	4.60877e-13	intergenic	intergenic	intergenic	intergenic
2	96497496	-	T	30	0,0,0,30	TT	1	19	0,3,0,16	A->I	0.1579	2.95015e-05	4.70547e-05	intergenic	intergenic	intergenic	intergenic
2	96499447	-	T	28	1,0,0,27	TT	1	32	0,10,0,22	A->I	0.3125	9.99201e-16	6.59984e-15	intergenic	intergenic	intergenic	intergenic
2	96499541	-	T	16	0,1,0,15	TT	0.9997	11	0,3,0,8	A->I	0.2727	5.11963e-06	1.04907e-05	intergenic	intergenic	intergenic	intergenic
2	96499725	-	T	15	0,0,0,15	TT	1	11	0,3,0,8	A->I	0.2727	5.11963e-06	1.04907e-05	intergenic	intergenic	intergenic	intergenic
2	96501902	-	T	33	0,1,0,32	TT	1	11	0,6,0,5	A->I	0.5455	4.55773e-13	1.90173e-12	intergenic	intergenic	intergenic	intergenic
2	96501924	-	T	32	0,0,1,31	TT	1	8	0,3,0,5	A->I	0.375	1.74998e-06	3.68447e-06	intergenic	intergenic	intergenic	intergenic
2	96502492	-	T	39	0,0,0,39	TT	1	20	0,4,0,16	A->I	0.2	4.65272e-07	1.03338e-06	intergenic	intergenic	intergenic	intergenic
2	96502536	-	T	23	0,0,0,23	TT	1	13	0,3,0,10	A->I	0.2308	8.83204e-06	1.791e-05	intergenic	intergenic	intergenic	intergenic
2	97298306	-	T	37	0,0,0,37	TT	1	17	0,3,0,14	A->I	0.1765	2.08011e-05	3.33196e-05	ENSG00000114982	KANSL3	protein_coding	intron
2	97298341	-	T	38	1,0,0,37	TT	1	22	0,4,0,18	A->I	0.1818	6.98925e-07	1.51994e-06	ENSG00000114982	KANSL3	protein_coding	intron
2	97298370	-	T	38	0,0,0,38	TT	1	19	0,4,0,15	A->I	0.2105	3.7316e-07	8.30045e-07	ENSG00000114982	KANSL3	protein_coding	intron
2	97298372	-	T	37	0,0,0,37	TT	1	21	0,10,0,11	A->I	0.4762	6.66134e-16	4.60712e-15	ENSG00000114982	KANSL3	protein_coding	intron
2	97300834	-	T	40	0,0,0,40	TT	1	9	0,4,0,5	A->I	0.4444	1.24415e-08	3.59515e-08	ENSG00000114982	KANSL3	protein_coding	intron
2	97300868	-	T	62	0,0,0,62	TT	1	9	0,6,0,3	A->I	0.6667	8.33188e-14	3.92369e-13	ENSG00000114982	KANSL3	protein_coding	intron
2	97300879	-	T	60	0,0,0,60	TT	1	9	0,5,0,4	A->I	0.5556	3.94264e-11	1.48704e-10	ENSG00000114982	KANSL3	protein_coding	intron
2	98106878	-	T	42	0,0,0,42	TT	1	7	0,5,0,2	A->I	0.7143	6.60583e-12	2.59077e-11	intergenic	intergenic	intergenic	intergenic
2	112985380	-	T	34	0,0,0,34	TT	1	4	0,3,0,1	A->I	0.75	1.26191e-07	2.91376e-07	ENSG00000144161	ZC3H8	protein_coding	intron
2	114498972	-	T	46	0,0,0,46	TT	1	14	0,6,0,8	A->I	0.4286	2.93898e-12	1.17449e-11	ENSG00000115084	SLC35F5	protein_coding	intron
2	135950057	-	T	45	0,0,0,45	TT	1	8	0,6,0,2	A->I	0.75	2.78484e-14	1.33921e-13	ENSG00000121988	ZRANB3	protein_coding	intron
2	136666479	-	T	39	1,1,0,37	TT	1	29	0,4,0,25	A->I	0.1379	2.22954e-06	4.68524e-06	ENSG00000115866	DARS	protein_coding	intron
2	147231254	-	T	30	0,0,0,30	TT	1	5	0,3,0,2	A->I	0.6	3.1473e-07	7.01484e-07	intergenic	intergenic	intergenic	intergenic
2	147231306	-	T	42	0,0,0,42	TT	1	10	0,5,0,5	A->I	0.5	7.86454e-11	2.93419e-10	intergenic	intergenic	intergenic	intergenic
2	147271969	-	T	75	0,0,0,75	TT	1	17	0,5,0,12	A->I	0.2941	1.89585e-09	5.75358e-09	intergenic	intergenic	intergenic	intergenic
2	147275547	-	T	51	0,1,0,50	TT	1	10	0,8,0,2	A->I	0.8	4.47474e-19	3.74124e-18	intergenic	intergenic	intergenic	intergenic
2	147278688	-	T	43	0,0,0,43	TT	1	22	0,4,0,18	A->I	0.1818	6.98925e-07	1.51994e-06	intergenic	intergenic	intergenic	intergenic
2	147278695	-	T	40	0,1,0,39	TT	1	29	0,19,0,10	A->I	0.6552	6.14632e-41	1.22278e-39	intergenic	intergenic	intergenic	intergenic
2	147278730	-	T	35	0,0,0,35	TT	1	24	0,9,0,15	A->I	0.375	7.77156e-16	5.24265e-15	intergenic	intergenic	intergenic	intergenic
2	147505636	-	T	40	1,0,0,39	TT	1	8	0,6,0,2	A->I	0.75	2.78484e-14	1.33921e-13	intergenic	intergenic	intergenic	intergenic
2	147505724	-	T	52	0,1,0,51	TT	1	9	0,3,0,6	A->I	0.3333	2.61875e-06	5.44844e-06	intergenic	intergenic	intergenic	intergenic
2	147505727	-	T	49	0,0,0,49	TT	1	10	0,7,0,3	A->I	0.7	3.76332e-16	2.69175e-15	intergenic	intergenic	intergenic	intergenic
2	147505859	-	T	37	0,0,0,37	TT	1	15	0,7,0,8	A->I	0.4667	2.03171e-14	9.89569e-14	intergenic	intergenic	intergenic	intergenic
2	147622750	-	T	51	0,0,0,51	TT	1	15	0,5,0,10	A->I	0.3333	9.2491e-10	2.87961e-09	intergenic	intergenic	intergenic	intergenic
2	147622791	-	T	45	1,0,0,44	TT	1	16	0,8,0,8	A->I	0.5	6.66134e-16	4.60712e-15	intergenic	intergenic	intergenic	intergenic
2	147622792	-	T	40	0,0,0,40	TT	1	15	0,3,0,12	A->I	0.2	1.39845e-05	2.25365e-05	intergenic	intergenic	intergenic	intergenic
2	147622937	-	T	52	0,0,0,52	TT	1	21	0,5,0,16	A->I	0.2381	6.16904e-09	1.83142e-08	intergenic	intergenic	intergenic	intergenic
2	147623045	-	T	49	1,0,0,48	TT	1	33	0,11,0,22	A->I	0.3333	1.22125e-15	6.94469e-15	intergenic	intergenic	intergenic	intergenic
2	153523248	-	T	52	0,0,0,52	TT	1	27	0,4,0,23	A->I	0.1481	1.65579e-06	3.52355e-06	ENSG00000196504	PRPF40A	protein_coding	intron
2	158199630	-	T	38	0,1,0,37	TT	1	17	0,4,0,13	A->I	0.2353	2.30295e-07	5.27765e-07	intergenic	intergenic	intergenic	intergenic
2	158199709	-	T	35	0,0,0,35	TT	1	10	0,9,0,1	A->I	0.9	3.15328e-22	3.07789e-21	intergenic	intergenic	intergenic	intergenic
2	158199711	-	T	35	0,0,0,35	TT	1	10	0,4,0,6	A->I	0.4	2.06833e-08	5.90296e-08	intergenic	intergenic	intergenic	intergenic
2	158199740	-	T	40	0,0,0,40	TT	1	16	0,3,0,13	A->I	0.1875	1.7171e-05	2.75863e-05	intergenic	intergenic	intergenic	intergenic
2	158199746	-	T	37	0,0,0,37	TT	1	13	0,6,0,7	A->I	0.4615	1.68421e-12	6.86363e-12	intergenic	intergenic	intergenic	intergenic
2	158199755	-	T	39	0,0,0,39	TT	1	14	0,5,0,9	A->I	0.3571	6.18235e-10	1.9341e-09	intergenic	intergenic	intergenic	intergenic
2	158199808	-	T	28	0,0,0,28	TT	1	14	0,8,0,6	A->I	0.5714	2.95271e-17	2.16676e-16	intergenic	intergenic	intergenic	intergenic
2	158199849	-	T	40	1,0,0,39	TT	1	20	0,5,0,15	A->I	0.25	4.71263e-09	1.4014e-08	intergenic	intergenic	intergenic	intergenic
2	158199901	-	T	45	1,0,0,44	TT	1	27	0,10,0,17	A->I	0.3704	1.11022e-15	6.40934e-15	intergenic	intergenic	intergenic	intergenic
2	158199917	-	T	53	1,0,0,52	TT	1	24	0,5,0,19	A->I	0.2083	1.27841e-08	3.69015e-08	intergenic	intergenic	intergenic	intergenic
2	158199929	-	T	57	0,0,0,57	TT	1	22	0,7,0,15	A->I	0.3182	5.18141e-13	2.15654e-12	intergenic	intergenic	intergenic	intergenic
2	158199949	-	T	51	0,0,0,51	TT	1	16	0,6,0,10	A->I	0.375	7.79421e-12	3.04516e-11	intergenic	intergenic	intergenic	intergenic
2	158201897	-	T	41	1,0,0,40	TT	1	4	0,4,0,0	A->I	1	1e-10	3.29029e-10	intergenic	intergenic	intergenic	intergenic
2	158201955	-	T	45	0,1,0,44	TT	1	11	0,3,0,8	A->I	0.2727	5.11963e-06	1.04907e-05	intergenic	intergenic	intergenic	intergenic
2	158210336	-	T	51	0,0,0,51	TT	1	8	0,3,0,5	A->I	0.375	1.74998e-06	3.68447e-06	intergenic	intergenic	intergenic	intergenic
2	158210425	-	T	50	0,0,0,50	TT	1	5	0,4,0,1	A->I	0.8	4.98735e-10	1.56782e-09	intergenic	intergenic	intergenic	intergenic
2	158210461	-	T	28	1,0,0,27	TT	1	11	0,5,0,6	A->I	0.4545	1.43803e-10	4.68228e-10	intergenic	intergenic	intergenic	intergenic
2	158210619	-	T	30	2,0,0,28	TT	1	3	0,3,0,0	A->I	1	3.16228e-08	7.73017e-08	intergenic	intergenic	intergenic	intergenic
2	158219376	-	T	36	0,0,0,36	TT	1	4	0,3,0,1	A->I	0.75	1.26191e-07	2.91376e-07	intergenic	intergenic	intergenic	intergenic
2	166716394	-	T	27	0,0,0,27	TT	1	5	0,3,0,2	A->I	0.6	3.1473e-07	7.01484e-07	ENSG00000123607	TTC21B	protein_coding	intron
2	166716415	-	T	38	0,0,0,38	TT	1	5	0,4,0,1	A->I	0.8	4.98735e-10	1.56782e-09	ENSG00000123607	TTC21B	protein_coding	intron
2	166716444	-	T	33	0,0,0,33	TT	1	6	0,3,0,3	A->I	0.5	6.27967e-07	1.36708e-06	ENSG00000123607	TTC21B	protein_coding	intron
2	172101741	-	T	49	0,0,0,49	TT	1	3	0,3,0,0	A->I	1	3.16228e-08	7.73017e-08	intergenic	intergenic	intergenic	intergenic
2	172103472	-	T	53	1,0,0,52	TT	1	5	0,4,0,1	A->I	0.8	4.98735e-10	1.56782e-09	intergenic	intergenic	intergenic	intergenic
2	176789478	-	T	20	0,0,0,20	TT	1	65	0,34,0,31	A->I	0.5231	3.08833e-67	1.05779e-65	ENSG00000144320	KIAA1715	protein_coding	exon
2	176791181	-	T	45	0,0,0,45	TT	1	65	0,14,0,51	A->I	0.2154	2.22045e-15	1.19299e-14	ENSG00000144320	KIAA1715	protein_coding	exon
2	176791182	-	T	38	0,0,0,38	TT	1	70	0,19,0,51	A->I	0.2714	2.22045e-15	1.19299e-14	ENSG00000144320	KIAA1715	protein_coding	exon
2	186632681	-	T	40	0,0,0,40	TT	1	6	0,3,0,3	A->I	0.5	6.27967e-07	1.36708e-06	intergenic	intergenic	intergenic	intergenic
2	186633998	-	T	54	0,0,0,54	TT	1	5	0,3,0,2	A->I	0.6	3.1473e-07	7.01484e-07	intergenic	intergenic	intergenic	intergenic
2	186823524	-	T	22	0,0,0,22	TT	1	8	0,3,0,5	A->I	0.375	1.74998e-06	3.68447e-06	intergenic	intergenic	intergenic	intergenic
2	186824123	-	T	48	0,1,0,47	TT	1	12	0,6,0,6	A->I	0.5	9.09384e-13	3.74562e-12	intergenic	intergenic	intergenic	intergenic
2	186839109	-	T	44	0,0,0,44	TT	1	6	0,4,0,2	A->I	0.6667	1.49242e-09	4.5448e-09	intergenic	intergenic	intergenic	intergenic
2	186842236	-	T	38	0,1,0,37	TT	1	6	0,4,0,2	A->I	0.6667	1.49242e-09	4.5448e-09	intergenic	intergenic	intergenic	intergenic
2	186879027	-	T	38	0,0,0,38	TT	1	17	0,3,0,14	A->I	0.1765	2.08011e-05	3.33196e-05	intergenic	intergenic	intergenic	intergenic
2	186879395	-	T	41	0,0,1,40	TT	1	16	0,3,0,13	A->I	0.1875	1.7171e-05	2.75863e-05	intergenic	intergenic	intergenic	intergenic
2	187292926	-	T	49	0,0,0,49	TT	1	6	0,4,0,2	A->I	0.6667	1.49242e-09	4.5448e-09	intergenic	intergenic	intergenic	intergenic
2	187299885	-	T	45	0,0,0,45	TT	1	5	0,3,0,2	A->I	0.6	3.1473e-07	7.01484e-07	intergenic	intergenic	intergenic	intergenic
2	191016006	-	T	48	0,0,0,48	TT	1	4	0,4,0,0	A->I	1	1e-10	3.29029e-10	intergenic	intergenic	intergenic	intergenic
2	191016025	-	T	35	0,1,0,34	TT	1	4	0,4,0,0	A->I	1	1e-10	3.29029e-10	intergenic	intergenic	intergenic	intergenic
2	197835134	-	T	41	0,0,0,41	TT	1	6	0,3,0,3	A->I	0.5	6.27967e-07	1.36708e-06	ENSG00000065413	ANKRD44	protein_coding	intron
2	200771775	-	T	33	0,0,0,33	TT	1	4	0,3,0,1	A->I	0.75	1.26191e-07	2.91376e-07	ENSG00000232732	AC073043.1	processed_transcript	intron
2	200771907	-	T	38	0,0,0,38	TT	1	9	0,3,0,6	A->I	0.3333	2.61875e-06	5.44844e-06	ENSG00000232732	AC073043.1	processed_transcript	intron
2	202639946	-	T	27	0,0,0,27	TT	1	7	0,6,0,1	A->I	0.8571	6.98103e-15	3.47991e-14	ENSG00000003393	ALS2	protein_coding	intron
2	203752852	-	T	32	0,0,0,32	TT	1	29	0,3,0,26	A->I	0.1034	0.00010864	0.00015064	ENSG00000138442	WDR12	protein_coding	intron
2	213846038	-	T	38	0,0,0,38	TT	1	7	0,3,0,4	A->I	0.4286	1.09634e-06	2.34034e-06	ENSG00000273118	AC079610.1	sense_overlapping	intron
2	213846053	-	T	29	0,0,0,29	TT	1	7	0,5,0,2	A->I	0.7143	6.60583e-12	2.59077e-11	ENSG00000273118	AC079610.1	sense_overlapping	intron
2	220235077	-	T	45	2,0,0,43	TT	1	12	0,5,0,7	A->I	0.4167	2.4587e-10	7.93177e-10	intergenic	intergenic	intergenic	intergenic
2	220235105	-	T	34	0,0,0,34	TT	1	12	0,3,0,9	A->I	0.25	6.81e-06	1.38849e-05	intergenic	intergenic	intergenic	intergenic
2	220236605	-	T	46	0,0,0,46	TT	1	11	0,5,0,6	A->I	0.4545	1.43803e-10	4.68228e-10	intergenic	intergenic	intergenic	intergenic
2	220236695	-	T	49	0,0,0,49	TT	1	13	0,5,0,8	A->I	0.3846	3.98487e-10	1.27684e-09	intergenic	intergenic	intergenic	intergenic
2	224714256	-	T	30	0,0,0,30	TT	1	5	0,3,0,2	A->I	0.6	3.1473e-07	7.01484e-07	intergenic	intergenic	intergenic	intergenic
2	228325217	-	T	65	0,0,0,65	TT	1	6	0,3,0,3	A->I	0.5	6.27967e-07	1.36708e-06	intergenic	intergenic	intergenic	intergenic
2	228326481	-	T	46	0,0,0,46	TT	1	6	0,3,0,3	A->I	0.5	6.27967e-07	1.36708e-06	intergenic	intergenic	intergenic	intergenic
2	228326544	-	T	51	0,0,0,51	TT	1	8	0,5,0,3	A->I	0.625	1.75691e-11	6.75398e-11	intergenic	intergenic	intergenic	intergenic
3	4802992	+	A	26	26,0,0,0	AA	1	73	52,0,21,0	A->I	0.2877	2.55351e-15	1.38031e-14	ENSG00000150995	ITPR1	protein_coding	intron
3	4803042	+	A	45	45,0,0,0	AA	1	102	68,0,34,0	A->I	0.3333	3.33067e-15	1.76122e-14	ENSG00000150995	ITPR1	protein_coding	intron
3	4803045	+	A	41	41,0,0,0	AA	1	102	63,0,39,0	A->I	0.3824	3.33067e-15	1.76122e-14	ENSG00000150995	ITPR1	protein_coding	intron
3	4803068	+	A	49	48,1,0,0	AA	1	125	108,0,17,0	A->I	0.136	3.77476e-15	1.9748e-14	ENSG00000150995	ITPR1	protein_coding	intron
3	4803069	+	A	50	47,2,1,0	AA	1	122	101,0,21,0	A->I	0.1721	3.66374e-15	1.92036e-14	ENSG00000150995	ITPR1	protein_coding	intron
3	4803092	+	A	45	45,0,0,0	AA	1	105	74,0,31,0	A->I	0.2952	3.33067e-15	1.76122e-14	ENSG00000150995	ITPR1	protein_coding	intron
3	4803137	+	A	23	22,0,1,0	AA	1	137	109,0,28,0	A->I	0.2044	4.32987e-15	2.25084e-14	ENSG00000150995	ITPR1	protein_coding	intron
3	4804640	+	A	44	44,0,0,0	AA	1	102	76,0,26,0	A->I	0.2549	3.33067e-15	1.76122e-14	ENSG00000150995	ITPR1	protein_coding	intron
3	4804660	+	A	41	41,0,0,0	AA	1	96	82,0,14,0	A->I	0.1458	3.10862e-15	1.65171e-14	ENSG00000150995	ITPR1	protein_coding	intron
3	4804718	+	A	48	48,0,0,0	AA	1	83	72,0,11,0	A->I	0.1325	6.77236e-15	3.42945e-14	ENSG00000150995	ITPR1	protein_coding	intron
3	4804837	+	A	54	54,0,0,0	AA	1	105	94,0,11,0	A->I	0.1048	6.32827e-14	3.03565e-13	ENSG00000150995	ITPR1	protein_coding	intron
3	10193358	+	A	32	32,0,0,0	AA	1	230	202,0,28,0	A->I	0.1217	7.21645e-15	3.61296e-14	ENSG00000134086	VHL	protein_coding	exon
3	10348288	+	A	33	33,0,0,0	AA	1	10	7,0,3,0	A->I	0.3	3.73221e-06	7.85142e-06	intergenic	intergenic	intergenic	intergenic
3	10348412	+	A	45	45,0,0,0	AA	1	13	9,0,4,0	A->I	0.3077	6.98891e-08	1.7144e-07	intergenic	intergenic	intergenic	intergenic
3	10348491	+	A	44	43,0,0,1	AA	1	10	3,0,7,0	A->I	0.7	3.76332e-16	2.7179e-15	intergenic	intergenic	intergenic	intergenic
3	10349199	+	A	33	31,0,2,0	AA	1	9	4,0,5,0	A->I	0.5556	3.94264e-11	1.51157e-10	intergenic	intergenic	intergenic	intergenic
3	10349317	+	A	43	42,1,0,0	AA	1	16	9,0,7,0	A->I	0.4375	3.58602e-14	1.72958e-13	intergenic	intergenic	intergenic	intergenic
3	10349324	+	A	40	39,1,0,0	AA	1	19	16,0,3,0	A->I	0.1579	2.95015e-05	4.81366e-05	intergenic	intergenic	intergenic	intergenic
3	32210595	+	C	24	0,24,0,0	CC	1	8	0,0,8,0	C->G	1	1e-20	8.81036e-20	intergenic	intergenic	intergenic	intergenic
3	37312349	+	A	32	32,0,0,0	AA	1	5	2,0,3,0	A->I	0.6	3.1473e-07	7.15821e-07	ENSG00000144674	GOLGA4	protein_coding	intron
3	38457709	+	A	45	45,0,0,0	AA	1	3	0,0,3,0	A->I	1	3.16228e-08	7.8875e-08	ENSG00000093217	XYLB	protein_coding	intron
3	38458305	+	A	55	55,0,0,0	AA	1	14	9,0,5,0	A->I	0.3571	6.18235e-10	1.97939e-09	ENSG00000093217	XYLB	protein_coding	intron
3	38458311	+	A	46	46,0,0,0	AA	1	15	9,0,6,0	A->I	0.4	4.88465e-12	1.97765e-11	ENSG00000093217	XYLB	protein_coding	intron
3	38458312	+	A	42	42,0,0,0	AA	1	14	11,0,3,0	A->I	0.2143	1.12142e-05	1.84888e-05	ENSG00000093217	XYLB	protein_coding	intron
3	38458351	+	A	48	48,0,0,0	AA	1	15	11,0,4,0	A->I	0.2667	1.32751e-07	3.12903e-07	ENSG00000093217	XYLB	protein_coding	intron
3	38458352	+	A	51	51,0,0,0	AA	1	15	0,0,15,0	A->I	1	3.16228e-38	5.73672e-37	ENSG00000093217	XYLB	protein_coding	intron
3	38458364	+	A	37	37,0,0,0	AA	1	16	10,0,6,0	A->I	0.375	7.79421e-12	3.09668e-11	ENSG00000093217	XYLB	protein_coding	intron
3	39375005	+	A	61	60,0,0,1	AA	1	99	65,0,34,0	A->I	0.3434	3.21965e-15	1.70701e-14	ENSG00000179934	CCR8	protein_coding	exon
3	39375039	+	A	44	44,0,0,0	AA	1	114	75,0,39,0	A->I	0.3421	3.66374e-15	1.92036e-14	ENSG00000179934	CCR8	protein_coding	exon
3	39375040	+	A	46	46,0,0,0	AA	1	116	80,0,36,0	A->I	0.3103	3.77476e-15	1.9748e-14	ENSG00000179934	CCR8	protein_coding	exon
3	39375041	+	A	46	46,0,0,0	AA	1	114	89,0,25,0	A->I	0.2193	3.66374e-15	1.92036e-14	ENSG00000179934	CCR8	protein_coding	exon
3	39375047	+	A	44	44,0,0,0	AA	1	113	96,0,17,0	A->I	0.1504	3.55271e-15	1.86836e-14	ENSG00000179934	CCR8	protein_coding	exon
3	39375113	+	A	41	40,1,0,0	AA	1	98	83,0,15,0	A->I	0.1531	2.88658e-15	1.54114e-14	ENSG00000179934	CCR8	protein_coding	exon
3	39375114	+	A	37	36,0,0,1	AA	1	94	71,0,23,0	A->I	0.2447	3.10862e-15	1.65171e-14	ENSG00000179934	CCR8	protein_coding	exon
3	39375119	+	A	36	35,1,0,0	AA	1	96	35,0,61,0	A->I	0.6354	5.36127e-127	3.38741e-125	ENSG00000179934	CCR8	protein_coding	exon
3	39375120	+	A	37	36,1,0,0	AA	1	95	74,0,21,0	A->I	0.2211	3.21965e-15	1.70701e-14	ENSG00000179934	CCR8	protein_coding	exon
3	39375201	+	A	41	41,0,0,0	AA	1	78	39,0,39,0	A->I	0.5	2.55351e-15	1.38031e-14	intergenic	intergenic	intergenic	intergenic
3	39375219	+	A	35	35,0,0,0	AA	1	92	74,0,18,0	A->I	0.1957	2.88658e-15	1.54114e-14	intergenic	intergenic	intergenic	intergenic
3	39375936	+	A	40	38,1,0,1	AA	1	92	44,0,48,0	A->I	0.5217	3.2883e-94	1.50243e-92	intergenic	intergenic	intergenic	intergenic
3	39375998	+	A	36	35,0,0,1	AA	1	74	54,0,20,0	A->I	0.2703	2.44249e-15	1.33432e-14	intergenic	intergenic	intergenic	intergenic
3	39376000	+	A	47	46,0,0,1	AA	1	69	17,0,52,0	A->I	0.7536	5.65781e-115	3.14364e-113	intergenic	intergenic	intergenic	intergenic
3	39376033	+	A	54	53,0,1,0	AA	1	64	52,0,12,0	A->I	0.1875	2.10942e-15	1.16126e-14	intergenic	intergenic	intergenic	intergenic
3	39376036	+	A	48	48,0,0,0	AA	1	63	56,0,7,0	A->I	0.1111	1.49842e-09	4.67165e-09	intergenic	intergenic	intergenic	intergenic
3	39376098	+	A	44	43,0,0,1	AA	1	58	44,0,14,0	A->I	0.2414	1.77636e-15	9.89979e-15	intergenic	intergenic	intergenic	intergenic
3	39376178	+	A	42	42,0,0,0	AA	1	79	36,0,43,0	A->I	0.5443	1.12607e-85	4.56916e-84	intergenic	intergenic	intergenic	intergenic
3	40540468	+	A	34	33,1,0,0	AA	1	9	6,0,3,0	A->I	0.3333	2.61875e-06	5.56035e-06	intergenic	intergenic	intergenic	intergenic
3	44414875	+	A	32	32,0,0,0	AA	1	7	4,0,3,0	A->I	0.4286	1.09634e-06	2.39026e-06	ENSG00000179152	TCAIM	protein_coding	intron
3	44440315	+	A	39	39,0,0,0	AA	1	5	2,0,3,0	A->I	0.6	3.1473e-07	7.15821e-07	ENSG00000179152	TCAIM	protein_coding	intron
3	47372178	+	A	40	39,1,0,0	AA	1	8	5,0,3,0	A->I	0.375	1.74998e-06	3.76487e-06	ENSG00000114648	KLHL18	protein_coding	intron
3	89320063	+	A	29	29,0,0,0	AA	1	3	0,0,3,0	A->I	1	3.16228e-08	7.8875e-08	ENSG00000044524	EPHA3	protein_coding	intron
3	89508198	+	A	50	50,0,0,0	AA	1	13	10,0,3,0	A->I	0.2308	8.83204e-06	1.82928e-05	ENSG00000044524	EPHA3	protein_coding	intron
3	89508260	+	A	49	49,0,0,0	AA	1	14	9,0,5,0	A->I	0.3571	6.18235e-10	1.97939e-09	ENSG00000044524	EPHA3	protein_coding	intron
3	93808753	+	A	38	38,0,0,0	AA	1	16	8,0,8,0	A->I	0.5	6.66134e-16	4.6455e-15	ENSG00000178694	NSUN3	protein_coding	intron
3	93808761	+	A	31	31,0,0,0	AA	1	14	7,0,7,0	A->I	0.5	1.11022e-14	5.48514e-14	ENSG00000178694	NSUN3	protein_coding	intron
3	97970968	+	A	33	33,0,0,0	AA	1	14	11,0,3,0	A->I	0.2143	1.12142e-05	1.84888e-05	ENSG00000251088	RP11-325B23.2	lincRNA	intron
3	98000033	+	A	41	41,0,0,0	AA	1	12	9,0,3,0	A->I	0.25	6.81e-06	1.41538e-05	ENSG00000251088	RP11-325B23.2	lincRNA	intron
3	98005489	+	A	35	35,0,0,0	AA	1	7	4,0,3,0	A->I	0.4286	1.09634e-06	2.39026e-06	ENSG00000251088	RP11-325B23.2	lincRNA	intron
3	108410304	+	A	52	52,0,0,0	AA	1	44	39,0,5,0	A->I	0.1136	3.09888e-07	7.25094e-07	ENSG00000198919	DZIP3	protein_coding	intron
3	108410305	+	A	63	63,0,0,0	AA	1	44	28,0,16,0	A->I	0.3636	1.33227e-15	7.57956e-15	ENSG00000198919	DZIP3	protein_coding	intron
3	113309340	+	A	33	33,0,0,0	AA	1	32	27,0,5,0	A->I	0.1562	5.93058e-08	1.46045e-07	ENSG00000072858	SIDT1	protein_coding	intron
3	121680856	+	A	26	25,0,0,1	AA	1	6	3,0,3,0	A->I	0.5	6.27967e-07	1.39328e-06	intergenic	intergenic	intergenic	intergenic
3	121835268	+	A	40	39,0,0,1	AA	1	30	27,0,3,0	A->I	0.1	0.00012043	0.00017034	ENSG00000114013	CD86	protein_coding	intron
3	122113667	+	C	23	0,23,0,0	CC	1	19	4,15,0,0	C->A	0.2105	3.7316e-07	8.4793e-07	ENSG00000114023	FAM162A	protein_coding	intron
3	122117944	+	A	56	56,0,0,0	AA	1	30	26,0,4,0	A->I	0.1333	2.56605e-06	5.50608e-06	ENSG00000114023	FAM162A	protein_coding	intron
3	122117996	+	A	40	40,0,0,0	AA	1	22	9,0,13,0	A->I	0.5909	1.5319e-27	1.93579e-26	ENSG00000114023	FAM162A	protein_coding	intron
3	122118030	+	A	49	48,0,1,0	AA	1	28	9,0,19,0	A->I	0.6786	2.12581e-41	4.40995e-40	ENSG00000114023	FAM162A	protein_coding	intron
3	122118099	+	A	39	39,0,0,0	AA	1	21	8,0,13,0	A->I	0.619	6.28531e-28	7.97437e-27	ENSG00000114023	FAM162A	protein_coding	intron
3	122118127	+	A	38	38,0,0,0	AA	1	21	15,0,6,0	A->I	0.2857	5.21007e-11	1.99438e-10	ENSG00000114023	FAM162A	protein_coding	intron
3	122118390	+	A	57	57,0,0,0	AA	1	25	22,0,3,0	A->I	0.12	6.90364e-05	0.00010116	ENSG00000114023	FAM162A	protein_coding	intron
3	122118972	+	A	60	60,0,0,0	AA	1	18	15,0,3,0	A->I	0.1667	2.49023e-05	4.06802e-05	ENSG00000114023	FAM162A	protein_coding	intron
3	122119008	+	A	49	48,0,0,1	AA	1	17	13,0,4,0	A->I	0.2353	2.30295e-07	5.40001e-07	ENSG00000114023	FAM162A	protein_coding	intron
3	122141616	+	G	46	0,0,46,0	GG	1	24	3,0,21,0	G->A	0.125	6.0896e-05	8.93007e-05	ENSG00000272758	RP11-299J3.8	antisense	intron
3	122154532	+	A	37	37,0,0,0	AA	1	20	17,0,3,0	A->I	0.15	3.46255e-05	5.30968e-05	ENSG00000272758	RP11-299J3.8	antisense	intron
3	123310914	+	A	43	43,0,0,0	AA	1	9	6,0,3,0	A->I	0.3333	2.61875e-06	5.56035e-06	ENSG00000239523	MYLK-AS1	antisense	intron
3	128005006	+	A	56	55,1,0,0	AA	1	4	1,0,3,0	A->I	0.75	1.26191e-07	2.98108e-07	ENSG00000132394	EEFSEC	protein_coding	intron
3	130594342	+	A	39	38,0,0,1	AA	1	9	6,0,3,0	A->I	0.3333	2.61875e-06	5.56035e-06	ENSG00000017260	ATP2C1	protein_coding	intron
3	130704838	+	A	44	44,0,0,0	AA	1	12	8,0,4,0	A->I	0.3333	4.85074e-08	1.196e-07	ENSG00000017260	ATP2C1	protein_coding	intron
3	132393164	+	A	35	35,0,0,0	AA	1	18	14,0,4,0	A->I	0.2222	2.95346e-07	6.91214e-07	ENSG00000081307	UBA5	protein_coding	intron
3	141607544	+	A	31	30,0,0,1	AA	1	7	1,0,6,0	A->I	0.8571	6.98103e-15	3.50382e-14	ENSG00000069849	ATP1B3	protein_coding	intron
3	155659846	+	A	33	33,0,0,0	AA	1	29	26,0,3,0	A->I	0.1034	0.00010864	0.00015379	ENSG00000163655	GMPS	protein_coding	exon
3	165247768	+	A	33	33,0,0,0	AA	1	6	3,0,3,0	A->I	0.5	6.27967e-07	1.39328e-06	ENSG00000244128	RP11-85M11.2	lincRNA	intron
3	165249825	+	A	31	31,0,0,0	AA	1	8	4,0,4,0	A->I	0.5	6.92944e-09	2.07386e-08	ENSG00000244128	RP11-85M11.2	lincRNA	intron
3	165249970	+	A	36	35,1,0,0	AA	1	9	6,0,3,0	A->I	0.3333	2.61875e-06	5.56035e-06	ENSG00000244128	RP11-85M11.2	lincRNA	intron
3	168431573	+	A	37	35,0,2,0	AA	1	7	3,0,4,0	A->I	0.5714	3.47351e-09	1.05891e-08	ENSG00000206120	EGFEM1P	pseudogene	intron
3	168438352	+	A	43	43,0,0,0	AA	1	4	1,0,3,0	A->I	0.75	1.26191e-07	2.98108e-07	ENSG00000206120	EGFEM1P	pseudogene	intron
3	168439034	+	A	54	54,0,0,0	AA	1	14	8,0,6,0	A->I	0.4286	2.93898e-12	1.19714e-11	ENSG00000206120	EGFEM1P	pseudogene	intron
3	168550395	+	A	39	39,0,0,0	AA	1	11	8,0,3,0	A->I	0.2727	5.11963e-06	1.07009e-05	intergenic	intergenic	intergenic	intergenic
3	168593855	+	A	15	15,0,0,0	AA	1	7	4,0,3,0	A->I	0.4286	1.09634e-06	2.39026e-06	intergenic	intergenic	intergenic	intergenic
3	179092102	+	A	19	19,0,0,0	AA	1	17	11,0,6,0	A->I	0.3529	1.20125e-11	4.7581e-11	ENSG00000171109	MFN1	protein_coding	intron
3	179092117	+	A	17	17,0,0,0	AA	1	13	9,0,4,0	A->I	0.3077	6.98891e-08	1.7144e-07	ENSG00000171109	MFN1	protein_coding	intron
3	179807947	+	A	43	43,0,0,0	AA	1	4	1,0,3,0	A->I	0.75	1.26191e-07	2.98108e-07	intergenic	intergenic	intergenic	intergenic
3	179808073	+	A	52	52,0,0,0	AA	1	3	0,0,3,0	A->I	1	3.16228e-08	7.8875e-08	intergenic	intergenic	intergenic	intergenic
3	189861916	+	A	30	29,0,1,0	AA	1	3	0,0,3,0	A->I	1	3.16228e-08	7.8875e-08	ENSG00000225764	LEPREL1-AS1	antisense	intron
3	189862393	+	A	50	49,0,0,1	AA	1	23	17,0,6,0	A->I	0.2609	9.63978e-11	3.64587e-10	ENSG00000225764	LEPREL1-AS1	antisense	intron
3	189862402	+	A	55	55,0,0,0	AA	1	23	11,0,12,0	A->I	0.5217	1.3093e-24	1.47198e-23	ENSG00000225764	LEPREL1-AS1	antisense	exon
3	189881496	+	A	40	40,0,0,0	AA	1	4	0,0,4,0	A->I	1	1e-10	3.35722e-10	intergenic	intergenic	intergenic	intergenic
3	190127037	+	A	76	76,0,0,0	AA	1	15	10,0,5,0	A->I	0.3333	9.2491e-10	2.95016e-09	ENSG00000113946	CLDN16	protein_coding	intron
3	190127039	+	A	72	72,0,0,0	AA	1	15	12,0,3,0	A->I	0.2	1.39845e-05	2.29774e-05	ENSG00000113946	CLDN16	protein_coding	intron
3	190127069	+	A	40	40,0,0,0	AA	1	10	6,0,4,0	A->I	0.4	2.06833e-08	6.03897e-08	ENSG00000113946	CLDN16	protein_coding	intron
3	190127095	+	A	36	36,0,0,0	AA	1	9	5,0,4,0	A->I	0.4444	1.24415e-08	3.67674e-08	ENSG00000113946	CLDN16	protein_coding	intron
3	195414902	+	A	42	42,0,0,0	AA	1	11	8,0,3,0	A->I	0.2727	5.11963e-06	1.07009e-05	ENSG00000242086	LINC00969	lincRNA	exon
3	8812916	-	T	42	1,0,0,41	TT	1	4	0,4,0,0	A->I	1	1e-10	3.42286e-10	intergenic	intergenic	intergenic	intergenic
3	10349309	-	T	42	0,0,1,41	TT	1	8	0,3,0,5	A->I	0.375	1.74998e-06	3.87951e-06	ENSG00000157020	SEC13	protein_coding	intron
3	14196246	-	T	33	0,0,0,33	TT	1	43	0,7,0,36	A->I	0.1628	9.2236e-11	3.5384e-10	ENSG00000154767	XPC	protein_coding	intron
3	14196261	-	T	28	0,0,0,28	TT	1	33	0,28,0,5	A->I	0.8485	2.33735e-65	6.45405e-64	ENSG00000154767	XPC	protein_coding	intron
3	15440346	-	T	46	0,0,0,46	TT	1	9	0,3,0,6	A->I	0.3333	2.61875e-06	5.74792e-06	ENSG00000206562	METTL6	protein_coding	intron
3	15443570	-	T	24	0,0,0,24	TT	1	3	0,3,0,0	A->I	1	3.16228e-08	8.15773e-08	ENSG00000206562	METTL6	protein_coding	intron
3	15445541	-	T	54	0,0,0,54	TT	1	5	0,4,0,1	A->I	0.8	4.98735e-10	1.63656e-09	ENSG00000206562	METTL6	protein_coding	intron
3	15445542	-	T	52	0,1,0,51	TT	1	5	0,4,0,1	A->I	0.8	4.98735e-10	1.63656e-09	ENSG00000206562	METTL6	protein_coding	intron
3	15721397	-	T	18	0,0,0,18	TT	1	12	0,3,0,9	A->I	0.25	6.81e-06	1.46335e-05	ENSG00000206560	ANKRD28	protein_coding	intron
3	15721468	-	T	33	0,0,0,33	TT	1	14	0,4,0,10	A->I	0.2857	9.75975e-08	2.46796e-07	ENSG00000206560	ANKRD28	protein_coding	intron
3	15721469	-	T	31	0,0,0,31	TT	1	14	0,11,0,3	A->I	0.7857	1.14109e-25	1.23083e-24	ENSG00000206560	ANKRD28	protein_coding	intron
3	15721474	-	T	23	0,0,0,23	TT	1	11	0,6,0,5	A->I	0.5455	4.55773e-13	1.9376e-12	ENSG00000206560	ANKRD28	protein_coding	intron
3	15722649	-	T	45	0,0,0,45	TT	1	38	0,7,0,31	A->I	0.1842	3.66273e-11	1.43916e-10	ENSG00000206560	ANKRD28	protein_coding	intron
3	15722671	-	T	41	0,0,0,41	TT	1	41	0,7,0,34	A->I	0.1707	6.47081e-11	2.50448e-10	ENSG00000206560	ANKRD28	protein_coding	intron
3	15722674	-	T	38	0,0,1,37	TT	1	43	0,5,0,38	A->I	0.1163	2.75397e-07	6.66049e-07	ENSG00000206560	ANKRD28	protein_coding	intron
3	15722679	-	T	38	1,0,0,37	TT	1	40	0,13,0,27	A->I	0.325	1.33227e-15	7.84274e-15	ENSG00000206560	ANKRD28	protein_coding	intron
3	15722682	-	T	40	0,0,0,40	TT	1	42	0,8,0,34	A->I	0.1905	1.07392e-12	4.51301e-12	ENSG00000206560	ANKRD28	protein_coding	intron
3	15722683	-	T	38	0,0,0,38	TT	1	39	0,11,0,28	A->I	0.2821	1.22125e-15	7.29169e-15	ENSG00000206560	ANKRD28	protein_coding	intron
3	15722684	-	T	39	0,0,0,39	TT	1	40	0,15,0,25	A->I	0.375	1.33227e-15	7.84274e-15	ENSG00000206560	ANKRD28	protein_coding	intron
3	15722703	-	T	36	0,0,0,36	TT	1	39	0,6,0,33	A->I	0.1538	2.98334e-09	9.46589e-09	ENSG00000206560	ANKRD28	protein_coding	intron
3	15722780	-	T	29	0,0,0,29	TT	1	18	0,3,0,15	A->I	0.1667	2.49023e-05	4.17619e-05	ENSG00000206560	ANKRD28	protein_coding	intron
3	15738671	-	T	40	0,0,0,40	TT	1	20	0,5,0,15	A->I	0.25	4.71263e-09	1.46837e-08	ENSG00000206560	ANKRD28	protein_coding	intron
3	15741846	-	T	29	0,0,0,29	TT	1	21	0,3,0,18	A->I	0.1429	4.03009e-05	6.31654e-05	ENSG00000206560	ANKRD28	protein_coding	intron
3	28376518	-	T	41	0,0,0,41	TT	1	15	0,9,0,6	A->I	0.6	1.55589e-19	1.30864e-18	ENSG00000163512	AZI2	protein_coding	intron
3	28376538	-	T	55	0,0,0,55	TT	1	17	0,6,0,11	A->I	0.3529	1.20125e-11	4.81525e-11	ENSG00000163512	AZI2	protein_coding	intron
3	28376573	-	T	41	0,0,0,41	TT	1	28	0,22,0,6	A->I	0.7857	3.69954e-50	7.78764e-49	ENSG00000163512	AZI2	protein_coding	intron
3	28376576	-	T	44	0,0,0,44	TT	1	28	0,13,0,15	A->I	0.4643	9.99201e-16	6.74204e-15	ENSG00000163512	AZI2	protein_coding	intron
3	31106498	-	T	45	0,1,0,44	TT	1	11	0,5,0,6	A->I	0.4545	1.43803e-10	4.88155e-10	intergenic	intergenic	intergenic	intergenic
3	33582627	-	T	55	0,0,0,55	TT	1	7	0,3,0,4	A->I	0.4286	1.09634e-06	2.45982e-06	ENSG00000163539	CLASP2	protein_coding	intron
3	36923653	-	T	25	0,0,0,25	TT	1	7	0,4,0,3	A->I	0.5714	3.47351e-09	1.08536e-08	ENSG00000168016	TRANK1	protein_coding	intron
3	36929433	-	T	43	0,0,0,43	TT	1	11	0,9,0,2	A->I	0.8182	1.72937e-21	1.61695e-20	ENSG00000168016	TRANK1	protein_coding	intron
3	36929739	-	T	40	0,0,0,40	TT	1	7	0,5,0,2	A->I	0.7143	6.60583e-12	2.6642e-11	ENSG00000168016	TRANK1	protein_coding	intron
3	37016472	-	T	31	0,0,0,31	TT	1	12	0,6,0,6	A->I	0.5	9.09384e-13	3.82436e-12	intergenic	intergenic	intergenic	intergenic
3	37016499	-	T	39	1,0,0,38	TT	1	12	0,3,0,9	A->I	0.25	6.81e-06	1.46335e-05	intergenic	intergenic	intergenic	intergenic
3	37024433	-	T	36	0,0,0,36	TT	1	11	0,3,0,8	A->I	0.2727	5.11963e-06	1.1059e-05	intergenic	intergenic	intergenic	intergenic
3	38176069	-	T	60	0,0,0,60	TT	1	34	0,5,0,29	A->I	0.1471	8.15167e-08	2.06859e-07	ENSG00000060971	ACAA1	protein_coding	intron
3	38176094	-	T	43	0,0,0,43	TT	1	29	0,3,0,26	A->I	0.1034	0.00010864	0.00015704	ENSG00000060971	ACAA1	protein_coding	intron
3	38176095	-	T	40	0,0,0,40	TT	1	29	0,3,0,26	A->I	0.1034	0.00010864	0.00015704	ENSG00000060971	ACAA1	protein_coding	intron
3	42817831	-	T	32	0,0,0,32	TT	1	4	0,4,0,0	A->I	1	1e-10	3.42286e-10	ENSG00000181061	HIGD1A	protein_coding	intron
3	49359800	-	T	48	0,1,1,46	TT	1	75	0,14,0,61	A->I	0.1867	2.66454e-15	1.46413e-14	ENSG00000114316	USP4	protein_coding	intron
3	52691208	-	T	38	0,0,0,38	TT	1	10	0,3,0,7	A->I	0.3	3.73221e-06	8.11452e-06	ENSG00000163939	PBRM1	protein_coding	intron
3	60247728	-	T	41	0,0,0,41	TT	1	4	0,4,0,0	A->I	1	1e-10	3.42286e-10	ENSG00000189283	FHIT	protein_coding	intron
3	60721854	-	T	43	0,0,0,43	TT	1	3	0,3,0,0	A->I	1	3.16228e-08	8.15773e-08	ENSG00000189283	FHIT	protein_coding	intron
3	60722215	-	T	37	0,0,0,37	TT	1	7	0,3,0,4	A->I	0.4286	1.09634e-06	2.45982e-06	ENSG00000189283	FHIT	protein_coding	intron
3	60722290	-	T	58	1,0,0,57	TT	1	9	0,3,0,6	A->I	0.3333	2.61875e-06	5.74792e-06	ENSG00000189283	FHIT	protein_coding	intron
3	61022081	-	T	26	0,0,0,26	TT	1	5	0,3,0,2	A->I	0.6	3.1473e-07	7.38377e-07	ENSG00000189283	FHIT	protein_coding	intron
3	66441729	-	T	32	0,0,0,32	TT	1	4	0,3,0,1	A->I	0.75	1.26191e-07	3.08139e-07	ENSG00000144749	LRIG1	protein_coding	intron
3	66441940	-	T	36	0,0,0,36	TT	1	5	0,5,0,0	A->I	1	3.16228e-13	1.35714e-12	ENSG00000144749	LRIG1	protein_coding	intron
3	72092322	-	T	39	0,0,1,38	TT	1	12	0,3,0,9	A->I	0.25	6.81e-06	1.46335e-05	ENSG00000241163	LINC00877	lincRNA	intron
3	72092346	-	T	50	1,0,0,49	TT	1	11	0,3,0,8	A->I	0.2727	5.11963e-06	1.1059e-05	ENSG00000241163	LINC00877	lincRNA	intron
3	72092355	-	T	57	0,0,0,57	TT	1	11	0,11,0,0	A->I	1	3.16228e-28	3.76936e-27	ENSG00000241163	LINC00877	lincRNA	intron
3	72133414	-	T	40	0,0,0,40	TT	1	14	0,4,0,10	A->I	0.2857	9.75975e-08	2.46796e-07	ENSG00000241163	LINC00877	lincRNA	intron
3	98278985	-	T	54	0,0,0,54	TT	1	21	0,10,0,11	A->I	0.4762	6.66134e-16	4.65707e-15	ENSG00000080819	CPOX	protein_coding	intron
3	98278989	-	T	49	0,0,0,49	TT	1	22	0,11,0,11	A->I	0.5	7.77156e-16	5.34562e-15	ENSG00000080819	CPOX	protein_coding	intron
3	98279011	-	T	45	0,0,0,45	TT	1	20	0,5,0,15	A->I	0.25	4.71263e-09	1.46837e-08	ENSG00000080819	CPOX	protein_coding	intron
3	98279065	-	T	33	0,0,0,33	TT	1	19	0,11,0,8	A->I	0.5789	2.33525e-23	2.43121e-22	ENSG00000080819	CPOX	protein_coding	intron
3	98279078	-	T	36	1,0,0,35	TT	1	17	0,5,0,12	A->I	0.2941	1.89585e-09	6.03283e-09	ENSG00000080819	CPOX	protein_coding	intron
3	101111930	-	T	27	0,1,0,26	TT	1	4	0,3,0,1	A->I	0.75	1.26191e-07	3.08139e-07	ENSG00000138468	SENP7	protein_coding	intron
3	105915086	-	T	26	0,0,0,26	TT	1	17	0,4,0,13	A->I	0.2353	2.30295e-07	5.5738e-07	intergenic	intergenic	intergenic	intergenic
3	105915974	-	T	50	1,0,1,48	TT	1	11	0,4,0,7	A->I	0.3636	3.24202e-08	8.33172e-08	intergenic	intergenic	intergenic	intergenic
3	105937377	-	T	34	0,1,0,33	TT	1	14	0,4,0,10	A->I	0.2857	9.75975e-08	2.46796e-07	intergenic	intergenic	intergenic	intergenic
3	105937393	-	T	36	0,0,0,36	TT	1	12	0,3,0,9	A->I	0.25	6.81e-06	1.46335e-05	intergenic	intergenic	intergenic	intergenic
3	105943082	-	T	26	0,0,0,26	TT	1	19	0,12,0,7	A->I	0.6316	4.93674e-26	5.73604e-25	intergenic	intergenic	intergenic	intergenic
3	105943155	-	T	38	0,0,0,38	TT	1	22	0,3,0,19	A->I	0.1364	4.65538e-05	7.28419e-05	intergenic	intergenic	intergenic	intergenic
3	105943164	-	T	33	0,0,0,33	TT	1	21	0,4,0,17	A->I	0.1905	5.73296e-07	1.33628e-06	intergenic	intergenic	intergenic	intergenic
3	105946429	-	T	32	0,0,0,32	TT	1	7	0,3,0,4	A->I	0.4286	1.09634e-06	2.45982e-06	intergenic	intergenic	intergenic	intergenic
3	105946530	-	T	36	0,0,0,36	TT	1	14	0,4,0,10	A->I	0.2857	9.75975e-08	2.46796e-07	intergenic	intergenic	intergenic	intergenic
3	105946531	-	T	35	0,0,0,35	TT	1	14	0,4,0,10	A->I	0.2857	9.75975e-08	2.46796e-07	intergenic	intergenic	intergenic	intergenic
3	105946602	-	T	57	0,1,0,56	TT	1	21	0,7,0,14	A->I	0.3333	3.54383e-13	1.51721e-12	intergenic	intergenic	intergenic	intergenic
3	105946603	-	T	56	0,2,0,54	TT	1	21	0,7,0,14	A->I	0.3333	3.54383e-13	1.51721e-12	intergenic	intergenic	intergenic	intergenic
3	105946669	-	T	39	0,0,0,39	TT	1	12	0,4,0,8	A->I	0.3333	4.85074e-08	1.23844e-07	intergenic	intergenic	intergenic	intergenic
3	105946677	-	T	37	1,0,0,36	TT	1	14	0,4,0,10	A->I	0.2857	9.75975e-08	2.46796e-07	intergenic	intergenic	intergenic	intergenic
3	105950910	-	T	47	0,0,0,47	TT	1	12	0,3,0,9	A->I	0.25	6.81e-06	1.46335e-05	intergenic	intergenic	intergenic	intergenic
3	105951003	-	T	46	0,0,0,46	TT	1	19	0,6,0,13	A->I	0.3158	2.61924e-11	1.02968e-10	intergenic	intergenic	intergenic	intergenic
3	105951004	-	T	46	0,0,0,46	TT	1	21	0,7,0,14	A->I	0.3333	3.54383e-13	1.51721e-12	intergenic	intergenic	intergenic	intergenic
3	105951007	-	T	46	0,0,0,46	TT	1	20	0,3,0,17	A->I	0.15	3.46255e-05	5.43626e-05	intergenic	intergenic	intergenic	intergenic
3	105951035	-	T	48	1,0,0,47	TT	1	20	0,4,0,16	A->I	0.2	4.65272e-07	1.08735e-06	intergenic	intergenic	intergenic	intergenic
3	105951084	-	T	43	0,0,0,43	TT	1	20	0,9,0,11	A->I	0.45	6.66134e-16	4.65707e-15	intergenic	intergenic	intergenic	intergenic
3	105951226	-	T	37	0,0,0,37	TT	1	24	0,6,0,18	A->I	0.25	1.28182e-10	4.38358e-10	intergenic	intergenic	intergenic	intergenic
3	108257891	-	T	31	0,0,0,31	TT	1	10	0,3,0,7	A->I	0.3	3.73221e-06	8.11452e-06	intergenic	intergenic	intergenic	intergenic
3	112145386	-	T	27	0,0,0,27	TT	1	43	0,5,0,38	A->I	0.1163	2.75397e-07	6.66049e-07	intergenic	intergenic	intergenic	intergenic
3	112145452	-	T	34	0,0,0,34	TT	1	50	0,10,0,40	A->I	0.2	2.55351e-15	1.41562e-14	intergenic	intergenic	intergenic	intergenic
3	117941319	-	T	35	0,0,0,35	TT	1	8	0,7,0,1	A->I	0.875	2.52282e-17	1.8538e-16	ENSG00000243276	RP11-384F7.1	lincRNA	intron
3	117941476	-	T	39	0,0,0,39	TT	1	8	0,3,0,5	A->I	0.375	1.74998e-06	3.87951e-06	ENSG00000243276	RP11-384F7.1	lincRNA	intron
3	118172187	-	T	37	0,0,0,37	TT	1	3	0,3,0,0	A->I	1	3.16228e-08	8.15773e-08	ENSG00000243276	RP11-384F7.1	lincRNA	intron
3	118494620	-	T	34	0,0,0,34	TT	1	18	0,4,0,14	A->I	0.2222	2.95346e-07	7.13621e-07	intergenic	intergenic	intergenic	intergenic
3	118494636	-	T	34	0,1,0,33	TT	1	19	0,4,0,15	A->I	0.2105	3.7316e-07	8.73945e-07	intergenic	intergenic	intergenic	intergenic
3	118494677	-	T	48	0,0,0,48	TT	1	16	0,5,0,11	A->I	0.3125	1.34178e-09	4.35762e-09	intergenic	intergenic	intergenic	intergenic
3	118494801	-	T	49	0,0,0,49	TT	1	9	0,4,0,5	A->I	0.4444	1.24415e-08	3.77688e-08	intergenic	intergenic	intergenic	intergenic
3	118494802	-	T	48	0,0,0,48	TT	1	11	0,3,0,8	A->I	0.2727	5.11963e-06	1.1059e-05	intergenic	intergenic	intergenic	intergenic
3	119597248	-	T	48	0,0,0,48	TT	1	14	0,8,0,6	A->I	0.5714	2.95271e-17	2.16279e-16	ENSG00000082701	GSK3B	protein_coding	intron
3	121170498	-	T	45	0,0,0,45	TT	1	5	0,3,0,2	A->I	0.6	3.1473e-07	7.38377e-07	ENSG00000051341	POLQ	protein_coding	intron
3	121551994	-	T	40	0,0,0,40	TT	1	108	0,21,0,87	A->I	0.1944	3.44169e-15	1.85922e-14	ENSG00000173226	IQCB1	protein_coding	intron
3	121552017	-	T	34	0,0,0,34	TT	1	87	0,10,0,77	A->I	0.1149	3.23408e-13	1.3877e-12	ENSG00000173226	IQCB1	protein_coding	intron
3	121552036	-	T	49	0,0,0,49	TT	1	73	0,19,0,54	A->I	0.2603	2.55351e-15	1.41562e-14	ENSG00000173226	IQCB1	protein_coding	intron
3	121552039	-	T	43	0,0,0,43	TT	1	78	0,16,0,62	A->I	0.2051	2.55351e-15	1.41562e-14	ENSG00000173226	IQCB1	protein_coding	intron
3	121552736	-	T	45	0,0,0,45	TT	1	22	0,5,0,17	A->I	0.2273	7.96246e-09	2.44294e-08	ENSG00000173226	IQCB1	protein_coding	intron
3	121552759	-	T	56	0,0,0,56	TT	1	27	0,26,0,1	A->I	0.963	2.69178e-64	7.38843e-63	ENSG00000173226	IQCB1	protein_coding	intron
3	121552775	-	T	49	0,0,0,49	TT	1	49	0,5,0,44	A->I	0.102	5.37012e-07	1.25374e-06	ENSG00000173226	IQCB1	protein_coding	intron
3	121552776	-	T	46	0,0,0,46	TT	1	51	0,17,0,34	A->I	0.3333	1.55431e-15	9.03895e-15	ENSG00000173226	IQCB1	protein_coding	intron
3	121552780	-	T	46	0,0,0,46	TT	1	57	0,14,0,43	A->I	0.2456	1.88738e-15	1.07293e-14	ENSG00000173226	IQCB1	protein_coding	intron
3	121693961	-	T	39	0,0,0,39	TT	1	15	0,4,0,11	A->I	0.2667	1.32751e-07	3.23061e-07	intergenic	intergenic	intergenic	intergenic
3	121753589	-	T	51	0,2,0,49	TT	1	18	0,4,0,14	A->I	0.2222	2.95346e-07	7.13621e-07	intergenic	intergenic	intergenic	intergenic
3	121753599	-	T	52	1,1,0,50	TT	1	22	0,7,0,15	A->I	0.3182	5.18141e-13	2.1995e-12	intergenic	intergenic	intergenic	intergenic
3	121753804	-	T	38	0,0,1,37	TT	1	6	0,3,0,3	A->I	0.5	6.27967e-07	1.43438e-06	intergenic	intergenic	intergenic	intergenic
3	121754364	-	T	42	0,0,0,42	TT	1	15	0,4,0,11	A->I	0.2667	1.32751e-07	3.23061e-07	intergenic	intergenic	intergenic	intergenic
3	121754441	-	T	42	0,0,0,42	TT	1	15	0,6,0,9	A->I	0.4	4.88465e-12	1.99944e-11	intergenic	intergenic	intergenic	intergenic
3	122276695	-	T	45	0,0,0,45	TT	1	76	0,20,0,56	A->I	0.2632	2.66454e-15	1.46413e-14	ENSG00000138496	PARP9	protein_coding	intron
3	122276736	-	T	49	0,0,0,49	TT	1	79	0,33,0,46	A->I	0.4177	2.66454e-15	1.46413e-14	ENSG00000138496	PARP9	protein_coding	intron
3	123224147	-	T	38	0,0,0,38	TT	1	6	0,3,0,3	A->I	0.5	6.27967e-07	1.43438e-06	ENSG00000206527	PTPLB	protein_coding	intron
3	123224148	-	T	38	0,0,0,38	TT	1	5	0,3,0,2	A->I	0.6	3.1473e-07	7.38377e-07	ENSG00000206527	PTPLB	protein_coding	intron
3	128596908	-	T	27	0,0,0,27	TT	1	7	0,5,0,2	A->I	0.7143	6.60583e-12	2.6642e-11	intergenic	intergenic	intergenic	intergenic
3	128597490	-	T	43	0,0,0,43	TT	1	5	0,3,0,2	A->I	0.6	3.1473e-07	7.38377e-07	intergenic	intergenic	intergenic	intergenic
3	128597500	-	T	37	0,0,0,37	TT	1	5	0,3,0,2	A->I	0.6	3.1473e-07	7.38377e-07	intergenic	intergenic	intergenic	intergenic
3	129097610	-	T	48	0,0,0,48	TT	1	7	0,4,0,3	A->I	0.5714	3.47351e-09	1.08536e-08	intergenic	intergenic	intergenic	intergenic
3	129097776	-	T	40	0,0,0,40	TT	1	5	0,3,0,2	A->I	0.6	3.1473e-07	7.38377e-07	intergenic	intergenic	intergenic	intergenic
3	129098760	-	T	33	0,0,0,33	TT	1	4	0,3,0,1	A->I	0.75	1.26191e-07	3.08139e-07	intergenic	intergenic	intergenic	intergenic
3	129107352	-	T	31	2,0,0,29	TT	1	80	31,0,0,49	A->U	0.3875	2.66454e-15	1.46413e-14	ENSG00000251474	RPL32P3	pseudogene	intron
3	131206292	-	T	18	1,0,0,17	TT	1	19	0,6,0,13	A->I	0.3158	2.61924e-11	1.02968e-10	ENSG00000114686	MRPL3	protein_coding	exon
3	132288704	-	T	36	0,0,0,36	TT	1	12	0,4,0,8	A->I	0.3333	4.85074e-08	1.23844e-07	ENSG00000113971,ENSG00000240303	NPHP3,ACAD11	protein_coding,protein_coding	intron,intron
3	146260039	-	T	34	0,0,0,34	TT	1	12	0,7,0,5	A->I	0.5833	2.47007e-15	1.37698e-14	ENSG00000188313	PLSCR1	protein_coding	intron
3	146260848	-	T	36	0,0,0,36	TT	1	32	0,5,0,27	A->I	0.1562	5.93058e-08	1.51229e-07	ENSG00000188313	PLSCR1	protein_coding	intron
3	146260899	-	T	41	0,0,0,41	TT	1	45	0,6,0,39	A->I	0.1333	7.32778e-09	2.25062e-08	ENSG00000188313	PLSCR1	protein_coding	intron
3	146260903	-	T	43	0,1,0,42	TT	1	47	0,24,0,23	A->I	0.5106	1.50349e-47	3.01338e-46	ENSG00000188313	PLSCR1	protein_coding	intron
3	146260963	-	T	48	1,0,0,47	TT	1	53	0,8,0,45	A->I	0.1509	7.8112e-12	3.14043e-11	ENSG00000188313	PLSCR1	protein_coding	intron
3	160164139	-	C	26	0,26,0,0	CC	1	14	3,11,0,0	G->U	0.2143	1.12142e-05	1.90128e-05	ENSG00000213186,ENSG00000248710	TRIM59,RP11-432B6.3	protein_coding,protein_coding	intron,intron
3	165518067	-	T	32	0,0,0,32	TT	1	20	0,3,0,17	A->I	0.15	3.46255e-05	5.43626e-05	ENSG00000114200	BCHE	protein_coding	intron
3	166564113	-	T	47	1,0,0,46	TT	1	4	0,3,0,1	A->I	0.75	1.26191e-07	3.08139e-07	intergenic	intergenic	intergenic	intergenic
3	166564135	-	T	36	1,0,0,35	TT	1	6	0,3,0,3	A->I	0.5	6.27967e-07	1.43438e-06	intergenic	intergenic	intergenic	intergenic
3	178665396	-	T	28	1,0,0,27	TT	1	5	0,3,0,2	A->I	0.6	3.1473e-07	7.38377e-07	intergenic	intergenic	intergenic	intergenic
3	178665418	-	T	33	0,0,0,33	TT	1	5	0,4,0,1	A->I	0.8	4.98735e-10	1.63656e-09	intergenic	intergenic	intergenic	intergenic
3	178667752	-	T	46	0,0,0,46	TT	1	16	0,3,0,13	A->I	0.1875	1.7171e-05	2.89163e-05	intergenic	intergenic	intergenic	intergenic
3	178670318	-	T	21	1,0,0,20	TT	1	25	0,6,0,19	A->I	0.24	1.68204e-10	5.70145e-10	intergenic	intergenic	intergenic	intergenic
3	182844721	-	T	41	0,0,0,41	TT	1	26	0,3,0,23	A->I	0.1154	7.78568e-05	0.0001159	ENSG00000078081	LAMP3	protein_coding	intron
3	196126852	-	T	57	0,0,0,57	TT	1	28	0,11,0,17	A->I	0.3929	9.99201e-16	6.74204e-15	ENSG00000163960	UBXN7	protein_coding	intron
3	196126876	-	T	41	1,0,0,40	TT	1	17	0,3,0,14	A->I	0.1765	2.08011e-05	3.49452e-05	ENSG00000163960	UBXN7	protein_coding	intron
3	196126913	-	T	32	0,0,0,32	TT	1	16	0,3,0,13	A->I	0.1875	1.7171e-05	2.89163e-05	ENSG00000163960	UBXN7	protein_coding	intron
3	196126953	-	T	42	1,0,1,40	TT	1	17	0,3,0,14	A->I	0.1765	2.08011e-05	3.49452e-05	ENSG00000163960	UBXN7	protein_coding	intron
3	197002735	-	T	30	0,0,0,30	TT	1	10	0,3,0,7	A->I	0.3	3.73221e-06	8.11452e-06	ENSG00000075711	DLG1	protein_coding	intron
3	197002776	-	T	28	0,0,0,28	TT	1	10	0,6,0,4	A->I	0.6	2.07733e-13	9.91476e-13	ENSG00000075711	DLG1	protein_coding	intron
3	197002837	-	T	37	0,0,0,37	TT	1	4	0,3,0,1	A->I	0.75	1.26191e-07	3.08139e-07	ENSG00000075711	DLG1	protein_coding	intron
3	197006846	-	T	34	1,0,0,33	TT	1	3	0,3,0,0	A->I	1	3.16228e-08	8.15773e-08	ENSG00000075711	DLG1	protein_coding	intron
4	4553939	+	A	32	32,0,0,0	AA	1	20	17,0,3,0	A->I	0.15	3.46255e-05	4.98115e-05	ENSG00000247708	STX18-AS1	antisense	intron
4	4553973	+	A	42	42,0,0,0	AA	1	21	15,0,6,0	A->I	0.2857	5.21007e-11	1.91463e-10	ENSG00000247708	STX18-AS1	antisense	intron
4	4574175	+	A	33	33,0,0,0	AA	1	3	0,0,3,0	A->I	1	3.16228e-08	7.37494e-08	ENSG00000247708	STX18-AS1	antisense	intron
4	10792568	+	A	59	58,0,0,1	AA	1	31	25,0,6,0	A->I	0.1935	6.88011e-10	2.08359e-09	intergenic	intergenic	intergenic	intergenic
4	10795176	+	A	35	33,0,1,1	AA	1	27	24,0,3,0	A->I	0.1111	8.73819e-05	0.0001202	intergenic	intergenic	intergenic	intergenic
4	10795247	+	A	47	47,0,0,0	AA	1	23	18,0,5,0	A->I	0.2174	1.01475e-08	2.86628e-08	intergenic	intergenic	intergenic	intergenic
4	10800513	+	A	44	44,0,0,0	AA	1	34	28,0,6,0	A->I	0.1765	1.24656e-09	3.75866e-09	intergenic	intergenic	intergenic	intergenic
4	10800523	+	A	37	37,0,0,0	AA	1	30	25,0,5,0	A->I	0.1667	4.219e-08	9.781e-08	intergenic	intergenic	intergenic	intergenic
4	10800590	+	A	37	37,0,0,0	AA	1	41	34,0,7,0	A->I	0.1707	6.47081e-11	2.37679e-10	intergenic	intergenic	intergenic	intergenic
4	10800694	+	A	65	65,0,0,0	AA	1	39	31,0,8,0	A->I	0.2051	5.65104e-13	2.26636e-12	intergenic	intergenic	intergenic	intergenic
4	10800713	+	A	47	46,0,1,0	AA	1	42	37,0,5,0	A->I	0.119	2.44015e-07	5.37567e-07	intergenic	intergenic	intergenic	intergenic
4	10800902	+	A	44	43,0,1,0	AA	1	29	23,0,6,0	A->I	0.2069	4.46291e-10	1.38233e-09	intergenic	intergenic	intergenic	intergenic
4	26774692	+	A	33	33,0,0,0	AA	1	6	2,0,4,0	A->I	0.6667	1.49242e-09	4.40072e-09	intergenic	intergenic	intergenic	intergenic
4	37872342	+	A	39	39,0,0,0	AA	1	47	39,0,8,0	A->I	0.1702	2.8193e-12	1.09887e-11	intergenic	intergenic	intergenic	intergenic
4	37872444	+	A	21	21,0,0,0	AA	1	9	6,0,3,0	A->I	0.3333	2.61875e-06	5.30435e-06	intergenic	intergenic	intergenic	intergenic
4	37872739	+	A	52	52,0,0,0	AA	1	34	26,0,8,0	A->I	0.2353	1.69864e-13	7.82597e-13	intergenic	intergenic	intergenic	intergenic
4	37872807	+	A	45	45,0,0,0	AA	1	33	23,0,10,0	A->I	0.303	1.22125e-15	6.67632e-15	intergenic	intergenic	intergenic	intergenic
4	37872808	+	A	47	47,0,0,0	AA	1	33	25,0,8,0	A->I	0.2424	1.30562e-13	6.02985e-13	intergenic	intergenic	intergenic	intergenic
4	37873742	+	A	63	63,0,0,0	AA	1	29	25,0,4,0	A->I	0.1379	2.22954e-06	4.55963e-06	intergenic	intergenic	intergenic	intergenic
4	37873745	+	A	56	56,0,0,0	AA	1	30	19,0,11,0	A->I	0.3667	7.77156e-16	5.00243e-15	intergenic	intergenic	intergenic	intergenic
4	37873758	+	A	37	37,0,0,0	AA	1	25	21,0,4,0	A->I	0.16	1.19954e-06	2.4852e-06	intergenic	intergenic	intergenic	intergenic
4	39532539	+	A	26	26,0,0,0	AA	1	16	10,0,6,0	A->I	0.375	7.79421e-12	2.97626e-11	ENSG00000249348	UGDH-AS1	antisense	intron
4	39534392	+	A	50	50,0,0,0	AA	1	17	14,0,3,0	A->I	0.1765	2.08011e-05	3.18007e-05	ENSG00000249348	UGDH-AS1	antisense	intron
4	39534647	+	A	44	44,0,0,0	AA	1	19	13,0,6,0	A->I	0.3158	2.61924e-11	9.76669e-11	ENSG00000249348	UGDH-AS1	antisense	intron
4	39534661	+	A	39	38,0,0,1	AA	1	19	14,0,5,0	A->I	0.2632	3.5438e-09	1.02028e-08	ENSG00000249348	UGDH-AS1	antisense	intron
4	40218322	+	G	33	0,0,33,0	GG	1	16	3,0,13,0	G->A	0.1875	1.7171e-05	2.6309e-05	ENSG00000168421	RHOH	protein_coding	intron
4	53528730	+	A	42	41,0,0,1	AA	1	5	0,0,5,0	A->I	1	3.16228e-13	1.28105e-12	intergenic	intergenic	intergenic	intergenic
4	53531395	+	A	31	31,0,0,0	AA	1	3	0,0,3,0	A->I	1	3.16228e-08	7.37494e-08	intergenic	intergenic	intergenic	intergenic
4	54320935	+	A	46	46,0,0,0	AA	1	4	1,0,3,0	A->I	0.75	1.26191e-07	2.8031e-07	ENSG00000145216	FIP1L1	protein_coding	intron
4	56277505	+	A	40	40,0,0,0	AA	1	18	15,0,3,0	A->I	0.1667	2.49023e-05	3.79905e-05	ENSG00000134851	TMEM165	protein_coding	intron
4	76457057	+	A	29	29,0,0,0	AA	1	12	3,0,9,0	A->I	0.75	6.89778e-21	6.16752e-20	ENSG00000174796	THAP6	protein_coding	intron
4	76460413	+	A	35	35,0,0,0	AA	1	16	11,0,5,0	A->I	0.3125	1.34178e-09	4.03621e-09	ENSG00000174796	THAP6	protein_coding	intron
4	76460465	+	A	33	33,0,0,0	AA	1	10	4,0,6,0	A->I	0.6	2.07733e-13	9.48745e-13	ENSG00000174796	THAP6	protein_coding	intron
4	76462628	+	A	42	40,2,0,0	AA	1	16	8,0,8,0	A->I	0.5	6.66134e-16	4.37466e-15	ENSG00000174796	THAP6	protein_coding	intron
4	79740941	+	A	39	39,0,0,0	AA	1	6	2,0,4,0	A->I	0.6667	1.49242e-09	4.40072e-09	ENSG00000138756	BMP2K	protein_coding	intron
4	88946901	+	A	24	24,0,0,0	AA	1	9	2,0,7,0	A->I	0.7778	1.13213e-16	7.71082e-16	ENSG00000118762	PKD2	protein_coding	intron
4	88947064	+	A	33	31,1,1,0	AA	1	4	1,0,3,0	A->I	0.75	1.26191e-07	2.8031e-07	ENSG00000118762	PKD2	protein_coding	intron
4	88952199	+	A	35	35,0,0,0	AA	1	6	3,0,3,0	A->I	0.5	6.27967e-07	1.32151e-06	ENSG00000118762	PKD2	protein_coding	intron
4	89603496	+	A	17	17,0,0,0	AA	1	7	4,0,3,0	A->I	0.4286	1.09634e-06	2.27293e-06	ENSG00000138641	HERC3	protein_coding	intron
4	89603497	+	A	20	20,0,0,0	AA	1	7	4,0,3,0	A->I	0.4286	1.09634e-06	2.27293e-06	ENSG00000138641	HERC3	protein_coding	intron
4	89603503	+	A	19	19,0,0,0	AA	1	7	1,0,6,0	A->I	0.8571	6.98103e-15	3.36805e-14	ENSG00000138641	HERC3	protein_coding	intron
4	89606416	+	A	44	43,0,0,1	AA	1	11	8,0,3,0	A->I	0.2727	5.11963e-06	1.02272e-05	ENSG00000138641	HERC3	protein_coding	intron
4	89606417	+	A	50	49,0,0,1	AA	1	11	8,0,3,0	A->I	0.2727	5.11963e-06	1.02272e-05	ENSG00000138641	HERC3	protein_coding	intron
4	103491467	+	A	39	38,1,0,0	AA	1	10	2,0,8,0	A->I	0.8	4.47474e-19	3.5472e-18	ENSG00000109320	NFKB1	protein_coding	intron
4	103491632	+	A	36	35,0,0,1	AA	1	17	12,0,5,0	A->I	0.2941	1.89585e-09	5.56662e-09	ENSG00000109320	NFKB1	protein_coding	intron
4	107268025	+	A	35	34,0,1,0	AA	1	10	3,0,7,0	A->I	0.7	3.76332e-16	2.54158e-15	ENSG00000164022	AIMP1	protein_coding	intron
4	113962939	+	A	33	33,0,0,0	AA	1	8	5,0,3,0	A->I	0.375	1.74998e-06	3.58707e-06	ENSG00000145362	ANK2	protein_coding	intron
4	120455522	+	A	44	44,0,0,0	AA	1	21	13,0,8,0	A->I	0.381	2.66454e-15	1.35323e-14	ENSG00000245958	RP11-33B1.1	pseudogene	intron
4	120458390	+	A	42	42,0,0,0	AA	1	28	25,0,3,0	A->I	0.1071	9.76365e-05	0.00013416	ENSG00000245958	RP11-33B1.1	pseudogene	intron
4	120458401	+	A	41	41,0,0,0	AA	1	35	15,0,20,0	A->I	0.5714	3.10428e-41	5.60388e-40	ENSG00000245958	RP11-33B1.1	pseudogene	intron
4	120458430	+	A	46	45,1,0,0	AA	1	33	29,0,4,0	A->I	0.1212	3.8026e-06	7.64031e-06	ENSG00000245958	RP11-33B1.1	pseudogene	intron
4	120458437	+	A	47	46,0,1,0	AA	1	28	24,0,4,0	A->I	0.1429	1.92688e-06	3.94649e-06	ENSG00000245958	RP11-33B1.1	pseudogene	intron
4	120458438	+	A	43	41,0,0,2	AA	1	29	25,0,4,0	A->I	0.1379	2.22954e-06	4.55963e-06	ENSG00000245958	RP11-33B1.1	pseudogene	intron
4	120458453	+	A	46	46,0,0,0	AA	1	27	24,0,3,0	A->I	0.1111	8.73819e-05	0.0001202	ENSG00000245958	RP11-33B1.1	pseudogene	intron
4	120458455	+	A	47	45,0,1,1	AA	1	28	23,0,5,0	A->I	0.1786	2.92503e-08	8.07935e-08	ENSG00000245958	RP11-33B1.1	pseudogene	intron
4	120458481	+	A	47	46,0,0,1	AA	1	29	24,0,5,0	A->I	0.1724	3.52511e-08	8.1798e-08	ENSG00000245958	RP11-33B1.1	pseudogene	intron
4	129416450	+	A	45	45,0,0,0	AA	1	8	5,0,3,0	A->I	0.375	1.74998e-06	3.58707e-06	ENSG00000251432	RP11-420A23.1	lincRNA	intron
4	141296261	+	G	46	1,0,44,1	GG	1	16	3,0,13,0	G->A	0.1875	1.7171e-05	2.6309e-05	ENSG00000153130	SCOC	protein_coding	intron
4	177252238	+	A	24	24,0,0,0	AA	1	102	73,0,29,0	A->I	0.2843	3.33067e-15	1.67203e-14	ENSG00000129128	SPCS3	protein_coding	exon
4	180017281	+	A	37	37,0,0,0	AA	1	10	5,0,5,0	A->I	0.5	7.86454e-11	2.8625e-10	intergenic	intergenic	intergenic	intergenic
4	180017285	+	A	42	41,0,1,0	AA	1	9	6,0,3,0	A->I	0.3333	2.61875e-06	5.30435e-06	intergenic	intergenic	intergenic	intergenic
4	180017551	+	A	43	43,0,0,0	AA	1	3	0,0,3,0	A->I	1	3.16228e-08	7.37494e-08	intergenic	intergenic	intergenic	intergenic
4	180137992	+	A	32	32,0,0,0	AA	1	11	8,0,3,0	A->I	0.2727	5.11963e-06	1.02272e-05	intergenic	intergenic	intergenic	intergenic
4	180247065	+	A	32	32,0,0,0	AA	1	3	0,0,3,0	A->I	1	3.16228e-08	7.37494e-08	intergenic	intergenic	intergenic	intergenic
4	186361324	+	G	36	0,0,36,0	GG	1	22	0,0,19,3	G->U	0.1364	4.65538e-05	6.68074e-05	ENSG00000205129	C4orf47	protein_coding	intron
4	461530	-	T	39	0,0,0,39	TT	1	16	0,4,0,12	A->I	0.25	1.76554e-07	3.95265e-07	ENSG00000251595,ENSG00000182903	ABCA11P,ZNF721	pseudogene,protein_coding	intron,intron
4	3508633	-	T	28	0,0,0,28	TT	1	9	0,4,0,5	A->I	0.4444	1.24415e-08	3.50996e-08	ENSG00000163956	LRPAP1	protein_coding	exon
4	5592746	-	T	41	0,1,0,40	TT	1	4	0,3,0,1	A->I	0.75	1.26191e-07	2.83851e-07	ENSG00000173040	EVC2	protein_coding	intron
4	9039742	-	T	37	0,1,0,36	TT	1	4	0,3,0,1	A->I	0.75	1.26191e-07	2.83851e-07	intergenic	intergenic	intergenic	intergenic
4	22702614	-	T	40	0,0,1,39	TT	1	18	0,3,0,15	A->I	0.1667	2.49023e-05	3.87691e-05	intergenic	intergenic	intergenic	intergenic
4	22726748	-	T	41	0,2,0,39	TT	1	27	0,16,0,11	A->I	0.5926	1.26174e-33	1.77599e-32	intergenic	intergenic	intergenic	intergenic
4	22730601	-	T	24	0,0,0,24	TT	1	37	0,4,0,33	A->I	0.1081	6.07574e-06	1.22244e-05	intergenic	intergenic	intergenic	intergenic
4	22730710	-	T	12	0,0,0,12	TT	1	34	0,9,0,25	A->I	0.2647	2.66454e-15	1.36802e-14	intergenic	intergenic	intergenic	intergenic
4	22730720	-	T	18	0,1,0,17	TT	0.9999	29	0,4,0,25	A->I	0.1379	2.22954e-06	4.59282e-06	intergenic	intergenic	intergenic	intergenic
4	30548207	-	T	39	0,0,0,39	TT	1	8	0,3,0,5	A->I	0.375	1.74998e-06	3.60885e-06	intergenic	intergenic	intergenic	intergenic
4	30548212	-	T	32	0,0,0,32	TT	1	8	0,3,0,5	A->I	0.375	1.74998e-06	3.60885e-06	intergenic	intergenic	intergenic	intergenic
4	30548348	-	T	43	0,0,0,43	TT	1	6	0,5,0,1	A->I	0.8333	1.89237e-12	7.35696e-12	intergenic	intergenic	intergenic	intergenic
4	30552113	-	T	54	0,0,0,54	TT	1	3	0,3,0,0	A->I	1	3.16228e-08	7.46257e-08	intergenic	intergenic	intergenic	intergenic
4	30612314	-	T	39	0,0,0,39	TT	1	6	0,3,0,3	A->I	0.5	6.27967e-07	1.33377e-06	intergenic	intergenic	intergenic	intergenic
4	30612528	-	T	50	0,0,0,50	TT	1	13	0,4,0,9	A->I	0.3077	6.98891e-08	1.62795e-07	intergenic	intergenic	intergenic	intergenic
4	39017467	-	T	45	0,0,0,45	TT	1	15	0,6,0,9	A->I	0.4	4.88465e-12	1.87851e-11	ENSG00000121895	TMEM156	protein_coding	intron
4	39018432	-	T	32	1,0,0,31	TT	1	9	0,3,0,6	A->I	0.3333	2.61875e-06	5.34948e-06	ENSG00000121895	TMEM156	protein_coding	intron
4	39018449	-	T	28	1,0,0,27	TT	1	13	0,6,0,7	A->I	0.4615	1.68421e-12	6.63977e-12	ENSG00000121895	TMEM156	protein_coding	intron
4	39018527	-	T	33	0,0,0,33	TT	1	15	0,3,0,12	A->I	0.2	1.39845e-05	2.18954e-05	ENSG00000121895	TMEM156	protein_coding	intron
4	47872154	-	T	17	0,0,0,17	TT	1	4	0,3,0,1	A->I	0.75	1.26191e-07	2.83851e-07	ENSG00000170448	NFXL1	protein_coding	intron
4	56793607	-	T	57	0,0,0,57	TT	1	4	0,3,0,1	A->I	0.75	1.26191e-07	2.83851e-07	intergenic	intergenic	intergenic	intergenic
4	68319714	-	T	34	0,0,0,34	TT	1	4	0,3,0,1	A->I	0.75	1.26191e-07	2.83851e-07	ENSG00000250075	RP11-584P21.2	lincRNA	intron
4	74044315	-	T	26	0,0,0,26	TT	1	14	0,3,0,11	A->I	0.2143	1.12142e-05	1.75917e-05	ENSG00000132466	ANKRD17	protein_coding	intron
4	84158176	-	T	48	0,1,0,47	TT	1	7	0,5,0,2	A->I	0.7143	6.60583e-12	2.50161e-11	ENSG00000250057	RP11-576N17.5	lincRNA	intron
4	87490751	-	T	53	0,0,0,53	TT	1	6	0,3,0,3	A->I	0.5	6.27967e-07	1.33377e-06	ENSG00000109339	MAPK10	protein_coding	intron
4	88113739	-	T	40	0,0,0,40	TT	1	9	0,3,0,6	A->I	0.3333	2.61875e-06	5.34948e-06	ENSG00000145332	KLHL8	protein_coding	intron
4	88113959	-	T	30	0,0,0,30	TT	1	7	0,3,0,4	A->I	0.4286	1.09634e-06	2.28988e-06	ENSG00000145332	KLHL8	protein_coding	intron
4	89353224	-	T	38	0,0,0,38	TT	1	11	0,3,0,8	A->I	0.2727	5.11963e-06	1.03128e-05	intergenic	intergenic	intergenic	intergenic
4	89353285	-	T	44	0,0,1,43	TT	1	13	0,3,0,10	A->I	0.2308	8.83204e-06	1.76023e-05	intergenic	intergenic	intergenic	intergenic
4	89353322	-	T	52	0,0,0,52	TT	1	8	0,4,0,4	A->I	0.5	6.92944e-09	1.97479e-08	intergenic	intergenic	intergenic	intergenic
4	92247399	-	T	33	1,0,0,32	TT	1	5	0,3,0,2	A->I	0.6	3.1473e-07	6.84797e-07	intergenic	intergenic	intergenic	intergenic
4	92247494	-	T	41	0,0,0,41	TT	1	21	0,4,0,17	A->I	0.1905	5.73296e-07	1.24092e-06	intergenic	intergenic	intergenic	intergenic
4	92247642	-	T	34	1,0,0,33	TT	1	9	0,5,0,4	A->I	0.5556	3.94264e-11	1.43737e-10	intergenic	intergenic	intergenic	intergenic
4	92249405	-	T	41	0,0,0,41	TT	1	5	0,5,0,0	A->I	1	3.16228e-13	1.28155e-12	intergenic	intergenic	intergenic	intergenic
4	92249406	-	T	44	0,1,0,43	TT	1	4	0,4,0,0	A->I	1	1e-10	3.1688e-10	intergenic	intergenic	intergenic	intergenic
4	92249484	-	T	26	0,0,0,26	TT	1	11	0,6,0,5	A->I	0.5455	4.55773e-13	1.82715e-12	intergenic	intergenic	intergenic	intergenic
4	92249495	-	T	34	0,0,0,34	TT	1	13	0,9,0,4	A->I	0.6923	2.2354e-20	1.79483e-19	intergenic	intergenic	intergenic	intergenic
4	92249531	-	T	38	0,0,0,38	TT	1	9	0,4,0,5	A->I	0.4444	1.24415e-08	3.50996e-08	intergenic	intergenic	intergenic	intergenic
4	92250151	-	T	53	0,0,0,53	TT	1	10	0,7,0,3	A->I	0.7	3.76332e-16	2.519e-15	intergenic	intergenic	intergenic	intergenic
4	92250209	-	T	27	0,0,0,27	TT	1	8	0,7,0,1	A->I	0.875	2.52282e-17	1.73833e-16	intergenic	intergenic	intergenic	intergenic
4	92250216	-	T	27	0,0,0,27	TT	1	8	0,4,0,4	A->I	0.5	6.92944e-09	1.97479e-08	intergenic	intergenic	intergenic	intergenic
4	92250267	-	T	21	0,0,0,21	TT	1	5	0,5,0,0	A->I	1	3.16228e-13	1.28155e-12	intergenic	intergenic	intergenic	intergenic
4	94171386	-	T	44	0,0,1,43	TT	1	10	0,3,0,7	A->I	0.3	3.73221e-06	7.56617e-06	intergenic	intergenic	intergenic	intergenic
4	94171642	-	T	18	0,0,0,18	TT	1	12	0,4,0,8	A->I	0.3333	4.85074e-08	1.13454e-07	intergenic	intergenic	intergenic	intergenic
4	94172931	-	T	35	0,0,0,35	TT	1	5	0,5,0,0	A->I	1	3.16228e-13	1.28155e-12	intergenic	intergenic	intergenic	intergenic
4	94173147	-	T	54	0,0,0,54	TT	1	6	0,5,0,1	A->I	0.8333	1.89237e-12	7.35696e-12	intergenic	intergenic	intergenic	intergenic
4	103630590	-	G	44	2,0,42,0	GG	1	7	3,0,4,0	C->U	0.4286	1.09634e-06	2.28988e-06	ENSG00000109323	MANBA	protein_coding	intron
4	103957458	-	T	56	0,0,0,56	TT	1	5	0,3,0,2	A->I	0.6	3.1473e-07	6.84797e-07	ENSG00000164038	SLC9B2	protein_coding	intron
4	107166551	-	T	30	0,0,0,30	TT	1	7	0,4,0,3	A->I	0.5714	3.47351e-09	1.00753e-08	ENSG00000145348	TBCK	protein_coding	intron
4	107166611	-	T	29	0,0,0,29	TT	1	11	0,7,0,4	A->I	0.6364	1.03205e-15	5.80596e-15	ENSG00000145348	TBCK	protein_coding	intron
4	107166612	-	T	39	1,0,0,38	TT	1	11	0,9,0,2	A->I	0.8182	1.72937e-21	1.5356e-20	ENSG00000145348	TBCK	protein_coding	intron
4	129971037	-	T	43	0,0,0,43	TT	1	3	0,3,0,0	A->I	1	3.16228e-08	7.46257e-08	ENSG00000151466	SCLT1	protein_coding	intron
4	151707317	-	T	43	1,0,0,42	TT	1	5	0,4,0,1	A->I	0.8	4.98735e-10	1.51472e-09	ENSG00000198589	LRBA	protein_coding	intron
4	152324004	-	T	62	0,0,0,62	TT	1	34	0,4,0,30	A->I	0.1176	4.29875e-06	8.70953e-06	intergenic	intergenic	intergenic	intergenic
4	152324005	-	T	55	0,0,0,55	TT	1	33	0,9,0,24	A->I	0.2727	2.33147e-15	1.21786e-14	intergenic	intergenic	intergenic	intergenic
4	153341122	-	T	20	0,0,0,20	TT	1	17	0,3,0,14	A->I	0.1765	2.08011e-05	3.24403e-05	ENSG00000109670	FBXW7	protein_coding	intron
4	153343023	-	T	45	0,0,0,45	TT	1	19	0,3,0,16	A->I	0.1579	2.95015e-05	4.58584e-05	ENSG00000109670	FBXW7	protein_coding	intron
4	153343106	-	T	37	0,0,0,37	TT	1	18	0,4,0,14	A->I	0.2222	2.95346e-07	6.5897e-07	ENSG00000109670	FBXW7	protein_coding	intron
4	163476308	-	T	50	0,0,0,50	TT	1	3	0,3,0,0	A->I	1	3.16228e-08	7.46257e-08	intergenic	intergenic	intergenic	intergenic
4	169924586	-	T	54	0,0,0,54	TT	1	19	0,5,0,14	A->I	0.2632	3.5438e-09	1.0267e-08	ENSG00000145439	CBR4	protein_coding	intron
4	169924680	-	T	44	0,1,0,43	TT	1	9	0,4,0,5	A->I	0.4444	1.24415e-08	3.50996e-08	ENSG00000145439	CBR4	protein_coding	intron
4	169924681	-	T	40	0,1,0,39	TT	1	9	0,5,0,4	A->I	0.5556	3.94264e-11	1.43737e-10	ENSG00000145439	CBR4	protein_coding	intron
4	173908408	-	T	30	0,0,0,30	TT	1	7	0,3,0,4	A->I	0.4286	1.09634e-06	2.28988e-06	intergenic	intergenic	intergenic	intergenic
4	173910679	-	T	42	0,0,0,42	TT	1	14	0,3,0,11	A->I	0.2143	1.12142e-05	1.75917e-05	intergenic	intergenic	intergenic	intergenic
4	173910698	-	T	41	0,1,0,40	TT	1	10	0,3,0,7	A->I	0.3	3.73221e-06	7.56617e-06	intergenic	intergenic	intergenic	intergenic
4	185230559	-	G	65	1,0,64,0	GG	1	51	13,0,38,0	C->U	0.2549	1.55431e-15	8.36433e-15	intergenic	intergenic	intergenic	intergenic
4	185254741	-	T	25	0,0,0,25	TT	1	11	0,3,0,8	A->I	0.2727	5.11963e-06	1.03128e-05	intergenic	intergenic	intergenic	intergenic
4	185255292	-	T	44	0,0,1,43	TT	1	26	0,21,0,5	A->I	0.8077	2.04894e-48	4.13219e-47	intergenic	intergenic	intergenic	intergenic
4	185255350	-	T	50	0,0,0,50	TT	1	30	0,4,0,26	A->I	0.1333	2.56605e-06	5.28031e-06	intergenic	intergenic	intergenic	intergenic
5	257344	+	A	26	25,0,0,1	AA	1	6	2,0,0,4	A->U	0.6667	1.49242e-09	4.76011e-09	intergenic	intergenic	intergenic	intergenic
5	257352	+	G	20	0,0,20,0	GG	1	5	4,0,1,0	G->A	0.8	4.98735e-10	1.6509e-09	intergenic	intergenic	intergenic	intergenic
5	51323034	+	A	43	43,0,0,0	AA	1	4	1,0,3,0	A->I	0.75	1.26191e-07	3.05965e-07	ENSG00000248789	CTD-2203A3.1	protein_coding	intron
5	51354239	+	A	46	44,0,0,2	AA	1	12	9,0,3,0	A->I	0.25	6.81e-06	1.45636e-05	ENSG00000248789	CTD-2203A3.1	protein_coding	intron
5	51364777	+	A	37	37,0,0,0	AA	1	11	6,0,5,0	A->I	0.4545	1.43803e-10	4.93193e-10	ENSG00000248789	CTD-2203A3.1	protein_coding	intron
5	51365774	+	A	48	48,0,0,0	AA	1	17	13,0,4,0	A->I	0.2353	2.30295e-07	5.54944e-07	ENSG00000248789	CTD-2203A3.1	protein_coding	intron
5	52955856	+	A	31	31,0,0,0	AA	1	11	7,0,4,0	A->I	0.3636	3.24202e-08	8.29011e-08	ENSG00000164258	NDUFS4	protein_coding	intron
5	56222557	+	A	34	34,0,0,0	AA	1	5	1,0,4,0	A->I	0.8	4.98735e-10	1.6509e-09	intergenic	intergenic	intergenic	intergenic
5	56222558	+	A	35	35,0,0,0	AA	1	5	1,0,4,0	A->I	0.8	4.98735e-10	1.6509e-09	intergenic	intergenic	intergenic	intergenic
5	56223002	+	A	30	30,0,0,0	AA	1	7	0,0,7,0	A->I	1	3.16228e-18	2.45354e-17	intergenic	intergenic	intergenic	intergenic
5	56223212	+	A	23	23,0,0,0	AA	1	5	2,0,3,0	A->I	0.6	3.1473e-07	7.3433e-07	intergenic	intergenic	intergenic	intergenic
5	56223566	+	A	40	40,0,0,0	AA	1	12	5,0,7,0	A->I	0.5833	2.47007e-15	1.37824e-14	intergenic	intergenic	intergenic	intergenic
5	56223571	+	A	42	42,0,0,0	AA	1	13	3,0,10,0	A->I	0.7692	2.83541e-23	3.04673e-22	intergenic	intergenic	intergenic	intergenic
5	56223620	+	A	44	44,0,0,0	AA	1	11	8,0,3,0	A->I	0.2727	5.11963e-06	1.10112e-05	intergenic	intergenic	intergenic	intergenic
5	56223625	+	A	50	50,0,0,0	AA	1	10	2,0,8,0	A->I	0.8	4.47474e-19	3.88699e-18	intergenic	intergenic	intergenic	intergenic
5	56223652	+	A	50	50,0,0,0	AA	1	10	4,0,6,0	A->I	0.6	2.07733e-13	1.01256e-12	intergenic	intergenic	intergenic	intergenic
5	56223972	+	A	43	43,0,0,0	AA	1	4	1,0,3,0	A->I	0.75	1.26191e-07	3.05965e-07	ENSG00000271828	CTD-2310F14.1	antisense	exon
5	56224017	+	A	49	49,0,0,0	AA	1	5	0,0,5,0	A->I	1	3.16228e-13	1.39536e-12	ENSG00000271828	CTD-2310F14.1	antisense	exon
5	61617306	+	A	40	39,1,0,0	AA	1	30	20,0,10,0	A->I	0.3333	7.77156e-16	5.44385e-15	ENSG00000068796	KIF2A	protein_coding	intron
5	61617332	+	A	47	47,0,0,0	AA	1	29	26,0,3,0	A->I	0.1034	0.00010864	0.00015532	ENSG00000068796	KIF2A	protein_coding	intron
5	64145309	+	A	49	49,0,0,0	AA	1	7	4,0,3,0	A->I	0.4286	1.09634e-06	2.45129e-06	ENSG00000153015	CWC27	protein_coding	intron
5	64149469	+	A	36	35,0,1,0	AA	1	8	5,0,3,0	A->I	0.375	1.74998e-06	3.86046e-06	ENSG00000153015	CWC27	protein_coding	intron
5	68395051	+	A	29	29,0,0,0	AA	1	25	22,0,3,0	A->I	0.12	6.90364e-05	0.00010224	ENSG00000145740	SLC30A5	protein_coding	intron
5	68395082	+	A	35	35,0,0,0	AA	1	29	24,0,5,0	A->I	0.1724	3.52511e-08	9.00787e-08	ENSG00000145740	SLC30A5	protein_coding	intron
5	68395187	+	A	49	49,0,0,0	AA	1	16	13,0,3,0	A->I	0.1875	1.7171e-05	2.87943e-05	ENSG00000145740	SLC30A5	protein_coding	intron
5	86001650	+	A	43	43,0,0,0	AA	1	3	0,0,3,0	A->I	1	3.16228e-08	8.12929e-08	intergenic	intergenic	intergenic	intergenic
5	86141837	+	A	27	27,0,0,0	AA	1	3	0,0,3,0	A->I	1	3.16228e-08	8.12929e-08	intergenic	intergenic	intergenic	intergenic
5	90722730	+	A	33	32,0,1,0	AA	1	4	1,0,3,0	A->I	0.75	1.26191e-07	3.05965e-07	intergenic	intergenic	intergenic	intergenic
5	90722731	+	A	39	38,1,0,0	AA	1	4	1,0,3,0	A->I	0.75	1.26191e-07	3.05965e-07	intergenic	intergenic	intergenic	intergenic
5	91553395	+	A	39	38,0,0,1	AA	1	5	2,0,3,0	A->I	0.6	3.1473e-07	7.3433e-07	ENSG00000250049	RP11-348J24.2	lincRNA	intron
5	91554590	+	A	61	61,0,0,0	AA	1	4	1,0,3,0	A->I	0.75	1.26191e-07	3.05965e-07	ENSG00000250049	RP11-348J24.2	lincRNA	intron
5	91554851	+	A	54	53,1,0,0	AA	1	10	7,0,3,0	A->I	0.3	3.73221e-06	8.08538e-06	ENSG00000250049	RP11-348J24.2	lincRNA	intron
5	91554896	+	A	54	53,0,1,0	AA	1	9	5,0,4,0	A->I	0.4444	1.24415e-08	3.76768e-08	ENSG00000250049	RP11-348J24.2	lincRNA	intron
5	100289137	+	A	38	38,0,0,0	AA	1	7	4,0,3,0	A->I	0.4286	1.09634e-06	2.45129e-06	intergenic	intergenic	intergenic	intergenic
5	100290439	+	A	52	52,0,0,0	AA	1	12	4,0,8,0	A->I	0.6667	4.89458e-18	3.77579e-17	intergenic	intergenic	intergenic	intergenic
5	102532691	+	A	33	33,0,0,0	AA	1	5	2,0,3,0	A->I	0.6	3.1473e-07	7.3433e-07	ENSG00000145725	PPIP5K2	protein_coding	intron
5	115672310	+	A	24	24,0,0,0	AA	1	3	0,0,3,0	A->I	1	3.16228e-08	8.12929e-08	ENSG00000145781	COMMD10	protein_coding	intron
5	121366385	+	A	60	60,0,0,0	AA	1	53	45,0,8,0	A->I	0.1509	7.8112e-12	3.2061e-11	ENSG00000151304	SRFBP1	protein_coding	intron
5	121366411	+	A	41	41,0,0,0	AA	1	56	50,0,6,0	A->I	0.1071	2.83534e-08	8.49339e-08	ENSG00000151304	SRFBP1	protein_coding	intron
5	121367099	+	A	38	38,0,0,0	AA	1	22	7,0,15,0	A->I	0.6818	5.28215e-33	7.74016e-32	ENSG00000151304	SRFBP1	protein_coding	intron
5	121370412	+	G	15	0,0,15,0	GG	1	12	0,0,9,3	G->U	0.25	6.81e-06	1.45636e-05	ENSG00000151304	SRFBP1	protein_coding	intron
5	131794362	+	A	51	51,0,0,0	AA	1	69	62,0,7,0	A->I	0.1014	2.87391e-09	9.12927e-09	ENSG00000197536	C5orf56	protein_coding	intron
5	131797236	+	A	44	44,0,0,0	AA	1	59	49,0,10,0	A->I	0.1695	7.21645e-15	3.72913e-14	ENSG00000197536	C5orf56	protein_coding	exon
5	131804838	+	A	40	40,0,0,0	AA	1	43	34,0,9,0	A->I	0.2093	1.75415e-14	8.93701e-14	ENSG00000197536	C5orf56	protein_coding	intron
5	131810135	+	A	41	41,0,0,0	AA	1	66	59,0,7,0	A->I	0.1061	2.09177e-09	6.65483e-09	ENSG00000197536	C5orf56	protein_coding	intron
5	131810231	+	A	28	27,1,0,0	AA	1	62	51,0,11,0	A->I	0.1774	2.22045e-15	1.25874e-14	ENSG00000197536	C5orf56	protein_coding	intron
5	131810252	+	A	34	34,0,0,0	AA	1	54	47,0,7,0	A->I	0.1296	4.91724e-10	1.66459e-09	ENSG00000197536	C5orf56	protein_coding	intron
5	131810329	+	A	40	39,0,0,1	AA	1	91	78,0,13,0	A->I	0.1429	3.10862e-15	1.69779e-14	ENSG00000197536	C5orf56	protein_coding	intron
5	131810330	+	A	45	45,0,0,0	AA	1	93	81,0,12,0	A->I	0.129	3.21965e-15	1.75333e-14	ENSG00000197536	C5orf56	protein_coding	intron
5	132415214	+	A	45	45,0,0,0	AA	1	4	1,0,3,0	A->I	0.75	1.26191e-07	3.05965e-07	ENSG00000170606	HSPA4	protein_coding	intron
5	138622674	+	A	29	28,0,1,0	AA	1	18	8,0,10,0	A->I	0.5556	4.27618e-21	4.10911e-20	ENSG00000015479	MATR3	protein_coding	intron
5	138918575	+	A	39	39,0,0,0	AA	1	39	33,0,6,0	A->I	0.1538	2.98334e-09	9.47209e-09	ENSG00000131508	UBE2D2	protein_coding	intron
5	141315653	+	G	54	0,0,54,0	GG	1	30	0,0,27,3	G->U	0.1	0.00012043	0.00017203	ENSG00000081791	KIAA0141	protein_coding	intron
5	150035632	+	A	26	26,0,0,0	AA	1	21	17,0,4,0	A->I	0.1905	5.73296e-07	1.33052e-06	ENSG00000171992	SYNPO	protein_coding	intron
5	169280030	+	A	38	36,1,1,0	AA	1	9	3,0,6,0	A->I	0.6667	8.33188e-14	4.11239e-13	ENSG00000134516	DOCK2	protein_coding	intron
5	169280037	+	A	31	31,0,0,0	AA	1	8	5,0,3,0	A->I	0.375	1.74998e-06	3.86046e-06	ENSG00000134516	DOCK2	protein_coding	intron
5	169280220	+	A	55	55,0,0,0	AA	1	10	5,0,5,0	A->I	0.5	7.86454e-11	3.07889e-10	ENSG00000134516	DOCK2	protein_coding	intron
5	176480828	+	A	47	47,0,0,0	AA	1	22	15,0,7,0	A->I	0.3182	5.18141e-13	2.26243e-12	ENSG00000113761	ZNF346	protein_coding	intron
5	180262080	+	A	48	48,0,0,0	AA	1	111	19,0,92,0	A->I	0.8288	1.09781e-209	1.29908e-207	ENSG00000245060	LINC00847	lincRNA	exon
5	180262372	+	A	41	41,0,0,0	AA	1	87	78,0,9,0	A->I	0.1034	1.29928e-11	5.30512e-11	ENSG00000245060	LINC00847	lincRNA	exon
5	180262373	+	A	44	44,0,0,0	AA	1	91	67,0,24,0	A->I	0.2637	3.10862e-15	1.69779e-14	ENSG00000245060	LINC00847	lincRNA	exon
5	10211875	-	T	36	1,0,0,35	TT	1	12	0,7,0,5	A->I	0.5833	2.47007e-15	1.39082e-14	intergenic	intergenic	intergenic	intergenic
5	10211885	-	T	35	0,0,1,34	TT	1	8	0,3,0,5	A->I	0.375	1.74998e-06	3.81565e-06	intergenic	intergenic	intergenic	intergenic
5	10211898	-	T	32	0,0,0,32	TT	1	12	0,7,0,5	A->I	0.5833	2.47007e-15	1.39082e-14	intergenic	intergenic	intergenic	intergenic
5	10211904	-	T	35	1,0,0,34	TT	1	12	0,7,0,5	A->I	0.5833	2.47007e-15	1.39082e-14	intergenic	intergenic	intergenic	intergenic
5	10211914	-	T	39	0,0,0,39	TT	1	13	0,3,0,10	A->I	0.2308	8.83204e-06	1.85511e-05	intergenic	intergenic	intergenic	intergenic
5	10223890	-	T	48	0,1,0,47	TT	1	17	0,5,0,12	A->I	0.2941	1.89585e-09	6.07359e-09	intergenic	intergenic	intergenic	intergenic
5	10223898	-	T	40	0,1,0,39	TT	1	14	0,3,0,11	A->I	0.2143	1.12142e-05	1.85751e-05	intergenic	intergenic	intergenic	intergenic
5	10225751	-	T	36	0,0,0,36	TT	1	29	0,4,0,25	A->I	0.1379	2.22954e-06	4.85456e-06	intergenic	intergenic	intergenic	intergenic
5	18707953	-	T	34	1,0,0,33	TT	1	15	0,3,0,12	A->I	0.2	1.39845e-05	2.30862e-05	ENSG00000248693	CTD-2023M8.1	lincRNA	intron
5	18708051	-	T	47	0,0,0,47	TT	1	15	0,4,0,11	A->I	0.2667	1.32751e-07	3.16772e-07	ENSG00000248693	CTD-2023M8.1	lincRNA	intron
5	18708156	-	T	48	0,0,0,48	TT	1	27	0,3,0,24	A->I	0.1111	8.73819e-05	0.00012695	ENSG00000248693	CTD-2023M8.1	lincRNA	intron
5	18708274	-	T	48	0,0,0,48	TT	1	14	0,6,0,8	A->I	0.4286	2.93898e-12	1.24291e-11	ENSG00000248693	CTD-2023M8.1	lincRNA	intron
5	18708291	-	T	48	0,0,0,48	TT	1	14	0,5,0,9	A->I	0.3571	6.18235e-10	2.03652e-09	ENSG00000248693	CTD-2023M8.1	lincRNA	intron
5	18711483	-	T	48	0,0,0,48	TT	1	13	0,9,0,4	A->I	0.6923	2.2354e-20	1.9969e-19	ENSG00000248693	CTD-2023M8.1	lincRNA	intron
5	18711538	-	T	49	1,1,0,47	TT	1	17	0,7,0,10	A->I	0.4118	6.02851e-14	3.05775e-13	ENSG00000248693	CTD-2023M8.1	lincRNA	intron
5	18711551	-	T	48	0,0,1,47	TT	1	18	0,3,0,15	A->I	0.1667	2.49023e-05	4.08229e-05	ENSG00000248693	CTD-2023M8.1	lincRNA	intron
5	18711555	-	T	44	1,0,0,43	TT	1	20	0,8,0,12	A->I	0.4	1.88738e-15	1.08364e-14	ENSG00000248693	CTD-2023M8.1	lincRNA	intron
5	18711598	-	T	33	0,0,0,33	TT	1	13	0,3,0,10	A->I	0.2308	8.83204e-06	1.85511e-05	ENSG00000248693	CTD-2023M8.1	lincRNA	intron
5	18711806	-	T	47	0,1,0,46	TT	1	24	0,6,0,18	A->I	0.25	1.28182e-10	4.46327e-10	ENSG00000248693	CTD-2023M8.1	lincRNA	intron
5	18711824	-	T	39	1,0,0,38	TT	1	22	0,3,0,19	A->I	0.1364	4.65538e-05	7.10648e-05	ENSG00000248693	CTD-2023M8.1	lincRNA	intron
5	18712043	-	T	42	0,0,1,41	TT	1	22	0,9,0,13	A->I	0.4091	7.77156e-16	5.36347e-15	ENSG00000248693	CTD-2023M8.1	lincRNA	intron
5	18712053	-	T	47	0,0,0,47	TT	1	23	0,4,0,19	A->I	0.1739	8.43931e-07	1.89008e-06	ENSG00000248693	CTD-2023M8.1	lincRNA	intron
5	18712993	-	T	38	0,0,0,38	TT	1	13	0,5,0,8	A->I	0.3846	3.98487e-10	1.35663e-09	ENSG00000248693	CTD-2023M8.1	lincRNA	intron
5	18713195	-	T	38	0,0,0,38	TT	1	12	0,3,0,9	A->I	0.25	6.81e-06	1.43729e-05	ENSG00000248693	CTD-2023M8.1	lincRNA	intron
5	18713312	-	T	48	0,1,0,47	TT	1	11	0,4,0,7	A->I	0.3636	3.24202e-08	8.21935e-08	ENSG00000248693	CTD-2023M8.1	lincRNA	intron
5	32228742	-	T	13	0,0,0,13	TT	1	20	0,3,0,17	A->I	0.15	3.46255e-05	5.29897e-05	ENSG00000150712	MTMR12	protein_coding	exon
5	32228749	-	T	12	0,0,0,12	TT	1	22	0,3,0,19	A->I	0.1364	4.65538e-05	7.10648e-05	ENSG00000150712	MTMR12	protein_coding	exon
5	32432366	-	T	34	0,0,0,34	TT	1	17	0,4,0,13	A->I	0.2353	2.30295e-07	5.47294e-07	ENSG00000056097	ZFR	protein_coding	intron
5	32432431	-	T	41	0,0,0,41	TT	1	12	0,3,0,9	A->I	0.25	6.81e-06	1.43729e-05	ENSG00000056097	ZFR	protein_coding	intron
5	32432434	-	T	46	0,0,0,46	TT	1	11	0,3,0,8	A->I	0.2727	5.11963e-06	1.0865e-05	ENSG00000056097	ZFR	protein_coding	intron
5	32432436	-	T	44	0,0,0,44	TT	1	12	0,4,0,8	A->I	0.3333	4.85074e-08	1.22055e-07	ENSG00000056097	ZFR	protein_coding	intron
5	34048745	-	T	44	0,0,0,44	TT	1	7	0,3,0,4	A->I	0.4286	1.09634e-06	2.41925e-06	ENSG00000273294	RP11-1084J3.4	protein_coding	intron
5	34048749	-	T	42	0,0,0,42	TT	1	5	0,4,0,1	A->I	0.8	4.98735e-10	1.64978e-09	ENSG00000273294	RP11-1084J3.4	protein_coding	intron
5	34049419	-	T	32	0,0,0,32	TT	1	4	0,3,0,1	A->I	0.75	1.26191e-07	3.01988e-07	ENSG00000273294	RP11-1084J3.4	protein_coding	intron
5	36220896	-	T	36	0,0,0,36	TT	1	22	0,6,0,16	A->I	0.2727	7.14442e-11	2.81787e-10	ENSG00000152620	NADK2	protein_coding	intron
5	36221377	-	T	41	0,0,0,41	TT	1	25	0,9,0,16	A->I	0.36	9.99201e-16	6.76835e-15	ENSG00000152620	NADK2	protein_coding	intron
5	56222898	-	T	42	0,0,0,42	TT	1	8	0,5,0,3	A->I	0.625	1.75691e-11	7.08932e-11	ENSG00000155545	MIER3	protein_coding	intron
5	56223054	-	T	33	0,0,0,33	TT	1	25	0,14,0,11	A->I	0.56	4.31481e-29	5.79812e-28	ENSG00000155545	MIER3	protein_coding	intron
5	56223055	-	T	32	0,0,0,32	TT	1	24	0,6,0,18	A->I	0.25	1.28182e-10	4.46327e-10	ENSG00000155545	MIER3	protein_coding	intron
5	56223065	-	T	30	0,0,0,30	TT	1	21	0,13,0,8	A->I	0.619	6.28531e-28	7.88115e-27	ENSG00000155545	MIER3	protein_coding	intron
5	56223112	-	T	43	0,0,0,43	TT	1	12	0,4,0,8	A->I	0.3333	4.85074e-08	1.22055e-07	ENSG00000155545	MIER3	protein_coding	intron
5	56223598	-	T	46	0,0,0,46	TT	1	10	0,3,0,7	A->I	0.3	3.73221e-06	7.97214e-06	ENSG00000155545	MIER3	protein_coding	intron
5	56223790	-	T	37	0,0,0,37	TT	1	10	0,3,0,7	A->I	0.3	3.73221e-06	7.97214e-06	ENSG00000155545	MIER3	protein_coding	intron
5	64831496	-	T	53	0,0,0,53	TT	1	32	0,28,0,4	A->I	0.875	3.55228e-66	1.06359e-64	ENSG00000123219	CENPK	protein_coding	intron
5	64831499	-	T	48	0,0,0,48	TT	1	29	0,22,0,7	A->I	0.7586	1.52803e-49	3.39901e-48	ENSG00000123219	CENPK	protein_coding	intron
5	64831518	-	T	55	0,0,0,55	TT	1	22	0,4,0,18	A->I	0.1818	6.98925e-07	1.56733e-06	ENSG00000123219	CENPK	protein_coding	intron
5	64831524	-	T	53	0,0,0,53	TT	1	21	0,6,0,15	A->I	0.2857	5.21007e-11	2.05751e-10	ENSG00000123219	CENPK	protein_coding	intron
5	64833031	-	T	41	0,0,0,41	TT	1	14	0,8,0,6	A->I	0.5714	2.95271e-17	2.22819e-16	ENSG00000123219	CENPK	protein_coding	intron
5	64833047	-	T	31	0,0,0,31	TT	1	16	0,14,0,2	A->I	0.875	1.19293e-33	1.82402e-32	ENSG00000123219	CENPK	protein_coding	intron
5	64833066	-	T	32	0,0,0,32	TT	1	16	0,14,0,2	A->I	0.875	1.19293e-33	1.82402e-32	ENSG00000123219	CENPK	protein_coding	intron
5	79906388	-	T	22	1,0,0,21	TT	1	8	0,3,0,5	A->I	0.375	1.74998e-06	3.81565e-06	ENSG00000251221	CTC-325J23.3	lincRNA	intron
5	79907573	-	T	28	0,0,0,28	TT	1	5	0,4,0,1	A->I	0.8	4.98735e-10	1.64978e-09	ENSG00000251221	CTC-325J23.3	lincRNA	intron
5	86616395	-	T	52	1,0,0,51	TT	1	11	0,6,0,5	A->I	0.5455	4.55773e-13	1.99665e-12	intergenic	intergenic	intergenic	intergenic
5	86618432	-	T	31	0,0,0,31	TT	1	6	0,3,0,3	A->I	0.5	6.27967e-07	1.40961e-06	intergenic	intergenic	intergenic	intergenic
5	100185817	-	T	29	0,0,0,29	TT	1	39	0,4,0,35	A->I	0.1026	7.52849e-06	1.58766e-05	ENSG00000113532	ST8SIA4	protein_coding	intron
5	114541537	-	T	53	1,0,0,52	TT	1	9	0,3,0,6	A->I	0.3333	2.61875e-06	5.64814e-06	ENSG00000248175	CTC-428G20.3	lincRNA	exon
5	114542421	-	T	32	0,0,0,32	TT	1	9	0,7,0,2	A->I	0.7778	1.13213e-16	8.41033e-16	intergenic	intergenic	intergenic	intergenic
5	114542424	-	T	33	0,0,0,33	TT	1	10	0,8,0,2	A->I	0.8	4.47474e-19	3.87852e-18	intergenic	intergenic	intergenic	intergenic
5	122742327	-	T	38	0,0,0,38	TT	1	14	0,3,0,11	A->I	0.2143	1.12142e-05	1.85751e-05	ENSG00000168944	CEP120	protein_coding	intron
5	130746634	-	T	43	0,0,0,43	TT	1	5	0,4,0,1	A->I	0.8	4.98735e-10	1.64978e-09	intergenic	intergenic	intergenic	intergenic
5	136988303	-	T	53	0,0,0,53	TT	1	6	0,3,0,3	A->I	0.5	6.27967e-07	1.40961e-06	ENSG00000146021	KLHL3	protein_coding	intron
5	139327393	-	T	62	0,0,0,62	TT	1	3	0,3,0,0	A->I	1	3.16228e-08	8.06783e-08	ENSG00000158458	NRG2	protein_coding	intron
5	139382572	-	T	34	0,0,0,34	TT	1	5	0,3,0,2	A->I	0.6	3.1473e-07	7.2466e-07	ENSG00000158458	NRG2	protein_coding	intron
5	139382606	-	T	43	0,0,0,43	TT	1	6	0,3,0,3	A->I	0.5	6.27967e-07	1.40961e-06	ENSG00000158458	NRG2	protein_coding	intron
5	150570450	-	T	50	1,0,0,49	TT	1	3	0,3,0,0	A->I	1	3.16228e-08	8.06783e-08	ENSG00000198624	CCDC69	protein_coding	intron
5	153807690	-	T	36	0,0,0,36	TT	1	15	0,7,0,8	A->I	0.4667	2.03171e-14	1.05082e-13	ENSG00000245275	SAP30L-AS1	antisense	intron
5	153807805	-	T	46	0,0,0,46	TT	1	17	0,4,0,13	A->I	0.2353	2.30295e-07	5.47294e-07	ENSG00000245275	SAP30L-AS1	antisense	intron
5	153807811	-	T	39	0,0,0,39	TT	1	14	0,7,0,7	A->I	0.5	1.11022e-14	5.78587e-14	ENSG00000245275	SAP30L-AS1	antisense	intron
5	156327550	-	T	49	0,0,0,49	TT	1	8	0,3,0,5	A->I	0.375	1.74998e-06	3.81565e-06	intergenic	intergenic	intergenic	intergenic
5	156345921	-	T	53	0,0,0,53	TT	1	16	0,5,0,11	A->I	0.3125	1.34178e-09	4.3942e-09	intergenic	intergenic	intergenic	intergenic
5	156904831	-	T	28	0,0,0,28	TT	1	166	0,26,0,140	A->I	0.1566	5.55112e-15	2.99604e-14	ENSG00000135074	ADAM19	protein_coding	exon
5	156905396	-	T	47	0,0,0,47	TT	1	54	0,20,0,34	A->I	0.3704	1.44329e-15	8.39379e-15	ENSG00000135074	ADAM19	protein_coding	exon
5	156905560	-	T	43	0,0,1,42	TT	1	91	0,29,0,62	A->I	0.3187	3.10862e-15	1.72812e-14	ENSG00000135074	ADAM19	protein_coding	exon
5	177043696	-	C	48	0,46,0,2	CC	1	18	3,15,0,0	G->U	0.1667	2.49023e-05	4.08229e-05	intergenic	intergenic	intergenic	intergenic
5	178245828	-	T	47	0,0,0,47	TT	1	6	0,5,0,1	A->I	0.8333	1.89237e-12	8.05483e-12	intergenic	intergenic	intergenic	intergenic
5	178245968	-	T	27	0,0,0,27	TT	1	9	0,9,0,0	A->I	1	3.16228e-23	3.24448e-22	intergenic	intergenic	intergenic	intergenic
5	178245969	-	T	29	0,0,0,29	TT	1	9	0,7,0,2	A->I	0.7778	1.13213e-16	8.41033e-16	intergenic	intergenic	intergenic	intergenic
5	178245970	-	T	28	0,0,0,28	TT	1	9	0,9,0,0	A->I	1	3.16228e-23	3.24448e-22	intergenic	intergenic	intergenic	intergenic
6	2258597	+	A	48	48,0,0,0	AA	1	8	3,0,5,0	A->I	0.625	1.75691e-11	6.95288e-11	ENSG00000250903	GMDS-AS1	lincRNA	intron
6	12155510	+	A	46	46,0,0,0	AA	1	13	9,0,4,0	A->I	0.3077	6.98891e-08	1.65976e-07	ENSG00000095951	HIVEP1	protein_coding	intron
[truncated: 2,049 more rows]

## Sheet: nonRepeat
Description: RNA-editing sites of the GM12878 human cell line indentified by RES-Scanner using pre-aligned RNA reads in BAM format generated by Ramaswami et al (2012) as inputs.
[truncated: 1,164 more rows]
