# Supplementary material for: RES-Scanner: a software package for genome-wide identification of RNA-editing sites
Source: Gigascience. 2016 Aug 18;5:37. doi: 10.1186/s13742-016-0143-4 (PMC4989487; doi:10.1186/s13742-016-0143-4)
Supplement: Additional file 5: — RNA-editing sites of the GM12878 human cell line (‘raw reads’ version). Identified by RES-Scanner using raw RNA reads as inputs. (XLSX 19040 kb) [file 13742_2016_143_MOESM5_ESM.xlsx]

## Sheet: Alu
Description: RNA-editing sites of the GM12878 human cell line indentified by RES-Scanner using raw RNA reads as inputs.
Chromosome_ID	Coordinate	Strand	Ref_base	Coverage(DNA)	DNA_BaseCount[A,C,G,T]	Bayesian_Genotype(DNA)	Bayesian_Posterior_Probability(DNA)	Coverage(RNA)	RNA_BaseCount[A,C,G,T]	RNA_Editing_Type	RNA_Editing_Level	P_value(RNA_editing)	FDR(RNA_editing)	Gene_ID	Gene_Name	Gene_Type	Gene_Feature
1	689409	-	A	21	21,0,0,0	AA	1	3	1,0,0,2	U->A	0.6667	2.99368e-05	8.99013e-05	intergenic	intergenic	intergenic	intergenic
1	716022	+	A	22	22,0,0,0	AA	1	6	4,0,2,0	A->I	0.3333	0.00014874	0.00036784	ENSG00000237491	RP11-206L10.9	lincRNA	intron
1	716070	+	A	16	16,0,0,0	AA	1	19	17,0,2,0	A->I	0.1053	0.00164986	0.00362995	ENSG00000237491	RP11-206L10.9	lincRNA	intron
1	764407	+	A	27	27,0,0,0	AA	1	21	19,0,2,0	A->I	0.0952	0.00201765	0.00440085	ENSG00000228794	LINC01128	processed_transcript	exon
1	764413	+	G	24	1,1,22,0	GG	1	19	0,2,17,0	G->C	0.1053	0.00164986	0.00362995	ENSG00000228794	LINC01128	processed_transcript	exon
1	1033517	-	T	16	0,0,0,16	TT	1	2	0,2,0,0	A->I	1	1e-05	3.22451e-05	ENSG00000131591	C1orf159	protein_coding	intron
1	1036697	-	T	42	0,0,0,42	TT	1	6	0,4,0,2	A->I	0.6667	1.49242e-09	8.25244e-09	ENSG00000131591	C1orf159	protein_coding	intron
1	1036738	-	T	31	0,0,0,31	TT	1	4	0,2,0,2	A->I	0.5	5.97473e-05	0.00017151	ENSG00000131591	C1orf159	protein_coding	intron
1	1036763	-	T	32	0,1,1,30	TT	1	3	0,2,0,1	A->I	0.6667	2.99368e-05	8.99013e-05	ENSG00000131591	C1orf159	protein_coding	intron
1	1156878	-	T	23	0,0,0,23	TT	1	22	0,4,0,18	A->I	0.1818	6.98925e-07	2.88617e-06	ENSG00000078808	SDF4	protein_coding	intron
1	1156882	-	T	24	0,0,0,24	TT	1	25	0,6,0,19	A->I	0.24	1.68204e-10	9.85815e-10	ENSG00000078808	SDF4	protein_coding	intron
1	1200204	-	C	37	0,37,0,0	CC	1	14	5,9,0,0	G->U	0.3571	6.18235e-10	3.5032e-09	ENSG00000160087	UBE2J2	protein_coding	exon
1	1200206	-	T	43	0,0,0,43	TT	1	13	4,1,0,8	A->U	0.3077	6.98891e-08	3.17298e-07	ENSG00000160087	UBE2J2	protein_coding	exon
1	1200208	-	A	32	32,0,0,0	AA	1	14	9,0,0,5	U->A	0.3571	6.18235e-10	3.5032e-09	ENSG00000160087	UBE2J2	protein_coding	exon
1	1200209	-	A	39	39,0,0,0	AA	1	11	6,0,5,0	U->C	0.4545	1.43803e-10	8.44179e-10	ENSG00000160087	UBE2J2	protein_coding	exon
1	1201179	-	T	41	0,1,0,40	TT	1	3	0,2,0,1	A->I	0.6667	2.99368e-05	8.99013e-05	ENSG00000160087	UBE2J2	protein_coding	intron
1	1236285	-	G	32	0,0,32,0	GG	1	7	0,0,5,2	C->A	0.2857	0.0002078	0.0005511	ENSG00000131584	ACAP3	protein_coding	intron
1	1251521	-	G	34	0,0,34,0	GG	1	68	0,0,66,2	C->A	0.0294	0.019842	0.0434665	ENSG00000127054	CPSF3L	protein_coding	intron
1	1251538	-	T	41	0,0,1,40	TT	1	75	0,3,0,72	A->I	0.04	0.00180152	0.00434456	ENSG00000127054	CPSF3L	protein_coding	exon
1	1251540	-	T	35	0,0,0,35	TT	1	79	0,5,0,74	A->I	0.0633	5.86598e-06	2.28122e-05	ENSG00000127054	CPSF3L	protein_coding	exon
1	1251610	-	T	26	0,1,1,24	TT	1	78	0,5,0,73	A->I	0.0641	5.50915e-06	2.1428e-05	ENSG00000127054	CPSF3L	protein_coding	exon
1	1251631	-	T	30	0,0,0,30	TT	1	73	0,4,0,69	A->I	0.0548	9.14474e-05	0.0002608	ENSG00000127054	CPSF3L	protein_coding	exon
1	1251701	+	G	42	0,0,42,0	GG	1	9	2,0,7,0	G->A	0.2222	0.00035473	0.00083737	intergenic	intergenic	intergenic	intergenic
1	1251841	-	T	30	1,0,1,28	TT	1	62	0,2,1,59	A->I	0.0323	0.0166775	0.0368138	ENSG00000127054	CPSF3L	protein_coding	exon
1	1251844	-	T	41	0,1,0,40	TT	1	76	0,6,0,70	A->I	0.0789	1.80858e-07	7.89672e-07	ENSG00000127054	CPSF3L	protein_coding	exon
1	1251849	+	A	38	37,0,0,1	AA	1	19	16,0,3,0	A->I	0.1579	2.95015e-05	8.53047e-05	intergenic	intergenic	intergenic	intergenic
1	1251862	+	A	40	38,1,0,1	AA	1	16	14,0,2,0	A->I	0.125	0.00116512	0.0026005	intergenic	intergenic	intergenic	intergenic
1	1251914	-	T	48	0,0,0,48	TT	1	67	0,4,0,63	A->I	0.0597	6.53771e-05	0.0001873	ENSG00000127054	CPSF3L	protein_coding	exon
1	1251927	-	T	43	0,0,0,43	TT	1	60	0,4,0,56	A->I	0.0667	4.23323e-05	0.00012647	ENSG00000127054	CPSF3L	protein_coding	exon
1	1252180	-	T	24	0,0,0,24	TT	1	37	0,12,0,25	A->I	0.3243	1.33227e-15	1.30547e-14	ENSG00000127054	CPSF3L	protein_coding	exon
1	1252182	-	T	20	0,0,0,20	TT	1	37	0,5,0,32	A->I	0.1351	1.26694e-07	5.56718e-07	ENSG00000127054	CPSF3L	protein_coding	exon
1	1252210	+	A	25	24,1,0,0	AA	1	2	0,0,2,0	A->I	1	1e-05	2.95144e-05	intergenic	intergenic	intergenic	intergenic
1	1252222	-	T	20	0,0,0,20	TT	1	13	0,2,0,11	A->I	0.1538	0.00076212	0.00189748	ENSG00000127054	CPSF3L	protein_coding	exon
1	1252441	-	T	18	0,0,0,18	TT	1	26	0,17,0,9	A->I	0.6538	9.61827e-37	2.19108e-35	ENSG00000127054	CPSF3L	protein_coding	exon
1	1252468	-	T	34	0,0,0,34	TT	1	41	0,4,0,37	A->I	0.0976	9.22265e-06	3.54869e-05	ENSG00000127054	CPSF3L	protein_coding	exon
1	1252510	-	T	29	1,0,0,28	TT	1	32	0,3,0,29	A->I	0.0938	0.00014643	0.00040399	ENSG00000127054	CPSF3L	protein_coding	exon
1	1252513	-	T	33	0,0,1,32	TT	1	30	0,2,0,28	A->I	0.0667	0.00410127	0.009552	ENSG00000127054	CPSF3L	protein_coding	exon
1	1252587	-	T	16	0,0,0,16	TT	1	23	0,3,0,20	A->I	0.1304	5.34103e-05	0.00015886	ENSG00000127054	CPSF3L	protein_coding	exon
1	1252654	+	A	27	26,0,0,1	AA	1	7	5,0,2,0	A->I	0.2857	0.0002078	0.0005042	intergenic	intergenic	intergenic	intergenic
1	1252720	+	A	22	22,0,0,0	AA	1	8	6,0,2,0	A->I	0.25	0.00027648	0.00066072	intergenic	intergenic	intergenic	intergenic
1	1252723	-	T	21	0,0,0,21	TT	1	28	0,2,0,26	A->I	0.0714	0.00357883	0.00837853	ENSG00000127054	CPSF3L	protein_coding	exon
1	1253357	-	T	28	0,0,0,28	TT	1	7	0,5,0,2	A->I	0.7143	6.60583e-12	4.50128e-11	ENSG00000127054,ENSG00000240731	CPSF3L,RP5-890O3.9	protein_coding,sense_intronic	intron,intron
1	1253365	+	A	36	36,0,0,0	AA	1	6	3,0,3,0	A->I	0.5	6.27967e-07	2.38716e-06	intergenic	intergenic	intergenic	intergenic
1	1253511	+	A	16	16,0,0,0	AA	1	2	0,0,2,0	A->I	1	1e-05	2.95144e-05	intergenic	intergenic	intergenic	intergenic
1	1253523	-	T	13	0,0,0,13	TT	1	12	0,2,0,10	A->I	0.1667	0.00064623	0.00162104	ENSG00000127054,ENSG00000240731	CPSF3L,RP5-890O3.9	protein_coding,sense_intronic	intron,intron
1	1253524	+	A	13	13,0,0,0	AA	1	3	1,0,2,0	A->I	0.6667	2.99368e-05	8.20579e-05	intergenic	intergenic	intergenic	intergenic
1	1253545	-	T	16	0,0,0,16	TT	1	22	0,2,0,20	A->I	0.0909	0.00221476	0.00528441	ENSG00000127054,ENSG00000240731	CPSF3L,RP5-890O3.9	protein_coding,sense_intronic	intron,intron
1	1253781	-	T	30	0,0,0,30	TT	1	55	0,2,0,53	A->I	0.0364	0.0132888	0.0295863	ENSG00000127054,ENSG00000240731	CPSF3L,RP5-890O3.9	protein_coding,sense_intronic	intron,intron
1	1253793	-	T	28	0,0,0,28	TT	1	59	0,5,0,54	A->I	0.0847	1.3733e-06	5.56891e-06	ENSG00000127054,ENSG00000240731	CPSF3L,RP5-890O3.9	protein_coding,sense_intronic	intron,intron
1	1253794	-	T	19	0,0,0,19	TT	1	58	0,3,0,55	A->I	0.0517	0.00085677	0.00213107	ENSG00000127054,ENSG00000240731	CPSF3L,RP5-890O3.9	protein_coding,sense_intronic	intron,intron
1	1253803	-	T	29	0,0,0,29	TT	1	56	0,7,0,49	A->I	0.125	6.40373e-10	3.62751e-09	ENSG00000127054,ENSG00000240731	CPSF3L,RP5-890O3.9	protein_coding,sense_intronic	intron,intron
1	1253869	-	T	44	0,0,0,44	TT	1	66	0,3,0,63	A->I	0.0455	0.00124693	0.00304923	ENSG00000127054,ENSG00000240731	CPSF3L,RP5-890O3.9	protein_coding,sense_intronic	intron,intron
1	1253944	-	T	28	0,0,0,28	TT	1	33	0,11,0,22	A->I	0.3333	1.22125e-15	1.22618e-14	ENSG00000127054,ENSG00000240731	CPSF3L,RP5-890O3.9	protein_coding,sense_intronic	intron,intron
1	1253956	-	T	29	0,0,0,29	TT	1	33	0,3,0,30	A->I	0.0909	0.0001607	0.00043362	ENSG00000127054,ENSG00000240731	CPSF3L,RP5-890O3.9	protein_coding,sense_intronic	intron,intron
1	1254016	-	T	18	0,0,0,18	TT	1	21	0,8,0,13	A->I	0.381	2.66454e-15	2.42751e-14	ENSG00000240731,ENSG00000127054	RP5-890O3.9,CPSF3L	sense_intronic,protein_coding	exon,intron
1	1313700	+	A	32	32,0,0,0	AA	1	2	0,0,2,0	A->I	1	1e-05	2.95144e-05	intergenic	intergenic	intergenic	intergenic
1	1313833	+	A	21	21,0,0,0	AA	1	3	1,0,2,0	A->I	0.6667	2.99368e-05	8.20579e-05	intergenic	intergenic	intergenic	intergenic
1	1332692	-	G	35	0,0,35,0	GG	1	5	0,0,3,2	C->A	0.4	9.9369e-05	0.00027535	ENSG00000221978	CCNL2	protein_coding	intron
1	1333007	-	T	56	0,1,0,55	TT	1	15	0,3,0,12	A->I	0.2	1.39845e-05	4.4735e-05	ENSG00000221978	CCNL2	protein_coding	intron
1	1333133	-	T	41	0,0,0,41	TT	1	9	0,2,0,7	A->I	0.2222	0.00035473	0.00091499	ENSG00000221978	CCNL2	protein_coding	intron
1	1338166	-	T	41	0,0,0,41	TT	1	60	0,13,0,47	A->I	0.2167	1.88738e-15	1.78115e-14	ENSG00000242485	MRPL20	protein_coding	intron
1	1338191	-	T	47	0,1,0,46	TT	1	50	0,2,0,48	A->I	0.04	0.0110769	0.024835	ENSG00000242485	MRPL20	protein_coding	intron
1	1338193	-	T	37	0,1,0,36	TT	1	46	0,2,0,44	A->I	0.0435	0.0094372	0.0212971	ENSG00000242485	MRPL20	protein_coding	intron
1	1338252	-	T	27	0,1,0,26	TT	1	17	0,10,0,7	A->I	0.5882	1.906e-21	2.80856e-20	ENSG00000242485	MRPL20	protein_coding	intron
1	1338264	-	T	33	0,0,0,33	TT	1	19	0,5,0,14	A->I	0.2632	3.5438e-09	1.92328e-08	ENSG00000242485	MRPL20	protein_coding	intron
1	1338265	-	T	32	0,0,0,32	TT	1	19	0,2,0,17	A->I	0.1053	0.00164986	0.00398203	ENSG00000242485	MRPL20	protein_coding	intron
1	1338295	-	T	25	0,0,0,25	TT	1	13	0,2,0,11	A->I	0.1538	0.00076212	0.00189748	ENSG00000242485	MRPL20	protein_coding	intron
1	1338319	-	T	37	0,0,0,37	TT	1	5	0,2,0,3	A->I	0.4	9.9369e-05	0.00027535	ENSG00000242485	MRPL20	protein_coding	intron
1	1338387	-	T	33	1,0,0,32	TT	1	11	0,2,0,9	A->I	0.1818	0.00053966	0.00136487	ENSG00000242485	MRPL20	protein_coding	intron
1	1338784	-	T	51	0,0,0,51	TT	1	6	0,2,0,4	A->I	0.3333	0.00014874	0.00040191	ENSG00000242485	MRPL20	protein_coding	intron
1	1338851	-	T	45	0,0,1,44	TT	1	4	0,2,0,2	A->I	0.5	5.97473e-05	0.00017151	ENSG00000242485	MRPL20	protein_coding	intron
1	1339415	-	T	46	0,0,0,46	TT	1	18	0,2,0,16	A->I	0.1111	0.0014793	0.00358778	ENSG00000242485	MRPL20	protein_coding	intron
1	1339806	-	T	12	0,0,0,12	TT	1	13	0,2,0,11	A->I	0.1538	0.00076212	0.00189748	ENSG00000242485	MRPL20	protein_coding	intron
1	1340019	-	T	21	1,0,0,20	TT	1	33	0,4,0,29	A->I	0.1212	3.8026e-06	1.49158e-05	ENSG00000242485	MRPL20	protein_coding	intron
1	1340064	-	T	37	0,2,0,35	TT	1	37	0,2,0,35	A->I	0.0541	0.00618786	0.0141827	ENSG00000242485	MRPL20	protein_coding	intron
1	1340082	-	T	33	0,0,0,33	TT	1	42	0,4,0,38	A->I	0.0952	1.01678e-05	3.27743e-05	ENSG00000242485	MRPL20	protein_coding	intron
1	1340135	-	T	37	1,1,0,35	TT	1	47	0,2,0,45	A->I	0.0426	0.0098361	0.0221571	ENSG00000242485	MRPL20	protein_coding	intron
1	1340563	-	T	31	0,0,0,31	TT	1	14	0,2,0,12	A->I	0.1429	0.00088728	0.00219611	ENSG00000242485	MRPL20	protein_coding	exon
1	1341603	-	C	36	0,36,0,0	CC	1	23	0,21,2,0	G->C	0.087	0.00242061	0.00575404	ENSG00000242485	MRPL20	protein_coding	exon
1	1341605	-	C	31	0,31,0,0	CC	1	25	0,23,2,0	G->C	0.08	0.00285826	0.00674768	ENSG00000242485	MRPL20	protein_coding	exon
1	1343468	+	A	27	26,0,1,0	AA	1	22	20,0,2,0	A->I	0.0909	0.00221476	0.00481051	intergenic	intergenic	intergenic	intergenic
1	1343506	+	A	38	38,0,0,0	AA	1	9	6,0,3,0	A->I	0.3333	2.61875e-06	9.50293e-06	intergenic	intergenic	intergenic	intergenic
1	1343597	+	A	23	23,0,0,0	AA	1	27	25,0,2,0	A->I	0.0741	0.00333017	0.00712091	intergenic	intergenic	intergenic	intergenic
1	1344174	+	A	34	34,0,0,0	AA	1	69	67,0,2,0	A->I	0.029	0.020392	0.0406191	intergenic	intergenic	intergenic	intergenic
1	1344208	+	A	21	21,0,0,0	AA	1	70	66,0,4,0	A->I	0.0571	7.76188e-05	0.00020285	intergenic	intergenic	intergenic	intergenic
1	1344235	+	A	17	17,0,0,0	AA	1	68	66,0,2,0	A->I	0.0294	0.019842	0.0395664	intergenic	intergenic	intergenic	intergenic
1	1344254	+	A	24	23,1,0,0	AA	1	63	38,0,25,0	A->I	0.3968	2.10942e-15	1.83473e-14	intergenic	intergenic	intergenic	intergenic
1	1344255	+	A	22	22,0,0,0	AA	1	67	27,0,40,0	A->I	0.597	3.7765e-82	1.43462e-80	intergenic	intergenic	intergenic	intergenic
1	1344423	+	A	21	20,0,0,1	AA	1	25	20,0,5,0	A->I	0.2	1.59381e-08	7.65878e-08	intergenic	intergenic	intergenic	intergenic
1	1344462	+	A	27	27,0,0,0	AA	1	20	16,0,4,0	A->I	0.2	4.65272e-07	1.80547e-06	intergenic	intergenic	intergenic	intergenic
1	1344520	+	A	30	30,0,0,0	AA	1	22	20,0,2,0	A->I	0.0909	0.00221476	0.00481051	ENSG00000272455	RP4-758J18.13	lincRNA	exon
1	1344528	+	A	28	28,0,0,0	AA	1	19	17,0,2,0	A->I	0.1053	0.00164986	0.00362995	ENSG00000272455	RP4-758J18.13	lincRNA	exon
1	1344742	+	A	34	34,0,0,0	AA	1	32	30,0,2,0	A->I	0.0625	0.00465684	0.00984053	ENSG00000272455	RP4-758J18.13	lincRNA	exon
1	1344757	+	A	37	36,0,0,1	AA	1	29	25,0,4,0	A->I	0.1379	2.22954e-06	8.17201e-06	ENSG00000272455	RP4-758J18.13	lincRNA	exon
1	1344765	+	A	29	29,0,0,0	AA	1	27	20,0,7,0	A->I	0.2593	2.65787e-12	1.69575e-11	ENSG00000272455	RP4-758J18.13	lincRNA	exon
1	1344893	+	A	42	42,0,0,0	AA	1	47	39,0,8,0	A->I	0.1702	2.8193e-12	1.79822e-11	ENSG00000272455	RP4-758J18.13	lincRNA	exon
1	1344903	+	A	31	31,0,0,0	AA	1	64	62,0,2,0	A->I	0.0312	0.0177063	0.0354838	ENSG00000272455	RP4-758J18.13	lincRNA	exon
1	1344936	+	A	36	36,0,0,0	AA	1	69	67,0,2,0	A->I	0.029	0.020392	0.0406191	ENSG00000272455	RP4-758J18.13	lincRNA	exon
1	1344998	+	A	44	44,0,0,0	AA	1	97	81,0,16,0	A->I	0.1649	2.9976e-15	2.49741e-14	ENSG00000272455	RP4-758J18.13	lincRNA	exon
1	1345001	+	A	44	43,1,0,0	AA	1	92	27,0,65,0	A->I	0.7065	4.02602e-140	2.46742e-138	ENSG00000272455	RP4-758J18.13	lincRNA	exon
1	1345002	+	A	42	42,0,0,0	AA	1	89	82,0,7,0	A->I	0.0787	1.73676e-08	8.34085e-08	ENSG00000272455	RP4-758J18.13	lincRNA	exon
1	1345050	+	A	47	47,0,0,0	AA	1	114	111,0,3,0	A->I	0.0263	0.00585599	0.0122875	ENSG00000272455	RP4-758J18.13	lincRNA	exon
1	1345051	+	A	39	39,0,0,0	AA	1	113	106,0,7,0	A->I	0.0619	9.11088e-08	3.79721e-07	ENSG00000272455	RP4-758J18.13	lincRNA	exon
1	1404991	+	A	29	29,0,0,0	AA	1	15	9,0,6,0	A->I	0.4	4.88465e-12	3.08968e-11	ENSG00000215915	ATAD3C	protein_coding	exon
1	1405620	+	A	40	40,0,0,0	AA	1	2	0,0,2,0	A->I	1	1e-05	2.95144e-05	intergenic	intergenic	intergenic	intergenic
1	1418411	+	A	23	23,0,0,0	AA	1	19	17,0,2,0	A->I	0.1053	0.00164986	0.00362995	ENSG00000160072	ATAD3B	protein_coding	intron
1	1418455	+	A	29	25,2,1,1	AA	0.9998	20	17,0,3,0	A->I	0.15	3.46255e-05	9.46789e-05	ENSG00000160072	ATAD3B	protein_coding	exon
1	1418536	+	A	35	35,0,0,0	AA	1	11	8,0,3,0	A->I	0.2727	5.11963e-06	1.82788e-05	ENSG00000160072	ATAD3B	protein_coding	intron
1	1418563	+	A	41	40,1,0,0	AA	1	12	9,0,3,0	A->I	0.25	6.81e-06	2.41048e-05	ENSG00000160072	ATAD3B	protein_coding	intron
1	1418596	+	A	27	25,2,0,0	AA	1	11	9,0,2,0	A->I	0.1818	0.00053966	0.00124671	ENSG00000160072	ATAD3B	protein_coding	intron
1	1418685	+	A	39	37,1,0,1	AA	1	26	24,0,2,0	A->I	0.0769	0.00308996	0.0066291	ENSG00000160072	ATAD3B	protein_coding	intron
1	1418726	+	A	42	41,0,0,1	AA	1	29	24,0,5,0	A->I	0.1724	3.52511e-08	1.48715e-07	ENSG00000160072	ATAD3B	protein_coding	intron
1	1418757	+	A	36	36,0,0,0	AA	1	30	28,0,2,0	A->I	0.0667	0.00410127	0.00870373	ENSG00000160072	ATAD3B	protein_coding	intron
1	1418913	+	A	42	41,0,0,1	AA	1	16	13,0,3,0	A->I	0.1875	1.7171e-05	5.00988e-05	ENSG00000160072	ATAD3B	protein_coding	exon
1	1418919	+	A	41	41,0,0,0	AA	1	15	13,0,2,0	A->I	0.1333	0.00102163	0.00229274	ENSG00000160072	ATAD3B	protein_coding	exon
1	1419060	+	A	39	38,0,0,1	AA	1	32	26,0,6,0	A->I	0.1875	8.4449e-10	4.38501e-09	ENSG00000160072	ATAD3B	protein_coding	exon
1	1419066	+	A	48	48,0,0,0	AA	1	31	29,0,2,0	A->I	0.0645	0.00437494	0.00926167	ENSG00000160072	ATAD3B	protein_coding	exon
1	1419616	+	A	38	38,0,0,0	AA	1	21	19,0,2,0	A->I	0.0952	0.00201765	0.00440085	ENSG00000160072	ATAD3B	protein_coding	exon
1	1419625	+	A	23	23,0,0,0	AA	1	20	17,0,3,0	A->I	0.15	3.46255e-05	9.46789e-05	ENSG00000160072	ATAD3B	protein_coding	exon
1	1419678	+	A	39	37,1,1,0	AA	1	37	35,0,2,0	A->I	0.0541	0.00618786	0.0129383	ENSG00000160072	ATAD3B	protein_coding	exon
1	1419690	+	A	35	35,0,0,0	AA	1	35	23,0,12,0	A->I	0.3429	1.22125e-15	1.13365e-14	ENSG00000160072	ATAD3B	protein_coding	exon
1	1419700	+	A	24	24,0,0,0	AA	1	23	15,0,8,0	A->I	0.3478	5.44009e-15	4.33865e-14	ENSG00000160072	ATAD3B	protein_coding	exon
1	1419702	+	A	36	35,1,0,0	AA	1	24	21,0,3,0	A->I	0.125	6.0896e-05	0.00015952	ENSG00000160072	ATAD3B	protein_coding	exon
1	1419746	+	A	35	35,0,0,0	AA	1	22	9,0,13,0	A->I	0.5909	1.5319e-27	2.51461e-26	ENSG00000160072	ATAD3B	protein_coding	exon
1	1419768	+	A	28	28,0,0,0	AA	1	21	11,0,10,0	A->I	0.4762	6.66134e-16	7.20053e-15	ENSG00000160072	ATAD3B	protein_coding	exon
1	1419773	+	A	25	25,0,0,0	AA	1	22	5,0,17,0	A->I	0.7727	8.20393e-39	1.78495e-37	ENSG00000160072	ATAD3B	protein_coding	exon
1	1419835	+	A	30	29,0,1,0	AA	1	12	9,0,3,0	A->I	0.25	6.81e-06	2.41048e-05	ENSG00000160072	ATAD3B	protein_coding	exon
1	1419891	+	A	30	30,0,0,0	AA	1	20	18,0,2,0	A->I	0.1	0.00182933	0.00400884	ENSG00000160072	ATAD3B	protein_coding	exon
1	1419948	+	A	30	30,0,0,0	AA	1	26	24,0,2,0	A->I	0.0769	0.00308996	0.0066291	ENSG00000160072	ATAD3B	protein_coding	exon
1	1456222	+	A	28	28,0,0,0	AA	1	9	7,0,2,0	A->I	0.2222	0.00035473	0.00083737	ENSG00000197785	ATAD3A	protein_coding	intron
1	1456277	+	A	32	31,0,1,0	AA	1	7	5,0,2,0	A->I	0.2857	0.0002078	0.0005042	ENSG00000197785	ATAD3A	protein_coding	intron
1	1456278	+	A	38	37,0,0,1	AA	1	9	7,0,2,0	A->I	0.2222	0.00035473	0.00083737	ENSG00000197785	ATAD3A	protein_coding	intron
1	1456303	+	A	39	39,0,0,0	AA	1	13	7,0,6,0	A->I	0.4615	1.68421e-12	1.08933e-11	ENSG00000197785	ATAD3A	protein_coding	intron
1	1456304	+	A	48	48,0,0,0	AA	1	14	12,0,2,0	A->I	0.1429	0.00088728	0.00200378	ENSG00000197785	ATAD3A	protein_coding	intron
1	1457180	+	A	43	43,0,0,0	AA	1	11	7,0,4,0	A->I	0.3636	3.24202e-08	1.36894e-07	ENSG00000197785	ATAD3A	protein_coding	intron
1	1457183	+	A	39	38,0,1,0	AA	1	12	10,0,2,0	A->I	0.1667	0.00064623	0.00148113	ENSG00000197785	ATAD3A	protein_coding	intron
1	1457442	+	A	41	40,1,0,0	AA	1	19	16,0,3,0	A->I	0.1579	2.95015e-05	8.53047e-05	ENSG00000197785	ATAD3A	protein_coding	intron
1	1457519	+	A	29	29,0,0,0	AA	1	10	4,0,6,0	A->I	0.6	2.07733e-13	1.48383e-12	ENSG00000197785	ATAD3A	protein_coding	intron
1	1457520	+	A	29	29,0,0,0	AA	1	11	5,0,6,0	A->I	0.5455	4.55773e-13	2.99558e-12	ENSG00000197785	ATAD3A	protein_coding	intron
1	1457549	+	A	32	32,0,0,0	AA	1	15	11,0,3,1	A->I	0.2	1.39845e-05	4.09262e-05	ENSG00000197785	ATAD3A	protein_coding	intron
1	1457561	+	A	42	42,0,0,0	AA	1	11	9,0,2,0	A->I	0.1818	0.00053966	0.00124671	ENSG00000197785	ATAD3A	protein_coding	intron
1	1457565	+	A	38	36,0,0,2	AA	1	13	11,0,2,0	A->I	0.1538	0.00076212	0.00173266	ENSG00000197785	ATAD3A	protein_coding	intron
1	1457601	+	A	39	39,0,0,0	AA	1	16	12,0,4,0	A->I	0.25	1.76554e-07	7.07402e-07	ENSG00000197785	ATAD3A	protein_coding	intron
1	1457604	+	A	40	40,0,0,0	AA	1	17	7,0,10,0	A->I	0.5882	1.906e-21	2.62361e-20	ENSG00000197785	ATAD3A	protein_coding	intron
1	1457621	+	A	32	32,0,0,0	AA	1	13	5,0,8,0	A->I	0.6154	1.26901e-17	1.46138e-16	ENSG00000197785	ATAD3A	protein_coding	intron
1	1493078	-	T	48	0,0,0,48	TT	1	5	0,2,0,3	A->I	0.4	9.9369e-05	0.00027535	ENSG00000160075	SSU72	protein_coding	intron
1	1495077	-	T	31	0,1,1,29	TT	1	17	0,2,0,15	A->I	0.1176	0.0013177	0.00320999	ENSG00000160075	SSU72	protein_coding	intron
1	1495377	-	T	40	0,0,0,40	TT	1	12	0,2,0,10	A->I	0.1667	0.00064623	0.00162104	ENSG00000160075	SSU72	protein_coding	intron
1	1495378	-	T	31	0,0,0,31	TT	1	11	0,2,0,9	A->I	0.1818	0.00053966	0.00136487	ENSG00000160075	SSU72	protein_coding	intron
1	1495433	-	T	34	0,0,0,34	TT	1	9	0,2,0,7	A->I	0.2222	0.00035473	0.00091499	ENSG00000160075	SSU72	protein_coding	intron
1	1496603	-	T	31	0,0,0,31	TT	1	13	0,3,0,10	A->I	0.2308	8.83204e-06	3.40057e-05	ENSG00000160075	SSU72	protein_coding	intron
1	1496685	-	T	32	1,0,0,31	TT	1	22	0,2,0,20	A->I	0.0909	0.00221476	0.00528441	ENSG00000160075	SSU72	protein_coding	intron
1	1496735	-	T	19	0,0,0,19	TT	1	15	0,2,0,13	A->I	0.1333	0.00102163	0.00251406	ENSG00000160075	SSU72	protein_coding	intron
1	1498719	-	T	42	0,1,0,41	TT	1	152	0,5,0,147	A->I	0.0329	0.00013604	0.00037569	ENSG00000160075,ENSG00000215791	SSU72,AL645728.2	protein_coding,pseudogene	exon,exon
1	1498917	-	C	25	0,24,1,0	CC	1	34	2,32,0,0	G->U	0.0588	0.00524511	0.0120945	ENSG00000160075,ENSG00000215791	SSU72,AL645728.2	protein_coding,pseudogene	exon,exon
1	1499110	-	T	29	0,0,0,29	TT	1	173	0,8,0,165	A->I	0.0462	1.06269e-07	4.79776e-07	ENSG00000160075,ENSG00000215791	SSU72,AL645728.2	protein_coding,pseudogene	exon,exon
1	1550270	-	C	34	1,33,0,0	CC	1	72	2,70,0,0	G->U	0.0278	0.0220797	0.0481693	ENSG00000272106	RP11-345P4.9	antisense	exon
1	1594962	-	T	18	0,0,0,18	TT	1	41	0,3,0,38	A->I	0.0732	0.0003081	0.00080345	ENSG00000189339	SLC35E2B	protein_coding	exon
1	1594977	-	T	22	0,0,0,22	TT	1	63	0,10,0,53	A->I	0.1587	1.29896e-14	1.07538e-13	ENSG00000189339	SLC35E2B	protein_coding	exon
1	1594986	-	T	25	0,0,0,25	TT	1	71	0,3,0,68	A->I	0.0423	0.00153924	0.00373165	ENSG00000189339	SLC35E2B	protein_coding	exon
1	1594999	-	T	27	0,0,0,27	TT	1	75	0,5,0,70	A->I	0.0667	4.53961e-06	1.77787e-05	ENSG00000189339	SLC35E2B	protein_coding	exon
1	1595006	-	T	33	0,0,0,33	TT	1	94	0,47,0,47	A->I	0.5	3.10862e-15	2.8013e-14	ENSG00000189339	SLC35E2B	protein_coding	exon
1	1595007	-	T	31	0,0,0,31	TT	1	97	0,6,1,90	A->I	0.0619	7.72401e-07	3.18812e-06	ENSG00000189339	SLC35E2B	protein_coding	exon
1	1595021	-	T	36	0,0,0,36	TT	1	108	0,4,0,104	A->I	0.037	0.0004124	0.001062	ENSG00000189339	SLC35E2B	protein_coding	exon
1	1595025	-	T	30	0,0,0,30	TT	1	117	0,12,0,105	A->I	0.1026	9.32587e-15	7.82401e-14	ENSG00000189339	SLC35E2B	protein_coding	exon
1	1595031	-	T	33	1,0,0,32	TT	1	119	1,5,0,113	A->I	0.042	4.28072e-05	0.00012788	ENSG00000189339	SLC35E2B	protein_coding	exon
1	1595034	-	T	30	0,2,0,28	TT	1	135	0,3,0,132	A->I	0.0222	0.00929955	0.0210128	ENSG00000189339	SLC35E2B	protein_coding	exon
1	1595047	-	T	30	0,0,0,30	TT	1	142	0,4,0,138	A->I	0.0282	0.00114751	0.00281979	ENSG00000189339	SLC35E2B	protein_coding	exon
1	1595048	-	T	29	0,0,0,29	TT	1	141	0,35,0,106	A->I	0.2482	4.55191e-15	4.0048e-14	ENSG00000189339	SLC35E2B	protein_coding	exon
1	1595074	-	T	36	0,0,0,36	TT	1	99	0,16,0,83	A->I	0.1616	3.21965e-15	2.89195e-14	ENSG00000189339	SLC35E2B	protein_coding	exon
1	1595077	-	T	32	0,0,0,32	TT	1	74	0,6,0,68	A->I	0.0811	1.54084e-07	6.74528e-07	ENSG00000189339	SLC35E2B	protein_coding	exon
1	1595514	-	T	26	0,0,0,26	TT	1	107	0,3,0,104	A->I	0.028	0.00491327	0.0113796	ENSG00000189339	SLC35E2B	protein_coding	exon
1	1595539	-	T	32	0,0,1,31	TT	1	116	0,17,0,99	A->I	0.1466	3.77476e-15	3.34267e-14	ENSG00000189339	SLC35E2B	protein_coding	exon
1	1595540	-	T	36	1,0,0,35	TT	1	116	0,31,0,85	A->I	0.2672	3.77476e-15	3.34267e-14	ENSG00000189339	SLC35E2B	protein_coding	exon
1	1595560	-	T	39	0,0,1,38	TT	1	64	0,2,0,62	A->I	0.0312	0.0177063	0.0389772	ENSG00000189339	SLC35E2B	protein_coding	exon
1	1595575	-	T	36	1,1,0,34	TT	1	33	0,2,0,31	A->I	0.0606	0.00494691	0.0114358	ENSG00000189339	SLC35E2B	protein_coding	exon
1	1595586	-	T	37	0,0,0,37	TT	1	20	0,14,0,6	A->I	0.7	3.80787e-31	7.65822e-30	ENSG00000189339	SLC35E2B	protein_coding	exon
1	1654951	-	A	98	94,1,0,3	AA	1	2	0,0,2,0	U->C	1	1e-05	3.22451e-05	ENSG00000268575,ENSG00000008128	RP1-283E3.8,CDK11A	processed_transcript,protein_coding	intron,intron
1	1660855	-	T	40	1,1,0,38	TT	1	9	0,2,0,7	A->I	0.2222	0.00035473	0.00091499	ENSG00000268575,ENSG00000215790	RP1-283E3.8,SLC35E2	processed_transcript,protein_coding	intron,intron
1	1660887	-	T	36	0,0,0,36	TT	1	15	0,4,0,11	A->I	0.2667	1.32751e-07	5.81598e-07	ENSG00000268575,ENSG00000215790	RP1-283E3.8,SLC35E2	processed_transcript,protein_coding	intron,intron
1	1660917	-	T	37	0,0,0,37	TT	1	13	0,2,0,11	A->I	0.1538	0.00076212	0.00189748	ENSG00000268575,ENSG00000215790	RP1-283E3.8,SLC35E2	processed_transcript,protein_coding	intron,intron
1	1660944	-	T	36	0,0,0,36	TT	1	14	0,5,0,9	A->I	0.3571	6.18235e-10	3.5032e-09	ENSG00000268575,ENSG00000215790	RP1-283E3.8,SLC35E2	processed_transcript,protein_coding	intron,intron
1	1660948	-	T	32	0,0,0,32	TT	1	14	0,4,0,10	A->I	0.2857	9.75975e-08	4.40708e-07	ENSG00000268575,ENSG00000215790	RP1-283E3.8,SLC35E2	processed_transcript,protein_coding	intron,intron
1	1660957	-	T	43	0,0,1,42	TT	1	15	0,8,0,7	A->I	0.5333	6.30946e-17	7.62635e-16	ENSG00000268575,ENSG00000215790	RP1-283E3.8,SLC35E2	processed_transcript,protein_coding	intron,intron
1	1660958	-	T	41	0,0,1,40	TT	1	15	0,6,0,9	A->I	0.4	4.88465e-12	3.36663e-11	ENSG00000268575,ENSG00000215790	RP1-283E3.8,SLC35E2	processed_transcript,protein_coding	intron,intron
1	1661023	-	T	31	0,0,0,31	TT	1	11	0,2,0,9	A->I	0.1818	0.00053966	0.00136487	ENSG00000268575,ENSG00000215790	RP1-283E3.8,SLC35E2	processed_transcript,protein_coding	intron,intron
1	1661047	-	T	29	0,0,0,29	TT	1	15	0,4,0,11	A->I	0.2667	1.32751e-07	5.81598e-07	ENSG00000268575,ENSG00000215790	RP1-283E3.8,SLC35E2	processed_transcript,protein_coding	intron,intron
1	1661052	-	T	34	0,0,0,34	TT	1	16	0,3,0,13	A->I	0.1875	1.7171e-05	5.47218e-05	ENSG00000268575,ENSG00000215790	RP1-283E3.8,SLC35E2	processed_transcript,protein_coding	intron,intron
1	1661090	-	T	35	0,0,0,35	TT	1	20	0,2,0,18	A->I	0.1	0.00182933	0.00439694	ENSG00000268575,ENSG00000215790	RP1-283E3.8,SLC35E2	processed_transcript,protein_coding	intron,intron
1	1661099	-	T	27	0,0,0,27	TT	1	17	0,5,0,12	A->I	0.2941	1.89585e-09	1.04592e-08	ENSG00000268575,ENSG00000215790	RP1-283E3.8,SLC35E2	processed_transcript,protein_coding	intron,intron
1	1661104	-	T	19	0,0,0,19	TT	1	18	0,13,0,5	A->I	0.7222	2.66989e-29	5.03793e-28	ENSG00000268575,ENSG00000215790	RP1-283E3.8,SLC35E2	processed_transcript,protein_coding	intron,intron
1	1661410	-	T	34	1,0,0,33	TT	1	27	0,11,0,16	A->I	0.4074	1.11022e-15	1.13285e-14	ENSG00000268575,ENSG00000215790	RP1-283E3.8,SLC35E2	processed_transcript,protein_coding	intron,intron
1	1661492	-	T	42	1,2,0,39	TT	1	5	0,2,0,3	A->I	0.4	9.9369e-05	0.00027535	ENSG00000268575,ENSG00000215790	RP1-283E3.8,SLC35E2	processed_transcript,protein_coding	intron,intron
1	1662604	-	T	21	0,1,0,20	TT	1	19	0,3,0,16	A->I	0.1579	2.95015e-05	9.33083e-05	ENSG00000268575,ENSG00000215790	RP1-283E3.8,SLC35E2	processed_transcript,protein_coding	intron,intron
1	1662610	-	T	29	2,0,0,27	TT	1	15	0,8,0,7	A->I	0.5333	6.30946e-17	7.62635e-16	ENSG00000268575,ENSG00000215790	RP1-283E3.8,SLC35E2	processed_transcript,protein_coding	intron,intron
1	1662627	-	T	31	0,0,0,31	TT	1	19	0,14,0,5	A->I	0.7368	1.14574e-31	2.31849e-30	ENSG00000268575,ENSG00000215790	RP1-283E3.8,SLC35E2	processed_transcript,protein_coding	intron,intron
1	1662640	-	T	40	0,0,0,40	TT	1	23	0,2,0,21	A->I	0.087	0.00242061	0.00575404	ENSG00000268575,ENSG00000215790	RP1-283E3.8,SLC35E2	processed_transcript,protein_coding	intron,intron
1	1662652	-	T	46	0,0,0,46	TT	1	21	0,7,0,14	A->I	0.3333	3.54383e-13	2.55332e-12	ENSG00000268575,ENSG00000215790	RP1-283E3.8,SLC35E2	processed_transcript,protein_coding	intron,intron
1	1662694	-	T	22	1,0,1,20	TT	1	13	0,7,0,6	A->I	0.5385	5.33701e-15	4.63557e-14	ENSG00000268575,ENSG00000215790	RP1-283E3.8,SLC35E2	processed_transcript,protein_coding	intron,intron
1	1662707	-	T	21	0,0,0,21	TT	1	14	0,2,0,12	A->I	0.1429	0.00088728	0.00219611	ENSG00000268575,ENSG00000215790	RP1-283E3.8,SLC35E2	processed_transcript,protein_coding	intron,intron
1	1662729	-	T	18	0,0,0,18	TT	1	21	0,5,0,16	A->I	0.2381	6.16904e-09	3.3325e-08	ENSG00000268575,ENSG00000215790	RP1-283E3.8,SLC35E2	processed_transcript,protein_coding	intron,intron
1	1662733	-	T	28	0,0,0,28	TT	1	22	0,6,0,16	A->I	0.2727	7.14442e-11	4.66081e-10	ENSG00000268575,ENSG00000215790	RP1-283E3.8,SLC35E2	processed_transcript,protein_coding	intron,intron
1	1662754	-	T	35	0,0,0,35	TT	1	36	0,7,0,29	A->I	0.1944	2.4362e-11	1.62443e-10	ENSG00000268575,ENSG00000215790	RP1-283E3.8,SLC35E2	processed_transcript,protein_coding	intron,intron
1	1662764	-	T	24	0,1,0,23	TT	1	31	0,10,0,21	A->I	0.3226	1.11022e-15	1.13285e-14	ENSG00000268575,ENSG00000215790	RP1-283E3.8,SLC35E2	processed_transcript,protein_coding	intron,intron
1	1662818	-	T	20	1,1,0,18	TT	0.9999	10	3,0,0,7	A->U	0.3	3.73221e-06	1.46485e-05	ENSG00000268575,ENSG00000215790	RP1-283E3.8,SLC35E2	processed_transcript,protein_coding	intron,intron
1	1663152	-	T	33	0,0,0,33	TT	1	32	0,2,0,30	A->I	0.0625	0.00465684	0.010794	ENSG00000268575,ENSG00000215790	RP1-283E3.8,SLC35E2	processed_transcript,protein_coding	intron,intron
1	1663181	-	T	50	0,0,0,50	TT	1	52	0,2,0,50	A->I	0.0385	0.0119403	0.0266978	ENSG00000268575,ENSG00000215790	RP1-283E3.8,SLC35E2	processed_transcript,protein_coding	intron,intron
1	1663222	-	T	33	0,0,0,33	TT	1	50	0,4,0,46	A->I	0.08	2.05027e-05	6.52821e-05	ENSG00000268575,ENSG00000215790	RP1-283E3.8,SLC35E2	processed_transcript,protein_coding	intron,intron
1	1663268	-	T	26	1,1,0,24	TT	1	40	0,3,0,37	A->I	0.075	0.00028623	0.00074699	ENSG00000268575,ENSG00000215790	RP1-283E3.8,SLC35E2	processed_transcript,protein_coding	intron,intron
1	1663453	-	T	21	1,0,0,20	TT	1	74	0,3,0,71	A->I	0.0405	0.00173352	0.00418184	ENSG00000268575,ENSG00000215790	RP1-283E3.8,SLC35E2	processed_transcript,protein_coding	intron,intron
1	1663560	-	T	20	0,1,1,18	TT	0.9999	47	0,2,0,45	A->I	0.0426	0.0098361	0.0221571	ENSG00000268575,ENSG00000215790	RP1-283E3.8,SLC35E2	processed_transcript,protein_coding	intron,intron
1	1663629	-	T	19	0,0,2,17	TT	0.987	31	0,5,0,26	A->I	0.1613	5.01712e-08	2.29062e-07	ENSG00000268575,ENSG00000215790	RP1-283E3.8,SLC35E2	processed_transcript,protein_coding	intron,intron
1	1663695	-	A	35	33,0,1,1	AA	1	20	18,0,2,0	U->C	0.1	0.00182933	0.00439694	ENSG00000215790,ENSG00000268575	SLC35E2,RP1-283E3.8	protein_coding,processed_transcript	exon,intron
1	1664394	-	T	36	0,0,1,35	TT	1	5	0,2,0,3	A->I	0.4	9.9369e-05	0.00027535	ENSG00000268575,ENSG00000215790	RP1-283E3.8,SLC35E2	processed_transcript,protein_coding	intron,intron
1	1664434	-	T	34	1,0,1,32	TT	1	6	0,5,0,1	A->I	0.8333	1.89237e-12	1.3194e-11	ENSG00000268575,ENSG00000215790	RP1-283E3.8,SLC35E2	processed_transcript,protein_coding	intron,intron
1	1664475	-	T	31	1,0,0,30	TT	1	9	0,5,0,4	A->I	0.5556	3.94264e-11	2.58799e-10	ENSG00000268575,ENSG00000215790	RP1-283E3.8,SLC35E2	processed_transcript,protein_coding	intron,intron
1	1664497	-	T	33	0,0,1,32	TT	1	9	0,5,0,4	A->I	0.5556	3.94264e-11	2.58799e-10	ENSG00000268575,ENSG00000215790	RP1-283E3.8,SLC35E2	processed_transcript,protein_coding	intron,intron
1	1664501	-	T	34	0,1,0,33	TT	1	6	0,2,0,4	A->I	0.3333	0.00014874	0.00040191	ENSG00000268575,ENSG00000215790	RP1-283E3.8,SLC35E2	processed_transcript,protein_coding	intron,intron
1	1664515	-	T	38	2,0,0,36	TT	1	10	0,2,0,8	A->I	0.2	0.00044247	0.00112913	ENSG00000268575,ENSG00000215790	RP1-283E3.8,SLC35E2	processed_transcript,protein_coding	intron,intron
1	1664539	-	T	30	0,0,0,30	TT	1	18	0,2,0,16	A->I	0.1111	0.0014793	0.00358778	ENSG00000268575,ENSG00000215790	RP1-283E3.8,SLC35E2	processed_transcript,protein_coding	intron,intron
1	1664578	-	T	33	0,0,0,33	TT	1	21	0,6,0,15	A->I	0.2857	5.21007e-11	3.41e-10	ENSG00000268575,ENSG00000215790	RP1-283E3.8,SLC35E2	processed_transcript,protein_coding	intron,intron
1	1664912	-	T	28	0,0,0,28	TT	1	4	0,4,0,0	A->I	1	1e-10	5.921e-10	ENSG00000268575,ENSG00000215790	RP1-283E3.8,SLC35E2	processed_transcript,protein_coding	intron,intron
1	1664914	-	T	24	0,0,0,24	TT	1	3	0,2,0,1	A->I	0.6667	2.99368e-05	8.99013e-05	ENSG00000268575,ENSG00000215790	RP1-283E3.8,SLC35E2	processed_transcript,protein_coding	intron,intron
1	1664915	-	T	22	0,0,0,22	TT	1	4	0,3,0,1	A->I	0.75	1.26191e-07	5.54745e-07	ENSG00000268575,ENSG00000215790	RP1-283E3.8,SLC35E2	processed_transcript,protein_coding	intron,intron
1	1665097	-	T	23	0,0,0,23	TT	1	5	0,2,0,3	A->I	0.4	9.9369e-05	0.00027535	ENSG00000268575,ENSG00000215790	RP1-283E3.8,SLC35E2	processed_transcript,protein_coding	intron,intron
1	1665099	-	T	19	0,0,0,19	TT	1	5	0,3,0,2	A->I	0.6	3.1473e-07	1.3364e-06	ENSG00000268575,ENSG00000215790	RP1-283E3.8,SLC35E2	processed_transcript,protein_coding	intron,intron
1	1665858	-	T	51	1,1,1,48	TT	1	17	0,8,0,9	A->I	0.4706	6.66134e-16	7.72655e-15	ENSG00000268575,ENSG00000215790	RP1-283E3.8,SLC35E2	processed_transcript,protein_coding	intron,intron
1	1665859	-	T	53	2,0,1,50	TT	1	18	0,8,0,10	A->I	0.4444	9.99201e-16	1.10971e-14	ENSG00000268575,ENSG00000215790	RP1-283E3.8,SLC35E2	processed_transcript,protein_coding	intron,intron
1	1665873	-	T	52	0,0,0,52	TT	1	20	0,2,0,18	A->I	0.1	0.00182933	0.00439694	ENSG00000268575,ENSG00000215790	RP1-283E3.8,SLC35E2	processed_transcript,protein_coding	intron,intron
1	1665874	-	T	58	1,1,1,55	TT	1	20	0,5,0,15	A->I	0.25	4.71263e-09	2.55282e-08	ENSG00000268575,ENSG00000215790	RP1-283E3.8,SLC35E2	processed_transcript,protein_coding	intron,intron
1	1665882	-	T	53	1,0,0,52	TT	1	17	0,2,0,15	A->I	0.1176	0.0013177	0.00320999	ENSG00000268575,ENSG00000215790	RP1-283E3.8,SLC35E2	processed_transcript,protein_coding	intron,intron
1	1678957	+	A	44	44,0,0,0	AA	1	8	2,0,6,0	A->I	0.75	2.78484e-14	2.06767e-13	intergenic	intergenic	intergenic	intergenic
1	1679001	+	A	24	24,0,0,0	AA	1	2	0,0,2,0	A->I	1	1e-05	2.95144e-05	intergenic	intergenic	intergenic	intergenic
1	1697233	-	T	20	0,0,0,20	TT	1	4	0,2,0,2	A->I	0.5	5.97473e-05	0.00017151	ENSG00000008130	NADK	protein_coding	intron
1	1704998	-	T	21	0,0,0,21	TT	1	4	0,2,0,2	A->I	0.5	5.97473e-05	0.00017151	ENSG00000008130	NADK	protein_coding	intron
1	1723902	-	T	33	0,1,0,32	TT	1	8	0,2,0,6	A->I	0.25	0.00027648	0.00072196	ENSG00000078369	GNB1	protein_coding	intron
1	1725724	-	T	32	0,0,0,32	TT	1	8	0,2,0,6	A->I	0.25	0.00027648	0.00072196	ENSG00000078369	GNB1	protein_coding	intron
1	1729072	-	T	33	0,1,0,32	TT	1	6	0,2,0,4	A->I	0.3333	0.00014874	0.00040191	ENSG00000078369	GNB1	protein_coding	intron
1	1729148	-	T	26	0,0,0,26	TT	1	9	0,2,0,7	A->I	0.2222	0.00035473	0.00091499	ENSG00000078369	GNB1	protein_coding	intron
1	1734922	-	T	38	0,0,0,38	TT	1	7	0,2,0,5	A->I	0.2857	0.0002078	0.0005511	ENSG00000078369	GNB1	protein_coding	intron
1	1736787	-	T	22	0,0,0,22	TT	1	6	0,2,0,4	A->I	0.3333	0.00014874	0.00040191	ENSG00000078369	GNB1	protein_coding	intron
1	1751080	-	T	24	0,0,0,24	TT	1	7	0,2,0,5	A->I	0.2857	0.0002078	0.0005511	ENSG00000078369	GNB1	protein_coding	intron
1	1751630	-	T	34	0,1,0,33	TT	1	9	0,6,0,3	A->I	0.6667	8.33188e-14	6.58549e-13	ENSG00000078369	GNB1	protein_coding	intron
1	1751633	-	T	32	1,0,0,31	TT	1	9	0,3,0,6	A->I	0.3333	2.61875e-06	1.0372e-05	ENSG00000078369	GNB1	protein_coding	intron
1	1753356	-	T	26	0,0,0,26	TT	1	10	0,3,0,7	A->I	0.3	3.73221e-06	1.46485e-05	ENSG00000078369	GNB1	protein_coding	intron
1	1754035	-	T	21	1,0,0,20	TT	1	2	0,2,0,0	A->I	1	1e-05	3.22451e-05	ENSG00000078369	GNB1	protein_coding	intron
1	1755449	-	T	33	0,1,0,32	TT	1	9	0,2,0,7	A->I	0.2222	0.00035473	0.00091499	ENSG00000078369	GNB1	protein_coding	intron
1	1772532	-	T	28	0,0,0,28	TT	1	3	0,2,0,1	A->I	0.6667	2.99368e-05	8.99013e-05	ENSG00000078369	GNB1	protein_coding	intron
1	1784018	-	T	25	1,0,1,23	TT	1	10	0,3,0,7	A->I	0.3	3.73221e-06	1.46485e-05	ENSG00000078369	GNB1	protein_coding	intron
1	1784022	-	T	24	0,0,0,24	TT	1	11	0,2,0,9	A->I	0.1818	0.00053966	0.00136487	ENSG00000078369	GNB1	protein_coding	intron
1	1802858	-	T	29	0,0,0,29	TT	1	2	0,2,0,0	A->I	1	1e-05	3.22451e-05	ENSG00000078369	GNB1	protein_coding	intron
1	1811915	-	T	17	0,0,0,17	TT	1	4	0,2,0,2	A->I	0.5	5.97473e-05	0.00017151	ENSG00000078369	GNB1	protein_coding	intron
1	1813637	-	T	35	0,1,0,34	TT	1	8	0,3,0,5	A->I	0.375	1.74998e-06	7.0116e-06	ENSG00000078369	GNB1	protein_coding	intron
1	1814589	-	T	37	0,0,0,37	TT	1	2	0,2,0,0	A->I	1	1e-05	3.22451e-05	ENSG00000078369	GNB1	protein_coding	intron
1	1814595	-	T	35	0,0,1,34	TT	1	2	0,2,0,0	A->I	1	1e-05	3.22451e-05	ENSG00000078369	GNB1	protein_coding	intron
1	1819233	-	T	35	0,0,0,35	TT	1	5	0,3,0,2	A->I	0.6	3.1473e-07	1.3364e-06	ENSG00000078369	GNB1	protein_coding	intron
1	1843778	+	A	35	35,0,0,0	AA	1	3	1,0,2,0	A->I	0.6667	2.99368e-05	8.20579e-05	intergenic	intergenic	intergenic	intergenic
1	2123012	-	T	28	1,0,0,27	TT	1	10	0,2,0,8	A->I	0.2	0.00044247	0.00112913	ENSG00000162585	C1orf86	protein_coding	exon
1	2295163	-	T	28	0,0,0,28	TT	1	4	0,2,0,2	A->I	0.5	5.97473e-05	0.00017151	ENSG00000116151	MORN1	protein_coding	intron
1	2298178	-	T	43	2,0,0,41	TT	1	14	0,2,0,12	A->I	0.1429	0.00088728	0.00219611	ENSG00000116151	MORN1	protein_coding	intron
1	2298202	-	T	36	1,0,1,34	TT	1	17	0,8,0,9	A->I	0.4706	6.66134e-16	7.72655e-15	ENSG00000116151	MORN1	protein_coding	intron
1	2298206	-	T	32	1,2,0,29	TT	0.9999	17	0,3,0,14	A->I	0.1765	2.08011e-05	6.61211e-05	ENSG00000116151	MORN1	protein_coding	intron
1	2298212	-	T	29	0,0,0,29	TT	1	15	0,4,0,11	A->I	0.2667	1.32751e-07	5.81598e-07	ENSG00000116151	MORN1	protein_coding	intron
1	2298887	-	T	30	1,1,0,28	TT	1	11	0,3,0,8	A->I	0.2727	5.11963e-06	1.99279e-05	ENSG00000116151	MORN1	protein_coding	intron
1	2300263	-	T	38	0,0,0,38	TT	1	8	0,2,0,6	A->I	0.25	0.00027648	0.00072196	ENSG00000116151	MORN1	protein_coding	intron
1	2300316	-	T	46	0,0,0,46	TT	1	11	0,4,0,7	A->I	0.3636	3.24202e-08	1.49009e-07	ENSG00000116151	MORN1	protein_coding	intron
1	2300330	-	T	45	1,0,0,44	TT	1	8	0,4,0,4	A->I	0.5	6.92944e-09	3.70111e-08	ENSG00000116151	MORN1	protein_coding	intron
1	2300546	-	T	30	0,0,0,30	TT	1	6	0,4,0,2	A->I	0.6667	1.49242e-09	8.25244e-09	ENSG00000116151	MORN1	protein_coding	intron
1	2300586	-	T	38	1,0,0,37	TT	1	12	0,3,0,9	A->I	0.25	6.81e-06	2.63413e-05	ENSG00000116151	MORN1	protein_coding	intron
1	2300601	-	T	24	0,0,0,24	TT	1	7	0,6,0,1	A->I	0.8571	6.98103e-15	5.93272e-14	ENSG00000116151	MORN1	protein_coding	intron
1	2300609	-	T	20	0,0,0,20	TT	1	4	0,2,0,2	A->I	0.5	5.97473e-05	0.00017151	ENSG00000116151	MORN1	protein_coding	intron
1	2300730	-	T	24	0,0,0,24	TT	1	10	0,5,0,5	A->I	0.5	7.86454e-11	5.08596e-10	ENSG00000116151	MORN1	protein_coding	intron
1	2302169	-	T	32	0,0,0,32	TT	1	5	0,2,0,3	A->I	0.4	9.9369e-05	0.00027535	ENSG00000116151	MORN1	protein_coding	intron
1	2302195	-	T	20	0,0,0,20	TT	1	6	0,5,0,1	A->I	0.8333	1.89237e-12	1.3194e-11	ENSG00000116151	MORN1	protein_coding	intron
1	2302209	-	T	21	0,0,0,21	TT	1	5	0,2,0,3	A->I	0.4	9.9369e-05	0.00027535	ENSG00000116151	MORN1	protein_coding	intron
1	2302269	-	T	26	0,0,0,26	TT	1	4	0,4,0,0	A->I	1	1e-10	5.921e-10	ENSG00000116151	MORN1	protein_coding	intron
1	2302477	-	T	24	0,0,0,24	TT	1	6	0,2,0,4	A->I	0.3333	0.00014874	0.00040191	ENSG00000116151	MORN1	protein_coding	intron
1	2302572	-	T	24	0,0,0,24	TT	1	3	0,2,0,1	A->I	0.6667	2.99368e-05	8.99013e-05	ENSG00000116151	MORN1	protein_coding	intron
1	2302642	-	T	31	0,0,0,31	TT	1	11	0,6,0,5	A->I	0.5455	4.55773e-13	3.26361e-12	ENSG00000116151	MORN1	protein_coding	exon
1	2302751	-	T	29	0,0,0,29	TT	1	12	0,8,0,4	A->I	0.6667	4.89458e-18	6.05005e-17	ENSG00000116151	MORN1	protein_coding	exon
1	2302761	-	T	35	0,0,0,35	TT	1	16	0,2,0,14	A->I	0.125	0.00116512	0.00285131	ENSG00000116151	MORN1	protein_coding	exon
1	2303222	-	T	52	1,0,0,51	TT	1	13	0,2,0,11	A->I	0.1538	0.00076212	0.00189748	ENSG00000116151	MORN1	protein_coding	exon
1	2303228	-	T	54	0,1,0,53	TT	1	14	0,4,0,10	A->I	0.2857	9.75975e-08	4.40708e-07	ENSG00000116151	MORN1	protein_coding	exon
1	2303284	-	T	23	0,0,0,23	TT	1	19	0,9,0,10	A->I	0.4737	6.66134e-16	7.72655e-15	ENSG00000116151	MORN1	protein_coding	exon
1	2303285	-	T	20	0,0,0,20	TT	1	16	0,5,0,11	A->I	0.3125	1.34178e-09	7.53974e-09	ENSG00000116151	MORN1	protein_coding	exon
1	2497142	+	A	32	32,0,0,0	AA	1	3	1,0,2,0	A->I	0.6667	2.99368e-05	8.20579e-05	intergenic	intergenic	intergenic	intergenic
1	2497292	+	A	39	37,0,0,2	AA	1	2	0,0,2,0	A->I	1	1e-05	2.95144e-05	intergenic	intergenic	intergenic	intergenic
1	2511799	+	A	36	36,0,0,0	AA	1	6	4,0,2,0	A->I	0.3333	0.00014874	0.00036784	intergenic	intergenic	intergenic	intergenic
1	2513489	+	A	48	48,0,0,0	AA	1	19	10,0,9,0	A->I	0.4737	6.66134e-16	7.20053e-15	ENSG00000228037	RP3-395M20.9	antisense	intron
1	2513490	+	A	50	50,0,0,0	AA	1	20	16,0,4,0	A->I	0.2	4.65272e-07	1.80547e-06	ENSG00000228037	RP3-395M20.9	antisense	intron
1	2513498	+	A	46	45,0,0,1	AA	1	18	16,0,2,0	A->I	0.1111	0.0014793	0.00326781	ENSG00000228037	RP3-395M20.9	antisense	intron
1	2513540	+	A	27	27,0,0,0	AA	1	19	16,0,3,0	A->I	0.1579	2.95015e-05	8.53047e-05	ENSG00000228037	RP3-395M20.9	antisense	intron
1	2514379	+	A	26	26,0,0,0	AA	1	8	6,0,2,0	A->I	0.25	0.00027648	0.00066072	ENSG00000228037	RP3-395M20.9	antisense	intron
1	2514423	+	A	28	28,0,0,0	AA	1	16	14,0,2,0	A->I	0.125	0.00116512	0.0026005	ENSG00000228037	RP3-395M20.9	antisense	intron
1	2514424	+	A	28	27,1,0,0	AA	1	16	12,0,4,0	A->I	0.25	1.76554e-07	7.07402e-07	ENSG00000228037	RP3-395M20.9	antisense	intron
1	2514507	+	A	53	53,0,0,0	AA	1	11	6,0,5,0	A->I	0.4545	1.43803e-10	7.74309e-10	ENSG00000228037	RP3-395M20.9	antisense	intron
1	2514529	+	A	48	47,0,0,1	AA	1	6	2,0,4,0	A->I	0.6667	1.49242e-09	7.57774e-09	ENSG00000228037	RP3-395M20.9	antisense	intron
1	3702536	-	T	24	1,0,0,23	TT	1	11	0,2,0,9	A->I	0.1818	0.00053966	0.00136487	ENSG00000130764	LRRC47	protein_coding	intron
1	3702539	-	T	30	0,1,0,29	TT	1	12	0,2,0,10	A->I	0.1667	0.00064623	0.00162104	ENSG00000130764	LRRC47	protein_coding	intron
1	3702693	-	T	36	0,0,0,36	TT	1	11	0,3,0,8	A->I	0.2727	5.11963e-06	1.99279e-05	ENSG00000130764	LRRC47	protein_coding	intron
1	3702940	-	T	37	0,1,0,36	TT	1	7	0,6,0,1	A->I	0.8571	6.98103e-15	5.93272e-14	ENSG00000130764	LRRC47	protein_coding	intron
1	3702952	-	T	50	0,1,0,49	TT	1	6	0,2,0,4	A->I	0.3333	0.00014874	0.00040191	ENSG00000130764	LRRC47	protein_coding	intron
1	3702964	-	T	45	1,0,0,44	TT	1	7	0,2,0,5	A->I	0.2857	0.0002078	0.0005511	ENSG00000130764	LRRC47	protein_coding	intron
1	3729317	-	T	32	1,0,0,31	TT	1	13	0,2,0,11	A->I	0.1538	0.00076212	0.00189748	ENSG00000116198	CEP104	protein_coding	exon
1	3730327	-	T	45	0,0,1,44	TT	1	2	0,2,0,0	A->I	1	1e-05	3.22451e-05	ENSG00000116198	CEP104	protein_coding	exon
1	3730400	-	T	38	0,0,1,37	TT	1	6	0,6,0,0	A->I	1	1e-15	1.03666e-14	ENSG00000116198	CEP104	protein_coding	exon
1	3743454	-	T	31	0,0,0,31	TT	1	16	0,3,0,13	A->I	0.1875	1.7171e-05	5.47218e-05	ENSG00000116198	CEP104	protein_coding	intron
1	3743510	-	T	32	0,0,0,32	TT	1	18	0,2,0,16	A->I	0.1111	0.0014793	0.00358778	ENSG00000116198	CEP104	protein_coding	intron
1	3743568	-	T	43	0,1,0,42	TT	1	8	0,5,0,3	A->I	0.625	1.75691e-11	1.17639e-10	ENSG00000116198	CEP104	protein_coding	intron
1	3743594	-	T	34	1,0,1,32	TT	1	16	0,5,0,11	A->I	0.3125	1.34178e-09	7.53974e-09	ENSG00000116198	CEP104	protein_coding	intron
1	3743640	-	T	29	1,0,0,28	TT	1	15	0,5,0,10	A->I	0.3333	9.2491e-10	5.21882e-09	ENSG00000116198	CEP104	protein_coding	intron
1	3743916	-	T	45	0,0,0,45	TT	1	4	0,2,0,2	A->I	0.5	5.97473e-05	0.00017151	ENSG00000116198	CEP104	protein_coding	intron
1	3743917	-	T	34	0,0,0,34	TT	1	4	0,2,0,2	A->I	0.5	5.97473e-05	0.00017151	ENSG00000116198	CEP104	protein_coding	intron
1	3744002	-	T	42	0,0,1,41	TT	1	14	1,2,0,11	A->I	0.1429	0.00088728	0.00219611	ENSG00000116198	CEP104	protein_coding	intron
1	3744008	-	T	42	1,0,0,41	TT	1	13	0,6,0,7	A->I	0.4615	1.68421e-12	1.18678e-11	ENSG00000116198	CEP104	protein_coding	intron
1	3744011	-	T	44	1,0,0,43	TT	1	13	0,4,0,9	A->I	0.3077	6.98891e-08	3.17298e-07	ENSG00000116198	CEP104	protein_coding	intron
1	3744065	-	T	47	1,0,0,46	TT	1	16	0,4,0,12	A->I	0.25	1.76554e-07	7.71021e-07	ENSG00000116198	CEP104	protein_coding	intron
1	3752085	-	T	28	0,0,0,28	TT	1	2	0,2,0,0	A->I	1	1e-05	3.22451e-05	ENSG00000116198	CEP104	protein_coding	intron
1	3760098	-	T	26	0,0,0,26	TT	1	4	0,2,0,2	A->I	0.5	5.97473e-05	0.00017151	ENSG00000116198	CEP104	protein_coding	intron
1	3760464	-	T	31	0,0,0,31	TT	1	3	0,2,0,1	A->I	0.6667	2.99368e-05	8.99013e-05	ENSG00000116198	CEP104	protein_coding	intron
1	3776772	+	A	20	20,0,0,0	AA	1	13	11,0,2,0	A->I	0.1538	0.00076212	0.00173266	ENSG00000169598	DFFB	protein_coding	intron
1	3776891	+	A	45	45,0,0,0	AA	1	17	13,0,4,0	A->I	0.2353	2.30295e-07	9.19779e-07	ENSG00000169598	DFFB	protein_coding	intron
1	3776976	+	A	48	47,0,0,1	AA	1	15	12,0,3,0	A->I	0.2	1.39845e-05	4.09262e-05	ENSG00000169598	DFFB	protein_coding	intron
1	3777441	+	A	18	18,0,0,0	AA	1	9	6,0,3,0	A->I	0.3333	2.61875e-06	9.50293e-06	ENSG00000169598	DFFB	protein_coding	intron
1	3777457	+	A	21	21,0,0,0	AA	1	7	2,0,5,0	A->I	0.7143	6.60583e-12	4.13261e-11	ENSG00000169598	DFFB	protein_coding	intron
1	3777463	+	A	30	30,0,0,0	AA	1	6	3,0,3,0	A->I	0.5	6.27967e-07	2.38716e-06	ENSG00000169598	DFFB	protein_coding	intron
1	3778067	+	A	36	36,0,0,0	AA	1	10	7,0,3,0	A->I	0.3	3.73221e-06	1.34214e-05	ENSG00000169598	DFFB	protein_coding	intron
1	3778105	+	A	17	16,0,0,1	AA	0.9999	10	5,0,5,0	A->I	0.5	7.86454e-11	4.6864e-10	ENSG00000169598	DFFB	protein_coding	intron
1	3778131	+	A	24	23,0,1,0	AA	1	7	4,0,3,0	A->I	0.4286	1.09634e-06	4.08696e-06	ENSG00000169598	DFFB	protein_coding	intron
1	3778166	+	A	44	44,0,0,0	AA	1	7	3,0,4,0	A->I	0.5714	3.47351e-09	1.7261e-08	ENSG00000169598	DFFB	protein_coding	intron
1	3778175	+	A	43	42,1,0,0	AA	1	4	1,0,3,0	A->I	0.75	1.26191e-07	5.09463e-07	ENSG00000169598	DFFB	protein_coding	intron
1	3778178	+	A	42	42,0,0,0	AA	1	4	0,0,4,0	A->I	1	1e-10	5.42596e-10	ENSG00000169598	DFFB	protein_coding	intron
1	3778181	+	A	49	47,1,0,1	AA	1	4	0,0,4,0	A->I	1	1e-10	5.42596e-10	ENSG00000169598	DFFB	protein_coding	intron
1	3778227	+	A	43	42,0,0,1	AA	1	10	6,0,4,0	A->I	0.4	2.06833e-08	9.85325e-08	ENSG00000169598	DFFB	protein_coding	intron
1	3778235	+	A	36	36,0,0,0	AA	1	6	3,0,3,0	A->I	0.5	6.27967e-07	2.38716e-06	ENSG00000169598	DFFB	protein_coding	intron
1	3778266	+	A	26	26,0,0,0	AA	1	14	11,0,3,0	A->I	0.2143	1.12142e-05	3.29453e-05	ENSG00000169598	DFFB	protein_coding	intron
1	3784155	+	A	35	35,0,0,0	AA	1	8	5,0,3,0	A->I	0.375	1.74998e-06	6.43171e-06	ENSG00000169598	DFFB	protein_coding	intron
1	3784159	+	A	39	39,0,0,0	AA	1	7	2,0,5,0	A->I	0.7143	6.60583e-12	4.13261e-11	ENSG00000169598	DFFB	protein_coding	intron
1	3784161	+	A	39	39,0,0,0	AA	1	7	4,0,3,0	A->I	0.4286	1.09634e-06	4.08696e-06	ENSG00000169598	DFFB	protein_coding	intron
1	3784226	+	A	42	40,1,1,0	AA	1	3	0,0,3,0	A->I	1	3.16228e-08	1.3428e-07	ENSG00000169598	DFFB	protein_coding	intron
1	3784283	+	A	42	42,0,0,0	AA	1	11	8,0,3,0	A->I	0.2727	5.11963e-06	1.82788e-05	ENSG00000169598	DFFB	protein_coding	exon
1	3784296	+	A	43	42,0,1,0	AA	1	10	2,0,8,0	A->I	0.8	4.47474e-19	5.58402e-18	ENSG00000169598	DFFB	protein_coding	exon
1	3784361	+	A	36	36,0,0,0	AA	1	9	4,0,5,0	A->I	0.5556	3.94264e-11	2.38194e-10	ENSG00000169598	DFFB	protein_coding	exon
1	3806093	-	T	28	0,0,0,28	TT	1	259	0,4,0,255	A->I	0.0154	0.00968962	0.0218627	ENSG00000198912	C1orf174	protein_coding	exon
1	3806266	-	A	25	24,0,0,1	AA	1	63	61,0,2,0	U->C	0.0317	0.0171886	0.0378978	ENSG00000198912	C1orf174	protein_coding	exon
1	3814819	-	T	24	0,0,0,24	TT	1	5	0,2,0,3	A->I	0.4	9.9369e-05	0.00027535	ENSG00000198912	C1orf174	protein_coding	intron
1	3814831	-	T	35	0,0,0,35	TT	1	5	0,2,0,3	A->I	0.4	9.9369e-05	0.00027535	ENSG00000198912	C1orf174	protein_coding	intron
1	3814902	-	T	38	0,0,0,38	TT	1	8	0,3,0,5	A->I	0.375	1.74998e-06	7.0116e-06	ENSG00000198912	C1orf174	protein_coding	intron
1	3814989	-	T	35	0,0,0,35	TT	1	8	0,2,0,6	A->I	0.25	0.00027648	0.00072196	ENSG00000198912	C1orf174	protein_coding	intron
1	3815058	-	T	34	0,0,0,34	TT	1	13	0,2,0,11	A->I	0.1538	0.00076212	0.00189748	ENSG00000198912	C1orf174	protein_coding	intron
1	3815066	-	T	35	0,0,0,35	TT	1	11	0,5,0,6	A->I	0.4545	1.43803e-10	8.44179e-10	ENSG00000198912	C1orf174	protein_coding	intron
1	6070024	+	A	29	29,0,0,0	AA	1	2	0,0,2,0	A->I	1	1e-05	2.95144e-05	ENSG00000069424	KCNAB2	protein_coding	intron
1	6113900	+	A	38	37,0,0,1	AA	1	11	6,0,5,0	A->I	0.4545	1.43803e-10	7.74309e-10	ENSG00000069424	KCNAB2	protein_coding	intron
1	6114525	+	A	38	36,1,0,1	AA	1	4	2,0,2,0	A->I	0.5	5.97473e-05	0.00015673	ENSG00000069424	KCNAB2	protein_coding	intron
1	6115533	+	A	34	33,1,0,0	AA	1	6	3,0,3,0	A->I	0.5	6.27967e-07	2.38716e-06	ENSG00000069424	KCNAB2	protein_coding	intron
1	6115561	+	A	24	24,0,0,0	AA	1	8	6,0,2,0	A->I	0.25	0.00027648	0.00066072	ENSG00000069424	KCNAB2	protein_coding	intron
1	6115636	+	A	48	48,0,0,0	AA	1	14	10,0,4,0	A->I	0.2857	9.75975e-08	4.05108e-07	ENSG00000069424	KCNAB2	protein_coding	intron
1	6115638	+	A	44	44,0,0,0	AA	1	11	8,0,3,0	A->I	0.2727	5.11963e-06	1.82788e-05	ENSG00000069424	KCNAB2	protein_coding	intron
1	6115643	+	T	52	0,0,1,51	TT	1	11	2,0,0,9	U->A	0.1818	0.00053966	0.00124671	ENSG00000069424	KCNAB2	protein_coding	intron
1	6115678	+	A	48	47,1,0,0	AA	1	8	6,0,2,0	A->I	0.25	0.00027648	0.00066072	ENSG00000069424	KCNAB2	protein_coding	intron
1	6118046	+	A	45	45,0,0,0	AA	1	6	4,0,2,0	A->I	0.3333	0.00014874	0.00036784	ENSG00000069424	KCNAB2	protein_coding	intron
1	6118088	+	A	33	33,0,0,0	AA	1	6	4,0,2,0	A->I	0.3333	0.00014874	0.00036784	ENSG00000069424	KCNAB2	protein_coding	intron
1	6119354	+	A	34	34,0,0,0	AA	1	3	0,0,3,0	A->I	1	3.16228e-08	1.3428e-07	ENSG00000069424	KCNAB2	protein_coding	intron
1	6119355	+	A	36	36,0,0,0	AA	1	4	2,0,2,0	A->I	0.5	5.97473e-05	0.00015673	ENSG00000069424	KCNAB2	protein_coding	intron
1	6119368	+	A	44	44,0,0,0	AA	1	5	3,0,2,0	A->I	0.4	9.9369e-05	0.00025212	ENSG00000069424	KCNAB2	protein_coding	intron
1	6119512	+	A	35	35,0,0,0	AA	1	7	5,0,2,0	A->I	0.2857	0.0002078	0.0005042	ENSG00000069424	KCNAB2	protein_coding	intron
1	6247485	-	T	27	0,0,0,27	TT	1	20	0,3,0,17	A->I	0.15	3.46255e-05	0.0001037	ENSG00000116251	RPL22	protein_coding	intron
1	6248274	-	T	34	0,0,0,34	TT	1	15	0,2,0,13	A->I	0.1333	0.00102163	0.00251406	ENSG00000116251	RPL22	protein_coding	intron
1	6248325	-	T	40	0,0,0,40	TT	1	20	0,3,0,17	A->I	0.15	3.46255e-05	0.0001037	ENSG00000116251	RPL22	protein_coding	intron
1	6248367	-	T	30	0,0,0,30	TT	1	11	0,2,0,9	A->I	0.1818	0.00053966	0.00136487	ENSG00000116251	RPL22	protein_coding	intron
1	6248371	-	T	32	0,0,0,32	TT	1	11	0,3,0,8	A->I	0.2727	5.11963e-06	1.99279e-05	ENSG00000116251	RPL22	protein_coding	intron
1	6250605	-	T	36	0,0,0,36	TT	1	5	0,2,0,3	A->I	0.4	9.9369e-05	0.00027535	ENSG00000116251	RPL22	protein_coding	intron
1	6251067	-	T	41	1,1,0,39	TT	1	14	0,2,0,12	A->I	0.1429	0.00088728	0.00219611	ENSG00000116251	RPL22	protein_coding	intron
1	6251810	-	T	23	0,0,0,23	TT	1	13	0,2,0,11	A->I	0.1538	0.00076212	0.00189748	ENSG00000116251	RPL22	protein_coding	intron
1	6252185	-	T	35	0,0,0,35	TT	1	6	0,3,0,3	A->I	0.5	6.27967e-07	2.59717e-06	ENSG00000116251	RPL22	protein_coding	intron
1	6252238	-	T	21	0,1,1,19	TT	1	8	0,2,0,6	A->I	0.25	0.00027648	0.00072196	ENSG00000116251	RPL22	protein_coding	intron
1	6252273	-	T	33	0,0,0,33	TT	1	10	0,2,0,8	A->I	0.2	0.00044247	0.00112913	ENSG00000116251	RPL22	protein_coding	intron
1	6252593	-	T	32	0,0,0,32	TT	1	12	0,2,0,10	A->I	0.1667	0.00064623	0.00162104	ENSG00000116251	RPL22	protein_coding	intron
1	6252647	-	T	28	0,0,0,28	TT	1	7	0,3,0,4	A->I	0.4286	1.09634e-06	4.45254e-06	ENSG00000116251	RPL22	protein_coding	intron
1	6252720	-	T	27	0,0,0,27	TT	1	16	0,3,0,13	A->I	0.1875	1.7171e-05	5.47218e-05	ENSG00000116251	RPL22	protein_coding	intron
1	6252745	-	T	27	0,0,0,27	TT	1	12	0,2,0,10	A->I	0.1667	0.00064623	0.00162104	ENSG00000116251	RPL22	protein_coding	intron
1	6262996	-	T	35	1,0,0,34	TT	1	2	0,2,0,0	A->I	1	1e-05	3.22451e-05	ENSG00000116251	RPL22	protein_coding	intron
1	6262999	-	T	32	1,0,0,31	TT	1	2	0,2,0,0	A->I	1	1e-05	3.22451e-05	ENSG00000116251	RPL22	protein_coding	intron
1	6273325	+	A	21	20,1,0,0	AA	1	11	9,0,2,0	A->I	0.1818	0.00053966	0.00124671	ENSG00000158286	RNF207	protein_coding	intron
1	6273326	+	A	21	20,1,0,0	AA	1	11	8,0,3,0	A->I	0.2727	5.11963e-06	1.82788e-05	ENSG00000158286	RNF207	protein_coding	intron
1	6273332	+	A	22	21,0,1,0	AA	1	12	9,0,3,0	A->I	0.25	6.81e-06	2.41048e-05	ENSG00000158286	RNF207	protein_coding	intron
1	6273461	+	A	26	25,0,1,0	AA	1	4	2,0,2,0	A->I	0.5	5.97473e-05	0.00015673	ENSG00000158286	RNF207	protein_coding	intron
1	6276949	+	A	31	31,0,0,0	AA	1	13	10,0,3,0	A->I	0.2308	8.83204e-06	3.10695e-05	ENSG00000158286	RNF207	protein_coding	intron
1	6276953	+	A	27	27,0,0,0	AA	1	13	10,0,3,0	A->I	0.2308	8.83204e-06	3.10695e-05	ENSG00000158286	RNF207	protein_coding	intron
1	6277059	+	A	24	24,0,0,0	AA	1	20	17,0,3,0	A->I	0.15	3.46255e-05	9.46789e-05	ENSG00000158286	RNF207	protein_coding	intron
1	6277069	+	A	23	23,0,0,0	AA	1	19	14,0,5,0	A->I	0.2632	3.5438e-09	1.75694e-08	ENSG00000158286	RNF207	protein_coding	intron
1	6277095	+	A	34	33,0,0,1	AA	1	22	10,0,12,0	A->I	0.5455	6.28018e-25	9.52101e-24	ENSG00000158286	RNF207	protein_coding	intron
1	6277102	+	A	42	39,2,1,0	AA	1	27	6,0,21,0	A->I	0.7778	9.1924e-48	2.28864e-46	ENSG00000158286	RNF207	protein_coding	intron
1	6277163	+	A	30	30,0,0,0	AA	1	30	21,0,9,0	A->I	0.3	1.22125e-15	1.13365e-14	ENSG00000158286	RNF207	protein_coding	intron
1	6277164	+	A	36	36,0,0,0	AA	1	29	9,0,20,0	A->I	0.6897	9.7468e-44	2.30127e-42	ENSG00000158286	RNF207	protein_coding	intron
1	6277168	+	A	34	34,0,0,0	AA	1	29	24,0,5,0	A->I	0.1724	3.52511e-08	1.48715e-07	ENSG00000158286	RNF207	protein_coding	intron
1	6277192	+	A	37	37,0,0,0	AA	1	45	35,0,10,0	A->I	0.2222	1.66533e-15	1.48154e-14	ENSG00000158286	RNF207	protein_coding	intron
1	6279872	+	A	38	37,0,1,0	AA	1	174	158,0,16,0	A->I	0.092	5.66214e-15	4.50327e-14	ENSG00000158286	RNF207	protein_coding	exon
1	6279873	+	A	37	37,0,0,0	AA	1	175	160,0,15,0	A->I	0.0857	5.55112e-15	4.42347e-14	ENSG00000158286	RNF207	protein_coding	exon
1	6279877	+	A	38	38,0,0,0	AA	1	178	175,0,3,0	A->I	0.0169	0.0194023	0.0387281	ENSG00000158286	RNF207	protein_coding	exon
1	6279950	+	A	27	27,0,0,0	AA	1	187	183,0,4,0	A->I	0.0214	0.0031176	0.00668775	ENSG00000158286	RNF207	protein_coding	exon
1	6279969	+	A	24	24,0,0,0	AA	1	178	161,0,17,0	A->I	0.0955	5.77316e-15	4.59102e-14	ENSG00000158286	RNF207	protein_coding	exon
1	6280037	+	A	30	29,0,1,0	AA	1	93	89,1,3,0	A->I	0.0323	0.00331906	0.00711713	ENSG00000158286	RNF207	protein_coding	exon
1	6280058	+	A	46	43,1,2,0	AA	1	118	114,0,4,0	A->I	0.0339	0.00057593	0.00132956	ENSG00000158286	RNF207	protein_coding	exon
1	6280120	+	A	20	19,1,0,0	AA	1	57	55,0,2,0	A->I	0.0351	0.0142228	0.0287604	ENSG00000158286	RNF207	protein_coding	exon
1	6282224	-	T	28	0,0,0,28	TT	1	51	0,19,0,32	A->I	0.3725	1.55431e-15	1.50464e-14	ENSG00000116237	ICMT	protein_coding	exon
1	6282236	-	T	22	0,0,0,22	TT	1	38	0,6,0,32	A->I	0.1579	2.53122e-09	1.39356e-08	ENSG00000116237	ICMT	protein_coding	exon
1	6282237	-	T	23	0,0,0,23	TT	1	38	0,3,0,35	A->I	0.0789	0.00024555	0.00064967	ENSG00000116237	ICMT	protein_coding	exon
1	6282324	-	T	26	0,1,1,24	TT	1	17	0,3,0,14	A->I	0.1765	2.08011e-05	6.61211e-05	ENSG00000116237	ICMT	protein_coding	exon
1	6282361	-	T	31	0,0,0,31	TT	1	26	0,2,0,24	A->I	0.0769	0.00308996	0.00727228	ENSG00000116237	ICMT	protein_coding	exon
1	6282383	-	T	34	0,0,0,34	TT	1	24	0,5,0,19	A->I	0.2083	1.27841e-08	6.73783e-08	ENSG00000116237	ICMT	protein_coding	exon
1	6282400	-	T	26	1,0,0,25	TT	1	33	0,13,0,20	A->I	0.3939	1.22125e-15	1.22618e-14	ENSG00000116237	ICMT	protein_coding	exon
1	6282401	-	T	18	0,0,0,18	TT	1	32	0,8,0,24	A->I	0.25	9.92539e-14	7.82441e-13	ENSG00000116237	ICMT	protein_coding	exon
1	6283244	-	T	32	1,0,1,30	TT	1	60	0,2,0,58	A->I	0.0333	0.0156754	0.0346919	ENSG00000116237	ICMT	protein_coding	exon
1	6283260	-	T	28	0,0,0,28	TT	1	42	0,13,0,29	A->I	0.3095	1.33227e-15	1.30547e-14	ENSG00000116237	ICMT	protein_coding	exon
1	6283264	-	T	26	0,0,0,26	TT	1	37	0,4,0,33	A->I	0.1081	6.07574e-06	2.36177e-05	ENSG00000116237	ICMT	protein_coding	exon
1	6283306	-	T	13	0,0,0,13	TT	1	20	0,2,0,18	A->I	0.1	0.00182933	0.00439694	ENSG00000116237	ICMT	protein_coding	exon
1	6283348	-	T	45	0,1,1,43	TT	1	13	0,3,0,10	A->I	0.2308	8.83204e-06	3.40057e-05	ENSG00000116237	ICMT	protein_coding	exon
1	6283365	-	T	22	1,0,0,21	TT	1	15	0,2,0,13	A->I	0.1333	0.00102163	0.00251406	ENSG00000116237	ICMT	protein_coding	exon
1	6283439	-	T	27	0,0,0,27	TT	1	24	0,8,0,16	A->I	0.3333	7.77156e-15	6.56047e-14	ENSG00000116237	ICMT	protein_coding	exon
1	6283440	-	T	20	0,0,0,20	TT	1	24	0,3,0,21	A->I	0.125	6.0896e-05	0.00017458	ENSG00000116237	ICMT	protein_coding	exon
1	6283448	-	T	22	0,0,0,22	TT	1	23	0,2,0,21	A->I	0.087	0.00242061	0.00575404	ENSG00000116237	ICMT	protein_coding	exon
1	6319308	-	T	44	0,0,0,44	TT	1	2	0,2,0,0	A->I	1	1e-05	3.22451e-05	ENSG00000158292	GPR153	protein_coding	intron
1	6319321	-	T	49	0,1,0,48	TT	1	3	0,2,0,1	A->I	0.6667	2.99368e-05	8.99013e-05	ENSG00000158292	GPR153	protein_coding	intron
1	6353645	-	T	18	0,0,0,18	TT	1	4	0,2,0,2	A->I	0.5	5.97473e-05	0.00017151	ENSG00000097021	ACOT7	protein_coding	intron
1	6386930	-	T	43	0,1,0,42	TT	1	2	0,2,0,0	A->I	1	1e-05	3.22451e-05	ENSG00000097021	ACOT7	protein_coding	intron
1	6582141	-	C	30	0,30,0,0	CC	1	72	2,70,0,0	G->U	0.0278	0.0220797	0.0481693	ENSG00000162408	NOL9	protein_coding	exon
1	6582149	-	T	32	0,0,0,32	TT	1	68	0,7,0,61	A->I	0.1029	2.5895e-09	1.42543e-08	ENSG00000162408	NOL9	protein_coding	exon
1	6582161	-	T	25	1,0,0,24	TT	1	74	0,10,0,64	A->I	0.1351	6.21725e-14	4.96471e-13	ENSG00000162408	NOL9	protein_coding	exon
1	6582162	-	T	23	0,1,0,22	TT	1	74	0,4,0,70	A->I	0.0541	9.64302e-05	0.00027495	ENSG00000162408	NOL9	protein_coding	exon
1	6582176	-	T	25	0,0,0,25	TT	1	54	0,3,0,51	A->I	0.0556	0.00069525	0.00174253	ENSG00000162408	NOL9	protein_coding	exon
1	6582221	-	T	34	0,0,0,34	TT	1	73	0,17,0,56	A->I	0.2329	2.55351e-15	2.34026e-14	ENSG00000162408	NOL9	protein_coding	exon
1	6582238	-	T	35	2,0,1,32	TT	1	55	0,3,0,52	A->I	0.0545	0.00073363	0.00183827	ENSG00000162408	NOL9	protein_coding	exon
1	6582241	-	T	32	2,1,0,29	TT	1	51	0,5,0,46	A->I	0.098	6.58066e-07	2.72056e-06	ENSG00000162408	NOL9	protein_coding	exon
1	6582333	-	G	22	0,0,22,0	GG	1	71	2,0,69,0	C->U	0.0282	0.0215109	0.0469753	ENSG00000162408	NOL9	protein_coding	exon
1	6582347	-	T	21	0,0,0,21	TT	1	87	0,3,0,84	A->I	0.0345	0.00274941	0.00650882	ENSG00000162408	NOL9	protein_coding	exon
1	6582353	-	T	20	0,1,0,19	TT	1	82	0,8,0,74	A->I	0.0976	2.89477e-10	1.68439e-09	ENSG00000162408	NOL9	protein_coding	exon
1	6582366	-	T	24	0,0,0,24	TT	1	66	0,3,0,63	A->I	0.0455	0.00124693	0.00304923	ENSG00000162408	NOL9	protein_coding	exon
1	6582425	-	T	20	0,0,0,20	TT	1	72	0,3,0,69	A->I	0.0417	0.0016024	0.00388294	ENSG00000162408	NOL9	protein_coding	exon
1	6582444	-	T	32	0,0,0,32	TT	1	54	0,2,0,52	A->I	0.037	0.0128323	0.0286131	ENSG00000162408	NOL9	protein_coding	exon
1	6582447	-	T	37	1,0,0,36	TT	1	54	0,2,0,52	A->I	0.037	0.0128323	0.0286131	ENSG00000162408	NOL9	protein_coding	exon
1	6582461	-	T	28	0,0,0,28	TT	1	37	0,2,0,35	A->I	0.0541	0.00618786	0.0141827	ENSG00000162408	NOL9	protein_coding	exon
1	6582470	-	T	27	0,0,0,27	TT	1	22	0,2,0,20	A->I	0.0909	0.00221476	0.00528441	ENSG00000162408	NOL9	protein_coding	exon
1	6582527	-	T	25	0,0,0,25	TT	1	21	0,2,0,19	A->I	0.0952	0.00201765	0.00483186	ENSG00000162408	NOL9	protein_coding	exon
1	6582558	-	T	19	0,0,1,18	TT	1	35	0,5,0,30	A->I	0.1429	9.48527e-08	4.29632e-07	ENSG00000162408	NOL9	protein_coding	exon
1	6582689	-	T	22	0,0,0,22	TT	1	26	0,2,0,24	A->I	0.0769	0.00308996	0.00727228	ENSG00000162408	NOL9	protein_coding	exon
1	6582701	-	T	22	1,0,0,21	TT	1	21	0,2,0,19	A->I	0.0952	0.00201765	0.00483186	ENSG00000162408	NOL9	protein_coding	exon
1	6582832	-	T	24	1,0,1,22	TT	1	17	0,3,0,14	A->I	0.1765	2.08011e-05	6.61211e-05	ENSG00000162408	NOL9	protein_coding	exon
1	6582868	-	T	40	0,0,0,40	TT	1	61	0,8,0,53	A->I	0.1311	2.53724e-11	1.69118e-10	ENSG00000162408	NOL9	protein_coding	exon
1	6583001	-	T	28	0,0,0,28	TT	1	45	0,3,0,42	A->I	0.0667	0.00040627	0.00104629	ENSG00000162408	NOL9	protein_coding	exon
1	6583009	-	T	19	0,0,0,19	TT	1	48	0,2,0,46	A->I	0.0417	0.0102424	0.0230299	ENSG00000162408	NOL9	protein_coding	exon
1	6583036	-	T	24	0,0,0,24	TT	1	56	0,12,0,44	A->I	0.2143	1.77636e-15	1.69009e-14	ENSG00000162408	NOL9	protein_coding	exon
1	6583055	-	T	31	0,0,0,31	TT	1	51	0,3,1,47	A->I	0.0588	0.00058786	0.00148577	ENSG00000162408	NOL9	protein_coding	exon
1	6583066	-	T	30	0,0,0,30	TT	1	55	0,2,0,53	A->I	0.0364	0.0132888	0.0295863	ENSG00000162408	NOL9	protein_coding	exon
1	6583072	-	T	23	0,0,0,23	TT	1	54	0,6,0,48	A->I	0.1111	2.26763e-08	1.18193e-07	ENSG00000162408	NOL9	protein_coding	exon
1	6583097	-	T	33	0,0,1,32	TT	1	50	0,4,0,46	A->I	0.08	2.05027e-05	6.52821e-05	ENSG00000162408	NOL9	protein_coding	exon
1	6583099	-	T	32	0,1,0,31	TT	1	47	0,4,0,43	A->I	0.0851	1.59997e-05	5.11361e-05	ENSG00000162408	NOL9	protein_coding	exon
1	6583109	-	T	30	0,1,0,29	TT	1	46	0,4,0,42	A->I	0.087	1.4675e-05	4.69188e-05	ENSG00000162408	NOL9	protein_coding	exon
1	6583113	-	T	27	0,1,1,25	TT	1	41	0,4,0,37	A->I	0.0976	9.22265e-06	3.54869e-05	ENSG00000162408	NOL9	protein_coding	exon
1	6583121	-	T	33	1,0,2,30	TT	1	46	0,2,0,44	A->I	0.0435	0.0094372	0.0212971	ENSG00000162408	NOL9	protein_coding	exon
1	6583138	-	T	30	0,0,0,30	TT	1	47	0,3,0,44	A->I	0.0638	0.00046206	0.00117832	ENSG00000162408	NOL9	protein_coding	exon
1	6583162	-	T	18	0,0,1,17	TT	1	56	0,3,0,53	A->I	0.0536	0.00077333	0.00192458	ENSG00000162408	NOL9	protein_coding	exon
1	6583200	-	T	39	0,0,0,39	TT	1	40	0,3,0,37	A->I	0.075	0.00028623	0.00074699	ENSG00000162408	NOL9	protein_coding	exon
1	6583216	-	T	46	0,0,0,46	TT	1	38	0,2,0,36	A->I	0.0526	0.00651798	0.0149104	ENSG00000162408	NOL9	protein_coding	exon
1	6583383	-	T	30	0,0,0,30	TT	1	40	0,7,0,33	A->I	0.175	5.38093e-11	3.51991e-10	ENSG00000162408	NOL9	protein_coding	exon
1	6583395	-	T	30	0,0,0,30	TT	1	39	0,3,0,36	A->I	0.0769	0.00026539	0.00070151	ENSG00000162408	NOL9	protein_coding	exon
1	6583414	-	T	34	0,0,0,34	TT	1	33	0,2,0,31	A->I	0.0606	0.00494691	0.0114358	ENSG00000162408	NOL9	protein_coding	exon
1	6583418	-	T	36	0,0,0,36	TT	1	37	0,2,0,35	A->I	0.0541	0.00618786	0.0141827	ENSG00000162408	NOL9	protein_coding	exon
1	6583469	-	T	38	1,0,0,37	TT	1	32	0,2,0,30	A->I	0.0625	0.00465684	0.010794	ENSG00000162408	NOL9	protein_coding	exon
1	6583474	-	T	41	0,0,0,41	TT	1	38	0,3,0,35	A->I	0.0789	0.00024555	0.00064967	ENSG00000162408	NOL9	protein_coding	exon
1	6583515	-	T	36	1,1,0,34	TT	1	27	0,2,0,25	A->I	0.0741	0.00333017	0.00781593	ENSG00000162408	NOL9	protein_coding	exon
1	6583527	-	T	27	0,0,1,26	TT	1	25	0,4,0,21	A->I	0.16	1.19954e-06	4.86672e-06	ENSG00000162408	NOL9	protein_coding	exon
1	6584828	-	T	27	0,0,0,27	TT	1	32	0,2,0,30	A->I	0.0625	0.00465684	0.010794	ENSG00000162408	NOL9	protein_coding	exon
1	6584834	-	T	21	0,0,0,21	TT	1	34	0,3,0,31	A->I	0.0882	0.00017583	0.00047396	ENSG00000162408	NOL9	protein_coding	exon
1	6584862	-	T	16	0,0,0,16	TT	1	19	0,3,0,16	A->I	0.1579	2.95015e-05	9.33083e-05	ENSG00000162408	NOL9	protein_coding	exon
1	6584892	-	T	19	0,0,0,19	TT	1	5	0,2,0,3	A->I	0.4	9.9369e-05	0.00027535	ENSG00000162408	NOL9	protein_coding	exon
1	6585071	-	T	33	0,1,0,32	TT	1	13	0,3,0,10	A->I	0.2308	8.83204e-06	3.40057e-05	ENSG00000162408	NOL9	protein_coding	exon
1	6585072	-	T	24	0,0,0,24	TT	1	13	0,5,0,8	A->I	0.3846	3.98487e-10	2.30585e-09	ENSG00000162408	NOL9	protein_coding	exon
1	6585088	-	T	28	0,0,1,27	TT	1	25	0,5,0,20	A->I	0.2	1.59381e-08	8.38787e-08	ENSG00000162408	NOL9	protein_coding	exon
1	6585094	-	T	32	0,1,0,31	TT	1	30	0,4,0,26	A->I	0.1333	2.56605e-06	1.02443e-05	ENSG00000162408	NOL9	protein_coding	exon
1	6585228	-	T	35	0,0,0,35	TT	1	68	0,4,0,64	A->I	0.0588	6.92886e-05	0.00019823	ENSG00000162408	NOL9	protein_coding	exon
1	6585331	-	T	44	0,0,1,43	TT	1	112	0,7,0,105	A->I	0.0625	8.57009e-08	3.88399e-07	ENSG00000162408	NOL9	protein_coding	exon
1	6585332	-	T	39	0,0,0,39	TT	1	115	0,14,0,101	A->I	0.1217	3.55271e-15	3.1604e-14	ENSG00000162408	NOL9	protein_coding	exon
1	6595116	-	T	27	0,0,0,27	TT	1	5	0,2,0,3	A->I	0.4	9.9369e-05	0.00027535	ENSG00000162408	NOL9	protein_coding	intron
1	6595165	-	T	49	0,0,1,48	TT	1	6	0,2,0,4	A->I	0.3333	0.00014874	0.00040191	ENSG00000162408	NOL9	protein_coding	intron
1	6597065	-	T	44	0,0,0,44	TT	1	10	0,2,0,8	A->I	0.2	0.00044247	0.00112913	ENSG00000162408	NOL9	protein_coding	intron
1	6600774	-	T	34	0,0,0,34	TT	1	2	0,2,0,0	A->I	1	1e-05	3.22451e-05	ENSG00000162408	NOL9	protein_coding	intron
1	6603070	-	T	29	0,1,1,27	TT	1	6	0,3,0,3	A->I	0.5	6.27967e-07	2.59717e-06	ENSG00000162408	NOL9	protein_coding	intron
1	6603152	-	T	27	0,0,0,27	TT	1	3	0,2,0,1	A->I	0.6667	2.99368e-05	8.99013e-05	ENSG00000162408	NOL9	protein_coding	intron
1	6607743	-	T	40	0,0,0,40	TT	1	26	0,14,0,12	A->I	0.5385	9.32117e-29	1.7456e-27	ENSG00000162408	NOL9	protein_coding	intron
1	6607749	-	T	41	0,0,0,41	TT	1	27	0,4,0,23	A->I	0.1481	1.65579e-06	6.70085e-06	ENSG00000162408	NOL9	protein_coding	intron
1	6608344	-	T	29	0,0,0,29	TT	1	6	0,3,0,3	A->I	0.5	6.27967e-07	2.59717e-06	ENSG00000162408	NOL9	protein_coding	intron
1	6608345	-	T	29	0,0,0,29	TT	1	7	0,3,0,4	A->I	0.4286	1.09634e-06	4.45254e-06	ENSG00000162408	NOL9	protein_coding	intron
1	6608462	-	T	27	0,0,0,27	TT	1	6	0,2,0,4	A->I	0.3333	0.00014874	0.00040191	ENSG00000162408	NOL9	protein_coding	intron
1	6609020	-	T	28	0,0,0,28	TT	1	13	0,2,0,11	A->I	0.1538	0.00076212	0.00189748	ENSG00000162408	NOL9	protein_coding	intron
1	6609026	-	T	35	0,0,0,35	TT	1	13	0,8,0,5	A->I	0.6154	1.26901e-17	1.55791e-16	ENSG00000162408	NOL9	protein_coding	intron
1	6609030	-	T	36	0,0,0,36	TT	1	12	0,2,0,10	A->I	0.1667	0.00064623	0.00162104	ENSG00000162408	NOL9	protein_coding	intron
1	6609110	-	C	40	0,39,0,1	CC	1	25	2,23,0,0	G->U	0.08	0.00285826	0.00674768	ENSG00000162408	NOL9	protein_coding	intron
1	6609113	-	T	38	0,0,0,38	TT	1	20	0,2,0,18	A->I	0.1	0.00182933	0.00439694	ENSG00000162408	NOL9	protein_coding	intron
1	6609195	-	T	13	0,0,0,13	TT	1	9	0,2,0,7	A->I	0.2222	0.00035473	0.00091499	ENSG00000162408	NOL9	protein_coding	intron
1	6609205	-	T	19	0,0,0,19	TT	1	9	0,5,0,4	A->I	0.5556	3.94264e-11	2.58799e-10	ENSG00000162408	NOL9	protein_coding	intron
1	6643099	+	A	38	37,1,0,0	AA	1	52	50,0,2,0	A->I	0.0385	0.0119403	0.0243178	ENSG00000204859	ZBTB48	protein_coding	intron
1	6643109	+	A	38	38,0,0,0	AA	1	63	61,0,2,0	A->I	0.0317	0.0171886	0.0345069	ENSG00000204859	ZBTB48	protein_coding	intron
1	6643125	+	A	42	41,1,0,0	AA	1	57	55,0,2,0	A->I	0.0351	0.0142228	0.0287604	ENSG00000204859	ZBTB48	protein_coding	intron
1	6644058	+	G	50	0,0,50,0	GG	1	63	0,0,61,2	G->U	0.0317	0.0171886	0.0345069	ENSG00000204859	ZBTB48	protein_coding	intron
1	6686105	+	A	20	20,0,0,0	AA	1	4	1,0,3,0	A->I	0.75	1.26191e-07	5.09463e-07	ENSG00000041988	THAP3	protein_coding	intron
1	6686249	+	A	39	38,0,0,1	AA	1	8	6,0,2,0	A->I	0.25	0.00027648	0.00066072	ENSG00000041988	THAP3	protein_coding	intron
1	6686807	+	A	56	55,1,0,0	AA	1	9	5,0,4,0	A->I	0.4444	1.24415e-08	5.99767e-08	ENSG00000041988	THAP3	protein_coding	intron
1	6686812	+	A	70	70,0,0,0	AA	1	12	10,0,2,0	A->I	0.1667	0.00064623	0.00148113	ENSG00000041988	THAP3	protein_coding	intron
1	6691030	+	A	31	30,0,1,0	AA	1	20	18,0,2,0	A->I	0.1	0.00182933	0.00400884	ENSG00000041988	THAP3	protein_coding	intron
1	6691803	+	A	39	39,0,0,0	AA	1	12	10,0,2,0	A->I	0.1667	0.00064623	0.00148113	ENSG00000041988	THAP3	protein_coding	intron
1	6691989	+	A	31	30,0,0,1	AA	1	14	11,0,3,0	A->I	0.2143	1.12142e-05	3.29453e-05	ENSG00000041988	THAP3	protein_coding	intron
1	6692003	+	A	44	42,0,1,1	AA	1	6	4,0,2,0	A->I	0.3333	0.00014874	0.00036784	ENSG00000041988	THAP3	protein_coding	intron
1	6692169	+	A	36	36,0,0,0	AA	1	5	2,0,3,0	A->I	0.6	3.1473e-07	1.22733e-06	ENSG00000041988	THAP3	protein_coding	intron
1	6706957	-	T	35	0,0,0,35	TT	1	57	0,2,0,55	A->I	0.0351	0.0142228	0.0315956	ENSG00000007923	DNAJC11	protein_coding	intron
1	6706959	-	T	38	0,0,0,38	TT	1	57	0,2,0,55	A->I	0.0351	0.0142228	0.0315956	ENSG00000007923	DNAJC11	protein_coding	intron
1	6706971	-	T	36	0,0,0,36	TT	1	58	0,10,0,48	A->I	0.1724	6.32827e-15	5.44213e-14	ENSG00000007923	DNAJC11	protein_coding	intron
1	6706972	-	T	31	0,0,0,31	TT	1	57	0,6,0,51	A->I	0.1053	3.16035e-08	1.64295e-07	ENSG00000007923	DNAJC11	protein_coding	intron
1	6706973	-	T	40	0,0,0,40	TT	1	60	0,6,0,54	A->I	0.1	4.32482e-08	1.98371e-07	ENSG00000007923	DNAJC11	protein_coding	intron
1	6706981	-	T	37	2,0,0,35	TT	1	60	0,11,0,49	A->I	0.1833	1.9984e-15	1.88272e-14	ENSG00000007923	DNAJC11	protein_coding	intron
1	6707023	-	T	39	1,1,0,37	TT	1	39	0,5,0,34	A->I	0.1282	1.66466e-07	7.2842e-07	ENSG00000007923	DNAJC11	protein_coding	intron
1	6707032	-	T	31	0,0,0,31	TT	1	44	0,6,0,38	A->I	0.1364	6.36797e-09	3.43918e-08	ENSG00000007923	DNAJC11	protein_coding	intron
1	6707050	-	T	35	0,0,0,35	TT	1	33	0,4,0,29	A->I	0.1212	3.8026e-06	1.49158e-05	ENSG00000007923	DNAJC11	protein_coding	intron
1	6707068	-	T	35	0,1,0,34	TT	1	36	0,3,0,33	A->I	0.0833	0.00020881	0.00055342	ENSG00000007923	DNAJC11	protein_coding	intron
1	6707069	-	T	28	1,0,0,27	TT	1	35	0,2,0,33	A->I	0.0571	0.00555136	0.0127799	ENSG00000007923	DNAJC11	protein_coding	intron
1	6707094	-	T	28	0,0,0,28	TT	1	30	0,7,0,23	A->I	0.2333	6.04128e-12	4.15785e-11	ENSG00000007923	DNAJC11	protein_coding	intron
1	6707099	-	T	29	0,0,0,29	TT	1	25	0,6,0,19	A->I	0.24	1.68204e-10	9.85815e-10	ENSG00000007923	DNAJC11	protein_coding	intron
1	6707234	-	T	22	0,0,0,22	TT	1	25	0,2,0,23	A->I	0.08	0.00285826	0.00674768	ENSG00000007923	DNAJC11	protein_coding	intron
1	6707270	-	T	13	0,1,0,12	TT	0.9974	22	0,3,0,19	A->I	0.1364	4.65538e-05	0.00013876	ENSG00000007923	DNAJC11	protein_coding	intron
1	6707305	-	T	26	0,0,0,26	TT	1	32	0,3,0,29	A->I	0.0938	0.00014643	0.00040399	ENSG00000007923	DNAJC11	protein_coding	intron
1	6707306	-	T	33	0,0,0,33	TT	1	34	0,10,0,24	A->I	0.2941	1.11022e-15	1.13285e-14	ENSG00000007923	DNAJC11	protein_coding	intron
1	6707331	-	T	26	0,0,0,26	TT	1	32	0,2,0,30	A->I	0.0625	0.00465684	0.010794	ENSG00000007923	DNAJC11	protein_coding	intron
1	6707418	-	T	17	0,0,0,17	TT	1	18	0,12,0,6	A->I	0.6667	1.82412e-26	3.17603e-25	ENSG00000007923	DNAJC11	protein_coding	intron
1	6707432	-	T	22	0,0,0,22	TT	1	23	0,3,0,20	A->I	0.1304	5.34103e-05	0.00015886	ENSG00000007923	DNAJC11	protein_coding	intron
1	6707434	-	T	21	0,0,0,21	TT	1	24	0,2,0,22	A->I	0.0833	0.00263513	0.00624175	ENSG00000007923	DNAJC11	protein_coding	intron
1	6707621	-	T	23	0,0,0,23	TT	1	29	0,3,0,26	A->I	0.1034	0.00010864	0.00030066	ENSG00000007923	DNAJC11	protein_coding	intron
1	6707623	-	T	23	0,0,0,23	TT	1	29	0,2,0,27	A->I	0.069	0.00383588	0.00895647	ENSG00000007923	DNAJC11	protein_coding	intron
1	6707712	-	T	27	0,0,0,27	TT	1	24	0,6,0,18	A->I	0.25	1.28182e-10	7.57473e-10	ENSG00000007923	DNAJC11	protein_coding	intron
1	6707734	-	T	30	0,0,0,30	TT	1	25	0,3,0,22	A->I	0.12	6.90364e-05	0.00019758	ENSG00000007923	DNAJC11	protein_coding	intron
1	6707743	-	T	25	0,0,1,24	TT	1	30	0,2,0,28	A->I	0.0667	0.00410127	0.009552	ENSG00000007923	DNAJC11	protein_coding	intron
1	6707765	-	T	36	0,0,1,35	TT	1	35	0,3,0,32	A->I	0.0857	0.00019186	0.00051665	ENSG00000007923	DNAJC11	protein_coding	intron
1	6707766	-	T	36	1,1,0,34	TT	1	37	0,4,0,33	A->I	0.1081	6.07574e-06	2.36177e-05	ENSG00000007923	DNAJC11	protein_coding	intron
1	6707778	-	T	37	0,0,0,37	TT	1	35	0,2,0,33	A->I	0.0571	0.00555136	0.0127799	ENSG00000007923	DNAJC11	protein_coding	intron
1	6707812	-	T	28	0,0,0,28	TT	1	22	0,2,0,20	A->I	0.0909	0.00221476	0.00528441	ENSG00000007923	DNAJC11	protein_coding	intron
1	6707818	-	T	27	0,0,0,27	TT	1	24	0,3,0,21	A->I	0.125	6.0896e-05	0.00017458	ENSG00000007923	DNAJC11	protein_coding	intron
1	6708552	-	T	43	1,0,0,42	TT	1	37	0,2,0,35	A->I	0.0541	0.00618786	0.0141827	ENSG00000007923	DNAJC11	protein_coding	intron
1	6708559	-	T	37	0,1,0,36	TT	1	46	0,10,0,36	A->I	0.2174	1.9984e-15	1.88272e-14	ENSG00000007923	DNAJC11	protein_coding	intron
1	6708654	-	T	54	0,1,1,52	TT	1	43	0,2,0,41	A->I	0.0465	0.00828532	0.0187924	ENSG00000007923	DNAJC11	protein_coding	intron
1	6708655	-	T	50	1,0,0,49	TT	1	45	0,4,0,41	A->I	0.0889	1.34327e-05	4.30885e-05	ENSG00000007923	DNAJC11	protein_coding	intron
1	6708661	-	T	48	0,0,0,48	TT	1	36	0,2,0,34	A->I	0.0556	0.00586563	0.0134715	ENSG00000007923	DNAJC11	protein_coding	intron
1	6708668	-	T	52	0,0,0,52	TT	1	31	0,6,0,25	A->I	0.1935	6.88011e-10	3.89522e-09	ENSG00000007923	DNAJC11	protein_coding	intron
1	6708680	-	T	48	0,0,0,48	TT	1	27	0,7,0,20	A->I	0.2593	2.65787e-12	1.84831e-11	ENSG00000007923	DNAJC11	protein_coding	intron
1	6708681	-	T	48	0,1,0,47	TT	1	32	0,6,0,26	A->I	0.1875	8.4449e-10	4.77851e-09	ENSG00000007923	DNAJC11	protein_coding	intron
1	6708692	-	T	48	0,0,0,48	TT	1	26	0,2,0,24	A->I	0.0769	0.00308996	0.00727228	ENSG00000007923	DNAJC11	protein_coding	intron
1	6708713	-	T	46	0,0,0,46	TT	1	52	0,4,0,48	A->I	0.0769	2.39804e-05	7.61803e-05	ENSG00000007923	DNAJC11	protein_coding	intron
1	6708725	-	T	40	0,1,0,39	TT	1	61	0,34,0,27	A->I	0.5574	1.45305e-68	5.37809e-67	ENSG00000007923	DNAJC11	protein_coding	intron
1	6708775	-	T	37	0,0,0,37	TT	1	42	0,29,0,13	A->I	0.6905	7.75487e-63	2.66886e-61	ENSG00000007923	DNAJC11	protein_coding	intron
1	6709095	-	T	32	0,0,0,32	TT	1	37	0,6,0,31	A->I	0.1622	2.13733e-09	1.17779e-08	ENSG00000007923	DNAJC11	protein_coding	intron
1	6709128	-	T	38	0,0,0,38	TT	1	37	0,6,0,31	A->I	0.1622	2.13733e-09	1.17779e-08	ENSG00000007923	DNAJC11	protein_coding	intron
1	6709169	-	T	36	0,0,0,36	TT	1	30	0,9,0,21	A->I	0.3	1.22125e-15	1.22618e-14	ENSG00000007923	DNAJC11	protein_coding	intron
1	6709190	-	T	35	0,1,0,34	TT	1	25	0,5,0,20	A->I	0.2	1.59381e-08	8.38787e-08	ENSG00000007923	DNAJC11	protein_coding	intron
1	6709197	-	T	41	0,0,1,40	TT	1	28	0,4,0,24	A->I	0.1429	1.92688e-06	7.7088e-06	ENSG00000007923	DNAJC11	protein_coding	intron
1	6709407	-	T	20	0,0,0,20	TT	1	13	0,2,0,11	A->I	0.1538	0.00076212	0.00189748	ENSG00000007923	DNAJC11	protein_coding	intron
1	6709408	-	T	25	0,0,0,25	TT	1	14	0,2,0,12	A->I	0.1429	0.00088728	0.00219611	ENSG00000007923	DNAJC11	protein_coding	intron
1	6709434	-	T	28	0,0,0,28	TT	1	11	0,2,0,9	A->I	0.1818	0.00053966	0.00136487	ENSG00000007923	DNAJC11	protein_coding	intron
1	6709488	-	T	24	0,0,0,24	TT	1	12	0,10,0,2	A->I	0.8333	6.56211e-24	1.06011e-22	ENSG00000007923	DNAJC11	protein_coding	intron
1	6709501	-	T	31	0,0,0,31	TT	1	18	1,4,0,13	A->I	0.2222	2.95346e-07	1.28257e-06	ENSG00000007923	DNAJC11	protein_coding	intron
1	6709809	-	T	28	0,0,0,28	TT	1	25	0,2,0,23	A->I	0.08	0.00285826	0.00674768	ENSG00000007923	DNAJC11	protein_coding	intron
1	6709830	-	T	28	0,0,0,28	TT	1	26	0,3,0,23	A->I	0.1154	7.78568e-05	0.00022239	ENSG00000007923	DNAJC11	protein_coding	intron
1	6709835	-	T	32	0,0,0,32	TT	1	27	0,6,0,21	A->I	0.2222	2.7962e-10	1.62769e-09	ENSG00000007923	DNAJC11	protein_coding	intron
1	6709860	-	T	36	0,1,0,35	TT	1	23	0,2,0,21	A->I	0.087	0.00242061	0.00575404	ENSG00000007923	DNAJC11	protein_coding	intron
1	6709864	-	T	27	0,0,0,27	TT	1	18	0,2,0,16	A->I	0.1111	0.0014793	0.00358778	ENSG00000007923	DNAJC11	protein_coding	intron
1	6709900	-	T	22	0,0,0,22	TT	1	22	0,2,0,20	A->I	0.0909	0.00221476	0.00528441	ENSG00000007923	DNAJC11	protein_coding	intron
1	6709906	-	T	23	0,0,0,23	TT	1	21	0,6,0,15	A->I	0.2857	5.21007e-11	3.41e-10	ENSG00000007923	DNAJC11	protein_coding	intron
1	6709928	-	T	35	0,0,0,35	TT	1	29	0,2,0,27	A->I	0.069	0.00383588	0.00895647	ENSG00000007923	DNAJC11	protein_coding	intron
1	6709931	-	T	37	0,0,0,37	TT	1	29	0,3,0,26	A->I	0.1034	0.00010864	0.00030066	ENSG00000007923	DNAJC11	protein_coding	intron
1	6709932	-	T	37	0,0,0,37	TT	1	33	0,9,0,24	A->I	0.2727	2.33147e-15	2.16706e-14	ENSG00000007923	DNAJC11	protein_coding	intron
1	6709967	-	T	35	1,0,0,34	TT	1	33	0,3,0,30	A->I	0.0909	0.0001607	0.00043362	ENSG00000007923	DNAJC11	protein_coding	intron
1	6710204	-	T	29	0,0,0,29	TT	1	30	0,7,0,23	A->I	0.2333	6.04128e-12	4.15785e-11	ENSG00000007923	DNAJC11	protein_coding	intron
1	6710212	-	T	36	0,0,0,36	TT	1	38	0,9,0,29	A->I	0.2368	5.9952e-15	5.16927e-14	ENSG00000007923	DNAJC11	protein_coding	intron
1	6710224	-	T	30	0,0,0,30	TT	1	46	0,3,0,43	A->I	0.0652	0.00043359	0.00111585	ENSG00000007923	DNAJC11	protein_coding	intron
1	6710247	-	T	31	0,0,0,31	TT	1	50	0,13,0,37	A->I	0.26	1.66533e-15	1.59817e-14	ENSG00000007923	DNAJC11	protein_coding	intron
1	6710277	-	T	59	0,0,0,59	TT	1	43	0,7,0,36	A->I	0.1628	9.2236e-11	5.95951e-10	ENSG00000007923	DNAJC11	protein_coding	intron
1	6710366	-	T	52	0,0,1,51	TT	1	55	1,2,0,52	A->I	0.0364	0.0132888	0.0295863	ENSG00000007923	DNAJC11	protein_coding	intron
1	6710369	-	T	48	0,0,0,48	TT	1	63	0,4,0,59	A->I	0.0635	5.13214e-05	0.00015288	ENSG00000007923	DNAJC11	protein_coding	intron
1	6710378	-	T	35	0,0,0,35	TT	1	43	0,5,0,38	A->I	0.1163	2.75397e-07	1.19781e-06	ENSG00000007923	DNAJC11	protein_coding	intron
1	6710381	-	T	40	0,0,0,40	TT	1	43	0,6,0,37	A->I	0.1395	5.51452e-09	2.9834e-08	ENSG00000007923	DNAJC11	protein_coding	intron
1	6710382	-	T	41	0,0,0,41	TT	1	45	0,14,0,31	A->I	0.3111	1.33227e-15	1.30547e-14	ENSG00000007923	DNAJC11	protein_coding	intron
1	6710383	-	T	43	0,0,0,43	TT	1	44	0,5,0,39	A->I	0.1136	3.09888e-07	1.34474e-06	ENSG00000007923	DNAJC11	protein_coding	intron
1	6710408	-	T	44	0,0,0,44	TT	1	66	0,6,0,60	A->I	0.0909	7.72255e-08	3.5034e-07	ENSG00000007923	DNAJC11	protein_coding	intron
1	6710422	-	T	44	0,0,0,44	TT	1	63	0,5,0,58	A->I	0.0794	1.90793e-06	7.63977e-06	ENSG00000007923	DNAJC11	protein_coding	intron
1	6710423	-	T	43	0,0,0,43	TT	1	62	0,3,0,59	A->I	0.0484	0.00104031	0.00255923	ENSG00000007923	DNAJC11	protein_coding	intron
1	6710453	-	T	41	0,0,0,41	TT	1	55	0,4,0,51	A->I	0.0727	2.99827e-05	9.00129e-05	ENSG00000007923	DNAJC11	protein_coding	intron
1	6710504	-	T	48	0,1,0,47	TT	1	46	0,4,0,42	A->I	0.087	1.4675e-05	4.69188e-05	ENSG00000007923	DNAJC11	protein_coding	intron
1	6710510	-	T	44	0,0,1,43	TT	1	45	0,37,0,8	A->I	0.8222	6.65029e-85	2.90421e-83	ENSG00000007923	DNAJC11	protein_coding	intron
1	6710526	-	T	47	0,0,0,47	TT	1	48	0,10,0,38	A->I	0.2083	2.10942e-15	1.97544e-14	ENSG00000007923	DNAJC11	protein_coding	intron
1	6710543	-	T	26	0,0,0,26	TT	1	65	0,16,0,49	A->I	0.2462	2.22045e-15	2.07134e-14	ENSG00000007923	DNAJC11	protein_coding	intron
1	6710544	-	T	29	0,0,0,29	TT	1	60	0,3,0,57	A->I	0.05	0.00094572	0.00233836	ENSG00000007923	DNAJC11	protein_coding	intron
1	6710574	-	T	33	0,0,0,33	TT	1	57	0,11,0,46	A->I	0.193	1.88738e-15	1.78115e-14	ENSG00000007923	DNAJC11	protein_coding	intron
1	6710585	-	T	24	0,0,0,24	TT	1	58	0,46,0,12	A->I	0.7931	8.59232e-104	4.35352e-102	ENSG00000007923	DNAJC11	protein_coding	intron
1	6710587	-	T	33	0,0,0,33	TT	1	54	0,2,0,52	A->I	0.037	0.0128323	0.0286131	ENSG00000007923	DNAJC11	protein_coding	intron
1	6710595	-	T	24	0,0,0,24	TT	1	52	0,21,0,31	A->I	0.4038	1.66533e-15	1.59817e-14	ENSG00000007923	DNAJC11	protein_coding	intron
1	6710600	-	T	24	0,0,0,24	TT	1	51	0,2,0,49	A->I	0.0392	0.011505	0.0257532	ENSG00000007923	DNAJC11	protein_coding	intron
1	6710811	-	T	27	0,0,0,27	TT	1	22	0,2,0,20	A->I	0.0909	0.00221476	0.00528441	ENSG00000007923	DNAJC11	protein_coding	intron
1	6710821	-	T	34	0,0,0,34	TT	1	23	0,3,0,20	A->I	0.1304	5.34103e-05	0.00015886	ENSG00000007923	DNAJC11	protein_coding	intron
1	6710832	-	T	30	0,0,0,30	TT	1	27	0,4,0,23	A->I	0.1481	1.65579e-06	6.70085e-06	ENSG00000007923	DNAJC11	protein_coding	intron
1	6710833	-	T	33	0,0,0,33	TT	1	27	0,4,0,23	A->I	0.1481	1.65579e-06	6.70085e-06	ENSG00000007923	DNAJC11	protein_coding	intron
1	6710850	-	T	34	0,0,0,34	TT	1	25	0,5,0,20	A->I	0.2	1.59381e-08	8.38787e-08	ENSG00000007923	DNAJC11	protein_coding	intron
1	6719640	-	T	22	0,1,0,21	TT	1	3	0,2,0,1	A->I	0.6667	2.99368e-05	8.99013e-05	ENSG00000007923	DNAJC11	protein_coding	intron
1	6940553	+	A	29	28,0,0,1	AA	1	5	3,0,2,0	A->I	0.4	9.9369e-05	0.00025212	ENSG00000171735	CAMTA1	protein_coding	intron
1	7483409	+	A	29	29,0,0,0	AA	1	2	0,0,2,0	A->I	1	1e-05	2.95144e-05	ENSG00000171735	CAMTA1	protein_coding	intron
1	7964308	-	T	25	0,0,0,25	TT	1	3	0,2,0,1	A->I	0.6667	2.99368e-05	8.99013e-05	intergenic	intergenic	intergenic	intergenic
1	7967264	-	T	24	0,0,0,24	TT	1	4	0,4,0,0	A->I	1	1e-10	5.921e-10	intergenic	intergenic	intergenic	intergenic
1	7967649	-	T	25	1,0,0,24	TT	1	4	0,2,0,2	A->I	0.5	5.97473e-05	0.00017151	intergenic	intergenic	intergenic	intergenic
1	7971813	-	T	24	0,0,0,24	TT	1	3	0,2,0,1	A->I	0.6667	2.99368e-05	8.99013e-05	intergenic	intergenic	intergenic	intergenic
1	7974969	-	T	38	0,1,0,37	TT	1	7	0,2,0,5	A->I	0.2857	0.0002078	0.0005511	intergenic	intergenic	intergenic	intergenic
1	7975094	-	T	47	0,0,0,47	TT	1	7	0,2,0,5	A->I	0.2857	0.0002078	0.0005511	intergenic	intergenic	intergenic	intergenic
1	7975175	-	T	22	0,0,0,22	TT	1	13	0,2,0,11	A->I	0.1538	0.00076212	0.00189748	intergenic	intergenic	intergenic	intergenic
1	7975232	-	T	36	0,0,0,36	TT	1	6	0,2,0,4	A->I	0.3333	0.00014874	0.00040191	intergenic	intergenic	intergenic	intergenic
1	7975269	-	T	27	0,0,0,27	TT	1	9	0,2,0,7	A->I	0.2222	0.00035473	0.00091499	intergenic	intergenic	intergenic	intergenic
1	7975728	-	T	29	0,0,0,29	TT	1	8	0,2,0,6	A->I	0.25	0.00027648	0.00072196	intergenic	intergenic	intergenic	intergenic
1	7977050	-	T	16	0,0,0,16	TT	1	10	0,2,0,8	A->I	0.2	0.00044247	0.00112913	intergenic	intergenic	intergenic	intergenic
1	7977127	-	T	38	0,1,0,37	TT	1	21	0,6,0,15	A->I	0.2857	5.21007e-11	3.41e-10	intergenic	intergenic	intergenic	intergenic
1	7977154	-	T	40	1,0,0,39	TT	1	31	0,5,0,26	A->I	0.1613	5.01712e-08	2.29062e-07	intergenic	intergenic	intergenic	intergenic
1	7977157	-	T	44	0,0,0,44	TT	1	32	0,2,0,30	A->I	0.0625	0.00465684	0.010794	intergenic	intergenic	intergenic	intergenic
1	7977166	-	T	34	1,0,0,33	TT	1	29	0,2,0,27	A->I	0.069	0.00383588	0.00895647	intergenic	intergenic	intergenic	intergenic
1	7977167	-	T	35	0,0,1,34	TT	1	30	0,8,0,22	A->I	0.2667	5.58442e-14	4.47275e-13	intergenic	intergenic	intergenic	intergenic
1	7977169	-	T	36	0,1,0,35	TT	1	34	0,2,0,32	A->I	0.0588	0.00524511	0.0120945	intergenic	intergenic	intergenic	intergenic
1	7977173	-	T	30	0,0,0,30	TT	1	36	0,5,0,31	A->I	0.1389	1.09862e-07	4.95778e-07	intergenic	intergenic	intergenic	intergenic
1	7977184	-	T	33	0,0,0,33	TT	1	53	0,4,0,49	A->I	0.0755	2.58727e-05	8.20111e-05	intergenic	intergenic	intergenic	intergenic
1	7977192	-	T	32	0,0,0,32	TT	1	56	0,3,0,53	A->I	0.0536	0.00077333	0.00192458	intergenic	intergenic	intergenic	intergenic
1	7977208	-	T	33	0,0,1,32	TT	1	59	0,3,0,56	A->I	0.0508	0.00090055	0.00222789	intergenic	intergenic	intergenic	intergenic
1	7977218	-	T	26	0,0,0,26	TT	1	58	0,3,0,55	A->I	0.0517	0.00085677	0.00213107	intergenic	intergenic	intergenic	intergenic
1	7977258	-	T	29	0,0,1,28	TT	1	40	0,2,0,38	A->I	0.05	0.00720174	0.0164162	intergenic	intergenic	intergenic	intergenic
1	7977263	-	T	28	0,0,0,28	TT	1	43	0,14,0,29	A->I	0.3256	1.33227e-15	1.30547e-14	intergenic	intergenic	intergenic	intergenic
1	7977272	-	T	40	0,0,0,40	TT	1	47	0,7,0,40	A->I	0.1489	1.78034e-10	1.04283e-09	intergenic	intergenic	intergenic	intergenic
1	7977282	-	T	34	0,0,0,34	TT	1	64	0,2,0,62	A->I	0.0312	0.0177063	0.0389772	intergenic	intergenic	intergenic	intergenic
1	7977286	-	T	43	0,0,0,43	TT	1	70	0,5,0,65	A->I	0.0714	3.22543e-06	1.27573e-05	intergenic	intergenic	intergenic	intergenic
1	7977843	-	T	20	0,1,0,19	TT	1	67	0,3,0,64	A->I	0.0448	0.00130231	0.00318348	intergenic	intergenic	intergenic	intergenic
1	7977861	-	T	23	0,0,0,23	TT	1	57	0,16,0,41	A->I	0.2807	1.88738e-15	1.78115e-14	intergenic	intergenic	intergenic	intergenic
1	7977871	-	T	18	0,0,0,18	TT	1	57	0,6,0,51	A->I	0.1053	3.16035e-08	1.64295e-07	intergenic	intergenic	intergenic	intergenic
1	7977876	-	T	20	0,0,0,20	TT	1	48	0,3,0,45	A->I	0.0625	0.0004917	0.0012532	intergenic	intergenic	intergenic	intergenic
1	7977888	-	T	28	0,0,0,28	TT	1	50	0,29,0,21	A->I	0.58	1.99651e-59	6.68284e-58	intergenic	intergenic	intergenic	intergenic
1	7977889	-	T	27	0,0,0,27	TT	1	48	0,13,0,35	A->I	0.2708	1.55431e-15	1.50464e-14	intergenic	intergenic	intergenic	intergenic
1	7977901	-	T	30	0,0,0,30	TT	1	45	0,4,0,41	A->I	0.0889	1.34327e-05	4.30885e-05	intergenic	intergenic	intergenic	intergenic
1	7977914	-	T	26	1,0,0,25	TT	1	53	0,3,0,50	A->I	0.0566	0.00065817	0.00165052	intergenic	intergenic	intergenic	intergenic
1	7977923	-	T	29	0,1,0,28	TT	1	45	0,21,0,24	A->I	0.4667	1.33227e-15	1.30547e-14	intergenic	intergenic	intergenic	intergenic
1	7977933	-	T	22	1,0,0,21	TT	1	45	0,2,0,43	A->I	0.0444	0.00904574	0.0204489	intergenic	intergenic	intergenic	intergenic
1	7978111	-	T	26	0,0,1,25	TT	1	52	0,4,0,48	A->I	0.0769	2.39804e-05	7.61803e-05	intergenic	intergenic	intergenic	intergenic
1	7978152	-	T	31	1,0,0,30	TT	1	54	0,2,0,52	A->I	0.037	0.0128323	0.0286131	intergenic	intergenic	intergenic	intergenic
1	7978155	-	T	27	0,1,0,26	TT	1	50	0,2,0,48	A->I	0.04	0.0110769	0.024835	intergenic	intergenic	intergenic	intergenic
1	7978223	-	T	29	0,0,1,28	TT	1	81	0,3,0,78	A->I	0.037	0.00224446	0.00535385	intergenic	intergenic	intergenic	intergenic
1	7978228	-	T	27	0,0,0,27	TT	1	85	0,6,0,79	A->I	0.0706	3.53117e-07	1.49851e-06	intergenic	intergenic	intergenic	intergenic
1	7978239	-	T	35	0,0,0,35	TT	1	69	0,3,0,66	A->I	0.0435	0.00141767	0.00345119	intergenic	intergenic	intergenic	intergenic
1	7978245	-	T	34	2,0,0,32	TT	1	81	0,23,0,58	A->I	0.284	2.33147e-15	2.16706e-14	intergenic	intergenic	intergenic	intergenic
1	7978264	-	T	28	0,0,0,28	TT	1	85	0,7,0,78	A->I	0.0824	1.25794e-08	6.63723e-08	intergenic	intergenic	intergenic	intergenic
1	7978272	-	T	34	0,1,0,33	TT	1	80	0,42,0,38	A->I	0.525	8.6592e-83	3.70962e-81	intergenic	intergenic	intergenic	intergenic
1	7978273	-	T	29	0,0,0,29	TT	1	79	0,9,0,70	A->I	0.1139	5.33495e-12	3.67594e-11	intergenic	intergenic	intergenic	intergenic
1	7978278	-	T	24	0,0,0,24	TT	1	81	0,11,0,70	A->I	0.1358	5.55112e-15	4.81052e-14	intergenic	intergenic	intergenic	intergenic
1	7978313	-	T	42	0,0,0,42	TT	1	79	0,7,0,72	A->I	0.0886	7.51116e-09	4.00884e-08	intergenic	intergenic	intergenic	intergenic
1	7978332	-	T	39	1,0,1,37	TT	1	112	0,84,0,28	A->I	0.75	1.79008e-184	1.42771e-182	intergenic	intergenic	intergenic	intergenic
1	7978337	-	T	24	1,0,0,23	TT	1	121	0,67,0,54	A->I	0.5537	2.56879e-133	1.5857e-131	intergenic	intergenic	intergenic	intergenic
1	7978341	-	T	29	0,1,0,28	TT	1	125	0,3,0,122	A->I	0.024	0.00754236	0.0171813	intergenic	intergenic	intergenic	intergenic
1	7978448	-	T	34	0,0,1,33	TT	1	102	0,3,0,99	A->I	0.0294	0.00430016	0.010012	intergenic	intergenic	intergenic	intergenic
1	7978493	-	T	32	0,0,0,32	TT	1	90	1,17,0,72	A->I	0.1889	2.88658e-15	2.61526e-14	intergenic	intergenic	intergenic	intergenic
1	7978566	-	T	25	0,0,0,25	TT	1	71	0,5,0,66	A->I	0.0704	3.46068e-06	1.36773e-05	intergenic	intergenic	intergenic	intergenic
1	7978594	-	T	27	1,0,0,26	TT	1	58	0,2,0,56	A->I	0.0345	0.0147002	0.0326108	intergenic	intergenic	intergenic	intergenic
1	7978595	-	T	28	1,0,0,27	TT	1	58	0,8,0,50	A->I	0.1379	1.66552e-11	1.12502e-10	intergenic	intergenic	intergenic	intergenic
1	7978597	-	T	27	0,1,0,26	TT	1	62	0,10,0,52	A->I	0.1613	1.13243e-14	9.41079e-14	intergenic	intergenic	intergenic	intergenic
1	7978598	-	T	26	0,0,0,26	TT	1	62	0,3,0,59	A->I	0.0484	0.00104031	0.00255923	intergenic	intergenic	intergenic	intergenic
1	7978602	-	T	28	1,0,0,27	TT	1	57	0,3,0,54	A->I	0.0526	0.00081437	0.00202624	intergenic	intergenic	intergenic	intergenic
1	7978603	-	T	25	0,1,0,24	TT	1	60	0,4,0,56	A->I	0.0667	4.23323e-05	0.00012647	intergenic	intergenic	intergenic	intergenic
1	7978604	-	T	27	0,1,0,26	TT	1	57	0,6,0,51	A->I	0.1053	3.16035e-08	1.64295e-07	intergenic	intergenic	intergenic	intergenic
1	7978605	-	T	32	0,0,1,31	TT	1	59	0,3,0,56	A->I	0.0508	0.00090055	0.00222789	intergenic	intergenic	intergenic	intergenic
1	7978606	-	T	29	0,0,1,28	TT	1	55	0,3,0,52	A->I	0.0545	0.00073363	0.00183827	intergenic	intergenic	intergenic	intergenic
1	7978607	-	T	29	1,0,0,28	TT	1	55	0,2,0,53	A->I	0.0364	0.0132888	0.0295863	intergenic	intergenic	intergenic	intergenic
1	7978645	-	T	29	0,1,0,28	TT	1	48	0,2,0,46	A->I	0.0417	0.0102424	0.0230299	intergenic	intergenic	intergenic	intergenic
1	7978654	-	T	17	0,0,0,17	TT	1	45	0,2,0,43	A->I	0.0444	0.00904574	0.0204489	intergenic	intergenic	intergenic	intergenic
1	7978669	-	T	30	0,0,0,30	TT	1	48	0,6,0,42	A->I	0.125	1.09509e-08	5.82527e-08	intergenic	intergenic	intergenic	intergenic
1	7978677	-	T	29	0,0,1,28	TT	1	43	0,6,0,37	A->I	0.1395	5.51452e-09	2.9834e-08	intergenic	intergenic	intergenic	intergenic
1	7978694	-	T	34	1,0,0,33	TT	1	47	0,2,0,45	A->I	0.0426	0.0098361	0.0221571	intergenic	intergenic	intergenic	intergenic
1	7978700	-	T	35	0,2,1,32	TT	1	45	0,19,0,26	A->I	0.4222	1.33227e-15	1.30547e-14	intergenic	intergenic	intergenic	intergenic
1	7978716	-	T	24	0,0,1,23	TT	1	49	0,2,0,47	A->I	0.0408	0.010656	0.0239263	intergenic	intergenic	intergenic	intergenic
1	7979311	-	T	32	0,0,1,31	TT	1	59	0,3,0,56	A->I	0.0508	0.00090055	0.00222789	intergenic	intergenic	intergenic	intergenic
1	7979323	-	T	37	0,0,0,37	TT	1	41	0,6,0,35	A->I	0.1463	4.08928e-09	2.21766e-08	intergenic	intergenic	intergenic	intergenic
1	7979440	-	T	45	1,0,0,44	TT	1	63	0,5,0,58	A->I	0.0794	1.90793e-06	7.63977e-06	intergenic	intergenic	intergenic	intergenic
1	7979446	-	T	39	1,0,0,38	TT	1	58	0,4,0,54	A->I	0.069	3.70174e-05	0.0001108	intergenic	intergenic	intergenic	intergenic
1	7979459	-	T	45	0,1,0,44	TT	1	70	0,2,0,68	A->I	0.0286	0.0209483	0.0457814	intergenic	intergenic	intergenic	intergenic
1	7979460	-	T	43	1,1,0,41	TT	1	68	0,4,0,64	A->I	0.0588	6.92886e-05	0.00019823	intergenic	intergenic	intergenic	intergenic
1	7979468	-	T	42	1,0,0,41	TT	1	69	0,2,0,67	A->I	0.029	0.020392	0.0446184	intergenic	intergenic	intergenic	intergenic
1	7979492	-	T	37	0,0,0,37	TT	1	105	0,3,0,102	A->I	0.0286	0.00466208	0.0108034	intergenic	intergenic	intergenic	intergenic
1	7979512	-	T	38	0,0,0,38	TT	1	130	0,5,0,125	A->I	0.0385	6.51891e-05	0.00018679	intergenic	intergenic	intergenic	intergenic
1	7979523	-	T	29	1,0,0,28	TT	1	145	0,3,0,142	A->I	0.0207	0.0112761	0.0252745	intergenic	intergenic	intergenic	intergenic
1	7979545	-	T	36	0,0,0,36	TT	1	126	0,7,0,119	A->I	0.0556	1.92169e-07	8.38755e-07	intergenic	intergenic	intergenic	intergenic
1	7979653	-	T	34	0,0,0,34	TT	1	114	0,3,0,111	A->I	0.0263	0.00585599	0.013473	intergenic	intergenic	intergenic	intergenic
1	7979656	-	T	35	0,0,0,35	TT	1	109	0,7,0,102	A->I	0.0642	7.1073e-08	3.22571e-07	intergenic	intergenic	intergenic	intergenic
1	7979665	-	T	36	0,0,0,36	TT	1	89	0,5,0,84	A->I	0.0562	1.05238e-05	3.39174e-05	intergenic	intergenic	intergenic	intergenic
1	7979674	-	T	18	0,0,0,18	TT	1	77	0,3,0,74	A->I	0.039	0.00194245	0.00466633	intergenic	intergenic	intergenic	intergenic
1	7979682	-	T	29	0,1,0,28	TT	1	150	0,6,0,144	A->I	0.04	9.68741e-06	3.72613e-05	intergenic	intergenic	intergenic	intergenic
1	7979683	-	T	27	0,0,0,27	TT	1	155	0,3,0,152	A->I	0.0194	0.0134763	0.030001	intergenic	intergenic	intergenic	intergenic
1	7979696	-	T	30	0,0,0,30	TT	1	171	0,3,0,168	A->I	0.0175	0.0174701	0.0384996	intergenic	intergenic	intergenic	intergenic
1	7979697	-	T	30	0,0,0,30	TT	1	175	0,8,0,167	A->I	0.0457	1.16076e-07	5.23589e-07	intergenic	intergenic	intergenic	intergenic
1	7979713	-	T	37	0,0,0,37	TT	1	176	0,9,0,167	A->I	0.0511	7.13427e-09	3.81023e-08	intergenic	intergenic	intergenic	intergenic
1	7980455	-	T	28	0,0,0,28	TT	1	154	0,3,0,151	A->I	0.0195	0.0132461	0.0295222	ENSG00000049249	TNFRSF9	protein_coding	exon
1	7980461	-	T	21	0,0,0,21	TT	1	146	0,6,0,140	A->I	0.0411	8.30296e-06	3.20885e-05	ENSG00000049249	TNFRSF9	protein_coding	exon
1	7980474	-	T	20	0,0,1,19	TT	1	140	0,4,0,136	A->I	0.0286	0.00108897	0.0026784	ENSG00000049249	TNFRSF9	protein_coding	exon
1	7980494	-	T	27	0,1,0,26	TT	1	144	0,17,0,127	A->I	0.1181	4.55191e-15	4.0048e-14	ENSG00000049249	TNFRSF9	protein_coding	exon
1	7980502	-	T	25	1,0,0,24	TT	1	143	0,12,0,131	A->I	0.0839	6.9611e-14	5.55686e-13	ENSG00000049249	TNFRSF9	protein_coding	exon
1	7980522	-	T	33	0,1,0,32	TT	1	160	0,8,0,152	A->I	0.05	5.81984e-08	2.65576e-07	ENSG00000049249	TNFRSF9	protein_coding	exon
1	7980525	-	T	26	0,1,0,25	TT	1	158	0,71,0,87	A->I	0.4494	5.21805e-15	4.55694e-14	ENSG00000049249	TNFRSF9	protein_coding	exon
1	7980530	-	T	36	0,0,0,36	TT	1	169	0,8,0,161	A->I	0.0473	8.87728e-08	4.02295e-07	ENSG00000049249	TNFRSF9	protein_coding	exon
1	7980537	-	T	36	0,0,0,36	TT	1	177	0,23,0,154	A->I	0.1299	6.10623e-15	5.25808e-14	ENSG00000049249	TNFRSF9	protein_coding	exon
1	7980538	-	T	34	0,0,0,34	TT	1	181	0,59,0,122	A->I	0.326	5.66214e-15	4.89438e-14	ENSG00000049249	TNFRSF9	protein_coding	exon
1	7980539	-	T	33	0,0,0,33	TT	1	181	0,26,0,155	A->I	0.1436	5.66214e-15	4.89438e-14	ENSG00000049249	TNFRSF9	protein_coding	exon
1	7980570	-	T	24	2,0,0,22	TT	0.9959	175	0,4,0,171	A->I	0.0229	0.002458	0.00584234	ENSG00000049249	TNFRSF9	protein_coding	exon
1	7980585	-	T	32	0,0,0,32	TT	1	164	0,29,0,135	A->I	0.1768	5.21805e-15	4.55694e-14	ENSG00000049249	TNFRSF9	protein_coding	exon
1	7980588	-	T	31	0,0,0,31	TT	1	158	0,15,0,143	A->I	0.0949	5.21805e-15	4.55694e-14	ENSG00000049249	TNFRSF9	protein_coding	exon
1	7980598	-	T	28	0,0,0,28	TT	1	139	0,3,0,136	A->I	0.0216	0.0100636	0.0226638	ENSG00000049249	TNFRSF9	protein_coding	exon
1	7980610	-	T	24	0,0,0,24	TT	1	134	0,4,0,130	A->I	0.0299	0.00092593	0.00229045	ENSG00000049249	TNFRSF9	protein_coding	exon
1	7980627	-	T	23	0,0,0,23	TT	1	117	0,20,0,97	A->I	0.1709	3.66374e-15	3.24954e-14	ENSG00000049249	TNFRSF9	protein_coding	exon
1	7980628	-	T	25	0,0,0,25	TT	1	124	0,10,0,114	A->I	0.0806	1.17617e-11	7.97535e-11	ENSG00000049249	TNFRSF9	protein_coding	exon
1	7980649	-	T	26	0,0,0,26	TT	1	121	0,6,0,115	A->I	0.0496	2.81576e-06	1.11486e-05	ENSG00000049249	TNFRSF9	protein_coding	exon
1	7980697	-	T	19	0,0,0,19	TT	1	54	0,17,0,37	A->I	0.3148	1.44329e-15	1.40377e-14	ENSG00000049249	TNFRSF9	protein_coding	exon
1	7983776	-	T	25	0,0,0,25	TT	1	4	0,2,0,2	A->I	0.5	5.97473e-05	0.00017151	ENSG00000049249	TNFRSF9	protein_coding	intron
1	7983786	-	T	30	0,0,0,30	TT	1	4	0,2,0,2	A->I	0.5	5.97473e-05	0.00017151	ENSG00000049249	TNFRSF9	protein_coding	intron
1	7986174	-	T	40	0,0,1,39	TT	1	4	0,2,0,2	A->I	0.5	5.97473e-05	0.00017151	ENSG00000049249	TNFRSF9	protein_coding	intron
1	7986198	-	T	44	1,0,0,43	TT	1	9	0,2,0,7	A->I	0.2222	0.00035473	0.00091499	ENSG00000049249	TNFRSF9	protein_coding	intron
1	7988817	-	T	30	0,0,2,28	TT	1	4	0,2,0,2	A->I	0.5	5.97473e-05	0.00017151	ENSG00000049249	TNFRSF9	protein_coding	intron
1	7988933	-	T	43	0,0,0,43	TT	1	11	0,2,0,9	A->I	0.1818	0.00053966	0.00136487	ENSG00000049249	TNFRSF9	protein_coding	intron
1	7989363	-	T	39	0,0,0,39	TT	1	3	0,2,0,1	A->I	0.6667	2.99368e-05	8.99013e-05	ENSG00000049249	TNFRSF9	protein_coding	intron
1	7990615	-	T	23	0,0,0,23	TT	1	28	0,11,0,17	A->I	0.3929	9.99201e-16	1.10971e-14	ENSG00000049249	TNFRSF9	protein_coding	intron
1	7990707	-	T	41	0,0,1,40	TT	1	22	0,5,0,17	A->I	0.2273	7.96246e-09	4.24437e-08	ENSG00000049249	TNFRSF9	protein_coding	intron
1	7990717	-	T	46	0,0,0,46	TT	1	20	0,3,0,17	A->I	0.15	3.46255e-05	0.0001037	ENSG00000049249	TNFRSF9	protein_coding	intron
1	7990721	-	T	42	0,0,0,42	TT	1	16	0,5,0,11	A->I	0.3125	1.34178e-09	7.53974e-09	ENSG00000049249	TNFRSF9	protein_coding	intron
1	7990743	-	T	40	0,0,0,40	TT	1	22	0,2,0,20	A->I	0.0909	0.00221476	0.00528441	ENSG00000049249	TNFRSF9	protein_coding	intron
1	7990754	-	T	38	1,0,0,37	TT	1	22	0,2,0,20	A->I	0.0909	0.00221476	0.00528441	ENSG00000049249	TNFRSF9	protein_coding	intron
1	7990782	-	T	32	0,0,0,32	TT	1	20	0,5,0,15	A->I	0.25	4.71263e-09	2.55282e-08	ENSG00000049249	TNFRSF9	protein_coding	intron
1	7990796	-	T	38	0,0,0,38	TT	1	18	0,11,0,7	A->I	0.6111	9.86121e-24	1.58952e-22	ENSG00000049249	TNFRSF9	protein_coding	intron
1	7990797	-	T	28	0,0,0,28	TT	1	16	0,2,0,14	A->I	0.125	0.00116512	0.00285131	ENSG00000049249	TNFRSF9	protein_coding	intron
1	7990807	-	T	25	0,1,0,24	TT	1	14	0,2,0,12	A->I	0.1429	0.00088728	0.00219611	ENSG00000049249	TNFRSF9	protein_coding	intron
1	7990823	-	T	28	0,0,1,27	TT	1	24	0,5,0,19	A->I	0.2083	1.27841e-08	6.73783e-08	ENSG00000049249	TNFRSF9	protein_coding	intron
1	7992114	-	T	47	1,0,2,44	TT	1	28	0,3,0,25	A->I	0.1071	9.76365e-05	0.00027811	ENSG00000049249	TNFRSF9	protein_coding	intron
1	7992115	-	T	43	1,0,0,42	TT	1	30	0,3,0,27	A->I	0.1	0.00012043	0.00033292	ENSG00000049249	TNFRSF9	protein_coding	intron
1	8015743	+	A	40	40,0,0,0	AA	1	2	0,0,2,0	A->I	1	1e-05	2.95144e-05	ENSG00000116288	PARK7	protein_coding	intron
1	8026637	+	A	23	23,0,0,0	AA	1	10	7,0,3,0	A->I	0.3	3.73221e-06	1.34214e-05	ENSG00000116288	PARK7	protein_coding	intron
1	8026651	+	A	29	29,0,0,0	AA	1	14	12,0,2,0	A->I	0.1429	0.00088728	0.00200378	ENSG00000116288	PARK7	protein_coding	intron
1	8026652	+	A	34	34,0,0,0	AA	1	13	11,0,2,0	A->I	0.1538	0.00076212	0.00173266	ENSG00000116288	PARK7	protein_coding	intron
1	8026666	+	G	35	0,0,35,0	GG	1	12	0,0,10,2	G->U	0.1667	0.00064623	0.00148113	ENSG00000116288	PARK7	protein_coding	intron
1	8027833	+	A	38	37,0,1,0	AA	1	8	5,0,3,0	A->I	0.375	1.74998e-06	6.43171e-06	ENSG00000116288	PARK7	protein_coding	intron
1	8032267	+	A	44	44,0,0,0	AA	1	12	10,0,2,0	A->I	0.1667	0.00064623	0.00148113	ENSG00000116288	PARK7	protein_coding	intron
1	8032990	+	A	21	21,0,0,0	AA	1	17	14,1,2,0	A->I	0.1176	0.0013177	0.00292449	ENSG00000116288	PARK7	protein_coding	intron
1	8032991	+	A	25	25,0,0,0	AA	1	14	11,0,3,0	A->I	0.2143	1.12142e-05	3.29453e-05	ENSG00000116288	PARK7	protein_coding	intron
1	8033574	+	A	38	36,1,1,0	AA	1	16	14,0,2,0	A->I	0.125	0.00116512	0.0026005	ENSG00000116288	PARK7	protein_coding	intron
1	8036987	+	A	38	38,0,0,0	AA	1	6	4,0,2,0	A->I	0.3333	0.00014874	0.00036784	ENSG00000116288	PARK7	protein_coding	intron
1	8038785	+	A	34	33,0,1,0	AA	1	9	6,0,3,0	A->I	0.3333	2.61875e-06	9.50293e-06	ENSG00000116288	PARK7	protein_coding	intron
1	8039630	+	A	37	37,0,0,0	AA	1	16	8,0,8,0	A->I	0.5	6.66134e-16	7.20053e-15	ENSG00000116288	PARK7	protein_coding	intron
1	8039751	+	A	47	47,0,0,0	AA	1	10	7,0,3,0	A->I	0.3	3.73221e-06	1.34214e-05	ENSG00000116288	PARK7	protein_coding	intron
1	8039827	+	A	28	28,0,0,0	AA	1	14	12,0,2,0	A->I	0.1429	0.00088728	0.00200378	ENSG00000116288	PARK7	protein_coding	intron
1	8039830	+	A	31	31,0,0,0	AA	1	14	11,0,3,0	A->I	0.2143	1.12142e-05	3.29453e-05	ENSG00000116288	PARK7	protein_coding	intron
1	8039836	+	A	34	34,0,0,0	AA	1	12	10,0,2,0	A->I	0.1667	0.00064623	0.00148113	ENSG00000116288	PARK7	protein_coding	intron
1	8047889	+	A	40	38,2,0,0	AA	1	3	1,0,2,0	A->I	0.6667	2.99368e-05	8.20579e-05	intergenic	intergenic	intergenic	intergenic
1	8054799	+	G	44	2,0,42,0	GG	1	5	0,2,3,0	G->C	0.4	9.9369e-05	0.00025212	intergenic	intergenic	intergenic	intergenic
1	8059624	+	A	27	27,0,0,0	AA	1	4	2,0,2,0	A->I	0.5	5.97473e-05	0.00015673	intergenic	intergenic	intergenic	intergenic
1	8060138	+	T	46	0,0,1,45	TT	1	7	0,4,0,3	U->C	0.5714	3.47351e-09	1.7261e-08	intergenic	intergenic	intergenic	intergenic
1	8060140	+	T	33	0,0,0,33	TT	1	7	0,4,0,3	U->C	0.5714	3.47351e-09	1.7261e-08	intergenic	intergenic	intergenic	intergenic
1	8060142	+	G	17	1,0,16,0	GG	0.9999	8	0,0,4,4	G->U	0.5	6.92944e-09	3.38008e-08	intergenic	intergenic	intergenic	intergenic
1	8060180	+	A	31	31,0,0,0	AA	1	8	6,0,2,0	A->I	0.25	0.00027648	0.00066072	intergenic	intergenic	intergenic	intergenic
1	8060283	+	A	37	37,0,0,0	AA	1	15	13,0,2,0	A->I	0.1333	0.00102163	0.00229274	intergenic	intergenic	intergenic	intergenic
1	8067150	+	A	17	16,0,1,0	AA	0.9998	4	2,0,2,0	A->I	0.5	5.97473e-05	0.00015673	intergenic	intergenic	intergenic	intergenic
1	8067744	+	A	34	34,0,0,0	AA	1	3	1,0,2,0	A->I	0.6667	2.99368e-05	8.20579e-05	intergenic	intergenic	intergenic	intergenic
1	8067747	+	A	32	32,0,0,0	AA	1	4	2,0,2,0	A->I	0.5	5.97473e-05	0.00015673	intergenic	intergenic	intergenic	intergenic
1	8069006	+	A	40	40,0,0,0	AA	1	4	2,0,2,0	A->I	0.5	5.97473e-05	0.00015673	intergenic	intergenic	intergenic	intergenic
1	8069032	+	A	26	25,1,0,0	AA	1	7	5,0,2,0	A->I	0.2857	0.0002078	0.0005042	intergenic	intergenic	intergenic	intergenic
1	8069071	+	A	31	31,0,0,0	AA	1	5	2,0,3,0	A->I	0.6	3.1473e-07	1.22733e-06	intergenic	intergenic	intergenic	intergenic
1	8069085	+	A	38	37,1,0,0	AA	1	3	1,0,2,0	A->I	0.6667	2.99368e-05	8.20579e-05	intergenic	intergenic	intergenic	intergenic
1	8069549	+	A	30	30,0,0,0	AA	1	3	1,0,2,0	A->I	0.6667	2.99368e-05	8.20579e-05	intergenic	intergenic	intergenic	intergenic
1	8069553	+	A	29	29,0,0,0	AA	1	3	1,0,2,0	A->I	0.6667	2.99368e-05	8.20579e-05	intergenic	intergenic	intergenic	intergenic
1	8069586	+	A	19	19,0,0,0	AA	1	4	2,0,2,0	A->I	0.5	5.97473e-05	0.00015673	intergenic	intergenic	intergenic	intergenic
1	8069615	+	A	27	27,0,0,0	AA	1	3	1,0,2,0	A->I	0.6667	2.99368e-05	8.20579e-05	intergenic	intergenic	intergenic	intergenic
1	8460396	-	T	34	0,0,0,34	TT	1	5	0,2,0,3	A->I	0.4	9.9369e-05	0.00027535	ENSG00000142599	RERE	protein_coding	intron
1	8460593	-	T	29	0,0,0,29	TT	1	5	0,2,0,3	A->I	0.4	9.9369e-05	0.00027535	ENSG00000142599	RERE	protein_coding	intron
1	8461603	-	T	35	0,0,0,35	TT	1	6	0,2,0,4	A->I	0.3333	0.00014874	0.00040191	ENSG00000142599	RERE	protein_coding	intron
1	8461651	-	T	40	0,0,0,40	TT	1	4	0,2,0,2	A->I	0.5	5.97473e-05	0.00017151	ENSG00000142599	RERE	protein_coding	intron
1	8522934	-	T	30	0,0,0,30	TT	1	3	0,2,0,1	A->I	0.6667	2.99368e-05	8.99013e-05	ENSG00000142599	RERE	protein_coding	intron
1	8522935	-	T	28	0,0,0,28	TT	1	3	0,2,0,1	A->I	0.6667	2.99368e-05	8.99013e-05	ENSG00000142599	RERE	protein_coding	intron
1	8547521	-	T	32	0,0,0,32	TT	1	3	0,2,0,1	A->I	0.6667	2.99368e-05	8.99013e-05	ENSG00000142599	RERE	protein_coding	intron
1	8547522	-	T	30	0,0,0,30	TT	1	3	0,2,0,1	A->I	0.6667	2.99368e-05	8.99013e-05	ENSG00000142599	RERE	protein_coding	intron
1	8606187	-	T	19	0,0,0,19	TT	1	5	0,2,0,3	A->I	0.4	9.9369e-05	0.00027535	ENSG00000142599	RERE	protein_coding	intron
1	8606724	-	T	24	0,0,0,24	TT	1	3	0,2,0,1	A->I	0.6667	2.99368e-05	8.99013e-05	ENSG00000142599	RERE	protein_coding	intron
1	8606785	-	T	23	0,0,0,23	TT	1	7	0,2,0,5	A->I	0.2857	0.0002078	0.0005511	ENSG00000142599	RERE	protein_coding	intron
1	8606795	-	T	32	0,0,0,32	TT	1	7	0,2,0,5	A->I	0.2857	0.0002078	0.0005511	ENSG00000142599	RERE	protein_coding	intron
1	8610738	-	T	37	1,0,0,36	TT	1	4	0,2,0,2	A->I	0.5	5.97473e-05	0.00017151	ENSG00000142599	RERE	protein_coding	intron
1	8661216	-	T	29	0,0,0,29	TT	1	4	0,2,0,2	A->I	0.5	5.97473e-05	0.00017151	ENSG00000142599	RERE	protein_coding	intron
1	8793995	-	T	40	0,0,0,40	TT	1	3	0,2,0,1	A->I	0.6667	2.99368e-05	8.99013e-05	ENSG00000142599	RERE	protein_coding	intron
1	8865387	-	T	24	0,0,0,24	TT	1	7	0,3,0,4	A->I	0.4286	1.09634e-06	4.45254e-06	ENSG00000142599	RERE	protein_coding	intron
1	8926137	-	A	12	12,0,0,0	AA	1	3	1,0,0,2	U->A	0.6667	2.99368e-05	8.99013e-05	ENSG00000074800	ENO1	protein_coding	intron
1	8926138	-	A	15	15,0,0,0	AA	1	3	1,0,0,2	U->A	0.6667	2.99368e-05	8.99013e-05	ENSG00000074800	ENO1	protein_coding	intron
1	8928918	-	A	17	16,0,0,1	AA	1	179	174,0,0,5	U->A	0.0279	0.00029011	0.00075703	ENSG00000074800	ENO1	protein_coding	intron
1	8929831	-	C	38	0,37,1,0	CC	1	382	0,371,4,7	G->A	0.0183	0.00025159	0.00066558	ENSG00000074800	ENO1	protein_coding	intron
1	8932497	-	T	36	0,1,0,35	TT	1	32	0,2,0,30	A->I	0.0625	0.00465684	0.010794	ENSG00000074800	ENO1	protein_coding	intron
1	8932509	-	T	44	0,1,0,43	TT	1	26	0,2,0,24	A->I	0.0769	0.00308996	0.00727228	ENSG00000074800	ENO1	protein_coding	intron
1	8932534	-	T	35	0,0,0,35	TT	1	18	0,3,0,15	A->I	0.1667	2.49023e-05	7.89522e-05	ENSG00000074800	ENO1	protein_coding	intron
1	8932618	-	T	51	1,0,0,50	TT	1	26	0,3,0,23	A->I	0.1154	7.78568e-05	0.00022239	ENSG00000074800	ENO1	protein_coding	intron
1	8932619	-	T	49	0,0,2,47	TT	1	24	0,2,0,22	A->I	0.0833	0.00263513	0.00624175	ENSG00000074800	ENO1	protein_coding	intron
1	8932709	-	T	31	0,1,0,30	TT	1	29	0,3,0,26	A->I	0.1034	0.00010864	0.00030066	ENSG00000074800	ENO1	protein_coding	intron
1	8934451	-	T	31	0,0,0,31	TT	1	18	0,2,0,16	A->I	0.1111	0.0014793	0.00358778	ENSG00000074800	ENO1	protein_coding	intron
1	8934456	-	T	28	0,0,0,28	TT	1	17	0,2,0,15	A->I	0.1176	0.0013177	0.00320999	ENSG00000074800	ENO1	protein_coding	intron
1	8936810	-	T	12	0,0,0,12	TT	1	31	0,4,0,27	A->I	0.129	2.93878e-06	1.16267e-05	ENSG00000074800,ENSG00000236269	ENO1,ENO1-IT1	protein_coding,sense_intronic	intron,intron
1	8937834	-	T	23	0,1,0,22	TT	1	24	0,2,0,22	A->I	0.0833	0.00263513	0.00624175	ENSG00000236269,ENSG00000074800	ENO1-IT1,ENO1	sense_intronic,protein_coding	exon,intron
1	8937925	-	T	22	1,0,0,21	TT	1	14	0,2,0,12	A->I	0.1429	0.00088728	0.00219611	ENSG00000236269,ENSG00000074800	ENO1-IT1,ENO1	sense_intronic,protein_coding	exon,intron
1	8943361	+	A	33	33,0,0,0	AA	1	2	0,0,2,0	A->I	1	1e-05	2.95144e-05	intergenic	intergenic	intergenic	intergenic
1	9096479	-	T	33	1,0,0,32	TT	1	10	0,8,0,2	A->I	0.8	4.47474e-19	5.99459e-18	ENSG00000142583	SLC2A5	protein_coding	exon
1	9096491	-	T	35	0,0,0,35	TT	1	11	0,3,0,8	A->I	0.2727	5.11963e-06	1.99279e-05	ENSG00000142583	SLC2A5	protein_coding	exon
1	9096492	-	T	30	0,0,0,30	TT	1	11	0,4,0,7	A->I	0.3636	3.24202e-08	1.49009e-07	ENSG00000142583	SLC2A5	protein_coding	exon
1	9108843	-	T	31	0,0,0,31	TT	1	7	0,2,0,5	A->I	0.2857	0.0002078	0.0005511	ENSG00000142583	SLC2A5	protein_coding	intron
1	9108904	-	T	39	0,0,0,39	TT	1	7	0,2,0,5	A->I	0.2857	0.0002078	0.0005511	ENSG00000142583	SLC2A5	protein_coding	intron
1	9117207	-	T	17	0,1,0,16	TT	0.9999	8	0,2,0,6	A->I	0.25	0.00027648	0.00072196	ENSG00000142583	SLC2A5	protein_coding	intron
1	9119792	-	T	45	0,3,1,41	TT	1	10	0,3,0,7	A->I	0.3	3.73221e-06	1.46485e-05	ENSG00000142583	SLC2A5	protein_coding	intron
1	9122728	-	T	43	1,0,0,42	TT	1	5	0,2,0,3	A->I	0.4	9.9369e-05	0.00027535	ENSG00000142583	SLC2A5	protein_coding	intron
1	9128573	-	T	29	1,1,0,27	TT	1	13	0,6,0,7	A->I	0.4615	1.68421e-12	1.18678e-11	ENSG00000142583	SLC2A5	protein_coding	intron
1	9128586	-	T	32	0,1,0,31	TT	1	12	0,3,0,9	A->I	0.25	6.81e-06	2.63413e-05	ENSG00000142583	SLC2A5	protein_coding	intron
1	9160900	-	T	31	0,0,0,31	TT	1	21	0,6,0,15	A->I	0.2857	5.21007e-11	3.41e-10	ENSG00000180758	GPR157	protein_coding	exon
1	9160958	-	T	24	0,0,0,24	TT	1	13	0,4,0,9	A->I	0.3077	6.98891e-08	3.17298e-07	ENSG00000180758	GPR157	protein_coding	exon
1	9160963	-	T	22	0,0,0,22	TT	1	11	0,4,0,7	A->I	0.3636	3.24202e-08	1.49009e-07	ENSG00000180758	GPR157	protein_coding	exon
1	9160975	-	T	28	0,0,1,27	TT	1	7	0,2,0,5	A->I	0.2857	0.0002078	0.0005511	ENSG00000180758	GPR157	protein_coding	exon
1	9160982	-	T	28	0,0,0,28	TT	1	8	0,3,0,5	A->I	0.375	1.74998e-06	7.0116e-06	ENSG00000180758	GPR157	protein_coding	exon
1	9161142	-	T	30	0,0,0,30	TT	1	9	0,4,0,5	A->I	0.4444	1.24415e-08	6.56635e-08	ENSG00000180758	GPR157	protein_coding	exon
1	9161199	-	T	30	0,0,0,30	TT	1	5	0,2,0,3	A->I	0.4	9.9369e-05	0.00027535	ENSG00000180758	GPR157	protein_coding	exon
1	9161203	-	T	30	0,0,0,30	TT	1	5	0,4,0,1	A->I	0.8	4.98735e-10	2.8352e-09	ENSG00000180758	GPR157	protein_coding	exon
1	9161245	-	T	33	1,0,0,32	TT	1	8	0,4,0,4	A->I	0.5	6.92944e-09	3.70111e-08	ENSG00000180758	GPR157	protein_coding	exon
1	9161357	-	T	41	0,1,0,40	TT	1	4	0,2,0,2	A->I	0.5	5.97473e-05	0.00017151	ENSG00000180758	GPR157	protein_coding	exon
1	9162264	-	T	35	0,0,0,35	TT	1	7	0,2,0,5	A->I	0.2857	0.0002078	0.0005511	ENSG00000180758	GPR157	protein_coding	exon
1	9162303	-	T	57	0,0,0,57	TT	1	5	0,2,0,3	A->I	0.4	9.9369e-05	0.00027535	ENSG00000180758	GPR157	protein_coding	exon
1	9162306	-	T	69	2,0,0,67	TT	1	5	0,2,0,3	A->I	0.4	9.9369e-05	0.00027535	ENSG00000180758	GPR157	protein_coding	exon
1	9162348	-	T	43	0,1,0,42	TT	1	9	0,2,0,7	A->I	0.2222	0.00035473	0.00091499	ENSG00000180758	GPR157	protein_coding	exon
1	9162394	-	T	22	0,0,0,22	TT	1	6	0,2,0,4	A->I	0.3333	0.00014874	0.00040191	ENSG00000180758	GPR157	protein_coding	exon
1	9162423	-	T	27	0,0,0,27	TT	1	6	0,3,0,3	A->I	0.5	6.27967e-07	2.59717e-06	ENSG00000180758	GPR157	protein_coding	exon
1	9163319	-	T	20	0,1,0,19	TT	0.9999	15	0,2,0,13	A->I	0.1333	0.00102163	0.00251406	ENSG00000180758	GPR157	protein_coding	exon
1	9163328	-	T	35	0,0,2,33	TT	1	20	0,2,0,18	A->I	0.1	0.00182933	0.00439694	ENSG00000180758	GPR157	protein_coding	exon
1	9163383	-	T	40	1,0,0,39	TT	1	8	0,2,0,6	A->I	0.25	0.00027648	0.00072196	ENSG00000180758	GPR157	protein_coding	exon
1	9163387	-	T	40	0,1,0,39	TT	1	9	0,5,0,4	A->I	0.5556	3.94264e-11	2.58799e-10	ENSG00000180758	GPR157	protein_coding	exon
1	9163402	-	T	32	0,0,1,31	TT	1	7	0,2,0,5	A->I	0.2857	0.0002078	0.0005511	ENSG00000180758	GPR157	protein_coding	exon
1	9187144	-	T	41	1,0,0,40	TT	1	4	0,2,0,2	A->I	0.5	5.97473e-05	0.00017151	ENSG00000180758	GPR157	protein_coding	intron
1	9209038	-	T	35	0,1,0,34	TT	1	224	0,4,0,220	A->I	0.0179	0.00588825	0.0135226	intergenic	intergenic	intergenic	intergenic
1	9209051	-	T	32	0,0,0,32	TT	1	214	0,16,0,198	A->I	0.0748	7.21645e-15	6.11837e-14	intergenic	intergenic	intergenic	intergenic
1	9209078	-	T	46	0,0,0,46	TT	1	231	0,57,0,174	A->I	0.2468	7.66054e-15	6.48193e-14	intergenic	intergenic	intergenic	intergenic
1	9209132	-	T	60	1,0,0,59	TT	1	129	0,3,0,126	A->I	0.0233	0.00821925	0.0186654	intergenic	intergenic	intergenic	intergenic
1	9209146	-	T	30	0,0,0,30	TT	1	77	0,4,0,73	A->I	0.0519	0.00011256	0.00031141	intergenic	intergenic	intergenic	intergenic
1	9209147	-	T	24	0,0,0,24	TT	1	70	0,3,0,67	A->I	0.0429	0.00147767	0.0035958	intergenic	intergenic	intergenic	intergenic
1	9209151	-	T	24	0,0,0,24	TT	1	52	0,12,0,40	A->I	0.2308	1.66533e-15	1.59817e-14	intergenic	intergenic	intergenic	intergenic
1	9209157	-	T	20	0,0,0,20	TT	1	51	0,6,0,45	A->I	0.1176	1.59413e-08	8.38586e-08	intergenic	intergenic	intergenic	intergenic
1	9209160	-	T	21	0,0,0,21	TT	1	42	0,2,0,40	A->I	0.0476	0.00791647	0.0179835	intergenic	intergenic	intergenic	intergenic
1	9209173	-	T	29	0,1,0,28	TT	1	55	0,2,0,53	A->I	0.0364	0.0132888	0.0295863	intergenic	intergenic	intergenic	intergenic
1	9209195	-	T	40	0,2,0,38	TT	1	106	0,27,0,79	A->I	0.2547	3.44169e-15	3.07149e-14	intergenic	intergenic	intergenic	intergenic
1	9209212	-	T	31	0,0,0,31	TT	1	154	0,4,0,150	A->I	0.026	0.00154577	0.00374698	intergenic	intergenic	intergenic	intergenic
1	9209243	-	T	36	0,0,0,36	TT	1	133	0,22,0,111	A->I	0.1654	4.21885e-15	3.72175e-14	intergenic	intergenic	intergenic	intergenic
1	9209435	-	T	31	0,0,0,31	TT	1	72	0,42,0,30	A->I	0.5833	1.49745e-85	6.55534e-84	intergenic	intergenic	intergenic	intergenic
1	9209449	-	T	30	0,0,0,30	TT	1	52	0,34,0,18	A->I	0.6538	4.03731e-72	1.54588e-70	intergenic	intergenic	intergenic	intergenic
1	9209457	-	T	46	0,0,0,46	TT	1	45	0,13,0,32	A->I	0.2889	1.33227e-15	1.30547e-14	intergenic	intergenic	intergenic	intergenic
1	9209463	-	T	40	0,0,0,40	TT	1	44	0,6,0,38	A->I	0.1364	6.36797e-09	3.43918e-08	intergenic	intergenic	intergenic	intergenic
1	9209469	-	T	52	0,0,0,52	TT	1	51	0,6,0,45	A->I	0.1176	1.59413e-08	8.38586e-08	intergenic	intergenic	intergenic	intergenic
1	9209473	-	T	48	0,0,0,48	TT	1	64	0,37,0,27	A->I	0.5781	2.46342e-75	9.71089e-74	intergenic	intergenic	intergenic	intergenic
1	9209482	-	T	42	0,1,1,40	TT	1	77	0,4,0,73	A->I	0.0519	0.00011256	0.00031141	intergenic	intergenic	intergenic	intergenic
1	9209488	-	T	51	1,2,0,48	TT	1	76	0,5,0,71	A->I	0.0658	4.84657e-06	1.89685e-05	intergenic	intergenic	intergenic	intergenic
1	9209491	-	T	38	0,1,0,37	TT	1	80	0,7,0,73	A->I	0.0875	8.20871e-09	4.37466e-08	intergenic	intergenic	intergenic	intergenic
1	9209520	-	T	30	0,0,0,30	TT	1	135	0,6,0,129	A->I	0.0444	5.29968e-06	2.06265e-05	intergenic	intergenic	intergenic	intergenic
1	9209523	-	T	30	1,0,0,29	TT	1	138	0,15,0,123	A->I	0.1087	4.44089e-15	3.91189e-14	intergenic	intergenic	intergenic	intergenic
1	9209560	-	T	32	0,0,0,32	TT	1	139	0,10,0,129	A->I	0.0719	3.67694e-11	2.44203e-10	intergenic	intergenic	intergenic	intergenic
1	9209569	-	T	42	1,0,0,41	TT	1	184	0,3,0,181	A->I	0.0163	0.0211487	0.0462165	intergenic	intergenic	intergenic	intergenic
1	9209587	-	T	46	0,0,0,46	TT	1	193	0,12,0,181	A->I	0.0622	2.32558e-12	1.61864e-11	intergenic	intergenic	intergenic	intergenic
1	9212242	-	T	26	0,0,0,26	TT	1	46	0,2,0,44	A->I	0.0435	0.0094372	0.0212971	intergenic	intergenic	intergenic	intergenic
1	9213080	-	T	51	0,0,0,51	TT	1	16	0,7,0,9	A->I	0.4375	3.58602e-14	2.88273e-13	intergenic	intergenic	intergenic	intergenic
1	9213094	-	T	46	0,0,0,46	TT	1	18	0,3,0,15	A->I	0.1667	2.49023e-05	7.89522e-05	intergenic	intergenic	intergenic	intergenic
1	9213565	-	T	44	0,0,0,44	TT	1	19	0,2,0,17	A->I	0.1053	0.00164986	0.00398203	intergenic	intergenic	intergenic	intergenic
1	9214890	-	T	38	0,0,0,38	TT	1	29	0,2,0,27	A->I	0.069	0.00383588	0.00895647	intergenic	intergenic	intergenic	intergenic
1	9214915	-	T	52	1,0,0,51	TT	1	21	0,2,0,19	A->I	0.0952	0.00201765	0.00483186	intergenic	intergenic	intergenic	intergenic
1	9214919	-	T	46	0,0,0,46	TT	1	23	0,2,0,21	A->I	0.087	0.00242061	0.00575404	intergenic	intergenic	intergenic	intergenic
1	9216506	-	T	33	0,1,0,32	TT	1	11	0,2,0,9	A->I	0.1818	0.00053966	0.00136487	intergenic	intergenic	intergenic	intergenic
1	9216626	-	T	31	1,0,0,30	TT	1	19	0,3,0,16	A->I	0.1579	2.95015e-05	9.33083e-05	intergenic	intergenic	intergenic	intergenic
1	9217981	-	T	38	0,0,0,38	TT	1	41	0,2,0,39	A->I	0.0488	0.00755526	0.0171922	intergenic	intergenic	intergenic	intergenic
1	9217984	-	T	38	0,0,0,38	TT	1	42	0,3,0,39	A->I	0.0714	0.00033101	0.00086271	intergenic	intergenic	intergenic	intergenic
1	9218010	-	T	34	0,0,0,34	TT	1	40	0,2,0,38	A->I	0.05	0.00720174	0.0164162	intergenic	intergenic	intergenic	intergenic
1	9218058	-	T	35	0,0,0,35	TT	1	11	0,2,0,9	A->I	0.1818	0.00053966	0.00136487	intergenic	intergenic	intergenic	intergenic
1	9218304	-	T	28	0,0,0,28	TT	1	12	0,5,0,7	A->I	0.4167	2.4587e-10	1.43227e-09	intergenic	intergenic	intergenic	intergenic
1	9218358	-	T	22	0,0,0,22	TT	1	6	0,2,0,4	A->I	0.3333	0.00014874	0.00040191	intergenic	intergenic	intergenic	intergenic
1	9218879	-	T	29	1,0,0,28	TT	1	6	0,2,0,4	A->I	0.3333	0.00014874	0.00040191	intergenic	intergenic	intergenic	intergenic
1	9219778	-	T	38	0,0,0,38	TT	1	12	0,2,0,10	A->I	0.1667	0.00064623	0.00162104	intergenic	intergenic	intergenic	intergenic
1	9219828	-	T	33	0,0,0,33	TT	1	10	0,3,0,7	A->I	0.3	3.73221e-06	1.46485e-05	intergenic	intergenic	intergenic	intergenic
1	9219831	-	T	32	0,0,0,32	TT	1	10	0,3,0,7	A->I	0.3	3.73221e-06	1.46485e-05	intergenic	intergenic	intergenic	intergenic
1	9219835	-	T	29	1,0,0,28	TT	1	10	0,2,0,8	A->I	0.2	0.00044247	0.00112913	intergenic	intergenic	intergenic	intergenic
1	9219848	-	T	30	0,0,0,30	TT	1	10	0,3,0,7	A->I	0.3	3.73221e-06	1.46485e-05	intergenic	intergenic	intergenic	intergenic
1	9220668	-	T	54	0,0,0,54	TT	1	20	0,2,0,18	A->I	0.1	0.00182933	0.00439694	intergenic	intergenic	intergenic	intergenic
1	9220718	-	T	36	0,1,1,34	TT	1	19	0,7,0,12	A->I	0.3684	1.54876e-13	1.2168e-12	intergenic	intergenic	intergenic	intergenic
1	9220895	-	T	50	0,0,0,50	TT	1	24	0,4,0,20	A->I	0.1667	1.01016e-06	4.15782e-06	intergenic	intergenic	intergenic	intergenic
1	9224507	-	T	37	0,0,0,37	TT	1	18	0,2,0,16	A->I	0.1111	0.0014793	0.00358778	intergenic	intergenic	intergenic	intergenic
1	9224543	-	T	48	0,0,1,47	TT	1	13	0,2,0,11	A->I	0.1538	0.00076212	0.00189748	intergenic	intergenic	intergenic	intergenic
1	9225768	-	T	39	0,0,1,38	TT	1	19	0,3,0,16	A->I	0.1579	2.95015e-05	9.33083e-05	intergenic	intergenic	intergenic	intergenic
1	9225799	-	T	29	0,0,0,29	TT	1	17	0,2,0,15	A->I	0.1176	0.0013177	0.00320999	intergenic	intergenic	intergenic	intergenic
1	9226079	-	T	41	0,1,0,40	TT	1	11	0,2,0,9	A->I	0.1818	0.00053966	0.00136487	intergenic	intergenic	intergenic	intergenic
1	9226115	-	T	48	0,0,0,48	TT	1	11	0,4,0,7	A->I	0.3636	3.24202e-08	1.49009e-07	intergenic	intergenic	intergenic	intergenic
1	9226148	-	T	35	0,1,0,34	TT	1	11	0,2,0,9	A->I	0.1818	0.00053966	0.00136487	intergenic	intergenic	intergenic	intergenic
1	9226158	-	T	45	1,1,0,43	TT	1	16	0,2,0,14	A->I	0.125	0.00116512	0.00285131	intergenic	intergenic	intergenic	intergenic
1	9227533	-	T	24	0,0,0,24	TT	1	10	0,2,0,8	A->I	0.2	0.00044247	0.00112913	intergenic	intergenic	intergenic	intergenic
1	9228208	-	T	53	0,0,0,53	TT	1	15	0,5,0,10	A->I	0.3333	9.2491e-10	5.21882e-09	intergenic	intergenic	intergenic	intergenic
1	9228224	-	T	56	0,0,0,56	TT	1	15	0,2,0,13	A->I	0.1333	0.00102163	0.00251406	intergenic	intergenic	intergenic	intergenic
1	9228241	-	T	57	2,0,1,54	TT	1	15	0,2,0,13	A->I	0.1333	0.00102163	0.00251406	intergenic	intergenic	intergenic	intergenic
1	9228242	-	T	59	1,0,2,56	TT	1	17	0,3,0,14	A->I	0.1765	2.08011e-05	6.61211e-05	intergenic	intergenic	intergenic	intergenic
1	9228266	-	T	45	0,0,0,45	TT	1	15	0,2,0,13	A->I	0.1333	0.00102163	0.00251406	intergenic	intergenic	intergenic	intergenic
1	9228352	-	T	45	1,0,0,44	TT	1	18	0,2,0,16	A->I	0.1111	0.0014793	0.00358778	intergenic	intergenic	intergenic	intergenic
1	9228400	-	T	46	0,0,0,46	TT	1	19	0,2,0,17	A->I	0.1053	0.00164986	0.00398203	intergenic	intergenic	intergenic	intergenic
1	9228416	-	T	37	0,0,0,37	TT	1	19	0,8,0,11	A->I	0.4211	1.44329e-15	1.40377e-14	intergenic	intergenic	intergenic	intergenic
1	9228446	-	T	39	0,0,0,39	TT	1	18	0,3,0,15	A->I	0.1667	2.49023e-05	7.89522e-05	intergenic	intergenic	intergenic	intergenic
1	9228452	-	T	35	0,0,0,35	TT	1	22	0,2,0,20	A->I	0.0909	0.00221476	0.00528441	intergenic	intergenic	intergenic	intergenic
1	9229433	-	T	39	0,1,1,37	TT	1	7	0,2,0,5	A->I	0.2857	0.0002078	0.0005511	intergenic	intergenic	intergenic	intergenic
1	9229529	-	T	39	0,0,0,39	TT	1	6	0,2,0,4	A->I	0.3333	0.00014874	0.00040191	intergenic	intergenic	intergenic	intergenic
1	9229645	-	T	39	0,0,0,39	TT	1	7	0,2,0,5	A->I	0.2857	0.0002078	0.0005511	intergenic	intergenic	intergenic	intergenic
1	9230335	-	T	26	0,1,0,25	TT	1	10	0,4,0,6	A->I	0.4	2.06833e-08	1.07883e-07	intergenic	intergenic	intergenic	intergenic
1	9230347	-	T	21	0,1,0,20	TT	1	10	0,4,0,6	A->I	0.4	2.06833e-08	1.07883e-07	intergenic	intergenic	intergenic	intergenic
1	9231929	-	T	44	0,1,0,43	TT	1	18	0,3,0,15	A->I	0.1667	2.49023e-05	7.89522e-05	intergenic	intergenic	intergenic	intergenic
1	9232085	-	T	36	0,0,0,36	TT	1	16	0,5,0,11	A->I	0.3125	1.34178e-09	7.53974e-09	intergenic	intergenic	intergenic	intergenic
1	9232525	-	T	34	1,0,0,33	TT	1	5	0,2,0,3	A->I	0.4	9.9369e-05	0.00027535	intergenic	intergenic	intergenic	intergenic
1	9233322	-	T	35	0,1,0,34	TT	1	4	0,2,0,2	A->I	0.5	5.97473e-05	0.00017151	intergenic	intergenic	intergenic	intergenic
1	9233384	-	T	31	0,0,0,31	TT	1	11	0,4,0,7	A->I	0.3636	3.24202e-08	1.49009e-07	intergenic	intergenic	intergenic	intergenic
1	9236419	-	T	39	0,0,0,39	TT	1	13	0,2,0,11	A->I	0.1538	0.00076212	0.00189748	intergenic	intergenic	intergenic	intergenic
1	9237323	-	T	32	0,0,0,32	TT	1	37	0,2,0,35	A->I	0.0541	0.00618786	0.0141827	intergenic	intergenic	intergenic	intergenic
1	9237461	-	T	26	0,0,1,25	TT	1	12	0,2,0,10	A->I	0.1667	0.00064623	0.00162104	intergenic	intergenic	intergenic	intergenic
1	9237496	-	T	34	1,0,1,32	TT	1	18	0,2,0,16	A->I	0.1111	0.0014793	0.00358778	intergenic	intergenic	intergenic	intergenic
1	9237532	-	T	43	0,0,0,43	TT	1	18	0,2,0,16	A->I	0.1111	0.0014793	0.00358778	intergenic	intergenic	intergenic	intergenic
1	9238348	-	T	37	0,0,0,37	TT	1	16	0,5,0,11	A->I	0.3125	1.34178e-09	7.53974e-09	intergenic	intergenic	intergenic	intergenic
1	9238419	-	T	38	0,0,0,38	TT	1	10	0,2,0,8	A->I	0.2	0.00044247	0.00112913	intergenic	intergenic	intergenic	intergenic
1	9239444	-	T	34	0,0,0,34	TT	1	19	0,7,0,12	A->I	0.3684	1.54876e-13	1.2168e-12	intergenic	intergenic	intergenic	intergenic
1	9239525	-	T	31	0,1,0,30	TT	1	16	0,3,0,13	A->I	0.1875	1.7171e-05	5.47218e-05	intergenic	intergenic	intergenic	intergenic
1	9239531	-	T	31	0,0,1,30	TT	1	18	0,8,0,10	A->I	0.4444	9.99201e-16	1.10971e-14	intergenic	intergenic	intergenic	intergenic
1	9239535	-	T	27	0,0,1,26	TT	1	20	0,4,0,16	A->I	0.2	4.65272e-07	1.96498e-06	intergenic	intergenic	intergenic	intergenic
1	9239547	-	T	35	0,0,0,35	TT	1	20	0,3,0,17	A->I	0.15	3.46255e-05	0.0001037	intergenic	intergenic	intergenic	intergenic
1	9239564	-	T	27	0,0,0,27	TT	1	17	0,3,0,14	A->I	0.1765	2.08011e-05	6.61211e-05	intergenic	intergenic	intergenic	intergenic
1	9239633	-	T	33	1,1,0,31	TT	1	4	0,3,0,1	A->I	0.75	1.26191e-07	5.54745e-07	intergenic	intergenic	intergenic	intergenic
1	9244509	+	A	34	34,0,0,0	AA	1	49	47,0,2,0	A->I	0.0408	0.010656	0.0218074	ENSG00000234546	RP3-510D11.2	lincRNA	intron
1	9246256	+	A	50	50,0,0,0	AA	1	9	7,0,2,0	A->I	0.2222	0.00035473	0.00083737	ENSG00000234546	RP3-510D11.2	lincRNA	intron
1	9246270	+	A	52	52,0,0,0	AA	1	12	9,0,3,0	A->I	0.25	6.81e-06	2.41048e-05	ENSG00000234546	RP3-510D11.2	lincRNA	intron
1	9246331	+	A	35	35,0,0,0	AA	1	6	3,0,3,0	A->I	0.5	6.27967e-07	2.38716e-06	ENSG00000234546	RP3-510D11.2	lincRNA	intron
1	9246345	+	A	29	29,0,0,0	AA	1	5	3,0,2,0	A->I	0.4	9.9369e-05	0.00025212	ENSG00000234546	RP3-510D11.2	lincRNA	intron
1	9246393	+	A	25	25,0,0,0	AA	1	7	5,0,2,0	A->I	0.2857	0.0002078	0.0005042	ENSG00000234546	RP3-510D11.2	lincRNA	intron
1	9296165	+	A	37	37,0,0,0	AA	1	5	2,0,3,0	A->I	0.6	3.1473e-07	1.22733e-06	ENSG00000049239	H6PD	protein_coding	intron
1	9296620	+	A	24	24,0,0,0	AA	1	2	0,0,2,0	A->I	1	1e-05	2.95144e-05	ENSG00000049239	H6PD	protein_coding	intron
1	9315434	+	A	19	18,1,0,0	AA	1	2	0,0,2,0	A->I	1	1e-05	2.95144e-05	ENSG00000049239	H6PD	protein_coding	intron
1	9326954	+	A	19	18,1,0,0	AA	1	40	36,0,4,0	A->I	0.1	8.34391e-06	2.9498e-05	ENSG00000049239	H6PD	protein_coding	exon
1	9326957	+	A	20	20,0,0,0	AA	1	44	32,0,12,0	A->I	0.2727	1.33227e-15	1.21342e-14	ENSG00000049239	H6PD	protein_coding	exon
1	9326960	+	A	21	21,0,0,0	AA	1	37	28,0,9,0	A->I	0.2432	4.88498e-15	3.94677e-14	ENSG00000049239	H6PD	protein_coding	exon
1	9326997	+	A	23	23,0,0,0	AA	1	37	33,0,4,0	A->I	0.1081	6.07574e-06	2.16422e-05	ENSG00000049239	H6PD	protein_coding	exon
1	9327068	+	A	32	32,0,0,0	AA	1	35	33,0,2,0	A->I	0.0571	0.00555136	0.0116549	ENSG00000049239	H6PD	protein_coding	exon
1	9328046	+	A	33	33,0,0,0	AA	1	53	49,0,4,0	A->I	0.0755	2.58727e-05	7.4979e-05	ENSG00000049239	H6PD	protein_coding	exon
1	9328047	+	A	35	35,0,0,0	AA	1	49	45,0,4,0	A->I	0.0816	1.89101e-05	5.51148e-05	ENSG00000049239	H6PD	protein_coding	exon
1	9328069	+	A	33	33,0,0,0	AA	1	40	37,0,3,0	A->I	0.075	0.00028623	0.00068352	ENSG00000049239	H6PD	protein_coding	exon
1	9328074	+	A	40	40,0,0,0	AA	1	39	37,0,2,0	A->I	0.0513	0.00685596	0.0142808	ENSG00000049239	H6PD	protein_coding	exon
1	9328082	+	A	36	35,0,0,1	AA	1	38	36,0,2,0	A->I	0.0526	0.00651798	0.0136024	ENSG00000049239	H6PD	protein_coding	exon
1	9328092	+	A	42	42,0,0,0	AA	1	38	36,0,2,0	A->I	0.0526	0.00651798	0.0136024	ENSG00000049239	H6PD	protein_coding	exon
1	9328103	+	A	37	35,1,0,1	AA	1	38	34,0,4,0	A->I	0.1053	6.77341e-06	2.40989e-05	ENSG00000049239	H6PD	protein_coding	exon
1	9328223	+	A	27	26,0,0,1	AA	1	28	26,0,2,0	A->I	0.0714	0.00357883	0.00763192	ENSG00000049239	H6PD	protein_coding	exon
1	9331094	+	A	34	30,2,0,2	AA	1	36	33,0,3,0	A->I	0.0833	0.00020881	0.00050633	ENSG00000049239	H6PD	protein_coding	exon
1	9331100	+	A	29	29,0,0,0	AA	1	33	30,0,3,0	A->I	0.0909	0.0001607	0.00039699	ENSG00000049239	H6PD	protein_coding	exon
1	9331176	+	A	30	30,0,0,0	AA	1	34	31,0,3,0	A->I	0.0882	0.00017583	0.00043391	ENSG00000049239	H6PD	protein_coding	exon
1	9617174	+	A	49	48,0,0,1	AA	1	7	5,0,2,0	A->I	0.2857	0.0002078	0.0005042	ENSG00000171612	SLC25A33	protein_coding	intron
1	9623189	+	A	34	33,1,0,0	AA	1	2	0,0,2,0	A->I	1	1e-05	2.95144e-05	ENSG00000171612	SLC25A33	protein_coding	intron
1	9623939	+	A	45	44,0,0,1	AA	1	6	4,0,2,0	A->I	0.3333	0.00014874	0.00036784	ENSG00000171612	SLC25A33	protein_coding	intron
1	9623985	+	A	49	47,0,1,1	AA	1	5	3,0,2,0	A->I	0.4	9.9369e-05	0.00025212	ENSG00000171612	SLC25A33	protein_coding	intron
1	9626236	+	A	27	27,0,0,0	AA	1	6	2,0,4,0	A->I	0.6667	1.49242e-09	7.57774e-09	ENSG00000171612	SLC25A33	protein_coding	intron
1	9626346	+	A	25	25,0,0,0	AA	1	13	11,0,2,0	A->I	0.1538	0.00076212	0.00173266	ENSG00000171612	SLC25A33	protein_coding	intron
1	9626746	+	A	41	41,0,0,0	AA	1	4	2,0,2,0	A->I	0.5	5.97473e-05	0.00015673	ENSG00000171612	SLC25A33	protein_coding	intron
1	9634239	+	A	39	39,0,0,0	AA	1	7	5,0,2,0	A->I	0.2857	0.0002078	0.0005042	ENSG00000171612	SLC25A33	protein_coding	intron
1	9634309	+	A	43	43,0,0,0	AA	1	11	8,0,3,0	A->I	0.2727	5.11963e-06	1.82788e-05	ENSG00000171612	SLC25A33	protein_coding	intron
1	9642075	+	A	28	28,0,0,0	AA	1	4	2,0,2,0	A->I	0.5	5.97473e-05	0.00015673	ENSG00000171612	SLC25A33	protein_coding	intron
1	9643027	+	A	25	25,0,0,0	AA	1	11	8,0,3,0	A->I	0.2727	5.11963e-06	1.82788e-05	ENSG00000171612	SLC25A33	protein_coding	exon
1	9643105	+	A	40	40,0,0,0	AA	1	12	10,0,2,0	A->I	0.1667	0.00064623	0.00148113	ENSG00000171612	SLC25A33	protein_coding	exon
1	9643107	+	A	37	37,0,0,0	AA	1	9	6,0,3,0	A->I	0.3333	2.61875e-06	9.50293e-06	ENSG00000171612	SLC25A33	protein_coding	exon
1	9643154	+	A	46	46,0,0,0	AA	1	10	4,0,6,0	A->I	0.6	2.07733e-13	1.48383e-12	ENSG00000171612	SLC25A33	protein_coding	exon
1	9643155	+	A	47	47,0,0,0	AA	1	10	4,0,6,0	A->I	0.6	2.07733e-13	1.48383e-12	ENSG00000171612	SLC25A33	protein_coding	exon
1	9643208	+	A	38	38,0,0,0	AA	1	15	13,0,2,0	A->I	0.1333	0.00102163	0.00229274	ENSG00000171612	SLC25A33	protein_coding	exon
1	9643221	+	A	35	35,0,0,0	AA	1	16	13,0,3,0	A->I	0.1875	1.7171e-05	5.00988e-05	ENSG00000171612	SLC25A33	protein_coding	exon
1	9643994	+	A	22	22,0,0,0	AA	1	6	4,0,2,0	A->I	0.3333	0.00014874	0.00036784	ENSG00000171612	SLC25A33	protein_coding	exon
1	9644522	+	A	31	31,0,0,0	AA	1	14	10,0,4,0	A->I	0.2857	9.75975e-08	4.05108e-07	ENSG00000171612	SLC25A33	protein_coding	exon
1	9644535	+	A	29	28,0,0,1	AA	1	14	5,0,9,0	A->I	0.6429	6.24131e-20	7.9625e-19	ENSG00000171612	SLC25A33	protein_coding	exon
1	9644558	+	A	44	44,0,0,0	AA	1	9	7,0,2,0	A->I	0.2222	0.00035473	0.00083737	ENSG00000171612	SLC25A33	protein_coding	exon
1	9644700	+	A	35	35,0,0,0	AA	1	3	1,0,2,0	A->I	0.6667	2.99368e-05	8.20579e-05	ENSG00000171612	SLC25A33	protein_coding	exon
1	9644798	+	A	44	44,0,0,0	AA	1	19	17,0,2,0	A->I	0.1053	0.00164986	0.00362995	ENSG00000171612	SLC25A33	protein_coding	exon
1	9644912	+	A	54	54,0,0,0	AA	1	27	25,0,2,0	A->I	0.0741	0.00333017	0.00712091	ENSG00000171612	SLC25A33	protein_coding	exon
1	9645027	+	A	45	45,0,0,0	AA	1	24	21,0,3,0	A->I	0.125	6.0896e-05	0.00015952	ENSG00000171612	SLC25A33	protein_coding	exon
1	9691441	+	A	40	39,0,1,0	AA	1	28	26,0,2,0	A->I	0.0714	0.00357883	0.00763192	intergenic	intergenic	intergenic	intergenic
1	9691457	+	A	43	42,1,0,0	AA	1	19	17,0,2,0	A->I	0.1053	0.00164986	0.00362995	intergenic	intergenic	intergenic	intergenic
1	9691458	+	A	48	47,1,0,0	AA	1	20	16,0,4,0	A->I	0.2	4.65272e-07	1.80547e-06	intergenic	intergenic	intergenic	intergenic
1	9691488	+	A	32	31,0,1,0	AA	1	7	5,0,2,0	A->I	0.2857	0.0002078	0.0005042	intergenic	intergenic	intergenic	intergenic
1	9691593	+	A	36	36,0,0,0	AA	1	12	8,0,4,0	A->I	0.3333	4.85074e-08	2.03396e-07	intergenic	intergenic	intergenic	intergenic
1	9691594	+	A	37	37,0,0,0	AA	1	11	7,0,4,0	A->I	0.3636	3.24202e-08	1.36894e-07	intergenic	intergenic	intergenic	intergenic
1	9691599	+	A	38	38,0,0,0	AA	1	14	12,0,2,0	A->I	0.1429	0.00088728	0.00200378	intergenic	intergenic	intergenic	intergenic
1	9691634	+	A	49	49,0,0,0	AA	1	19	16,0,3,0	A->I	0.1579	2.95015e-05	8.53047e-05	intergenic	intergenic	intergenic	intergenic
1	9691655	+	A	19	18,1,0,0	AA	1	21	19,0,2,0	A->I	0.0952	0.00201765	0.00440085	intergenic	intergenic	intergenic	intergenic
1	9691659	+	A	21	21,0,0,0	AA	1	22	17,0,5,0	A->I	0.2273	7.96246e-09	3.87712e-08	intergenic	intergenic	intergenic	intergenic
1	9691664	+	A	24	24,0,0,0	AA	1	24	22,0,2,0	A->I	0.0833	0.00263513	0.00568645	intergenic	intergenic	intergenic	intergenic
1	9691713	+	A	34	31,1,1,1	AA	1	21	18,0,3,0	A->I	0.1429	4.03009e-05	0.00010997	intergenic	intergenic	intergenic	intergenic
1	9692119	+	A	18	18,0,0,0	AA	1	5	3,0,2,0	A->I	0.4	9.9369e-05	0.00025212	intergenic	intergenic	intergenic	intergenic
1	9693446	+	A	27	26,1,0,0	AA	1	53	51,0,2,0	A->I	0.0377	0.0123827	0.0251662	intergenic	intergenic	intergenic	intergenic
1	9693465	+	A	30	30,0,0,0	AA	1	48	44,0,4,0	A->I	0.0833	1.74103e-05	5.07769e-05	intergenic	intergenic	intergenic	intergenic
1	9693466	+	A	27	27,0,0,0	AA	1	50	41,0,9,0	A->I	0.18	7.21645e-14	5.28459e-13	intergenic	intergenic	intergenic	intergenic
1	9693495	+	A	46	46,0,0,0	AA	1	18	15,0,3,0	A->I	0.1667	2.49023e-05	7.21855e-05	intergenic	intergenic	intergenic	intergenic
1	9693532	+	A	30	29,1,0,0	AA	1	17	13,0,4,0	A->I	0.2353	2.30295e-07	9.19779e-07	intergenic	intergenic	intergenic	intergenic
1	9693541	+	A	36	35,1,0,0	AA	1	20	15,0,5,0	A->I	0.25	4.71263e-09	2.33241e-08	intergenic	intergenic	intergenic	intergenic
1	9693547	+	A	42	41,0,1,0	AA	1	22	19,0,3,0	A->I	0.1364	4.65538e-05	0.00012682	intergenic	intergenic	intergenic	intergenic
1	9693550	+	A	44	42,1,1,0	AA	1	23	15,0,8,0	A->I	0.3478	5.44009e-15	4.33865e-14	intergenic	intergenic	intergenic	intergenic
1	9693552	+	A	42	41,0,1,0	AA	1	21	19,0,2,0	A->I	0.0952	0.00201765	0.00440085	intergenic	intergenic	intergenic	intergenic
1	9693588	+	A	33	32,1,0,0	AA	1	14	10,0,4,0	A->I	0.2857	9.75975e-08	4.05108e-07	intergenic	intergenic	intergenic	intergenic
1	9693601	+	A	32	32,0,0,0	AA	1	17	15,0,2,0	A->I	0.1176	0.0013177	0.00292449	intergenic	intergenic	intergenic	intergenic
1	9693619	+	A	35	35,0,0,0	AA	1	17	15,0,2,0	A->I	0.1176	0.0013177	0.00292449	intergenic	intergenic	intergenic	intergenic
1	9693629	+	A	29	29,0,0,0	AA	1	18	15,0,3,0	A->I	0.1667	2.49023e-05	7.21855e-05	intergenic	intergenic	intergenic	intergenic
1	9694079	+	A	26	26,0,0,0	AA	1	29	18,0,11,0	A->I	0.3793	8.88178e-16	9.30761e-15	intergenic	intergenic	intergenic	intergenic
1	9694105	+	A	17	17,0,0,0	AA	1	19	17,0,2,0	A->I	0.1053	0.00164986	0.00362995	intergenic	intergenic	intergenic	intergenic
1	9694129	+	A	32	32,0,0,0	AA	1	23	21,0,2,0	A->I	0.087	0.00242061	0.00524043	intergenic	intergenic	intergenic	intergenic
1	9694160	+	A	21	21,0,0,0	AA	1	17	15,0,2,0	A->I	0.1176	0.0013177	0.00292449	intergenic	intergenic	intergenic	intergenic
1	9694169	+	A	21	21,0,0,0	AA	1	14	12,0,2,0	A->I	0.1429	0.00088728	0.00200378	intergenic	intergenic	intergenic	intergenic
1	9694171	+	A	24	24,0,0,0	AA	1	12	10,0,2,0	A->I	0.1667	0.00064623	0.00148113	intergenic	intergenic	intergenic	intergenic
1	9694289	+	A	34	31,1,1,1	AA	1	32	19,0,13,0	A->I	0.4062	9.99201e-16	1.03564e-14	intergenic	intergenic	intergenic	intergenic
1	9694291	+	A	32	30,0,0,2	AA	1	32	25,0,7,0	A->I	0.2188	9.93272e-12	6.19052e-11	intergenic	intergenic	intergenic	intergenic
1	9694292	+	A	23	22,0,1,0	AA	1	31	24,0,7,0	A->I	0.2258	7.78178e-12	4.86414e-11	intergenic	intergenic	intergenic	intergenic
1	9694305	+	A	22	22,0,0,0	AA	1	28	26,0,2,0	A->I	0.0714	0.00357883	0.00763192	intergenic	intergenic	intergenic	intergenic
1	9694337	+	A	25	25,0,0,0	AA	1	34	31,0,3,0	A->I	0.0882	0.00017583	0.00043391	intergenic	intergenic	intergenic	intergenic
1	9694349	+	A	28	27,0,0,1	AA	1	39	31,0,8,0	A->I	0.2051	5.65104e-13	3.70717e-12	intergenic	intergenic	intergenic	intergenic
1	9694359	+	A	23	22,1,0,0	AA	1	36	22,0,14,0	A->I	0.3889	1.22125e-15	1.13365e-14	intergenic	intergenic	intergenic	intergenic
1	9694420	+	A	37	36,0,0,1	AA	1	48	45,0,3,0	A->I	0.0625	0.0004917	0.0011457	intergenic	intergenic	intergenic	intergenic
1	9694557	+	A	30	27,0,2,1	AA	0.9999	29	27,0,2,0	A->I	0.069	0.00383588	0.00816144	intergenic	intergenic	intergenic	intergenic
1	9694591	+	A	36	35,0,1,0	AA	1	25	20,0,5,0	A->I	0.2	1.59381e-08	7.65878e-08	intergenic	intergenic	intergenic	intergenic
1	9694592	+	A	40	37,1,1,1	AA	1	23	17,0,6,0	A->I	0.2609	9.63978e-11	5.73187e-10	intergenic	intergenic	intergenic	intergenic
1	9694619	+	A	29	28,0,1,0	AA	1	36	34,0,2,0	A->I	0.0556	0.00586563	0.0122886	intergenic	intergenic	intergenic	intergenic
1	9695077	+	A	46	45,0,0,1	AA	1	36	34,0,2,0	A->I	0.0556	0.00586563	0.0122886	intergenic	intergenic	intergenic	intergenic
1	9695086	+	A	35	35,0,0,0	AA	1	37	29,0,8,0	A->I	0.2162	3.57048e-13	2.36429e-12	intergenic	intergenic	intergenic	intergenic
1	9695094	+	A	35	35,0,0,0	AA	1	33	30,0,3,0	A->I	0.0909	0.0001607	0.00039699	intergenic	intergenic	intergenic	intergenic
1	9695095	+	A	38	38,0,0,0	AA	1	31	29,0,2,0	A->I	0.0645	0.00437494	0.00926167	intergenic	intergenic	intergenic	intergenic
1	9695101	+	A	40	40,0,0,0	AA	1	27	24,0,3,0	A->I	0.1111	8.73819e-05	0.00022771	intergenic	intergenic	intergenic	intergenic
1	9695116	+	A	37	37,0,0,0	AA	1	31	29,0,2,0	A->I	0.0645	0.00437494	0.00926167	intergenic	intergenic	intergenic	intergenic
1	9695140	+	A	46	46,0,0,0	AA	1	46	44,0,2,0	A->I	0.0435	0.0094372	0.0193976	intergenic	intergenic	intergenic	intergenic
1	9695146	+	A	45	45,0,0,0	AA	1	39	32,0,7,0	A->I	0.1795	4.45158e-11	2.68722e-10	intergenic	intergenic	intergenic	intergenic
1	9695149	+	A	44	44,0,0,0	AA	1	40	19,0,21,0	A->I	0.525	3.91979e-42	8.90874e-41	intergenic	intergenic	intergenic	intergenic
1	9695151	+	A	35	35,0,0,0	AA	1	36	33,0,3,0	A->I	0.0833	0.00020881	0.00050633	intergenic	intergenic	intergenic	intergenic
1	9695168	+	A	39	39,0,0,0	AA	1	38	21,0,17,0	A->I	0.4474	1.33227e-15	1.21342e-14	intergenic	intergenic	intergenic	intergenic
1	9695190	+	A	41	41,0,0,0	AA	1	33	30,0,3,0	A->I	0.0909	0.0001607	0.00039699	intergenic	intergenic	intergenic	intergenic
1	9695212	+	A	27	27,0,0,0	AA	1	23	16,0,7,0	A->I	0.3043	7.42406e-13	4.86067e-12	intergenic	intergenic	intergenic	intergenic
1	9695213	+	A	36	36,0,0,0	AA	1	19	15,0,4,0	A->I	0.2105	3.7316e-07	1.45169e-06	intergenic	intergenic	intergenic	intergenic
1	9695239	+	A	36	36,0,0,0	AA	1	18	14,0,4,0	A->I	0.2222	2.95346e-07	1.17689e-06	intergenic	intergenic	intergenic	intergenic
1	9695261	+	A	42	41,1,0,0	AA	1	31	27,0,4,0	A->I	0.129	2.93878e-06	1.06549e-05	intergenic	intergenic	intergenic	intergenic
1	9695277	+	A	42	40,1,1,0	AA	1	38	14,0,24,0	A->I	0.6316	9.26661e-51	2.45275e-49	intergenic	intergenic	intergenic	intergenic
1	9695282	+	A	39	39,0,0,0	AA	1	37	34,0,3,0	A->I	0.0811	0.0002267	0.0005491	intergenic	intergenic	intergenic	intergenic
1	9695290	+	A	40	39,0,1,0	AA	1	39	31,0,8,0	A->I	0.2051	5.65104e-13	3.70717e-12	intergenic	intergenic	intergenic	intergenic
1	9695320	+	A	49	48,0,0,1	AA	1	42	39,0,3,0	A->I	0.0714	0.00033101	0.0007895	intergenic	intergenic	intergenic	intergenic
1	9696283	+	A	41	40,0,1,0	AA	1	24	22,0,2,0	A->I	0.0833	0.00263513	0.00568645	intergenic	intergenic	intergenic	intergenic
1	9696316	+	A	41	41,0,0,0	AA	1	19	11,0,8,0	A->I	0.4211	1.44329e-15	1.30041e-14	intergenic	intergenic	intergenic	intergenic
1	9696352	+	A	51	48,1,1,1	AA	1	43	36,0,7,0	A->I	0.1628	9.2236e-11	5.4918e-10	intergenic	intergenic	intergenic	intergenic
1	9696356	+	A	50	50,0,0,0	AA	1	42	40,0,2,0	A->I	0.0476	0.00791647	0.0163888	intergenic	intergenic	intergenic	intergenic
1	9696369	+	A	48	47,1,0,0	AA	1	45	42,0,3,0	A->I	0.0667	0.00040627	0.0009571	intergenic	intergenic	intergenic	intergenic
1	9696381	+	A	40	40,0,0,0	AA	1	40	29,0,11,0	A->I	0.275	1.33227e-15	1.21342e-14	intergenic	intergenic	intergenic	intergenic
1	9696391	+	A	37	34,3,0,0	AA	0.9997	39	36,0,3,0	A->I	0.0769	0.00026539	0.00064168	intergenic	intergenic	intergenic	intergenic
1	9696393	+	A	41	41,0,0,0	AA	1	38	34,0,4,0	A->I	0.1053	6.77341e-06	2.40989e-05	intergenic	intergenic	intergenic	intergenic
1	9696401	+	A	38	37,1,0,0	AA	1	37	34,0,3,0	A->I	0.0811	0.0002267	0.0005491	intergenic	intergenic	intergenic	intergenic
1	9696409	+	A	39	37,1,1,0	AA	1	31	29,0,2,0	A->I	0.0645	0.00437494	0.00926167	intergenic	intergenic	intergenic	intergenic
1	9697216	+	A	30	30,0,0,0	AA	1	11	6,0,5,0	A->I	0.4545	1.43803e-10	7.74309e-10	intergenic	intergenic	intergenic	intergenic
1	9697389	+	A	34	34,0,0,0	AA	1	23	19,0,4,0	A->I	0.1739	8.43931e-07	3.19566e-06	intergenic	intergenic	intergenic	intergenic
1	9697440	+	A	46	46,0,0,0	AA	1	24	22,0,2,0	A->I	0.0833	0.00263513	0.00568645	intergenic	intergenic	intergenic	intergenic
1	9697444	+	A	40	40,0,0,0	AA	1	21	17,0,4,0	A->I	0.1905	5.73296e-07	2.21919e-06	intergenic	intergenic	intergenic	intergenic
1	9697448	+	A	45	45,0,0,0	AA	1	19	15,0,4,0	A->I	0.2105	3.7316e-07	1.45169e-06	intergenic	intergenic	intergenic	intergenic
1	9697460	+	A	44	41,0,0,3	AA	1	26	23,0,3,0	A->I	0.1154	7.78568e-05	0.00020319	intergenic	intergenic	intergenic	intergenic
1	9697529	+	A	35	35,0,0,0	AA	1	21	19,0,2,0	A->I	0.0952	0.00201765	0.00440085	intergenic	intergenic	intergenic	intergenic
1	9697537	+	A	34	34,0,0,0	AA	1	20	4,0,16,0	A->I	0.8	4.78758e-37	1.00089e-35	intergenic	intergenic	intergenic	intergenic
1	9698044	+	A	20	19,0,1,0	AA	1	6	2,0,4,0	A->I	0.6667	1.49242e-09	7.57774e-09	intergenic	intergenic	intergenic	intergenic
1	9698097	+	A	19	19,0,0,0	AA	1	7	5,0,2,0	A->I	0.2857	0.0002078	0.0005042	intergenic	intergenic	intergenic	intergenic
1	9698675	+	A	23	23,0,0,0	AA	1	3	1,0,2,0	A->I	0.6667	2.99368e-05	8.20579e-05	intergenic	intergenic	intergenic	intergenic
1	9698973	+	A	39	38,0,0,1	AA	1	8	3,0,5,0	A->I	0.625	1.75691e-11	1.08055e-10	intergenic	intergenic	intergenic	intergenic
1	9699099	+	A	28	28,0,0,0	AA	1	24	20,0,4,0	A->I	0.1667	1.01016e-06	3.81813e-06	intergenic	intergenic	intergenic	intergenic
1	9699811	+	A	33	33,0,0,0	AA	1	14	12,0,2,0	A->I	0.1429	0.00088728	0.00200378	intergenic	intergenic	intergenic	intergenic
1	9699868	+	A	30	29,1,0,0	AA	1	9	7,0,2,0	A->I	0.2222	0.00035473	0.00083737	intergenic	intergenic	intergenic	intergenic
1	9699888	+	A	32	32,0,0,0	AA	1	8	5,0,3,0	A->I	0.375	1.74998e-06	6.43171e-06	intergenic	intergenic	intergenic	intergenic
1	9699905	+	A	26	26,0,0,0	AA	1	9	6,0,3,0	A->I	0.3333	2.61875e-06	9.50293e-06	intergenic	intergenic	intergenic	intergenic
1	9699917	+	A	31	31,0,0,0	AA	1	13	10,0,3,0	A->I	0.2308	8.83204e-06	3.10695e-05	intergenic	intergenic	intergenic	intergenic
1	9699929	+	A	32	32,0,0,0	AA	1	9	6,0,3,0	A->I	0.3333	2.61875e-06	9.50293e-06	intergenic	intergenic	intergenic	intergenic
1	9699933	+	A	27	27,0,0,0	AA	1	11	9,0,2,0	A->I	0.1818	0.00053966	0.00124671	intergenic	intergenic	intergenic	intergenic
1	9699980	+	A	35	35,0,0,0	AA	1	26	24,0,2,0	A->I	0.0769	0.00308996	0.0066291	intergenic	intergenic	intergenic	intergenic
1	9699997	+	A	33	32,0,1,0	AA	1	39	25,0,14,0	A->I	0.359	1.22125e-15	1.13365e-14	intergenic	intergenic	intergenic	intergenic
1	9700014	+	A	33	32,1,0,0	AA	1	46	43,0,3,0	A->I	0.0652	0.00043359	0.00102092	intergenic	intergenic	intergenic	intergenic
1	9700062	+	A	43	42,1,0,0	AA	1	43	35,0,8,0	A->I	0.186	1.3155e-12	8.55788e-12	intergenic	intergenic	intergenic	intergenic
1	9700068	+	A	43	42,1,0,0	AA	1	41	11,0,30,0	A->I	0.7317	3.05472e-66	9.96937e-65	intergenic	intergenic	intergenic	intergenic
1	9700074	+	A	37	36,0,0,1	AA	1	45	35,0,10,0	A->I	0.2222	1.66533e-15	1.48154e-14	intergenic	intergenic	intergenic	intergenic
1	9700517	+	A	27	26,0,1,0	AA	1	12	9,0,3,0	A->I	0.25	6.81e-06	2.41048e-05	intergenic	intergenic	intergenic	intergenic
1	9700518	+	A	28	27,1,0,0	AA	1	11	8,0,3,0	A->I	0.2727	5.11963e-06	1.82788e-05	intergenic	intergenic	intergenic	intergenic
1	9700550	+	A	24	23,0,0,1	AA	1	14	11,0,3,0	A->I	0.2143	1.12142e-05	3.29453e-05	intergenic	intergenic	intergenic	intergenic
1	9700572	+	A	32	30,1,0,1	AA	1	17	15,0,2,0	A->I	0.1176	0.0013177	0.00292449	intergenic	intergenic	intergenic	intergenic
1	9702915	+	A	45	44,0,0,1	AA	1	25	23,0,2,0	A->I	0.08	0.00285826	0.00614994	intergenic	intergenic	intergenic	intergenic
1	9702967	+	A	41	41,0,0,0	AA	1	16	13,0,3,0	A->I	0.1875	1.7171e-05	5.00988e-05	intergenic	intergenic	intergenic	intergenic
1	9703410	+	A	33	32,0,0,1	AA	1	9	7,0,2,0	A->I	0.2222	0.00035473	0.00083737	intergenic	intergenic	intergenic	intergenic
1	9703417	+	G	30	0,0,29,1	GG	1	8	0,0,6,2	G->U	0.25	0.00027648	0.00066072	intergenic	intergenic	intergenic	intergenic
1	9703426	+	A	22	21,1,0,0	AA	1	8	6,0,2,0	A->I	0.25	0.00027648	0.00066072	intergenic	intergenic	intergenic	intergenic
1	9704425	+	A	53	53,0,0,0	AA	1	9	7,0,2,0	A->I	0.2222	0.00035473	0.00083737	intergenic	intergenic	intergenic	intergenic
1	9704497	+	A	20	19,0,0,1	AA	1	7	4,0,3,0	A->I	0.4286	1.09634e-06	4.08696e-06	intergenic	intergenic	intergenic	intergenic
1	9704505	+	A	24	24,0,0,0	AA	1	8	6,0,2,0	A->I	0.25	0.00027648	0.00066072	intergenic	intergenic	intergenic	intergenic
1	9707352	-	T	32	0,0,1,31	TT	1	2	0,2,0,0	A->I	1	1e-05	3.22451e-05	intergenic	intergenic	intergenic	intergenic
1	9708925	-	T	36	0,0,0,36	TT	1	2	0,2,0,0	A->I	1	1e-05	3.22451e-05	intergenic	intergenic	intergenic	intergenic
1	9709103	-	T	36	1,0,0,35	TT	1	2	0,2,0,0	A->I	1	1e-05	3.22451e-05	intergenic	intergenic	intergenic	intergenic
1	9710936	-	T	54	0,1,2,51	TT	1	3	0,2,0,1	A->I	0.6667	2.99368e-05	8.99013e-05	intergenic	intergenic	intergenic	intergenic
1	9721267	+	A	32	32,0,0,0	AA	1	4	2,0,2,0	A->I	0.5	5.97473e-05	0.00015673	ENSG00000171608	PIK3CD	protein_coding	intron
1	9725070	+	A	41	41,0,0,0	AA	1	4	2,0,2,0	A->I	0.5	5.97473e-05	0.00015673	ENSG00000171608	PIK3CD	protein_coding	intron
1	9731235	+	A	39	37,0,2,0	AA	1	8	4,0,4,0	A->I	0.5	6.92944e-09	3.38008e-08	ENSG00000171608	PIK3CD	protein_coding	intron
1	9734970	+	A	45	45,0,0,0	AA	1	4	2,0,2,0	A->I	0.5	5.97473e-05	0.00015673	ENSG00000171608	PIK3CD	protein_coding	intron
1	9740242	-	T	35	0,0,0,35	TT	1	3	0,2,0,1	A->I	0.6667	2.99368e-05	8.99013e-05	ENSG00000231789	RP11-558F24.4	antisense	intron
1	9740413	-	T	27	1,0,0,26	TT	1	5	0,2,0,3	A->I	0.4	9.9369e-05	0.00027535	ENSG00000231789	RP11-558F24.4	antisense	intron
1	9740425	-	T	29	1,0,0,28	TT	1	5	0,3,0,2	A->I	0.6	3.1473e-07	1.3364e-06	ENSG00000231789	RP11-558F24.4	antisense	intron
1	9740435	-	T	27	0,0,0,27	TT	1	5	0,2,0,3	A->I	0.4	9.9369e-05	0.00027535	ENSG00000231789	RP11-558F24.4	antisense	intron
1	9752573	+	A	31	31,0,0,0	AA	1	5	3,0,2,0	A->I	0.4	9.9369e-05	0.00025212	ENSG00000171608	PIK3CD	protein_coding	intron
1	9754334	+	A	30	29,0,1,0	AA	1	7	5,0,2,0	A->I	0.2857	0.0002078	0.0005042	ENSG00000171608	PIK3CD	protein_coding	intron
1	9756674	+	A	33	33,0,0,0	AA	1	4	2,0,2,0	A->I	0.5	5.97473e-05	0.00015673	ENSG00000171608	PIK3CD	protein_coding	intron
1	9760216	+	A	32	32,0,0,0	AA	1	4	1,0,3,0	A->I	0.75	1.26191e-07	5.09463e-07	ENSG00000171608	PIK3CD	protein_coding	intron
1	9764635	+	A	43	41,0,1,1	AA	1	4	2,0,2,0	A->I	0.5	5.97473e-05	0.00015673	ENSG00000171608	PIK3CD	protein_coding	intron
1	9764671	+	A	32	32,0,0,0	AA	1	5	3,0,2,0	A->I	0.4	9.9369e-05	0.00025212	ENSG00000171608	PIK3CD	protein_coding	intron
1	9766306	+	A	31	31,0,0,0	AA	1	3	0,0,3,0	A->I	1	3.16228e-08	1.3428e-07	ENSG00000171608	PIK3CD	protein_coding	intron
1	9766367	+	A	33	33,0,0,0	AA	1	2	0,0,0,2	A->U	1	1e-05	2.95144e-05	ENSG00000171608	PIK3CD	protein_coding	intron
1	9770961	+	A	52	52,0,0,0	AA	1	13	11,0,2,0	A->I	0.1538	0.00076212	0.00173266	ENSG00000171608	PIK3CD	protein_coding	intron
1	9771191	+	A	36	36,0,0,0	AA	1	18	16,0,2,0	A->I	0.1111	0.0014793	0.00326781	ENSG00000171608	PIK3CD	protein_coding	intron
1	9771291	+	A	34	33,1,0,0	AA	1	26	24,0,2,0	A->I	0.0769	0.00308996	0.0066291	ENSG00000171608	PIK3CD	protein_coding	intron
1	9771293	+	A	29	28,1,0,0	AA	1	28	26,0,2,0	A->I	0.0714	0.00357883	0.00763192	ENSG00000171608	PIK3CD	protein_coding	intron
1	9771388	+	A	39	38,0,0,1	AA	1	17	15,0,2,0	A->I	0.1176	0.0013177	0.00292449	ENSG00000171608	PIK3CD	protein_coding	intron
1	9773110	+	A	41	40,1,0,0	AA	1	5	3,0,2,0	A->I	0.4	9.9369e-05	0.00025212	ENSG00000171608	PIK3CD	protein_coding	intron
1	9773297	+	A	47	47,0,0,0	AA	1	8	6,0,2,0	A->I	0.25	0.00027648	0.00066072	ENSG00000171608	PIK3CD	protein_coding	intron
1	9773315	+	A	34	34,0,0,0	AA	1	5	3,0,2,0	A->I	0.4	9.9369e-05	0.00025212	ENSG00000171608	PIK3CD	protein_coding	intron
1	9773680	+	A	32	32,0,0,0	AA	1	22	18,0,4,0	A->I	0.1818	6.98925e-07	2.6531e-06	ENSG00000171608	PIK3CD	protein_coding	intron
1	9774145	+	A	39	39,0,0,0	AA	1	12	7,0,5,0	A->I	0.4167	2.4587e-10	1.31459e-09	ENSG00000171608	PIK3CD	protein_coding	intron
1	9774162	+	A	42	42,0,0,0	AA	1	16	12,0,4,0	A->I	0.25	1.76554e-07	7.07402e-07	ENSG00000171608	PIK3CD	protein_coding	intron
1	9775019	+	A	28	28,0,0,0	AA	1	8	6,0,2,0	A->I	0.25	0.00027648	0.00066072	ENSG00000171608	PIK3CD	protein_coding	intron
1	9797068	-	T	33	0,1,1,31	TT	1	17	0,2,0,15	A->I	0.1176	0.0013177	0.00320999	ENSG00000171603	CLSTN1	protein_coding	intron
1	9817571	-	T	21	0,0,0,21	TT	1	3	0,2,0,1	A->I	0.6667	2.99368e-05	8.99013e-05	ENSG00000171603	CLSTN1	protein_coding	intron
1	9825929	-	T	34	0,0,0,34	TT	1	2	0,2,0,0	A->I	1	1e-05	3.22451e-05	ENSG00000171603	CLSTN1	protein_coding	intron
1	9987436	-	T	36	0,0,0,36	TT	1	71	0,8,0,63	A->I	0.1127	8.9122e-11	5.76038e-10	ENSG00000162441	LZIC	protein_coding	intron
1	9987443	-	T	34	1,0,1,32	TT	1	66	0,4,0,62	A->I	0.0606	6.16289e-05	0.00017664	ENSG00000162441	LZIC	protein_coding	intron
1	9987445	-	T	42	0,2,0,40	TT	1	69	0,4,0,65	A->I	0.058	7.33677e-05	0.00020986	ENSG00000162441	LZIC	protein_coding	intron
1	9987448	-	T	43	2,0,0,41	TT	1	68	0,4,0,64	A->I	0.0588	6.92886e-05	0.00019823	ENSG00000162441	LZIC	protein_coding	intron
1	9987468	-	T	41	0,1,0,40	TT	1	46	0,2,0,44	A->I	0.0435	0.0094372	0.0212971	ENSG00000162441	LZIC	protein_coding	intron
1	9987470	-	T	44	1,0,0,43	TT	1	47	0,13,0,34	A->I	0.2766	1.44329e-15	1.40377e-14	ENSG00000162441	LZIC	protein_coding	intron
1	9987480	-	T	40	1,0,0,39	TT	1	41	0,3,0,38	A->I	0.0732	0.0003081	0.00080345	ENSG00000162441	LZIC	protein_coding	intron
1	9987484	-	T	28	1,0,0,27	TT	1	36	0,13,0,23	A->I	0.3611	1.22125e-15	1.22618e-14	ENSG00000162441	LZIC	protein_coding	intron
1	9987524	-	T	48	0,0,0,48	TT	1	24	0,2,0,22	A->I	0.0833	0.00263513	0.00624175	ENSG00000162441	LZIC	protein_coding	intron
1	9987576	-	T	20	0,0,0,20	TT	1	44	0,2,0,42	A->I	0.0455	0.00866176	0.0196141	ENSG00000162441	LZIC	protein_coding	intron
1	9987591	-	T	15	0,0,0,15	TT	1	47	0,2,0,45	A->I	0.0426	0.0098361	0.0221571	ENSG00000162441	LZIC	protein_coding	intron
1	9987623	-	T	28	1,0,0,27	TT	1	34	0,2,0,32	A->I	0.0588	0.00524511	0.0120945	ENSG00000162441	LZIC	protein_coding	intron
1	9987631	-	T	32	1,0,0,31	TT	1	35	0,2,0,33	A->I	0.0571	0.00555136	0.0127799	ENSG00000162441	LZIC	protein_coding	intron
1	9987640	-	T	25	0,0,0,25	TT	1	33	0,3,0,30	A->I	0.0909	0.0001607	0.00043362	ENSG00000162441	LZIC	protein_coding	intron
1	9987814	-	T	19	0,0,0,19	TT	1	26	0,2,0,24	A->I	0.0769	0.00308996	0.00727228	ENSG00000162441	LZIC	protein_coding	intron
1	9987847	-	T	28	0,0,0,28	TT	1	14	0,4,0,10	A->I	0.2857	9.75975e-08	4.40708e-07	ENSG00000162441	LZIC	protein_coding	intron
1	9987848	-	T	19	0,0,0,19	TT	1	15	0,2,0,13	A->I	0.1333	0.00102163	0.00251406	ENSG00000162441	LZIC	protein_coding	intron
1	9987853	-	T	25	0,0,0,25	TT	1	14	0,5,0,9	A->I	0.3571	6.18235e-10	3.5032e-09	ENSG00000162441	LZIC	protein_coding	intron
1	9987870	-	T	26	0,0,0,26	TT	1	17	0,9,0,8	A->I	0.5294	7.51422e-19	1.00347e-17	ENSG00000162441	LZIC	protein_coding	intron
1	9987880	-	T	30	0,0,0,30	TT	1	16	0,4,0,12	A->I	0.25	1.76554e-07	7.71021e-07	ENSG00000162441	LZIC	protein_coding	intron
1	9987890	-	T	26	0,0,0,26	TT	1	18	0,2,0,16	A->I	0.1111	0.0014793	0.00358778	ENSG00000162441	LZIC	protein_coding	intron
1	9987932	-	T	30	0,1,0,29	TT	1	25	0,7,0,18	A->I	0.28	1.44706e-12	1.02458e-11	ENSG00000162441	LZIC	protein_coding	intron
1	9987951	-	T	31	0,0,0,31	TT	1	26	1,4,0,21	A->I	0.1538	1.41406e-06	5.72997e-06	ENSG00000162441	LZIC	protein_coding	intron
1	9987952	-	T	26	0,0,0,26	TT	1	25	0,6,0,19	A->I	0.24	1.68204e-10	9.85815e-10	ENSG00000162441	LZIC	protein_coding	intron
1	9987960	-	T	27	1,0,0,26	TT	1	24	0,3,0,21	A->I	0.125	6.0896e-05	0.00017458	ENSG00000162441	LZIC	protein_coding	intron
1	9987965	-	T	33	0,0,0,33	TT	1	23	0,9,0,14	A->I	0.3913	7.77156e-16	8.82965e-15	ENSG00000162441	LZIC	protein_coding	intron
1	9987990	-	T	29	0,0,0,29	TT	1	24	0,2,0,22	A->I	0.0833	0.00263513	0.00624175	ENSG00000162441	LZIC	protein_coding	intron
1	9988020	-	T	23	0,0,0,23	TT	1	30	0,3,0,27	A->I	0.1	0.00012043	0.00033292	ENSG00000162441	LZIC	protein_coding	intron
1	9988095	-	T	29	0,1,0,28	TT	1	28	0,2,0,26	A->I	0.0714	0.00357883	0.00837853	ENSG00000162441	LZIC	protein_coding	intron
1	9988107	-	T	27	0,0,0,27	TT	1	33	0,3,0,30	A->I	0.0909	0.0001607	0.00043362	ENSG00000162441	LZIC	protein_coding	intron
1	9988111	-	T	34	0,0,0,34	TT	1	34	0,2,0,32	A->I	0.0588	0.00524511	0.0120945	ENSG00000162441	LZIC	protein_coding	intron
1	9988130	-	T	37	1,0,0,36	TT	1	39	0,3,0,36	A->I	0.0769	0.00026539	0.00070151	ENSG00000162441	LZIC	protein_coding	intron
1	9988147	-	T	19	0,0,0,19	TT	1	20	0,4,0,16	A->I	0.2	4.65272e-07	1.96498e-06	ENSG00000162441	LZIC	protein_coding	intron
1	9988168	-	T	18	0,0,0,18	TT	1	21	0,3,0,18	A->I	0.1429	4.03009e-05	0.00012047	ENSG00000162441	LZIC	protein_coding	intron
1	9988190	-	T	23	0,0,0,23	TT	1	19	0,3,0,16	A->I	0.1579	2.95015e-05	9.33083e-05	ENSG00000162441	LZIC	protein_coding	intron
1	9988232	-	T	35	0,0,0,35	TT	1	36	0,2,0,34	A->I	0.0556	0.00586563	0.0134715	ENSG00000162441	LZIC	protein_coding	intron
1	9988248	-	T	43	0,0,0,43	TT	1	44	0,20,0,24	A->I	0.4545	1.33227e-15	1.30547e-14	ENSG00000162441	LZIC	protein_coding	intron
1	9988249	-	T	37	0,0,0,37	TT	1	46	0,4,0,42	A->I	0.087	1.4675e-05	4.69188e-05	ENSG00000162441	LZIC	protein_coding	intron
1	9988259	-	T	34	0,2,0,32	TT	1	37	0,11,0,26	A->I	0.2973	1.33227e-15	1.30547e-14	ENSG00000162441	LZIC	protein_coding	intron
1	9988271	-	T	32	0,1,0,31	TT	1	28	0,3,0,25	A->I	0.1071	9.76365e-05	0.00027811	ENSG00000162441	LZIC	protein_coding	intron
1	9988311	-	T	30	0,1,1,28	TT	1	24	0,2,0,22	A->I	0.0833	0.00263513	0.00624175	ENSG00000162441	LZIC	protein_coding	intron
1	9988332	-	T	25	0,0,1,24	TT	1	55	0,24,0,31	A->I	0.4364	1.88738e-15	1.78115e-14	ENSG00000162441	LZIC	protein_coding	intron
1	9988345	-	T	36	0,0,0,36	TT	1	83	0,4,0,79	A->I	0.0482	0.00015056	0.00040677	ENSG00000162441	LZIC	protein_coding	intron
1	9988369	-	T	42	1,0,0,41	TT	1	121	0,15,0,106	A->I	0.124	3.55271e-15	3.1604e-14	ENSG00000162441	LZIC	protein_coding	intron
1	9988690	-	T	34	0,0,0,34	TT	1	57	0,8,0,49	A->I	0.1404	1.43987e-11	9.73323e-11	ENSG00000162441	LZIC	protein_coding	intron
1	9988691	-	T	30	1,0,1,28	TT	1	58	0,13,0,45	A->I	0.2241	1.77636e-15	1.69009e-14	ENSG00000162441	LZIC	protein_coding	intron
1	9988692	-	T	31	0,0,1,30	TT	1	57	0,12,0,45	A->I	0.2105	1.88738e-15	1.78115e-14	ENSG00000162441	LZIC	protein_coding	intron
1	9988718	-	T	33	0,0,0,33	TT	1	58	0,4,0,54	A->I	0.069	3.70174e-05	0.0001108	ENSG00000162441	LZIC	protein_coding	intron
1	9988749	-	T	36	1,0,0,35	TT	1	62	0,4,1,57	A->I	0.0645	4.8184e-05	0.00014357	ENSG00000162441	LZIC	protein_coding	intron
1	9988752	-	T	35	0,0,0,35	TT	1	65	0,2,0,63	A->I	0.0308	0.0182305	0.0400652	ENSG00000162441	LZIC	protein_coding	intron
1	9988760	-	T	36	0,0,1,35	TT	1	65	0,6,0,59	A->I	0.0923	7.03951e-08	3.19535e-07	ENSG00000162441	LZIC	protein_coding	intron
1	9988822	-	T	40	0,1,0,39	TT	1	50	0,3,0,47	A->I	0.06	0.00055458	0.00140201	ENSG00000162441	LZIC	protein_coding	intron
1	9988825	-	T	32	1,0,0,31	TT	1	49	0,2,0,47	A->I	0.0408	0.010656	0.0239263	ENSG00000162441	LZIC	protein_coding	intron
1	9988826	-	T	33	0,0,0,33	TT	1	48	0,9,0,39	A->I	0.1875	4.89608e-14	3.92623e-13	ENSG00000162441	LZIC	protein_coding	intron
1	9988834	-	T	35	0,1,0,34	TT	1	46	0,5,0,41	A->I	0.1087	3.89086e-07	1.64776e-06	ENSG00000162441	LZIC	protein_coding	intron
1	9988849	-	T	30	0,0,1,29	TT	1	49	0,3,0,46	A->I	0.0612	0.00052254	0.00133099	ENSG00000162441	LZIC	protein_coding	intron
1	9988851	-	T	38	0,0,0,38	TT	1	52	0,7,0,45	A->I	0.1346	3.73516e-10	2.17112e-09	ENSG00000162441	LZIC	protein_coding	intron
1	9988858	-	T	30	0,0,0,30	TT	1	46	0,3,0,43	A->I	0.0652	0.00043359	0.00111585	ENSG00000162441	LZIC	protein_coding	intron
1	9988877	-	T	27	0,0,0,27	TT	1	57	0,2,0,55	A->I	0.0351	0.0142228	0.0315956	ENSG00000162441	LZIC	protein_coding	intron
1	9988905	-	T	35	0,0,0,35	TT	1	57	0,4,0,53	A->I	0.0702	3.45514e-05	0.00010369	ENSG00000162441	LZIC	protein_coding	intron
1	9988911	-	T	24	0,0,0,24	TT	1	62	0,2,0,60	A->I	0.0323	0.0166775	0.0368138	ENSG00000162441	LZIC	protein_coding	intron
1	10005977	+	A	37	35,1,1,0	AA	1	2	0,0,2,0	A->I	1	1e-05	2.95144e-05	ENSG00000228150,ENSG00000173614	RP11-84A14.4,NMNAT1	sense_intronic,protein_coding	intron,intron
1	10010329	+	A	33	33,0,0,0	AA	1	8	6,0,2,0	A->I	0.25	0.00027648	0.00066072	ENSG00000173614	NMNAT1	protein_coding	intron
1	10010332	+	A	36	34,0,1,1	AA	1	7	5,0,2,0	A->I	0.2857	0.0002078	0.0005042	ENSG00000173614	NMNAT1	protein_coding	intron
1	10010384	+	A	32	32,0,0,0	AA	1	7	5,0,2,0	A->I	0.2857	0.0002078	0.0005042	ENSG00000173614	NMNAT1	protein_coding	intron
1	10010945	+	A	37	37,0,0,0	AA	1	6	4,0,2,0	A->I	0.3333	0.00014874	0.00036784	ENSG00000173614	NMNAT1	protein_coding	intron
1	10016367	+	A	25	25,0,0,0	AA	1	3	0,0,3,0	A->I	1	3.16228e-08	1.3428e-07	ENSG00000173614	NMNAT1	protein_coding	intron
1	10017157	+	A	44	43,1,0,0	AA	1	7	5,0,2,0	A->I	0.2857	0.0002078	0.0005042	ENSG00000173614	NMNAT1	protein_coding	intron
1	10023678	+	G	33	2,0,30,1	GG	0.9998	2	0,0,0,2	G->U	1	1e-05	2.95144e-05	ENSG00000173614	NMNAT1	protein_coding	intron
1	10031644	+	A	36	35,1,0,0	AA	1	2	0,0,2,0	A->I	1	1e-05	2.95144e-05	ENSG00000173614	NMNAT1	protein_coding	intron
1	10042910	+	A	37	37,0,0,0	AA	1	75	68,0,7,0	A->I	0.0933	5.20017e-09	2.57313e-08	ENSG00000173614	NMNAT1	protein_coding	exon
1	10042911	+	A	43	43,0,0,0	AA	1	73	67,0,6,0	A->I	0.0822	1.41974e-07	5.7113e-07	ENSG00000173614	NMNAT1	protein_coding	exon
1	10042937	+	A	41	40,1,0,0	AA	1	43	38,0,5,0	A->I	0.1163	2.75397e-07	1.09925e-06	ENSG00000173614	NMNAT1	protein_coding	exon
1	10042987	+	A	35	34,0,0,1	AA	1	31	25,0,6,0	A->I	0.1935	6.88011e-10	3.57389e-09	ENSG00000173614	NMNAT1	protein_coding	exon
1	10042988	+	A	37	36,1,0,0	AA	1	28	15,0,12,1	A->I	0.4286	9.99201e-16	1.03564e-14	ENSG00000173614	NMNAT1	protein_coding	exon
1	10043004	+	A	43	42,0,0,1	AA	1	21	19,0,2,0	A->I	0.0952	0.00201765	0.00440085	ENSG00000173614	NMNAT1	protein_coding	exon
1	10043043	+	A	35	35,0,0,0	AA	1	20	13,0,7,0	A->I	0.35	2.37144e-13	1.68936e-12	ENSG00000173614	NMNAT1	protein_coding	exon
1	10043053	+	A	31	31,0,0,0	AA	1	17	12,0,5,0	A->I	0.2941	1.89585e-09	9.58356e-09	ENSG00000173614	NMNAT1	protein_coding	exon
1	10043079	+	A	32	32,0,0,0	AA	1	20	18,0,2,0	A->I	0.1	0.00182933	0.00400884	ENSG00000173614	NMNAT1	protein_coding	exon
1	10043089	+	A	37	36,1,0,0	AA	1	34	28,0,6,0	A->I	0.1765	1.24656e-09	6.44394e-09	ENSG00000173614	NMNAT1	protein_coding	exon
1	10043150	+	A	25	21,1,1,2	AA	0.9982	38	36,0,2,0	A->I	0.0526	0.00651798	0.0136024	ENSG00000173614	NMNAT1	protein_coding	exon
1	10043250	+	A	36	36,0,0,0	AA	1	54	52,0,2,0	A->I	0.037	0.0128323	0.0260534	ENSG00000173614,ENSG00000241326	NMNAT1,RP11-807G9.2	protein_coding,sense_intronic	exon,exon
1	10043358	+	A	23	23,0,0,0	AA	1	45	39,0,6,0	A->I	0.1333	7.32778e-09	3.57359e-08	ENSG00000173614,ENSG00000241326	NMNAT1,RP11-807G9.2	protein_coding,sense_intronic	exon,intron
1	10043363	+	A	29	29,0,0,0	AA	1	45	38,0,7,0	A->I	0.1556	1.29174e-10	6.99805e-10	ENSG00000173614,ENSG00000241326	NMNAT1,RP11-807G9.2	protein_coding,sense_intronic	exon,intron
1	10043527	+	A	29	29,0,0,0	AA	1	18	13,0,5,0	A->I	0.2778	2.61811e-09	1.31893e-08	ENSG00000173614,ENSG00000241326	NMNAT1,RP11-807G9.2	protein_coding,sense_intronic	exon,intron
1	10043551	+	A	33	33,0,0,0	AA	1	31	29,0,2,0	A->I	0.0645	0.00437494	0.00926167	ENSG00000173614,ENSG00000241326	NMNAT1,RP11-807G9.2	protein_coding,sense_intronic	exon,intron
1	10043593	+	A	29	27,0,2,0	AA	0.9999	25	21,0,4,0	A->I	0.16	1.19954e-06	4.46765e-06	ENSG00000173614,ENSG00000241326	NMNAT1,RP11-807G9.2	protein_coding,sense_intronic	exon,intron
1	10043603	+	A	29	28,1,0,0	AA	1	21	18,0,3,0	A->I	0.1429	4.03009e-05	0.00010997	ENSG00000173614,ENSG00000241326	NMNAT1,RP11-807G9.2	protein_coding,sense_intronic	exon,intron
1	10044137	+	A	36	35,0,1,0	AA	1	26	11,0,15,0	A->I	0.5769	2.36473e-31	4.37613e-30	ENSG00000173614,ENSG00000241326	NMNAT1,RP11-807G9.2	protein_coding,sense_intronic	exon,intron
1	10044206	+	A	27	27,0,0,0	AA	1	11	5,0,6,0	A->I	0.5455	4.55773e-13	2.99558e-12	ENSG00000173614,ENSG00000241326	NMNAT1,RP11-807G9.2	protein_coding,sense_intronic	exon,intron
1	10044209	+	A	33	33,0,0,0	AA	1	14	10,0,4,0	A->I	0.2857	9.75975e-08	4.05108e-07	ENSG00000173614,ENSG00000241326	NMNAT1,RP11-807G9.2	protein_coding,sense_intronic	exon,intron
1	10044223	+	A	39	39,0,0,0	AA	1	22	20,0,2,0	A->I	0.0909	0.00221476	0.00481051	ENSG00000173614,ENSG00000241326	NMNAT1,RP11-807G9.2	protein_coding,sense_intronic	exon,intron
1	10044235	+	A	38	38,0,0,0	AA	1	32	21,0,11,0	A->I	0.3438	9.99201e-16	1.03564e-14	ENSG00000173614,ENSG00000241326	NMNAT1,RP11-807G9.2	protein_coding,sense_intronic	exon,intron
1	10044245	+	A	39	39,0,0,0	AA	1	35	27,0,8,0	A->I	0.2286	2.1938e-13	1.56584e-12	ENSG00000173614,ENSG00000241326	NMNAT1,RP11-807G9.2	protein_coding,sense_intronic	exon,intron
1	10044272	+	A	41	41,0,0,0	AA	1	30	26,0,4,0	A->I	0.1333	2.56605e-06	9.3935e-06	ENSG00000173614,ENSG00000241326	NMNAT1,RP11-807G9.2	protein_coding,sense_intronic	exon,intron
1	10044285	+	A	40	40,0,0,0	AA	1	26	23,0,3,0	A->I	0.1154	7.78568e-05	0.00020319	ENSG00000173614,ENSG00000241326	NMNAT1,RP11-807G9.2	protein_coding,sense_intronic	exon,intron
1	10044310	+	A	38	38,0,0,0	AA	1	11	5,0,6,0	A->I	0.5455	4.55773e-13	2.99558e-12	ENSG00000173614,ENSG00000241326	NMNAT1,RP11-807G9.2	protein_coding,sense_intronic	exon,intron
1	10044352	+	A	27	26,1,0,0	AA	1	7	5,0,2,0	A->I	0.2857	0.0002078	0.0005042	ENSG00000173614,ENSG00000241326	NMNAT1,RP11-807G9.2	protein_coding,sense_intronic	exon,exon
1	10044385	+	A	32	29,2,1,0	AA	1	21	19,0,2,0	A->I	0.0952	0.00201765	0.00440085	ENSG00000173614,ENSG00000241326	NMNAT1,RP11-807G9.2	protein_coding,sense_intronic	exon,exon
1	10045846	+	A	40	40,0,0,0	AA	1	3	1,0,2,0	A->I	0.6667	2.99368e-05	8.20579e-05	intergenic	intergenic	intergenic	intergenic
1	10045860	+	A	32	31,0,0,1	AA	1	3	1,0,2,0	A->I	0.6667	2.99368e-05	8.20579e-05	intergenic	intergenic	intergenic	intergenic
1	10045967	+	A	25	25,0,0,0	AA	1	15	13,0,2,0	A->I	0.1333	0.00102163	0.00229274	intergenic	intergenic	intergenic	intergenic
1	10045968	+	A	25	24,0,1,0	AA	1	15	12,0,3,0	A->I	0.2	1.39845e-05	4.09262e-05	intergenic	intergenic	intergenic	intergenic
1	10045969	+	A	25	25,0,0,0	AA	1	15	10,0,5,0	A->I	0.3333	9.2491e-10	4.78983e-09	intergenic	intergenic	intergenic	intergenic
1	10046819	+	A	30	29,0,1,0	AA	1	3	1,0,2,0	A->I	0.6667	2.99368e-05	8.20579e-05	intergenic	intergenic	intergenic	intergenic
1	10048079	+	A	33	33,0,0,0	AA	1	7	5,0,2,0	A->I	0.2857	0.0002078	0.0005042	intergenic	intergenic	intergenic	intergenic
1	10048185	+	A	31	30,0,1,0	AA	1	6	4,0,2,0	A->I	0.3333	0.00014874	0.00036784	intergenic	intergenic	intergenic	intergenic
1	10048239	+	A	45	45,0,0,0	AA	1	4	2,0,2,0	A->I	0.5	5.97473e-05	0.00015673	intergenic	intergenic	intergenic	intergenic
1	10048245	+	A	47	46,0,0,1	AA	1	4	2,0,2,0	A->I	0.5	5.97473e-05	0.00015673	intergenic	intergenic	intergenic	intergenic
1	10048503	+	A	39	39,0,0,0	AA	1	12	8,0,4,0	A->I	0.3333	4.85074e-08	2.03396e-07	intergenic	intergenic	intergenic	intergenic
1	10048504	+	A	46	45,0,1,0	AA	1	11	8,0,3,0	A->I	0.2727	5.11963e-06	1.82788e-05	intergenic	intergenic	intergenic	intergenic
1	10048543	+	A	30	30,0,0,0	AA	1	11	7,0,4,0	A->I	0.3636	3.24202e-08	1.36894e-07	intergenic	intergenic	intergenic	intergenic
1	10048544	+	A	30	30,0,0,0	AA	1	10	7,0,3,0	A->I	0.3	3.73221e-06	1.34214e-05	intergenic	intergenic	intergenic	intergenic
1	10048583	+	A	40	39,0,0,1	AA	1	3	1,0,2,0	A->I	0.6667	2.99368e-05	8.20579e-05	intergenic	intergenic	intergenic	intergenic
1	10048614	+	A	36	36,0,0,0	AA	1	5	1,0,4,0	A->I	0.8	4.98735e-10	2.60232e-09	intergenic	intergenic	intergenic	intergenic
1	10048850	+	A	30	30,0,0,0	AA	1	3	1,0,2,0	A->I	0.6667	2.99368e-05	8.20579e-05	intergenic	intergenic	intergenic	intergenic
1	10048853	+	A	28	28,0,0,0	AA	1	3	1,0,2,0	A->I	0.6667	2.99368e-05	8.20579e-05	intergenic	intergenic	intergenic	intergenic
1	10109548	+	A	14	14,0,0,0	AA	1	6	3,0,3,0	A->I	0.5	6.27967e-07	2.38716e-06	ENSG00000130939	UBE4B	protein_coding	intron
1	10111134	+	A	38	37,1,0,0	AA	1	4	2,0,2,0	A->I	0.5	5.97473e-05	0.00015673	ENSG00000130939	UBE4B	protein_coding	intron
1	10115857	+	A	33	33,0,0,0	AA	1	2	0,0,2,0	A->I	1	1e-05	2.95144e-05	ENSG00000130939	UBE4B	protein_coding	intron
1	10115863	+	A	29	29,0,0,0	AA	1	2	0,0,2,0	A->I	1	1e-05	2.95144e-05	ENSG00000130939	UBE4B	protein_coding	intron
1	10194920	+	C	28	0,28,0,0	CC	1	2	0,0,0,2	C->U	1	1e-05	2.95144e-05	ENSG00000130939	UBE4B	protein_coding	intron
1	10216410	+	A	16	15,0,1,0	AA	0.9992	3	1,0,2,0	A->I	0.6667	2.99368e-05	8.20579e-05	ENSG00000130939	UBE4B	protein_coding	intron
1	10217728	+	A	28	27,0,0,1	AA	1	2	0,0,2,0	A->I	1	1e-05	2.95144e-05	ENSG00000130939	UBE4B	protein_coding	intron
1	10437741	+	A	19	18,0,0,1	AA	1	33	31,0,2,0	A->I	0.0606	0.00494691	0.0104289	ENSG00000054523	KIF1B	protein_coding	exon
1	10437742	+	A	35	34,1,0,0	AA	1	31	29,0,2,0	A->I	0.0645	0.00437494	0.00926167	ENSG00000054523	KIF1B	protein_coding	exon
1	10440773	+	G	51	0,0,51,0	GG	1	41	2,0,39,0	G->A	0.0488	0.00755526	0.0156778	ENSG00000054523	KIF1B	protein_coding	exon
1	10456601	+	A	33	33,0,0,0	AA	1	2	0,0,2,0	A->I	1	1e-05	2.95144e-05	intergenic	intergenic	intergenic	intergenic
1	10456607	+	A	31	31,0,0,0	AA	1	2	0,0,2,0	A->I	1	1e-05	2.95144e-05	intergenic	intergenic	intergenic	intergenic
1	10462313	+	A	40	40,0,0,0	AA	1	11	8,0,3,0	A->I	0.2727	5.11963e-06	1.82788e-05	ENSG00000142657	PGD	protein_coding	intron
1	10462389	+	A	27	26,0,0,1	AA	1	9	7,0,2,0	A->I	0.2222	0.00035473	0.00083737	ENSG00000142657	PGD	protein_coding	intron
1	10466351	+	A	31	31,0,0,0	AA	1	4	2,0,2,0	A->I	0.5	5.97473e-05	0.00015673	ENSG00000142657	PGD	protein_coding	intron
1	10475041	+	A	25	24,1,0,0	AA	1	8	6,0,2,0	A->I	0.25	0.00027648	0.00066072	ENSG00000142657	PGD	protein_coding	intron
1	10477969	+	A	49	49,0,0,0	AA	1	9	6,0,3,0	A->I	0.3333	2.61875e-06	9.50293e-06	ENSG00000142657	PGD	protein_coding	intron
1	10489813	-	T	38	0,0,0,38	TT	1	3	0,2,0,1	A->I	0.6667	2.99368e-05	8.99013e-05	intergenic	intergenic	intergenic	intergenic
1	10505846	+	A	42	41,1,0,0	AA	1	3	1,0,2,0	A->I	0.6667	2.99368e-05	8.20579e-05	ENSG00000251503,ENSG00000175279	APITD1-CORT,APITD1	protein_coding,protein_coding	intron,intron
1	10516096	-	T	39	0,0,0,39	TT	1	4	0,3,0,1	A->I	0.75	1.26191e-07	5.54745e-07	intergenic	intergenic	intergenic	intergenic
1	10517276	-	T	27	0,0,0,27	TT	1	71	0,9,0,62	A->I	0.1268	1.97609e-12	1.37618e-11	ENSG00000160049	DFFA	protein_coding	exon
1	10517300	-	T	32	0,0,0,32	TT	1	74	0,9,0,65	A->I	0.1216	2.9069e-12	2.02012e-11	ENSG00000160049	DFFA	protein_coding	exon
1	10517306	-	T	39	0,0,0,39	TT	1	75	0,4,0,71	A->I	0.0533	0.00010161	0.00028148	ENSG00000160049	DFFA	protein_coding	exon
1	10517313	-	T	51	0,0,0,51	TT	1	82	0,18,0,64	A->I	0.2195	2.44249e-15	2.26064e-14	ENSG00000160049	DFFA	protein_coding	exon
1	10517314	-	T	43	0,0,0,43	TT	1	82	0,9,0,73	A->I	0.1098	7.53053e-12	5.12799e-11	ENSG00000160049	DFFA	protein_coding	exon
1	10517335	-	T	42	0,0,0,42	TT	1	76	0,3,0,73	A->I	0.0395	0.00187116	0.00449611	ENSG00000160049	DFFA	protein_coding	exon
1	10517352	-	T	43	0,0,0,43	TT	1	62	0,12,0,50	A->I	0.1935	2.10942e-15	1.97544e-14	ENSG00000160049	DFFA	protein_coding	exon
1	10517380	-	T	31	0,0,0,31	TT	1	45	0,2,0,43	A->I	0.0444	0.00904574	0.0204489	ENSG00000160049	DFFA	protein_coding	exon
1	10517485	-	T	21	0,0,1,20	TT	1	62	0,4,0,58	A->I	0.0645	4.8184e-05	0.00014357	ENSG00000160049	DFFA	protein_coding	exon
1	10517486	-	T	21	1,0,0,20	TT	1	67	0,2,0,65	A->I	0.0299	0.0192984	0.0423155	ENSG00000160049	DFFA	protein_coding	exon
1	10517512	-	T	27	0,0,0,27	TT	1	46	0,12,0,34	A->I	0.2609	1.66533e-15	1.59817e-14	ENSG00000160049	DFFA	protein_coding	exon
1	10517513	-	T	26	0,0,0,26	TT	1	52	0,3,0,49	A->I	0.0577	0.00062238	0.00157236	ENSG00000160049	DFFA	protein_coding	exon
1	10517525	-	T	26	0,0,0,26	TT	1	72	0,3,0,69	A->I	0.0417	0.0016024	0.00388294	ENSG00000160049	DFFA	protein_coding	exon
1	10517526	-	T	31	0,0,0,31	TT	1	76	0,3,0,73	A->I	0.0395	0.00187116	0.00449611	ENSG00000160049	DFFA	protein_coding	exon
1	10517527	-	T	28	0,0,0,28	TT	1	78	0,26,0,52	A->I	0.3333	2.55351e-15	2.34026e-14	ENSG00000160049	DFFA	protein_coding	exon
1	10517538	-	T	32	0,0,0,32	TT	1	87	0,5,0,82	A->I	0.0575	9.41747e-06	3.62288e-05	ENSG00000160049	DFFA	protein_coding	exon
1	10517547	-	T	39	0,0,0,39	TT	1	91	0,7,0,84	A->I	0.0769	2.02894e-08	1.06514e-07	ENSG00000160049	DFFA	protein_coding	exon
1	10517550	-	T	39	0,0,0,39	TT	1	95	0,4,0,91	A->I	0.0421	0.0002531	0.00066952	ENSG00000160049	DFFA	protein_coding	exon
1	10517558	-	T	42	0,0,0,42	TT	1	101	1,15,0,85	A->I	0.1485	3.21965e-15	2.89195e-14	ENSG00000160049	DFFA	protein_coding	exon
1	10517564	-	T	38	0,0,0,38	TT	1	110	0,24,0,86	A->I	0.2182	3.55271e-15	3.1604e-14	ENSG00000160049	DFFA	protein_coding	exon
1	10517567	-	T	40	0,0,0,40	TT	1	103	0,15,0,88	A->I	0.1456	3.21965e-15	2.89195e-14	ENSG00000160049	DFFA	protein_coding	exon
1	10517573	-	T	35	0,0,0,35	TT	1	106	0,4,0,102	A->I	0.0377	0.0003842	0.00098981	ENSG00000160049	DFFA	protein_coding	exon
1	10517595	-	T	29	0,0,0,29	TT	1	65	0,5,0,60	A->I	0.0769	2.23034e-06	8.91343e-06	ENSG00000160049	DFFA	protein_coding	exon
1	10517613	-	T	24	0,0,0,24	TT	1	66	0,34,0,32	A->I	0.5152	6.35012e-67	2.30072e-65	ENSG00000160049	DFFA	protein_coding	exon
1	10517623	-	T	24	0,0,0,24	TT	1	74	0,9,0,65	A->I	0.1216	2.9069e-12	2.02012e-11	ENSG00000160049	DFFA	protein_coding	exon
1	10517635	-	T	33	0,0,0,33	TT	1	79	0,6,0,73	A->I	0.0759	2.28094e-07	9.94834e-07	ENSG00000160049	DFFA	protein_coding	exon
1	10517648	-	T	34	0,0,0,34	TT	1	81	0,3,0,78	A->I	0.037	0.00224446	0.00535385	ENSG00000160049	DFFA	protein_coding	exon
1	10517653	-	T	42	0,0,0,42	TT	1	85	0,19,0,66	A->I	0.2235	2.55351e-15	2.34026e-14	ENSG00000160049	DFFA	protein_coding	exon
1	10517659	-	T	34	0,0,0,34	TT	1	81	0,16,0,65	A->I	0.1975	2.33147e-15	2.16706e-14	ENSG00000160049	DFFA	protein_coding	exon
1	10517672	-	T	26	0,0,0,26	TT	1	82	0,10,0,72	A->I	0.122	1.76414e-13	1.38466e-12	ENSG00000160049	DFFA	protein_coding	exon
1	10517673	-	T	32	0,0,0,32	TT	1	91	0,8,0,83	A->I	0.0879	6.73033e-10	3.81222e-09	ENSG00000160049	DFFA	protein_coding	exon
1	10517688	-	T	24	0,0,0,24	TT	1	91	0,12,0,79	A->I	0.1319	3.33067e-15	2.97868e-14	ENSG00000160049	DFFA	protein_coding	exon
1	10517689	-	T	27	0,0,0,27	TT	1	91	0,4,0,87	A->I	0.044	0.00021463	0.00056879	ENSG00000160049	DFFA	protein_coding	exon
1	10517691	-	T	28	0,0,0,28	TT	1	86	0,14,0,72	A->I	0.1628	2.9976e-15	2.70972e-14	ENSG00000160049	DFFA	protein_coding	exon
1	10517992	-	T	32	0,0,0,32	TT	1	173	0,11,0,162	A->I	0.0636	1.4882e-11	1.0059e-10	ENSG00000160049	DFFA	protein_coding	exon
1	10517998	-	T	31	0,0,1,30	TT	1	193	0,11,0,182	A->I	0.057	4.84103e-11	3.17336e-10	ENSG00000160049	DFFA	protein_coding	exon
1	10518012	-	T	42	0,0,0,42	TT	1	223	0,5,0,218	A->I	0.0224	0.00078531	0.0019542	ENSG00000160049	DFFA	protein_coding	exon
1	10518020	-	T	46	1,0,0,45	TT	1	228	0,4,0,224	A->I	0.0175	0.00626107	0.0143487	ENSG00000160049	DFFA	protein_coding	exon
1	10518045	-	T	47	0,1,0,46	TT	1	277	0,4,0,273	A->I	0.0144	0.0121472	0.0271512	ENSG00000160049	DFFA	protein_coding	exon
1	10518050	-	T	50	0,1,0,49	TT	1	262	0,5,0,257	A->I	0.0191	0.00159999	0.00387763	ENSG00000160049	DFFA	protein_coding	exon
1	10518052	-	T	49	0,0,1,48	TT	1	269	0,37,0,232	A->I	0.1375	9.10383e-15	7.6493e-14	ENSG00000160049	DFFA	protein_coding	exon
1	10518067	-	T	44	1,0,0,43	TT	1	192	0,19,0,173	A->I	0.099	6.32827e-15	5.44213e-14	ENSG00000160049	DFFA	protein_coding	exon
1	10518688	-	T	30	1,0,0,29	TT	1	42	0,6,0,36	A->I	0.1429	4.75792e-09	2.57658e-08	ENSG00000160049	DFFA	protein_coding	exon
1	10518734	-	T	26	0,0,0,26	TT	1	94	0,5,0,89	A->I	0.0532	1.37358e-05	4.40567e-05	ENSG00000160049	DFFA	protein_coding	exon
1	10518756	-	T	39	1,0,0,38	TT	1	100	0,10,0,90	A->I	0.1	1.3396e-12	9.48957e-12	ENSG00000160049	DFFA	protein_coding	exon
1	10518773	-	T	39	1,0,0,38	TT	1	95	0,6,0,89	A->I	0.0632	6.83013e-07	2.82337e-06	ENSG00000160049	DFFA	protein_coding	exon
1	10518797	-	T	33	0,0,0,33	TT	1	86	0,10,0,76	A->I	0.1163	2.87548e-13	2.23263e-12	ENSG00000160049	DFFA	protein_coding	exon
1	10518821	-	T	35	0,1,0,34	TT	1	79	0,7,0,72	A->I	0.0886	7.51116e-09	4.00884e-08	ENSG00000160049	DFFA	protein_coding	exon
1	10518831	-	T	33	0,1,1,31	TT	1	83	0,6,0,77	A->I	0.0723	3.064e-07	1.33033e-06	ENSG00000160049	DFFA	protein_coding	exon
1	10518873	-	T	33	0,1,0,32	TT	1	92	0,4,0,88	A->I	0.0435	0.00022382	0.00059311	ENSG00000160049	DFFA	protein_coding	exon
1	10518875	-	T	37	0,0,0,37	TT	1	98	0,5,0,93	A->I	0.051	1.68167e-05	5.37352e-05	ENSG00000160049	DFFA	protein_coding	exon
1	10518883	-	T	37	0,0,0,37	TT	1	96	0,4,0,92	A->I	0.0417	0.00026344	0.00069677	ENSG00000160049	DFFA	protein_coding	exon
1	10518976	-	T	35	0,0,0,35	TT	1	169	0,3,0,166	A->I	0.0178	0.0169387	0.0373824	ENSG00000160049	DFFA	protein_coding	exon
1	10518998	-	T	46	0,0,0,46	TT	1	155	0,3,0,152	A->I	0.0194	0.0134763	0.030001	ENSG00000160049	DFFA	protein_coding	exon
1	10519002	-	T	43	0,1,0,42	TT	1	155	0,12,0,143	A->I	0.0774	1.75859e-13	1.38045e-12	ENSG00000160049	DFFA	protein_coding	exon
1	10519048	-	T	43	0,2,0,41	TT	1	109	0,11,0,98	A->I	0.1009	9.4813e-14	7.49153e-13	ENSG00000160049	DFFA	protein_coding	exon
1	10519064	-	T	39	0,0,1,38	TT	1	103	0,30,0,73	A->I	0.2913	3.21965e-15	2.89195e-14	ENSG00000160049	DFFA	protein_coding	exon
1	10519089	-	T	23	0,0,2,21	TT	0.999	57	0,3,0,54	A->I	0.0526	0.00081437	0.00202624	ENSG00000160049	DFFA	protein_coding	exon
1	10519119	-	T	36	2,0,0,34	TT	1	33	0,3,0,30	A->I	0.0909	0.0001607	0.00043362	ENSG00000160049	DFFA	protein_coding	exon
1	10519162	-	T	29	0,0,0,29	TT	1	31	0,2,0,29	A->I	0.0645	0.00437494	0.0101654	ENSG00000160049	DFFA	protein_coding	exon
1	10519184	-	T	40	0,0,0,40	TT	1	43	0,2,0,41	A->I	0.0465	0.00828532	0.0187924	ENSG00000160049	DFFA	protein_coding	exon
1	10519190	-	T	42	0,0,0,42	TT	1	52	0,5,0,47	A->I	0.0962	7.26161e-07	2.99795e-06	ENSG00000160049	DFFA	protein_coding	exon
1	10519200	-	T	46	0,0,0,46	TT	1	81	0,6,0,75	A->I	0.0741	2.6488e-07	1.15235e-06	ENSG00000160049	DFFA	protein_coding	exon
1	10519846	-	T	34	0,0,1,33	TT	1	94	0,3,0,91	A->I	0.0319	0.00342046	0.00802628	ENSG00000160049	DFFA	protein_coding	exon
1	10519874	-	T	26	1,0,0,25	TT	1	81	0,4,0,77	A->I	0.0494	0.000137	0.00037829	ENSG00000160049	DFFA	protein_coding	exon
1	10519887	-	T	33	0,0,0,33	TT	1	49	0,3,0,46	A->I	0.0612	0.00052254	0.00133099	ENSG00000160049	DFFA	protein_coding	exon
1	10519888	-	T	29	0,0,0,29	TT	1	47	0,10,0,37	A->I	0.2128	1.88738e-15	1.78115e-14	ENSG00000160049	DFFA	protein_coding	exon
1	10519900	-	T	26	0,0,0,26	TT	1	37	0,3,0,34	A->I	0.0811	0.0002267	0.00060035	ENSG00000160049	DFFA	protein_coding	exon
1	10519912	-	T	31	0,0,0,31	TT	1	35	0,3,0,32	A->I	0.0857	0.00019186	0.00051665	ENSG00000160049	DFFA	protein_coding	exon
1	10519928	-	T	34	0,0,0,34	TT	1	50	0,3,0,47	A->I	0.06	0.00055458	0.00140201	ENSG00000160049	DFFA	protein_coding	exon
1	10519932	-	T	31	0,0,0,31	TT	1	49	0,5,0,44	A->I	0.102	5.37012e-07	2.26636e-06	ENSG00000160049	DFFA	protein_coding	exon
1	10519936	-	T	36	0,0,0,36	TT	1	52	0,4,0,48	A->I	0.0769	2.39804e-05	7.61803e-05	ENSG00000160049	DFFA	protein_coding	exon
1	10519946	-	T	35	0,0,0,35	TT	1	66	0,6,0,60	A->I	0.0909	7.72255e-08	3.5034e-07	ENSG00000160049	DFFA	protein_coding	exon
1	10519947	-	T	35	0,0,0,35	TT	1	67	0,4,0,63	A->I	0.0597	6.53771e-05	0.0001873	ENSG00000160049	DFFA	protein_coding	exon
1	10519948	-	T	34	0,0,0,34	TT	1	67	0,2,0,65	A->I	0.0299	0.0192984	0.0423155	ENSG00000160049	DFFA	protein_coding	exon
1	10519951	-	T	32	0,0,0,32	TT	1	64	0,2,0,62	A->I	0.0312	0.0177063	0.0389772	ENSG00000160049	DFFA	protein_coding	exon
1	10519954	-	T	39	0,0,0,39	TT	1	65	0,2,0,63	A->I	0.0308	0.0182305	0.0400652	ENSG00000160049	DFFA	protein_coding	exon
1	10519973	-	T	42	0,0,0,42	TT	1	64	0,3,0,61	A->I	0.0469	0.00114066	0.00280325	ENSG00000160049	DFFA	protein_coding	exon
1	10519975	-	T	44	1,0,0,43	TT	1	62	0,4,0,58	A->I	0.0645	4.8184e-05	0.00014357	ENSG00000160049	DFFA	protein_coding	exon
1	10519982	-	T	44	0,0,0,44	TT	1	62	0,12,0,50	A->I	0.1935	2.10942e-15	1.97544e-14	ENSG00000160049	DFFA	protein_coding	exon
1	10520178	-	T	34	0,2,0,32	TT	1	9	0,2,0,7	A->I	0.2222	0.00035473	0.00091499	ENSG00000160049	DFFA	protein_coding	exon
1	10520180	-	T	33	0,2,1,30	TT	1	10	0,7,0,3	A->I	0.7	3.76332e-16	4.47674e-15	ENSG00000160049	DFFA	protein_coding	exon
1	10520226	-	T	42	1,2,0,39	TT	1	5	0,2,0,3	A->I	0.4	9.9369e-05	0.00027535	ENSG00000160049	DFFA	protein_coding	exon
1	10520683	-	T	34	0,0,2,32	TT	1	36	0,3,0,33	A->I	0.0833	0.00020881	0.00055342	ENSG00000160049	DFFA	protein_coding	exon
1	10520684	-	T	29	0,0,0,29	TT	1	35	0,2,0,33	A->I	0.0571	0.00555136	0.0127799	ENSG00000160049	DFFA	protein_coding	exon
1	10520702	-	T	20	0,0,0,20	TT	1	36	0,2,0,34	A->I	0.0556	0.00586563	0.0134715	ENSG00000160049	DFFA	protein_coding	exon
1	10520715	-	T	12	1,0,0,11	TT	0.9979	42	0,11,0,31	A->I	0.2619	1.33227e-15	1.30547e-14	ENSG00000160049	DFFA	protein_coding	exon
1	10520725	-	T	12	1,0,0,11	TT	0.9958	51	0,8,0,43	A->I	0.1569	5.64382e-12	3.88801e-11	ENSG00000160049	DFFA	protein_coding	exon
1	10520735	-	T	18	0,0,0,18	TT	1	43	0,4,0,39	A->I	0.093	1.11824e-05	3.60206e-05	ENSG00000160049	DFFA	protein_coding	exon
1	10520751	-	T	34	0,0,2,32	TT	1	50	0,14,0,36	A->I	0.28	1.66533e-15	1.59817e-14	ENSG00000160049	DFFA	protein_coding	exon
1	10520755	-	T	36	0,0,1,35	TT	1	51	0,2,0,49	A->I	0.0392	0.011505	0.0257532	ENSG00000160049	DFFA	protein_coding	exon
1	10520764	-	T	45	0,1,0,44	TT	1	57	0,6,0,51	A->I	0.1053	3.16035e-08	1.64295e-07	ENSG00000160049	DFFA	protein_coding	exon
1	10520765	-	T	40	1,0,1,38	TT	1	60	0,4,0,56	A->I	0.0667	4.23323e-05	0.00012647	ENSG00000160049	DFFA	protein_coding	exon
1	10520767	-	T	45	0,1,1,43	TT	1	61	0,6,0,55	A->I	0.0984	4.78365e-08	2.19375e-07	ENSG00000160049	DFFA	protein_coding	exon
1	10520788	-	T	57	0,0,0,57	TT	1	55	0,2,0,53	A->I	0.0364	0.0132888	0.0295863	ENSG00000160049	DFFA	protein_coding	exon
1	10520819	-	T	29	0,0,0,29	TT	1	34	0,12,0,22	A->I	0.3529	1.11022e-15	1.13285e-14	ENSG00000160049	DFFA	protein_coding	exon
1	10520866	-	T	32	2,0,0,30	TT	1	26	0,2,0,24	A->I	0.0769	0.00308996	0.00727228	ENSG00000160049	DFFA	protein_coding	exon
1	10521130	-	T	31	0,1,1,29	TT	1	14	0,2,0,12	A->I	0.1429	0.00088728	0.00219611	ENSG00000160049	DFFA	protein_coding	exon
1	10521162	-	T	27	0,0,0,27	TT	1	41	0,2,0,39	A->I	0.0488	0.00755526	0.0171922	ENSG00000160049	DFFA	protein_coding	exon
1	10521170	-	T	36	0,0,0,36	TT	1	55	0,12,0,43	A->I	0.2182	1.88738e-15	1.78115e-14	ENSG00000160049	DFFA	protein_coding	exon
1	10521172	-	T	31	1,0,0,30	TT	1	57	0,5,0,52	A->I	0.0877	1.15462e-06	4.68898e-06	ENSG00000160049	DFFA	protein_coding	exon
1	10521192	-	C	35	0,35,0,0	CC	1	73	2,71,0,0	G->U	0.0274	0.0226547	0.0493655	ENSG00000160049	DFFA	protein_coding	exon
1	10521237	-	T	20	0,0,0,20	TT	1	88	0,7,0,81	A->I	0.0795	1.60458e-08	8.44025e-08	ENSG00000160049	DFFA	protein_coding	exon
1	10521238	-	T	21	0,0,0,21	TT	1	94	0,13,1,80	A->I	0.1383	3.10862e-15	2.8013e-14	ENSG00000160049	DFFA	protein_coding	exon
1	10521260	-	T	19	0,0,0,19	TT	1	122	0,5,0,117	A->I	0.041	4.82053e-05	0.00014363	ENSG00000160049	DFFA	protein_coding	exon
1	10522305	-	T	37	0,0,0,37	TT	1	9	0,2,0,7	A->I	0.2222	0.00035473	0.00091499	ENSG00000160049	DFFA	protein_coding	intron
1	10522315	-	T	37	0,0,0,37	TT	1	9	0,3,0,6	A->I	0.3333	2.61875e-06	1.0372e-05	ENSG00000160049	DFFA	protein_coding	intron
1	10522323	-	T	41	0,0,0,41	TT	1	12	0,2,0,10	A->I	0.1667	0.00064623	0.00162104	ENSG00000160049	DFFA	protein_coding	intron
1	10560816	+	A	40	39,0,1,0	AA	1	3	1,0,2,0	A->I	0.6667	2.99368e-05	8.20579e-05	ENSG00000142655	PEX14	protein_coding	intron
1	10603211	+	A	50	50,0,0,0	AA	1	5	2,0,3,0	A->I	0.6	3.1473e-07	1.22733e-06	ENSG00000142655	PEX14	protein_coding	intron
1	10603393	+	A	31	31,0,0,0	AA	1	7	5,0,2,0	A->I	0.2857	0.0002078	0.0005042	ENSG00000142655	PEX14	protein_coding	intron
1	10603427	+	A	42	41,0,1,0	AA	1	7	5,0,2,0	A->I	0.2857	0.0002078	0.0005042	ENSG00000142655	PEX14	protein_coding	intron
1	10603467	+	A	43	42,0,0,1	AA	1	5	3,0,2,0	A->I	0.4	9.9369e-05	0.00025212	ENSG00000142655	PEX14	protein_coding	intron
1	10603715	+	A	48	48,0,0,0	AA	1	7	4,0,3,0	A->I	0.4286	1.09634e-06	4.08696e-06	ENSG00000142655	PEX14	protein_coding	intron
1	10603764	+	A	62	60,1,0,1	AA	1	12	10,0,2,0	A->I	0.1667	0.00064623	0.00148113	ENSG00000142655	PEX14	protein_coding	intron
1	10603781	+	A	55	54,0,0,1	AA	1	11	9,0,2,0	A->I	0.1818	0.00053966	0.00124671	ENSG00000142655	PEX14	protein_coding	intron
1	10603793	+	A	43	42,1,0,0	AA	1	5	1,0,4,0	A->I	0.8	4.98735e-10	2.60232e-09	ENSG00000142655	PEX14	protein_coding	intron
1	10603846	+	A	48	47,0,1,0	AA	1	16	10,0,6,0	A->I	0.375	7.79421e-12	4.86136e-11	ENSG00000142655	PEX14	protein_coding	intron
1	10603854	+	A	28	28,0,0,0	AA	1	16	13,0,3,0	A->I	0.1875	1.7171e-05	5.00988e-05	ENSG00000142655	PEX14	protein_coding	intron
1	10604842	+	A	38	38,0,0,0	AA	1	6	4,0,2,0	A->I	0.3333	0.00014874	0.00036784	ENSG00000142655	PEX14	protein_coding	intron
1	10604850	+	A	34	34,0,0,0	AA	1	6	1,0,5,0	A->I	0.8333	1.89237e-12	1.21061e-11	ENSG00000142655	PEX14	protein_coding	intron
1	10604920	+	A	38	38,0,0,0	AA	1	10	8,0,2,0	A->I	0.2	0.00044247	0.0010323	ENSG00000142655	PEX14	protein_coding	intron
1	10605020	+	A	25	23,0,1,1	AA	1	9	7,0,2,0	A->I	0.2222	0.00035473	0.00083737	ENSG00000142655	PEX14	protein_coding	intron
1	10605854	+	A	26	24,0,2,0	AA	0.9974	6	4,0,2,0	A->I	0.3333	0.00014874	0.00036784	ENSG00000142655	PEX14	protein_coding	intron
1	10605910	+	A	25	24,1,0,0	AA	1	5	2,0,3,0	A->I	0.6	3.1473e-07	1.22733e-06	ENSG00000142655	PEX14	protein_coding	intron
1	10606004	+	A	34	33,0,0,1	AA	1	9	7,0,2,0	A->I	0.2222	0.00035473	0.00083737	ENSG00000142655	PEX14	protein_coding	intron
1	10614911	+	A	32	31,0,1,0	AA	1	2	0,0,2,0	A->I	1	1e-05	2.95144e-05	ENSG00000142655	PEX14	protein_coding	intron
1	10636990	+	A	28	28,0,0,0	AA	1	7	5,0,2,0	A->I	0.2857	0.0002078	0.0005042	ENSG00000142655	PEX14	protein_coding	intron
1	10636993	+	A	31	31,0,0,0	AA	1	7	4,0,3,0	A->I	0.4286	1.09634e-06	4.08696e-06	ENSG00000142655	PEX14	protein_coding	intron
1	10637061	+	A	20	20,0,0,0	AA	1	10	6,0,4,0	A->I	0.4	2.06833e-08	9.85325e-08	ENSG00000142655	PEX14	protein_coding	intron
1	10637067	+	A	23	23,0,0,0	AA	1	11	1,0,10,0	A->I	0.9091	1.09684e-24	1.65679e-23	ENSG00000142655	PEX14	protein_coding	intron
1	10637209	+	A	23	23,0,0,0	AA	1	5	1,0,4,0	A->I	0.8	4.98735e-10	2.60232e-09	ENSG00000142655	PEX14	protein_coding	intron
1	10637215	+	A	30	30,0,0,0	AA	1	6	1,0,5,0	A->I	0.8333	1.89237e-12	1.21061e-11	ENSG00000142655	PEX14	protein_coding	intron
1	10637307	+	A	41	39,0,1,1	AA	1	3	1,0,2,0	A->I	0.6667	2.99368e-05	8.20579e-05	ENSG00000142655	PEX14	protein_coding	intron
1	10637857	+	A	27	26,0,1,0	AA	1	7	0,0,7,0	A->I	1	3.16228e-18	3.68326e-17	ENSG00000142655	PEX14	protein_coding	intron
1	10637865	+	A	34	33,1,0,0	AA	1	7	4,0,3,0	A->I	0.4286	1.09634e-06	4.08696e-06	ENSG00000142655	PEX14	protein_coding	intron
1	11011749	-	T	21	0,0,0,21	TT	1	2	0,2,0,0	A->I	1	1e-05	3.22451e-05	ENSG00000175262	C1orf127	protein_coding	intron
1	11077855	+	A	30	28,0,2,0	AA	0.9998	3	1,0,2,0	A->I	0.6667	2.99368e-05	8.20579e-05	ENSG00000120948	TARDBP	protein_coding	intron
1	11080710	+	A	10	10,0,0,0	AA	1	15	13,0,2,0	A->I	0.1333	0.00102163	0.00229274	ENSG00000120948	TARDBP	protein_coding	intron
1	11080856	+	A	32	32,0,0,0	AA	1	23	21,0,2,0	A->I	0.087	0.00242061	0.00524043	ENSG00000120948	TARDBP	protein_coding	intron
1	11080860	+	A	24	24,0,0,0	AA	1	26	24,0,2,0	A->I	0.0769	0.00308996	0.0066291	ENSG00000120948	TARDBP	protein_coding	intron
1	11080873	+	A	34	34,0,0,0	AA	1	22	16,0,6,0	A->I	0.2727	7.14442e-11	4.29475e-10	ENSG00000120948	TARDBP	protein_coding	intron
1	11080917	+	A	36	35,1,0,0	AA	1	27	25,0,2,0	A->I	0.0741	0.00333017	0.00712091	ENSG00000120948	TARDBP	protein_coding	intron
1	11080926	+	A	33	32,1,0,0	AA	1	28	18,0,10,0	A->I	0.3571	9.99201e-16	1.03564e-14	ENSG00000120948	TARDBP	protein_coding	intron
1	11080928	+	A	33	32,1,0,0	AA	1	28	20,0,8,0	A->I	0.2857	3.04201e-14	2.25382e-13	ENSG00000120948	TARDBP	protein_coding	intron
1	11081296	+	A	29	29,0,0,0	AA	1	25	17,0,8,0	A->I	0.32	1.12133e-14	8.59129e-14	ENSG00000120948	TARDBP	protein_coding	intron
1	11081313	+	A	31	30,0,1,0	AA	1	19	16,0,3,0	A->I	0.1579	2.95015e-05	8.53047e-05	ENSG00000120948	TARDBP	protein_coding	intron
1	11081325	+	A	26	26,0,0,0	AA	1	19	13,0,6,0	A->I	0.3158	2.61924e-11	1.60287e-10	ENSG00000120948	TARDBP	protein_coding	intron
1	11081378	+	A	35	35,0,0,0	AA	1	14	12,0,2,0	A->I	0.1429	0.00088728	0.00200378	ENSG00000120948	TARDBP	protein_coding	intron
1	11081450	+	A	29	29,0,0,0	AA	1	17	15,0,2,0	A->I	0.1176	0.0013177	0.00292449	ENSG00000120948	TARDBP	protein_coding	intron
1	11081527	+	G	42	0,0,42,0	GG	1	63	2,0,61,0	G->A	0.0317	0.0171886	0.0345069	ENSG00000120948	TARDBP	protein_coding	intron
1	11081587	+	A	46	45,0,0,1	AA	1	30	27,0,3,0	A->I	0.1	0.00012043	0.00030468	ENSG00000120948	TARDBP	protein_coding	intron
1	11081667	+	A	48	47,1,0,0	AA	1	60	54,0,6,0	A->I	0.1	4.32482e-08	1.82186e-07	ENSG00000120948	TARDBP	protein_coding	intron
1	11081710	+	A	32	31,0,1,0	AA	1	64	61,0,3,0	A->I	0.0469	0.00114066	0.00255754	ENSG00000120948	TARDBP	protein_coding	intron
1	11081724	+	A	32	31,0,1,0	AA	1	53	50,0,3,0	A->I	0.0566	0.00065817	0.00150792	ENSG00000120948	TARDBP	protein_coding	intron
1	11081791	+	A	32	32,0,0,0	AA	1	74	56,0,18,0	A->I	0.2432	2.44249e-15	2.08932e-14	ENSG00000120948	TARDBP	protein_coding	intron
1	11081851	+	A	24	24,0,0,0	AA	1	51	49,0,2,0	A->I	0.0392	0.011505	0.0234731	ENSG00000120948	TARDBP	protein_coding	intron
1	11081888	+	A	24	24,0,0,0	AA	1	53	51,0,2,0	A->I	0.0377	0.0123827	0.0251662	ENSG00000120948	TARDBP	protein_coding	intron
1	11081934	+	A	31	31,0,0,0	AA	1	37	35,0,2,0	A->I	0.0541	0.00618786	0.0129383	ENSG00000120948	TARDBP	protein_coding	intron
1	11081936	+	A	33	32,1,0,0	AA	1	35	31,0,4,0	A->I	0.1143	4.84118e-06	1.73745e-05	ENSG00000120948	TARDBP	protein_coding	intron
1	11081950	+	A	41	40,0,0,1	AA	1	47	44,0,3,0	A->I	0.0638	0.00046206	0.00107716	ENSG00000120948	TARDBP	protein_coding	intron
1	11088159	+	A	28	27,0,1,0	AA	1	20	14,0,6,0	A->I	0.3	3.7316e-11	2.27498e-10	intergenic	intergenic	intergenic	intergenic
1	11088223	+	A	40	40,0,0,0	AA	1	19	13,0,6,0	A->I	0.3158	2.61924e-11	1.60287e-10	intergenic	intergenic	intergenic	intergenic
1	11088262	+	A	37	36,1,0,0	AA	1	14	10,0,4,0	A->I	0.2857	9.75975e-08	4.05108e-07	intergenic	intergenic	intergenic	intergenic
1	11088955	+	A	56	56,0,0,0	AA	1	28	26,0,2,0	A->I	0.0714	0.00357883	0.00763192	intergenic	intergenic	intergenic	intergenic
1	11088977	+	A	43	42,0,0,1	AA	1	29	22,0,7,0	A->I	0.2414	4.64484e-12	2.94671e-11	intergenic	intergenic	intergenic	intergenic
1	11089403	+	A	31	31,0,0,0	AA	1	16	14,0,2,0	A->I	0.125	0.00116512	0.0026005	intergenic	intergenic	intergenic	intergenic
1	11089785	+	A	23	23,0,0,0	AA	1	39	36,0,3,0	A->I	0.0769	0.00026539	0.00064168	ENSG00000271895	RP4-635E18.8	antisense	exon
1	11089813	+	A	29	29,0,0,0	AA	1	46	30,0,16,0	A->I	0.3478	1.66533e-15	1.48154e-14	ENSG00000271895	RP4-635E18.8	antisense	exon
1	11089825	+	A	24	24,0,0,0	AA	1	39	32,0,7,0	A->I	0.1795	4.45158e-11	2.68722e-10	ENSG00000271895	RP4-635E18.8	antisense	exon
1	11089835	+	A	25	25,0,0,0	AA	1	37	32,0,5,0	A->I	0.1351	1.26694e-07	5.11244e-07	ENSG00000271895	RP4-635E18.8	antisense	exon
1	11089869	+	A	52	50,1,0,1	AA	1	46	43,0,3,0	A->I	0.0652	0.00043359	0.00102092	ENSG00000271895	RP4-635E18.8	antisense	exon
1	11089878	+	A	66	64,1,1,0	AA	1	45	43,0,2,0	A->I	0.0444	0.00904574	0.0186236	ENSG00000271895	RP4-635E18.8	antisense	exon
1	11117933	-	T	29	0,0,0,29	TT	1	2	0,2,0,0	A->I	1	1e-05	3.22451e-05	ENSG00000116649	SRM	protein_coding	intron
1	11133461	-	T	27	0,0,0,27	TT	1	3	0,3,0,0	A->I	1	3.16228e-08	1.46201e-07	ENSG00000171824	EXOSC10	protein_coding	intron
1	11139143	-	T	40	1,0,0,39	TT	1	4	0,2,0,2	A->I	0.5	5.97473e-05	0.00017151	ENSG00000171824	EXOSC10	protein_coding	intron
1	11139614	-	T	24	0,0,0,24	TT	1	3	0,2,0,1	A->I	0.6667	2.99368e-05	8.99013e-05	ENSG00000171824	EXOSC10	protein_coding	intron
1	11139654	-	T	24	0,0,0,24	TT	1	7	0,5,0,2	A->I	0.7143	6.60583e-12	4.50128e-11	ENSG00000171824	EXOSC10	protein_coding	intron
1	11139655	-	T	23	0,0,0,23	TT	1	5	0,2,0,3	A->I	0.4	9.9369e-05	0.00027535	ENSG00000171824	EXOSC10	protein_coding	intron
1	11143146	-	T	28	0,0,0,28	TT	1	13	0,6,0,7	A->I	0.4615	1.68421e-12	1.18678e-11	ENSG00000171824	EXOSC10	protein_coding	intron
1	11143182	-	T	46	1,0,0,45	TT	1	4	0,2,0,2	A->I	0.5	5.97473e-05	0.00017151	ENSG00000171824	EXOSC10	protein_coding	intron
1	11143205	-	T	39	0,0,1,38	TT	1	7	0,6,0,1	A->I	0.8571	6.98103e-15	5.93272e-14	ENSG00000171824	EXOSC10	protein_coding	intron
1	11149247	-	T	32	0,0,0,32	TT	1	2	0,2,0,0	A->I	1	1e-05	3.22451e-05	ENSG00000171824	EXOSC10	protein_coding	intron
1	11153970	-	T	37	0,0,0,37	TT	1	5	0,2,0,3	A->I	0.4	9.9369e-05	0.00027535	ENSG00000171824	EXOSC10	protein_coding	intron
1	11155553	-	A	21	20,0,1,0	AA	1	2	0,0,2,0	U->C	1	1e-05	3.22451e-05	ENSG00000171824	EXOSC10	protein_coding	exon
1	11177417	-	T	44	0,0,1,43	TT	1	5	0,2,0,3	A->I	0.4	9.9369e-05	0.00027535	ENSG00000198793	MTOR	protein_coding	intron
1	11178950	-	T	35	0,0,0,35	TT	1	2	0,2,0,0	A->I	1	1e-05	3.22451e-05	ENSG00000198793	MTOR	protein_coding	intron
1	11180399	-	T	29	0,0,0,29	TT	1	7	0,3,0,4	A->I	0.4286	1.09634e-06	4.45254e-06	ENSG00000198793	MTOR	protein_coding	intron
1	11180424	-	T	37	1,0,0,36	TT	1	13	0,2,0,11	A->I	0.1538	0.00076212	0.00189748	ENSG00000198793	MTOR	protein_coding	intron
1	11283912	-	T	34	2,1,1,30	TT	0.9999	5	0,2,0,3	A->I	0.4	9.9369e-05	0.00027535	ENSG00000198793	MTOR	protein_coding	intron
1	11358079	+	A	28	27,1,0,0	AA	1	3	1,0,2,0	A->I	0.6667	2.99368e-05	8.20579e-05	intergenic	intergenic	intergenic	intergenic
1	11358478	+	A	42	42,0,0,0	AA	1	3	1,0,2,0	A->I	0.6667	2.99368e-05	8.20579e-05	intergenic	intergenic	intergenic	intergenic
1	11358498	+	A	24	24,0,0,0	AA	1	4	2,0,2,0	A->I	0.5	5.97473e-05	0.00015673	intergenic	intergenic	intergenic	intergenic
1	11802688	+	A	36	36,0,0,0	AA	1	16	14,0,2,0	A->I	0.125	0.00116512	0.0026005	ENSG00000177674	AGTRAP	protein_coding	intron
1	11802793	+	A	47	47,0,0,0	AA	1	9	4,0,5,0	A->I	0.5556	3.94264e-11	2.38194e-10	ENSG00000177674	AGTRAP	protein_coding	intron
1	11845943	-	C	32	0,32,0,0	CC	1	57	2,55,0,0	G->U	0.0351	0.0142228	0.0315956	ENSG00000177000	MTHFR	protein_coding	exon
1	11846039	-	C	21	0,21,0,0	CC	1	50	2,48,0,0	G->U	0.04	0.0110769	0.024835	ENSG00000177000	MTHFR	protein_coding	exon
1	11856997	-	T	41	0,0,0,41	TT	1	11	0,2,0,9	A->I	0.1818	0.00053966	0.00136487	ENSG00000177000	MTHFR	protein_coding	intron
1	11857011	-	T	35	0,1,0,34	TT	1	10	0,3,0,7	A->I	0.3	3.73221e-06	1.46485e-05	ENSG00000177000	MTHFR	protein_coding	intron
1	11857167	-	T	33	0,0,1,32	TT	1	9	0,2,0,7	A->I	0.2222	0.00035473	0.00091499	ENSG00000177000	MTHFR	protein_coding	intron
1	11857190	-	T	29	0,0,0,29	TT	1	8	0,3,0,5	A->I	0.375	1.74998e-06	7.0116e-06	ENSG00000177000	MTHFR	protein_coding	intron
1	11857661	-	T	22	0,0,0,22	TT	1	2	0,2,0,0	A->I	1	1e-05	3.22451e-05	ENSG00000177000	MTHFR	protein_coding	intron
1	11868380	+	G	28	0,1,27,0	GG	1	15	0,0,13,2	G->U	0.1333	0.00102163	0.00229274	ENSG00000011021	CLCN6	protein_coding	intron
1	11881054	+	A	29	27,0,1,1	AA	1	7	4,0,3,0	A->I	0.4286	1.09634e-06	4.08696e-06	ENSG00000011021	CLCN6	protein_coding	intron
1	11882347	+	A	41	41,0,0,0	AA	1	20	18,0,2,0	A->I	0.1	0.00182933	0.00400884	ENSG00000011021	CLCN6	protein_coding	intron
1	11882416	+	A	49	48,1,0,0	AA	1	16	14,0,2,0	A->I	0.125	0.00116512	0.0026005	ENSG00000011021	CLCN6	protein_coding	intron
1	11882500	+	A	44	44,0,0,0	AA	1	10	8,0,2,0	A->I	0.2	0.00044247	0.0010323	ENSG00000011021	CLCN6	protein_coding	intron
1	11882535	+	A	30	30,0,0,0	AA	1	5	0,0,5,0	A->I	1	3.16228e-13	2.09945e-12	ENSG00000011021	CLCN6	protein_coding	intron
1	11882552	+	A	26	26,0,0,0	AA	1	5	3,0,2,0	A->I	0.4	9.9369e-05	0.00025212	ENSG00000011021	CLCN6	protein_coding	intron
1	12013955	+	A	27	27,0,0,0	AA	1	3	1,0,2,0	A->I	0.6667	2.99368e-05	8.20579e-05	ENSG00000083444	PLOD1	protein_coding	intron
1	12015699	+	A	30	29,1,0,0	AA	1	5	3,0,2,0	A->I	0.4	9.9369e-05	0.00025212	ENSG00000083444	PLOD1	protein_coding	intron
1	12015706	+	A	33	32,0,1,0	AA	1	5	3,0,2,0	A->I	0.4	9.9369e-05	0.00025212	ENSG00000083444	PLOD1	protein_coding	intron
1	12033423	+	A	35	35,0,0,0	AA	1	4	1,0,3,0	A->I	0.75	1.26191e-07	5.09463e-07	ENSG00000083444	PLOD1	protein_coding	intron
1	12048899	+	A	45	44,0,1,0	AA	1	6	4,0,2,0	A->I	0.3333	0.00014874	0.00036784	ENSG00000116688	MFN2	protein_coding	intron
1	12058484	+	A	42	42,0,0,0	AA	1	3	1,0,2,0	A->I	0.6667	2.99368e-05	8.20579e-05	ENSG00000116688	MFN2	protein_coding	intron
1	12080658	+	A	39	38,0,1,0	AA	1	2	0,0,2,0	A->I	1	1e-05	2.95144e-05	ENSG00000116691	MIIP	protein_coding	intron
1	12083300	+	A	27	27,0,0,0	AA	1	8	6,0,2,0	A->I	0.25	0.00027648	0.00066072	ENSG00000116691	MIIP	protein_coding	intron
1	12083389	+	A	15	14,0,0,1	AA	0.9996	10	8,0,2,0	A->I	0.2	0.00044247	0.0010323	ENSG00000116691	MIIP	protein_coding	intron
1	12084570	+	A	36	35,1,0,0	AA	1	11	9,0,2,0	A->I	0.1818	0.00053966	0.00124671	ENSG00000116691	MIIP	protein_coding	intron
1	12084571	+	A	34	32,1,0,1	AA	1	11	8,0,3,0	A->I	0.2727	5.11963e-06	1.82788e-05	ENSG00000116691	MIIP	protein_coding	intron
1	12085259	+	G	29	1,0,28,0	GG	1	6	0,0,4,2	G->U	0.3333	0.00014874	0.00036784	ENSG00000116691	MIIP	protein_coding	intron
1	12086239	+	A	35	34,0,1,0	AA	1	3	1,0,2,0	A->I	0.6667	2.99368e-05	8.20579e-05	ENSG00000116691	MIIP	protein_coding	intron
1	12087135	+	A	31	31,0,0,0	AA	1	10	5,0,5,0	A->I	0.5	7.86454e-11	4.6864e-10	ENSG00000116691	MIIP	protein_coding	intron
1	12087159	+	A	32	32,0,0,0	AA	1	11	9,0,2,0	A->I	0.1818	0.00053966	0.00124671	ENSG00000116691	MIIP	protein_coding	intron
1	12087166	+	A	34	33,0,1,0	AA	1	12	8,0,4,0	A->I	0.3333	4.85074e-08	2.03396e-07	ENSG00000116691	MIIP	protein_coding	intron
1	12087183	+	A	34	34,0,0,0	AA	1	17	15,0,2,0	A->I	0.1176	0.0013177	0.00292449	ENSG00000116691	MIIP	protein_coding	intron
1	12087256	+	A	37	37,0,0,0	AA	1	15	11,0,4,0	A->I	0.2667	1.32751e-07	5.34189e-07	ENSG00000116691	MIIP	protein_coding	intron
1	12087329	+	A	31	29,0,1,1	AA	1	19	17,0,2,0	A->I	0.1053	0.00164986	0.00362995	ENSG00000116691	MIIP	protein_coding	intron
1	12088111	+	A	24	24,0,0,0	AA	1	9	6,0,3,0	A->I	0.3333	2.61875e-06	9.50293e-06	ENSG00000116691	MIIP	protein_coding	intron
1	12088117	+	A	25	25,0,0,0	AA	1	8	6,0,2,0	A->I	0.25	0.00027648	0.00066072	ENSG00000116691	MIIP	protein_coding	intron
1	12088184	+	A	25	24,0,1,0	AA	1	7	4,0,3,0	A->I	0.4286	1.09634e-06	4.08696e-06	ENSG00000116691	MIIP	protein_coding	intron
1	12088185	+	A	20	19,1,0,0	AA	1	11	7,0,4,0	A->I	0.3636	3.24202e-08	1.36894e-07	ENSG00000116691	MIIP	protein_coding	intron
1	12088196	+	A	29	29,0,0,0	AA	1	16	9,0,7,0	A->I	0.4375	3.58602e-14	2.64504e-13	ENSG00000116691	MIIP	protein_coding	intron
1	12127484	+	A	23	23,0,0,0	AA	1	4	2,0,2,0	A->I	0.5	5.97473e-05	0.00015673	ENSG00000120949	TNFRSF8	protein_coding	intron
1	12129441	+	A	35	34,0,0,1	AA	1	14	12,0,2,0	A->I	0.1429	0.00088728	0.00200378	ENSG00000120949	TNFRSF8	protein_coding	intron
1	12131399	+	A	32	32,0,0,0	AA	1	4	2,0,2,0	A->I	0.5	5.97473e-05	0.00015673	ENSG00000120949	TNFRSF8	protein_coding	intron
1	12131408	+	A	32	32,0,0,0	AA	1	3	1,0,2,0	A->I	0.6667	2.99368e-05	8.20579e-05	ENSG00000120949	TNFRSF8	protein_coding	intron
1	12133189	+	A	30	30,0,0,0	AA	1	6	4,0,2,0	A->I	0.3333	0.00014874	0.00036784	ENSG00000120949	TNFRSF8	protein_coding	intron
1	12133209	+	A	33	31,1,1,0	AA	1	5	3,0,2,0	A->I	0.4	9.9369e-05	0.00025212	ENSG00000120949	TNFRSF8	protein_coding	intron
1	12134454	+	A	46	46,0,0,0	AA	1	6	4,0,2,0	A->I	0.3333	0.00014874	0.00036784	ENSG00000120949	TNFRSF8	protein_coding	intron
1	12137140	+	A	38	38,0,0,0	AA	1	4	2,0,2,0	A->I	0.5	5.97473e-05	0.00015673	ENSG00000120949	TNFRSF8	protein_coding	intron
1	12142421	+	A	43	43,0,0,0	AA	1	3	1,0,2,0	A->I	0.6667	2.99368e-05	8.20579e-05	ENSG00000120949	TNFRSF8	protein_coding	intron
1	12160095	+	A	31	31,0,0,0	AA	1	2	0,0,2,0	A->I	1	1e-05	2.95144e-05	ENSG00000120949	TNFRSF8	protein_coding	intron
1	12163267	+	A	42	41,0,0,1	AA	1	4	2,0,2,0	A->I	0.5	5.97473e-05	0.00015673	ENSG00000120949	TNFRSF8	protein_coding	intron
1	12163824	+	A	31	31,0,0,0	AA	1	3	1,0,2,0	A->I	0.6667	2.99368e-05	8.20579e-05	ENSG00000120949	TNFRSF8	protein_coding	intron
1	12176095	+	A	29	29,0,0,0	AA	1	9	7,0,2,0	A->I	0.2222	0.00035473	0.00083737	ENSG00000120949	TNFRSF8	protein_coding	intron
1	12176221	+	A	42	42,0,0,0	AA	1	6	4,0,2,0	A->I	0.3333	0.00014874	0.00036784	ENSG00000120949	TNFRSF8	protein_coding	intron
1	12177243	+	A	23	22,0,1,0	AA	1	7	5,0,2,0	A->I	0.2857	0.0002078	0.0005042	ENSG00000120949	TNFRSF8	protein_coding	intron
1	12190020	+	A	30	30,0,0,0	AA	1	11	8,0,3,0	A->I	0.2727	5.11963e-06	1.82788e-05	ENSG00000120949	TNFRSF8	protein_coding	intron
1	12191618	+	A	26	26,0,0,0	AA	1	12	7,0,5,0	A->I	0.4167	2.4587e-10	1.31459e-09	ENSG00000120949	TNFRSF8	protein_coding	intron
1	12191712	+	A	41	39,2,0,0	AA	1	21	17,0,4,0	A->I	0.1905	5.73296e-07	2.21919e-06	ENSG00000120949	TNFRSF8	protein_coding	intron
1	12191785	+	A	44	43,1,0,0	AA	1	18	16,0,2,0	A->I	0.1111	0.0014793	0.00326781	ENSG00000120949	TNFRSF8	protein_coding	intron
1	12191786	+	A	45	43,2,0,0	AA	1	16	11,0,5,0	A->I	0.3125	1.34178e-09	6.91462e-09	ENSG00000120949	TNFRSF8	protein_coding	intron
1	12191813	+	A	31	30,0,0,1	AA	1	20	15,0,5,0	A->I	0.25	4.71263e-09	2.33241e-08	ENSG00000120949	TNFRSF8	protein_coding	intron
1	12191907	+	A	32	32,0,0,0	AA	1	17	15,0,2,0	A->I	0.1176	0.0013177	0.00292449	ENSG00000120949	TNFRSF8	protein_coding	intron
1	12191920	+	A	30	29,0,0,1	AA	1	14	10,0,4,0	A->I	0.2857	9.75975e-08	4.05108e-07	ENSG00000120949	TNFRSF8	protein_coding	intron
1	12192623	+	A	32	31,1,0,0	AA	1	16	14,0,2,0	A->I	0.125	0.00116512	0.0026005	ENSG00000120949	TNFRSF8	protein_coding	intron
1	12192784	+	A	28	28,0,0,0	AA	1	17	15,0,2,0	A->I	0.1176	0.0013177	0.00292449	ENSG00000120949	TNFRSF8	protein_coding	intron
1	12192858	+	A	37	35,0,2,0	AA	1	20	15,0,5,0	A->I	0.25	4.71263e-09	2.33241e-08	ENSG00000120949	TNFRSF8	protein_coding	intron
1	12194046	+	A	26	25,0,0,1	AA	1	11	8,0,3,0	A->I	0.2727	5.11963e-06	1.82788e-05	ENSG00000120949	TNFRSF8	protein_coding	intron
1	12194047	+	A	36	33,2,1,0	AA	1	13	11,0,2,0	A->I	0.1538	0.00076212	0.00173266	ENSG00000120949	TNFRSF8	protein_coding	intron
1	12195148	+	A	33	33,0,0,0	AA	1	13	11,0,2,0	A->I	0.1538	0.00076212	0.00173266	ENSG00000120949	TNFRSF8	protein_coding	intron
1	12256156	+	A	41	41,0,0,0	AA	1	11	9,0,2,0	A->I	0.1818	0.00053966	0.00124671	ENSG00000028137	TNFRSF1B	protein_coding	intron
1	12258136	+	A	24	23,0,1,0	AA	1	6	3,0,3,0	A->I	0.5	6.27967e-07	2.38716e-06	ENSG00000028137	TNFRSF1B	protein_coding	intron
1	12261128	+	A	31	31,0,0,0	AA	1	17	14,0,3,0	A->I	0.1765	2.08011e-05	6.05011e-05	ENSG00000028137	TNFRSF1B	protein_coding	intron
1	12261206	+	A	35	32,0,3,0	AA	0.9801	15	13,0,2,0	A->I	0.1333	0.00102163	0.00229274	ENSG00000028137	TNFRSF1B	protein_coding	intron
1	12266183	+	A	37	37,0,0,0	AA	1	10	8,0,2,0	A->I	0.2	0.00044247	0.0010323	ENSG00000028137	TNFRSF1B	protein_coding	intron
1	12267741	+	T	25	0,0,0,25	TT	1	147	0,0,4,143	U->G	0.0272	0.00130344	0.00290627	ENSG00000028137	TNFRSF1B	protein_coding	exon
1	12267848	+	T	19	0,0,1,18	TT	1	420	0,0,6,414	U->G	0.0143	0.00242496	0.00524969	ENSG00000028137	TNFRSF1B	protein_coding	exon
1	12267966	+	C	13	0,13,0,0	CC	1	244	8,236,0,0	C->A	0.0328	1.43211e-06	5.32607e-06	ENSG00000028137	TNFRSF1B	protein_coding	exon
1	12269008	+	G	36	0,0,36,0	GG	1	443	24,0,419,0	G->A	0.0542	1.40998e-14	1.07334e-13	ENSG00000028137	TNFRSF1B	protein_coding	exon
1	12425742	+	G	33	0,1,32,0	GG	1	2	0,0,0,2	G->U	1	1e-05	2.95144e-05	ENSG00000048707	VPS13D	protein_coding	intron
1	12628840	-	T	49	1,0,0,48	TT	1	7	0,2,0,5	A->I	0.2857	0.0002078	0.0005511	ENSG00000162496	DHRS3	protein_coding	intron
1	12628912	-	T	38	0,1,0,37	TT	1	16	0,3,0,13	A->I	0.1875	1.7171e-05	5.47218e-05	ENSG00000162496	DHRS3	protein_coding	intron
1	12628917	-	C	41	0,41,0,0	CC	1	16	0,14,2,0	G->C	0.125	0.00116512	0.00285131	ENSG00000162496	DHRS3	protein_coding	intron
1	12634387	-	T	34	0,1,0,33	TT	1	3	0,2,0,1	A->I	0.6667	2.99368e-05	8.99013e-05	ENSG00000162496	DHRS3	protein_coding	intron
1	12635183	-	T	45	2,0,0,43	TT	1	9	0,2,0,7	A->I	0.2222	0.00035473	0.00091499	ENSG00000162496	DHRS3	protein_coding	intron
1	12635189	-	T	44	0,0,0,44	TT	1	9	0,2,0,7	A->I	0.2222	0.00035473	0.00091499	ENSG00000162496	DHRS3	protein_coding	intron
1	12638481	-	T	51	0,0,0,51	TT	1	5	0,3,0,2	A->I	0.6	3.1473e-07	1.3364e-06	ENSG00000162496	DHRS3	protein_coding	intron
1	12666563	-	T	25	1,0,0,24	TT	1	2	0,2,0,0	A->I	1	1e-05	3.22451e-05	ENSG00000162496	DHRS3	protein_coding	intron
1	12667985	-	T	24	0,0,0,24	TT	1	8	0,2,0,6	A->I	0.25	0.00027648	0.00072196	ENSG00000162496	DHRS3	protein_coding	intron
1	12673018	-	T	26	0,0,0,26	TT	1	4	0,2,0,2	A->I	0.5	5.97473e-05	0.00017151	ENSG00000162496	DHRS3	protein_coding	intron
1	12673026	-	T	42	0,2,0,40	TT	1	6	0,2,0,4	A->I	0.3333	0.00014874	0.00040191	ENSG00000162496	DHRS3	protein_coding	intron
1	12684254	+	A	32	31,1,0,0	AA	1	5	3,0,2,0	A->I	0.4	9.9369e-05	0.00025212	intergenic	intergenic	intergenic	intergenic
1	14039064	+	A	47	46,1,0,0	AA	1	11	9,0,2,0	A->I	0.1818	0.00053966	0.00124671	ENSG00000116731	PRDM2	protein_coding	intron
1	14039134	+	A	55	54,0,1,0	AA	1	11	9,0,2,0	A->I	0.1818	0.00053966	0.00124671	ENSG00000116731	PRDM2	protein_coding	intron
1	14039141	+	A	50	49,0,0,1	AA	1	6	4,0,2,0	A->I	0.3333	0.00014874	0.00036784	ENSG00000116731	PRDM2	protein_coding	intron
1	14039145	+	A	51	49,0,1,1	AA	1	11	2,0,9,0	A->I	0.8182	1.72937e-21	2.38941e-20	ENSG00000116731	PRDM2	protein_coding	intron
1	14082491	+	A	37	36,0,0,1	AA	1	7	4,0,3,0	A->I	0.4286	1.09634e-06	4.08696e-06	ENSG00000116731	PRDM2	protein_coding	intron
1	14082492	+	A	49	47,0,0,2	AA	1	7	4,0,3,0	A->I	0.4286	1.09634e-06	4.08696e-06	ENSG00000116731	PRDM2	protein_coding	intron
1	14093913	+	A	26	26,0,0,0	AA	1	13	11,0,2,0	A->I	0.1538	0.00076212	0.00173266	ENSG00000116731	PRDM2	protein_coding	intron
1	14094363	+	A	32	32,0,0,0	AA	1	3	1,0,2,0	A->I	0.6667	2.99368e-05	8.20579e-05	ENSG00000116731	PRDM2	protein_coding	intron
1	14094396	+	A	35	34,0,0,1	AA	1	3	1,0,2,0	A->I	0.6667	2.99368e-05	8.20579e-05	ENSG00000116731	PRDM2	protein_coding	intron
1	14094975	+	A	18	18,0,0,0	AA	1	6	3,0,3,0	A->I	0.5	6.27967e-07	2.38716e-06	ENSG00000116731	PRDM2	protein_coding	intron
1	14095040	+	A	33	33,0,0,0	AA	1	8	6,0,2,0	A->I	0.25	0.00027648	0.00066072	ENSG00000116731	PRDM2	protein_coding	intron
1	14097977	+	A	29	29,0,0,0	AA	1	10	8,0,2,0	A->I	0.2	0.00044247	0.0010323	ENSG00000116731	PRDM2	protein_coding	intron
1	15085030	+	A	34	32,0,1,1	AA	1	2	0,0,2,0	A->I	1	1e-05	2.95144e-05	ENSG00000189337	KAZN	protein_coding	intron
1	15809419	-	T	30	0,0,0,30	TT	1	2	0,2,0,0	A->I	1	1e-05	3.22451e-05	intergenic	intergenic	intergenic	intergenic
1	15816397	-	C	26	0,26,0,0	CC	1	12	2,10,0,0	G->U	0.1667	0.00064623	0.00162104	intergenic	intergenic	intergenic	intergenic
1	15816507	-	T	53	2,0,0,51	TT	1	4	0,2,0,2	A->I	0.5	5.97473e-05	0.00017151	intergenic	intergenic	intergenic	intergenic
1	15817289	-	T	43	2,0,1,40	TT	1	6	0,3,0,3	A->I	0.5	6.27967e-07	2.59717e-06	intergenic	intergenic	intergenic	intergenic
1	15818008	-	T	26	0,1,0,25	TT	1	16	0,5,0,11	A->I	0.3125	1.34178e-09	7.53974e-09	ENSG00000132906	CASP9	protein_coding	exon
1	15818035	-	T	33	1,0,2,30	TT	1	19	0,5,0,14	A->I	0.2632	3.5438e-09	1.92328e-08	ENSG00000132906	CASP9	protein_coding	exon
1	15818065	-	T	47	0,0,1,46	TT	1	20	0,3,0,17	A->I	0.15	3.46255e-05	0.0001037	ENSG00000132906	CASP9	protein_coding	exon
1	15818081	-	T	52	0,0,0,52	TT	1	21	0,5,0,16	A->I	0.2381	6.16904e-09	3.3325e-08	ENSG00000132906	CASP9	protein_coding	exon
1	15818105	-	T	33	0,0,0,33	TT	1	20	0,2,0,18	A->I	0.1	0.00182933	0.00439694	ENSG00000132906	CASP9	protein_coding	exon
1	15818153	-	T	33	0,0,0,33	TT	1	18	0,2,0,16	A->I	0.1111	0.0014793	0.00358778	ENSG00000132906	CASP9	protein_coding	exon
1	15818247	-	T	43	0,0,0,43	TT	1	11	0,5,0,6	A->I	0.4545	1.43803e-10	8.44179e-10	ENSG00000132906	CASP9	protein_coding	exon
1	15842379	-	T	31	0,0,0,31	TT	1	5	0,4,0,1	A->I	0.8	4.98735e-10	2.8352e-09	ENSG00000132906	CASP9	protein_coding	intron
1	15842893	-	T	26	0,0,0,26	TT	1	5	0,2,0,3	A->I	0.4	9.9369e-05	0.00027535	ENSG00000132906	CASP9	protein_coding	intron
1	15845852	-	T	46	0,0,1,45	TT	1	3	0,2,0,1	A->I	0.6667	2.99368e-05	8.99013e-05	ENSG00000132906	CASP9	protein_coding	intron
1	15854849	+	A	26	25,0,0,1	AA	1	6	4,0,2,0	A->I	0.3333	0.00014874	0.00036784	ENSG00000116138	DNAJC16	protein_coding	intron
1	15857385	+	A	42	41,1,0,0	AA	1	4	1,0,3,0	A->I	0.75	1.26191e-07	5.09463e-07	ENSG00000116138	DNAJC16	protein_coding	intron
1	15885701	+	A	39	39,0,0,0	AA	1	2	0,0,2,0	A->I	1	1e-05	2.95144e-05	ENSG00000116138	DNAJC16	protein_coding	intron
1	15896232	-	T	22	0,0,0,22	TT	1	2	0,2,0,0	A->I	1	1e-05	3.22451e-05	intergenic	intergenic	intergenic	intergenic
1	15896269	+	A	32	31,0,1,0	AA	1	56	54,0,2,0	A->I	0.0357	0.0137523	0.0278473	ENSG00000116138	DNAJC16	protein_coding	exon
1	15898474	-	T	42	1,0,0,41	TT	1	8	0,6,0,2	A->I	0.75	2.78484e-14	2.25274e-13	intergenic	intergenic	intergenic	intergenic
1	15898477	-	T	30	1,0,0,29	TT	1	8	0,3,0,5	A->I	0.375	1.74998e-06	7.0116e-06	intergenic	intergenic	intergenic	intergenic
1	15898524	-	T	41	0,0,0,41	TT	1	4	0,2,0,2	A->I	0.5	5.97473e-05	0.00017151	intergenic	intergenic	intergenic	intergenic
1	15899387	-	T	30	0,0,0,30	TT	1	7	0,2,0,5	A->I	0.2857	0.0002078	0.0005511	ENSG00000116771	AGMAT	protein_coding	exon
1	15899691	-	T	31	0,1,2,28	TT	1	9	0,2,0,7	A->I	0.2222	0.00035473	0.00091499	ENSG00000116771	AGMAT	protein_coding	exon
1	15899715	-	T	33	1,0,0,32	TT	1	12	0,5,0,7	A->I	0.4167	2.4587e-10	1.43227e-09	ENSG00000116771	AGMAT	protein_coding	exon
1	15899747	-	T	39	0,0,0,39	TT	1	12	0,11,0,1	A->I	0.9167	3.78373e-27	6.65059e-26	ENSG00000116771	AGMAT	protein_coding	exon
1	15899751	-	T	27	0,0,0,27	TT	1	13	0,2,0,11	A->I	0.1538	0.00076212	0.00189748	ENSG00000116771	AGMAT	protein_coding	exon
1	15962030	+	A	35	35,0,0,0	AA	1	4	2,0,2,0	A->I	0.5	5.97473e-05	0.00015673	ENSG00000197312	DDI2	protein_coding	intron
1	15979421	+	A	13	13,0,0,0	AA	1	2	0,0,2,0	A->I	1	1e-05	2.95144e-05	ENSG00000197312	DDI2	protein_coding	intron
1	16048859	+	A	48	48,0,0,0	AA	1	7	5,0,2,0	A->I	0.2857	0.0002078	0.0005042	ENSG00000116786	PLEKHM2	protein_coding	intron
1	16137281	-	T	36	0,2,0,34	TT	1	2	0,2,0,0	A->I	1	1e-05	3.22451e-05	intergenic	intergenic	intergenic	intergenic
1	16164652	+	A	39	39,0,0,0	AA	1	2	0,0,2,0	A->I	1	1e-05	2.95144e-05	intergenic	intergenic	intergenic	intergenic
1	16164944	+	A	28	27,1,0,0	AA	1	5	3,0,2,0	A->I	0.4	9.9369e-05	0.00025212	intergenic	intergenic	intergenic	intergenic
1	16165054	+	A	27	25,0,0,2	AA	0.9999	3	1,0,2,0	A->I	0.6667	2.99368e-05	8.20579e-05	intergenic	intergenic	intergenic	intergenic
1	16165739	+	A	33	32,1,0,0	AA	1	3	1,0,2,0	A->I	0.6667	2.99368e-05	8.20579e-05	intergenic	intergenic	intergenic	intergenic
1	16165747	+	A	34	33,1,0,0	AA	1	3	1,0,2,0	A->I	0.6667	2.99368e-05	8.20579e-05	intergenic	intergenic	intergenic	intergenic
1	16165831	-	T	46	0,0,1,45	TT	1	2	0,2,0,0	A->I	1	1e-05	3.22451e-05	ENSG00000179743	RP11-169K16.9	antisense	intron
1	16171190	-	T	22	1,0,0,21	TT	1	4	0,2,0,2	A->I	0.5	5.97473e-05	0.00017151	ENSG00000179743	RP11-169K16.9	antisense	intron
1	16171191	-	T	27	1,1,0,25	TT	1	4	0,2,0,2	A->I	0.5	5.97473e-05	0.00017151	ENSG00000179743	RP11-169K16.9	antisense	intron
1	16171272	-	T	36	0,0,1,35	TT	1	6	0,2,0,4	A->I	0.3333	0.00014874	0.00040191	ENSG00000179743	RP11-169K16.9	antisense	intron
1	16190080	+	A	26	24,2,0,0	AA	0.9997	2	0,0,2,0	A->I	1	1e-05	2.95144e-05	ENSG00000065526	SPEN	protein_coding	intron
1	16205683	+	A	40	40,0,0,0	AA	1	11	9,0,2,0	A->I	0.1818	0.00053966	0.00124671	ENSG00000065526	SPEN	protein_coding	intron
1	16205729	+	A	40	40,0,0,0	AA	1	6	4,0,2,0	A->I	0.3333	0.00014874	0.00036784	ENSG00000065526	SPEN	protein_coding	intron
1	16205750	+	A	46	45,0,0,1	AA	1	6	3,0,3,0	A->I	0.5	6.27967e-07	2.38716e-06	ENSG00000065526	SPEN	protein_coding	intron
1	16207509	+	A	42	41,0,0,1	AA	1	3	1,0,2,0	A->I	0.6667	2.99368e-05	8.20579e-05	ENSG00000065526	SPEN	protein_coding	intron
1	16240002	+	A	36	36,0,0,0	AA	1	2	0,0,2,0	A->I	1	1e-05	2.95144e-05	ENSG00000065526	SPEN	protein_coding	intron
1	16555932	-	T	40	0,1,0,39	TT	1	16	0,3,0,13	A->I	0.1875	1.7171e-05	5.47218e-05	ENSG00000204377	C1orf134	protein_coding	intron
1	16557744	-	T	30	0,0,0,30	TT	1	15	0,2,0,13	A->I	0.1333	0.00102163	0.00251406	intergenic	intergenic	intergenic	intergenic
1	16557790	-	T	28	0,0,2,26	TT	1	10	0,3,0,7	A->I	0.3	3.73221e-06	1.46485e-05	intergenic	intergenic	intergenic	intergenic
1	16589062	-	T	22	2,0,0,20	TT	0.9948	2	0,2,0,0	A->I	1	1e-05	3.22451e-05	ENSG00000037637	FBXO42	protein_coding	intron
1	16589343	-	T	28	0,0,0,28	TT	1	7	0,2,0,5	A->I	0.2857	0.0002078	0.0005511	ENSG00000037637	FBXO42	protein_coding	intron
1	16589369	-	T	20	0,0,0,20	TT	1	5	0,2,0,3	A->I	0.4	9.9369e-05	0.00027535	ENSG00000037637	FBXO42	protein_coding	intron
1	16632654	-	T	28	0,0,0,28	TT	1	3	0,2,0,1	A->I	0.6667	2.99368e-05	8.99013e-05	ENSG00000037637	FBXO42	protein_coding	intron
1	16632655	-	T	28	0,0,0,28	TT	1	4	0,2,0,2	A->I	0.5	5.97473e-05	0.00017151	ENSG00000037637	FBXO42	protein_coding	intron
1	16633511	-	T	30	0,0,0,30	TT	1	4	0,2,0,2	A->I	0.5	5.97473e-05	0.00017151	ENSG00000037637	FBXO42	protein_coding	intron
1	16633565	-	T	31	1,0,1,29	TT	1	2	0,2,0,0	A->I	1	1e-05	3.22451e-05	ENSG00000037637	FBXO42	protein_coding	intron
1	16634765	-	T	38	0,0,0,38	TT	1	5	0,2,0,3	A->I	0.4	9.9369e-05	0.00027535	ENSG00000037637	FBXO42	protein_coding	intron
1	16636804	-	T	37	0,0,0,37	TT	1	11	0,3,0,8	A->I	0.2727	5.11963e-06	1.99279e-05	ENSG00000037637	FBXO42	protein_coding	intron
1	16636901	-	T	58	0,1,0,57	TT	1	9	0,7,0,2	A->I	0.7778	1.13213e-16	1.35727e-15	ENSG00000037637	FBXO42	protein_coding	intron
1	16636904	-	T	47	0,0,1,46	TT	1	9	0,3,0,6	A->I	0.3333	2.61875e-06	1.0372e-05	ENSG00000037637	FBXO42	protein_coding	intron
1	16639357	-	T	22	0,0,0,22	TT	1	7	0,4,0,3	A->I	0.5714	3.47351e-09	1.88769e-08	ENSG00000037637	FBXO42	protein_coding	intron
1	16639428	-	T	32	0,0,0,32	TT	1	4	0,4,0,0	A->I	1	1e-10	5.921e-10	ENSG00000037637	FBXO42	protein_coding	intron
1	16639516	-	T	50	2,1,0,47	TT	1	6	0,3,0,3	A->I	0.5	6.27967e-07	2.59717e-06	ENSG00000037637	FBXO42	protein_coding	intron
1	16639579	-	T	35	1,0,0,34	TT	1	11	0,7,0,4	A->I	0.6364	1.03205e-15	1.06271e-14	ENSG00000037637	FBXO42	protein_coding	intron
1	16640511	-	T	26	0,2,0,24	TT	0.9949	4	0,2,0,2	A->I	0.5	5.97473e-05	0.00017151	ENSG00000037637	FBXO42	protein_coding	intron
1	16640517	-	T	29	1,0,0,28	TT	1	4	0,3,0,1	A->I	0.75	1.26191e-07	5.54745e-07	ENSG00000037637	FBXO42	protein_coding	intron
1	16640622	-	T	46	2,0,1,43	TT	1	3	0,2,0,1	A->I	0.6667	2.99368e-05	8.99013e-05	ENSG00000037637	FBXO42	protein_coding	intron
1	16641190	-	T	35	0,0,0,35	TT	1	3	0,2,0,1	A->I	0.6667	2.99368e-05	8.99013e-05	ENSG00000037637	FBXO42	protein_coding	intron
1	16641292	-	T	22	0,0,0,22	TT	1	3	0,3,0,0	A->I	1	3.16228e-08	1.46201e-07	ENSG00000037637	FBXO42	protein_coding	intron
1	16643905	-	C	28	0,28,0,0	CC	1	3	2,1,0,0	G->U	0.6667	2.99368e-05	8.99013e-05	ENSG00000037637	FBXO42	protein_coding	intron
1	16643906	-	T	30	0,0,0,30	TT	1	3	2,0,0,1	A->U	0.6667	2.99368e-05	8.99013e-05	ENSG00000037637	FBXO42	protein_coding	intron
1	16646221	-	T	43	0,0,0,43	TT	1	3	0,2,0,1	A->I	0.6667	2.99368e-05	8.99013e-05	ENSG00000037637	FBXO42	protein_coding	intron
1	16646323	-	T	35	0,0,0,35	TT	1	3	0,2,0,1	A->I	0.6667	2.99368e-05	8.99013e-05	ENSG00000037637	FBXO42	protein_coding	intron
1	16646404	-	T	32	0,0,0,32	TT	1	6	0,4,0,2	A->I	0.6667	1.49242e-09	8.25244e-09	ENSG00000037637	FBXO42	protein_coding	intron
1	16648280	-	T	39	1,1,0,37	TT	1	4	0,4,0,0	A->I	1	1e-10	5.921e-10	ENSG00000037637	FBXO42	protein_coding	intron
1	16648342	-	T	42	0,0,0,42	TT	1	4	0,2,0,2	A->I	0.5	5.97473e-05	0.00017151	ENSG00000037637	FBXO42	protein_coding	intron
1	16648543	-	T	25	1,0,0,24	TT	1	6	0,2,0,4	A->I	0.3333	0.00014874	0.00040191	ENSG00000037637	FBXO42	protein_coding	intron
1	16651489	-	T	30	0,0,0,30	TT	1	8	0,3,0,5	A->I	0.375	1.74998e-06	7.0116e-06	ENSG00000037637	FBXO42	protein_coding	intron
1	16659209	-	T	37	0,0,0,37	TT	1	3	0,2,0,1	A->I	0.6667	2.99368e-05	8.99013e-05	ENSG00000037637	FBXO42	protein_coding	intron
1	16659214	-	T	46	1,0,0,45	TT	1	3	0,2,0,1	A->I	0.6667	2.99368e-05	8.99013e-05	ENSG00000037637	FBXO42	protein_coding	intron
1	16659215	-	T	40	1,0,0,39	TT	1	3	0,3,0,0	A->I	1	3.16228e-08	1.46201e-07	ENSG00000037637	FBXO42	protein_coding	intron
1	16662110	-	T	25	0,0,0,25	TT	1	4	0,2,0,2	A->I	0.5	5.97473e-05	0.00017151	ENSG00000037637	FBXO42	protein_coding	intron
1	16665443	-	T	31	0,1,0,30	TT	1	2	0,2,0,0	A->I	1	1e-05	3.22451e-05	ENSG00000037637	FBXO42	protein_coding	intron
1	16697710	+	A	38	38,0,0,0	AA	1	7	5,0,2,0	A->I	0.2857	0.0002078	0.0005042	ENSG00000055070	SZRD1	protein_coding	intron
1	16703869	+	A	52	52,0,0,0	AA	1	4	2,0,2,0	A->I	0.5	5.97473e-05	0.00015673	ENSG00000055070	SZRD1	protein_coding	intron
1	16703892	+	A	42	42,0,0,0	AA	1	4	2,0,2,0	A->I	0.5	5.97473e-05	0.00015673	ENSG00000055070	SZRD1	protein_coding	intron
1	16704972	+	A	51	50,0,0,1	AA	1	6	4,0,2,0	A->I	0.3333	0.00014874	0.00036784	ENSG00000055070	SZRD1	protein_coding	intron
1	16705794	+	A	38	38,0,0,0	AA	1	6	3,0,3,0	A->I	0.5	6.27967e-07	2.38716e-06	ENSG00000055070	SZRD1	protein_coding	intron
1	16705797	+	A	37	36,0,1,0	AA	1	6	4,0,2,0	A->I	0.3333	0.00014874	0.00036784	ENSG00000055070	SZRD1	protein_coding	intron
1	16777363	+	A	23	23,0,0,0	AA	1	13	10,0,3,0	A->I	0.2308	8.83204e-06	3.10695e-05	ENSG00000157191	NECAP2	protein_coding	exon
1	16783786	+	A	40	39,0,0,1	AA	1	4	2,0,2,0	A->I	0.5	5.97473e-05	0.00015673	ENSG00000157191	NECAP2	protein_coding	intron
1	16784853	-	T	21	0,0,0,21	TT	1	2	0,2,0,0	A->I	1	1e-05	3.22451e-05	intergenic	intergenic	intergenic	intergenic
1	16784925	-	T	37	0,0,0,37	TT	1	2	0,2,0,0	A->I	1	1e-05	3.22451e-05	intergenic	intergenic	intergenic	intergenic
1	16785003	-	T	33	0,0,0,33	TT	1	2	0,2,0,0	A->I	1	1e-05	3.22451e-05	intergenic	intergenic	intergenic	intergenic
1	16788072	-	T	48	0,0,0,48	TT	1	3	0,2,0,1	A->I	0.6667	2.99368e-05	8.99013e-05	intergenic	intergenic	intergenic	intergenic
1	16788076	-	T	40	0,0,0,40	TT	1	2	0,2,0,0	A->I	1	1e-05	3.22451e-05	intergenic	intergenic	intergenic	intergenic
1	16788097	-	T	34	0,0,0,34	TT	1	3	0,3,0,0	A->I	1	3.16228e-08	1.46201e-07	intergenic	intergenic	intergenic	intergenic
1	16788149	-	T	46	0,0,0,46	TT	1	5	0,5,0,0	A->I	1	3.16228e-13	2.28137e-12	intergenic	intergenic	intergenic	intergenic
1	16788176	-	T	41	0,0,0,41	TT	1	5	0,2,0,3	A->I	0.4	9.9369e-05	0.00027535	intergenic	intergenic	intergenic	intergenic
1	16789665	+	A	41	41,0,0,0	AA	1	2	0,0,2,0	A->I	1	1e-05	2.95144e-05	ENSG00000226029	RP4-798A10.2	lincRNA	exon
1	16792785	-	T	34	1,1,0,32	TT	1	4	0,2,0,2	A->I	0.5	5.97473e-05	0.00017151	intergenic	intergenic	intergenic	intergenic
1	16793120	-	T	40	0,0,0,40	TT	1	12	0,2,0,10	A->I	0.1667	0.00064623	0.00162104	intergenic	intergenic	intergenic	intergenic
1	16797495	-	T	16	0,0,0,16	TT	1	6	0,3,0,3	A->I	0.5	6.27967e-07	2.59717e-06	ENSG00000080947	CROCCP3	pseudogene	intron
1	16797505	-	T	16	0,0,1,15	TT	0.9999	7	0,2,0,5	A->I	0.2857	0.0002078	0.0005511	ENSG00000080947	CROCCP3	pseudogene	intron
1	16797570	-	T	20	1,0,0,19	TT	1	10	0,3,0,7	A->I	0.3	3.73221e-06	1.46485e-05	ENSG00000080947	CROCCP3	pseudogene	intron
1	16801240	-	T	50	0,0,0,50	TT	1	5	0,4,0,1	A->I	0.8	4.98735e-10	2.8352e-09	ENSG00000080947	CROCCP3	pseudogene	intron
1	16947436	-	T	93	0,1,1,91	TT	1	5	0,2,0,3	A->I	0.4	9.9369e-05	0.00027535	ENSG00000215908	CROCCP2	lincRNA	intron
1	16947459	-	T	75	0,0,2,73	TT	1	24	0,2,0,22	A->I	0.0833	0.00263513	0.00624175	ENSG00000215908	CROCCP2	lincRNA	intron
1	16947469	-	T	98	0,1,2,95	TT	1	29	0,6,0,23	A->I	0.2069	4.46291e-10	2.57854e-09	ENSG00000215908	CROCCP2	lincRNA	intron
1	16947485	-	T	98	0,1,1,96	TT	1	42	0,8,0,34	A->I	0.1905	1.07392e-12	7.61502e-12	ENSG00000215908	CROCCP2	lincRNA	intron
1	16947521	-	T	118	0,1,2,115	TT	1	37	0,2,0,35	A->I	0.0541	0.00618786	0.0141827	ENSG00000215908	CROCCP2	lincRNA	intron
1	16947530	-	T	87	1,0,0,86	TT	1	36	0,3,0,33	A->I	0.0833	0.00020881	0.00055342	ENSG00000215908	CROCCP2	lincRNA	intron
1	16948999	-	T	194	0,1,0,193	TT	1	76	0,4,0,72	A->I	0.0526	0.00010698	0.00029634	ENSG00000215908	CROCCP2	lincRNA	intron
1	16949034	-	T	169	0,0,0,169	TT	1	70	0,2,0,68	A->I	0.0286	0.0209483	0.0457814	ENSG00000215908	CROCCP2	lincRNA	intron
1	16949069	-	T	163	0,1,0,162	TT	1	85	0,5,0,80	A->I	0.0588	8.40414e-06	3.24674e-05	ENSG00000215908	CROCCP2	lincRNA	intron
1	16949075	-	T	159	0,1,3,155	TT	1	90	0,11,0,79	A->I	0.1222	1.33227e-14	1.10245e-13	ENSG00000215908	CROCCP2	lincRNA	intron
1	16949091	-	T	165	3,0,0,162	TT	1	96	0,3,0,93	A->I	0.0312	0.00362892	0.00849331	ENSG00000215908	CROCCP2	lincRNA	intron
1	16949164	-	C	153	0,149,2,2	CC	1	72	2,70,0,0	G->U	0.0278	0.0220797	0.0481693	ENSG00000215908	CROCCP2	lincRNA	intron
1	16949178	-	T	145	2,0,0,143	TT	1	80	0,9,1,70	A->I	0.1125	5.99376e-12	4.1279e-11	ENSG00000215908	CROCCP2	lincRNA	intron
1	16949304	-	T	149	1,3,0,145	TT	1	60	0,2,0,58	A->I	0.0333	0.0156754	0.0346919	ENSG00000215908	CROCCP2	lincRNA	intron
1	16949399	-	T	110	0,0,0,110	TT	1	64	0,2,0,62	A->I	0.0312	0.0177063	0.0389772	ENSG00000215908	CROCCP2	lincRNA	intron
1	16949473	-	T	157	1,0,0,156	TT	1	133	0,3,0,130	A->I	0.0226	0.00893073	0.0202162	ENSG00000215908	CROCCP2	lincRNA	intron
1	16951219	-	T	97	0,1,0,96	TT	1	16	0,6,0,10	A->I	0.375	7.79421e-12	5.29304e-11	ENSG00000215908	CROCCP2	lincRNA	intron
1	16951220	-	T	96	0,0,0,96	TT	1	15	0,3,0,12	A->I	0.2	1.39845e-05	4.4735e-05	ENSG00000215908	CROCCP2	lincRNA	intron
1	16951232	-	T	95	0,1,1,93	TT	1	10	0,2,0,8	A->I	0.2	0.00044247	0.00112913	ENSG00000215908	CROCCP2	lincRNA	intron
1	16951354	-	T	87	0,0,1,86	TT	1	10	0,4,0,6	A->I	0.4	2.06833e-08	1.07883e-07	ENSG00000215908	CROCCP2	lincRNA	intron
1	16951374	-	T	81	0,0,0,81	TT	1	11	0,2,0,9	A->I	0.1818	0.00053966	0.00136487	ENSG00000215908	CROCCP2	lincRNA	intron
1	16951393	-	T	68	0,0,0,68	TT	1	11	0,2,0,9	A->I	0.1818	0.00053966	0.00136487	ENSG00000215908	CROCCP2	lincRNA	intron
1	16951843	-	T	83	1,0,1,81	TT	1	4	0,2,0,2	A->I	0.5	5.97473e-05	0.00017151	ENSG00000215908	CROCCP2	lincRNA	intron
1	17324953	-	T	18	1,1,0,16	TT	0.9988	3	0,2,0,1	A->I	0.6667	2.99368e-05	8.99013e-05	ENSG00000159363	ATP13A2	protein_coding	intron
1	17330052	-	T	34	0,0,0,34	TT	1	3	0,3,0,0	A->I	1	3.16228e-08	1.46201e-07	ENSG00000159363	ATP13A2	protein_coding	intron
1	17347931	-	T	45	0,0,1,44	TT	1	10	0,2,0,8	A->I	0.2	0.00044247	0.00112913	ENSG00000117118	SDHB	protein_coding	intron
1	17356504	-	T	39	0,0,0,39	TT	1	7	0,2,0,5	A->I	0.2857	0.0002078	0.0005511	ENSG00000117118	SDHB	protein_coding	intron
1	17366006	-	T	33	2,0,0,31	TT	1	5	0,2,0,3	A->I	0.4	9.9369e-05	0.00027535	ENSG00000117118	SDHB	protein_coding	intron
1	17740370	-	T	38	0,0,0,38	TT	1	130	0,5,0,125	A->I	0.0385	6.51891e-05	0.00018679	ENSG00000179051	RCC2	protein_coding	intron
1	17740859	-	T	47	0,0,0,47	TT	1	79	0,3,0,76	A->I	0.038	0.00209006	0.0050041	ENSG00000179051	RCC2	protein_coding	intron
1	17740862	-	T	45	0,0,0,45	TT	1	76	0,3,0,73	A->I	0.0395	0.00187116	0.00449611	ENSG00000179051	RCC2	protein_coding	intron
1	17741170	-	T	24	0,0,0,24	TT	1	66	0,6,0,60	A->I	0.0909	7.72255e-08	3.5034e-07	ENSG00000179051	RCC2	protein_coding	intron
1	17741217	-	T	25	1,0,0,24	TT	1	41	0,2,0,39	A->I	0.0488	0.00755526	0.0171922	ENSG00000179051	RCC2	protein_coding	intron
1	17741220	-	T	31	1,1,0,29	TT	1	50	0,12,0,38	A->I	0.24	1.66533e-15	1.59817e-14	ENSG00000179051	RCC2	protein_coding	intron
1	17741233	-	T	29	0,0,0,29	TT	1	42	0,3,0,39	A->I	0.0714	0.00033101	0.00086271	ENSG00000179051	RCC2	protein_coding	intron
1	17741260	-	T	25	0,0,0,25	TT	1	35	0,2,0,33	A->I	0.0571	0.00555136	0.0127799	ENSG00000179051	RCC2	protein_coding	intron
1	17741296	-	T	35	1,0,0,34	TT	1	37	0,2,0,35	A->I	0.0541	0.00618786	0.0141827	ENSG00000179051	RCC2	protein_coding	intron
1	17741308	-	T	37	0,0,1,36	TT	1	40	0,2,0,38	A->I	0.05	0.00720174	0.0164162	ENSG00000179051	RCC2	protein_coding	intron
1	17741385	-	T	35	0,0,0,35	TT	1	23	0,5,0,18	A->I	0.2174	1.01475e-08	5.3995e-08	ENSG00000179051	RCC2	protein_coding	intron
1	17741388	-	T	34	0,1,0,33	TT	1	29	0,2,0,27	A->I	0.069	0.00383588	0.00895647	ENSG00000179051	RCC2	protein_coding	intron
1	17741405	-	T	36	0,0,0,36	TT	1	26	0,3,0,23	A->I	0.1154	7.78568e-05	0.00022239	ENSG00000179051	RCC2	protein_coding	intron
1	17742292	-	T	35	0,0,0,35	TT	1	49	0,2,0,47	A->I	0.0408	0.010656	0.0239263	ENSG00000179051	RCC2	protein_coding	intron
1	17742489	-	T	23	0,0,0,23	TT	1	19	0,2,0,17	A->I	0.1053	0.00164986	0.00398203	ENSG00000179051	RCC2	protein_coding	intron
1	18694796	+	A	31	30,1,0,0	AA	1	3	1,0,2,0	A->I	0.6667	2.99368e-05	8.20579e-05	ENSG00000117154	IGSF21	protein_coding	intron
1	18694812	+	A	27	27,0,0,0	AA	1	3	1,0,2,0	A->I	0.6667	2.99368e-05	8.20579e-05	ENSG00000117154	IGSF21	protein_coding	intron
1	19508989	-	G	28	0,0,28,0	GG	1	4	2,0,2,0	C->U	0.5	5.97473e-05	0.00017151	ENSG00000127481	UBR4	protein_coding	intron
1	19530547	-	T	31	0,0,0,31	TT	1	4	0,2,0,2	A->I	0.5	5.97473e-05	0.00017151	ENSG00000127481	UBR4	protein_coding	intron
1	19541737	-	T	15	0,0,0,15	TT	1	8	0,2,0,6	A->I	0.25	0.00027648	0.00072196	intergenic	intergenic	intergenic	intergenic
1	19542250	-	T	29	0,0,0,29	TT	1	13	0,12,0,1	A->I	0.9231	1.29621e-29	2.4555e-28	ENSG00000127463	EMC1	protein_coding	exon
1	19542310	-	T	29	0,1,0,28	TT	1	20	0,4,0,16	A->I	0.2	4.65272e-07	1.96498e-06	ENSG00000127463	EMC1	protein_coding	exon
1	19542415	-	T	31	0,0,0,31	TT	1	32	0,2,0,30	A->I	0.0625	0.00465684	0.010794	ENSG00000127463	EMC1	protein_coding	exon
1	19542597	+	A	41	41,0,0,0	AA	1	4	2,0,2,0	A->I	0.5	5.97473e-05	0.00015673	ENSG00000230424	RP1-43E13.2	antisense	intron
1	19542606	-	C	34	0,34,0,0	CC	1	51	2,49,0,0	G->U	0.0392	0.011505	0.0257532	ENSG00000127463	EMC1	protein_coding	exon
1	19542631	-	T	26	0,0,0,26	TT	1	50	0,17,0,33	A->I	0.34	1.66533e-15	1.59817e-14	ENSG00000127463	EMC1	protein_coding	exon
1	19542679	-	T	24	0,0,0,24	TT	1	44	0,5,0,39	A->I	0.1136	3.09888e-07	1.34474e-06	ENSG00000127463	EMC1	protein_coding	exon
1	19542685	-	T	26	0,0,0,26	TT	1	44	0,2,0,42	A->I	0.0455	0.00866176	0.0196141	ENSG00000127463	EMC1	protein_coding	exon
1	19542693	-	T	26	0,0,0,26	TT	1	40	0,3,0,37	A->I	0.075	0.00028623	0.00074699	ENSG00000127463	EMC1	protein_coding	exon
1	19543243	+	A	38	38,0,0,0	AA	1	6	3,0,3,0	A->I	0.5	6.27967e-07	2.38716e-06	ENSG00000230424	RP1-43E13.2	antisense	intron
1	19543247	-	T	40	0,0,0,40	TT	1	14	0,6,0,8	A->I	0.4286	2.93898e-12	2.03516e-11	ENSG00000127463	EMC1	protein_coding	exon
1	19543249	-	T	41	0,0,0,41	TT	1	15	0,4,0,11	A->I	0.2667	1.32751e-07	5.81598e-07	ENSG00000127463	EMC1	protein_coding	exon
1	19543349	-	T	43	0,0,0,43	TT	1	9	0,5,0,4	A->I	0.5556	3.94264e-11	2.58799e-10	ENSG00000127463	EMC1	protein_coding	exon
1	19543353	-	T	36	0,0,1,35	TT	1	11	0,2,0,9	A->I	0.1818	0.00053966	0.00136487	ENSG00000127463	EMC1	protein_coding	exon
1	19543356	-	T	38	0,0,1,37	TT	1	12	0,2,0,10	A->I	0.1667	0.00064623	0.00162104	ENSG00000127463	EMC1	protein_coding	exon
1	19543456	-	T	26	0,0,0,26	TT	1	21	0,4,0,17	A->I	0.1905	5.73296e-07	2.41638e-06	ENSG00000127463	EMC1	protein_coding	exon
1	19543457	-	T	22	1,0,0,21	TT	1	22	0,4,0,18	A->I	0.1818	6.98925e-07	2.88617e-06	ENSG00000127463	EMC1	protein_coding	exon
1	19543459	-	T	25	0,0,0,25	TT	1	25	0,10,0,15	A->I	0.4	8.88178e-16	1.00153e-14	ENSG00000127463	EMC1	protein_coding	exon
1	19543465	-	T	27	0,0,0,27	TT	1	27	0,4,0,23	A->I	0.1481	1.65579e-06	6.70085e-06	ENSG00000127463	EMC1	protein_coding	exon
1	19543783	-	T	54	1,0,0,53	TT	1	36	0,3,0,33	A->I	0.0833	0.00020881	0.00055342	ENSG00000127463	EMC1	protein_coding	exon
1	19543785	-	T	47	0,1,0,46	TT	1	33	0,6,0,27	A->I	0.1818	1.02936e-09	5.80455e-09	ENSG00000127463	EMC1	protein_coding	exon
1	19543797	-	T	39	0,0,0,39	TT	1	35	0,8,0,27	A->I	0.2286	2.1938e-13	1.70758e-12	ENSG00000127463	EMC1	protein_coding	exon
1	19543799	-	T	33	0,0,0,33	TT	1	31	0,2,0,29	A->I	0.0645	0.00437494	0.0101654	ENSG00000127463	EMC1	protein_coding	exon
1	19543827	+	A	43	43,0,0,0	AA	1	3	1,0,2,0	A->I	0.6667	2.99368e-05	8.20579e-05	ENSG00000230424	RP1-43E13.2	antisense	intron
1	19543850	-	T	38	0,0,0,38	TT	1	34	0,15,0,19	A->I	0.4412	1.11022e-15	1.13285e-14	ENSG00000127463	EMC1	protein_coding	exon
1	19543879	-	T	39	0,0,0,39	TT	1	34	0,2,0,32	A->I	0.0588	0.00524511	0.0120945	ENSG00000127463	EMC1	protein_coding	exon
1	19543895	-	T	38	1,0,0,37	TT	1	24	0,4,0,20	A->I	0.1667	1.01016e-06	4.15782e-06	ENSG00000127463	EMC1	protein_coding	exon
1	19543899	-	T	41	1,1,0,39	TT	1	22	0,2,0,20	A->I	0.0909	0.00221476	0.00528441	ENSG00000127463	EMC1	protein_coding	exon
1	19543901	+	A	45	44,1,0,0	AA	1	5	3,0,2,0	A->I	0.4	9.9369e-05	0.00025212	ENSG00000230424	RP1-43E13.2	antisense	intron
1	19543921	-	T	40	0,0,0,40	TT	1	21	0,4,0,17	A->I	0.1905	5.73296e-07	2.41638e-06	ENSG00000127463	EMC1	protein_coding	exon
1	19543973	-	T	27	0,0,1,26	TT	1	16	0,5,0,11	A->I	0.3125	1.34178e-09	7.53974e-09	ENSG00000127463	EMC1	protein_coding	exon
1	19543997	-	T	20	0,0,0,20	TT	1	18	0,2,0,16	A->I	0.1111	0.0014793	0.00358778	ENSG00000127463	EMC1	protein_coding	exon
1	19544002	-	T	23	0,0,0,23	TT	1	14	0,4,0,10	A->I	0.2857	9.75975e-08	4.40708e-07	ENSG00000127463	EMC1	protein_coding	exon
1	19556902	+	A	42	42,0,0,0	AA	1	5	3,0,2,0	A->I	0.4	9.9369e-05	0.00025212	ENSG00000230424	RP1-43E13.2	antisense	intron
1	19558189	+	A	36	36,0,0,0	AA	1	3	1,0,2,0	A->I	0.6667	2.99368e-05	8.20579e-05	ENSG00000230424	RP1-43E13.2	antisense	intron
1	19558253	-	T	23	0,0,0,23	TT	1	6	0,4,0,2	A->I	0.6667	1.49242e-09	8.25244e-09	ENSG00000127463	EMC1	protein_coding	intron
1	19579357	+	A	24	24,0,0,0	AA	1	10	8,0,2,0	A->I	0.2	0.00044247	0.0010323	ENSG00000053372	MRTO4	protein_coding	intron
1	19580605	+	A	46	44,2,0,0	AA	1	9	7,0,2,0	A->I	0.2222	0.00035473	0.00083737	ENSG00000053372	MRTO4	protein_coding	intron
1	19580727	+	A	40	39,0,0,1	AA	1	17	15,0,2,0	A->I	0.1176	0.0013177	0.00292449	ENSG00000053372	MRTO4	protein_coding	intron
1	19585493	+	A	24	23,1,0,0	AA	1	303	283,0,20,0	A->I	0.066	1.02141e-14	7.87766e-14	ENSG00000053372	MRTO4	protein_coding	exon
1	19585502	+	A	34	33,0,1,0	AA	1	294	285,0,9,0	A->I	0.0306	5.62861e-07	2.18288e-06	ENSG00000053372	MRTO4	protein_coding	exon
1	19585507	+	A	38	36,1,1,0	AA	1	282	276,0,6,0	A->I	0.0213	0.00031494	0.00075149	ENSG00000053372	MRTO4	protein_coding	exon
1	19585519	+	A	33	32,0,1,0	AA	1	272	250,0,22,0	A->I	0.0809	7.99361e-15	6.21068e-14	ENSG00000053372	MRTO4	protein_coding	exon
1	19585553	+	A	37	34,3,0,0	AA	0.9998	218	187,0,31,0	A->I	0.1422	6.99441e-15	5.4735e-14	ENSG00000053372	MRTO4	protein_coding	exon
1	19585554	+	A	44	41,0,0,3	AA	1	210	204,0,6,0	A->I	0.0286	6.39222e-05	0.00016739	ENSG00000053372	MRTO4	protein_coding	exon
1	19586437	+	A	32	32,0,0,0	AA	1	256	251,0,5,0	A->I	0.0195	0.00144595	0.00320709	ENSG00000053372	MRTO4	protein_coding	exon
1	19586455	+	A	30	29,1,0,0	AA	1	200	158,0,42,0	A->I	0.21	6.88338e-15	5.43153e-14	ENSG00000053372	MRTO4	protein_coding	exon
1	19586458	+	A	38	36,1,1,0	AA	1	206	55,0,150,1	A->I	0.7282	0	0	ENSG00000053372	MRTO4	protein_coding	exon
1	19586479	+	A	28	27,0,0,1	AA	1	123	120,0,3,0	A->I	0.0244	0.00721676	0.0149993	ENSG00000053372	MRTO4	protein_coding	exon
1	19586519	+	A	28	28,0,0,0	AA	1	85	82,0,3,0	A->I	0.0353	0.00257403	0.00556804	ENSG00000053372	MRTO4	protein_coding	exon
1	19586520	+	A	25	25,0,0,0	AA	1	82	72,0,10,0	A->I	0.122	1.76414e-13	1.27012e-12	ENSG00000053372	MRTO4	protein_coding	exon
1	19586532	+	A	40	38,1,0,1	AA	1	95	77,0,18,0	A->I	0.1895	3.21965e-15	2.66965e-14	ENSG00000053372	MRTO4	protein_coding	exon
1	19586541	+	A	37	34,2,1,0	AA	1	99	96,0,3,0	A->I	0.0303	0.00395586	0.00841509	ENSG00000053372	MRTO4	protein_coding	exon
1	19589018	+	A	29	29,0,0,0	AA	1	7	5,0,2,0	A->I	0.2857	0.0002078	0.0005042	intergenic	intergenic	intergenic	intergenic
1	19590076	+	A	36	35,0,0,1	AA	1	14	12,0,2,0	A->I	0.1429	0.00088728	0.00200378	intergenic	intergenic	intergenic	intergenic
1	19616388	-	T	36	0,0,0,36	TT	1	5	0,2,0,3	A->I	0.4	9.9369e-05	0.00027535	intergenic	intergenic	intergenic	intergenic
1	19616549	-	T	37	0,0,0,37	TT	1	2	0,2,0,0	A->I	1	1e-05	3.22451e-05	intergenic	intergenic	intergenic	intergenic
1	19618183	-	T	25	0,0,0,25	TT	1	2	0,2,0,0	A->I	1	1e-05	3.22451e-05	intergenic	intergenic	intergenic	intergenic
1	19620165	-	T	34	0,1,0,33	TT	1	11	0,2,0,9	A->I	0.1818	0.00053966	0.00136487	intergenic	intergenic	intergenic	intergenic
1	19620429	-	T	23	0,0,1,22	TT	1	4	0,2,0,2	A->I	0.5	5.97473e-05	0.00017151	intergenic	intergenic	intergenic	intergenic
1	19620461	-	T	25	0,0,0,25	TT	1	4	0,2,0,2	A->I	0.5	5.97473e-05	0.00017151	intergenic	intergenic	intergenic	intergenic
1	19620478	-	T	23	1,0,0,22	TT	1	5	0,2,0,3	A->I	0.4	9.9369e-05	0.00027535	intergenic	intergenic	intergenic	intergenic
1	19620703	-	T	24	0,1,0,23	TT	1	2	0,2,0,0	A->I	1	1e-05	3.22451e-05	intergenic	intergenic	intergenic	intergenic
1	19620729	-	T	27	0,0,0,27	TT	1	2	0,2,0,0	A->I	1	1e-05	3.22451e-05	intergenic	intergenic	intergenic	intergenic
1	19623974	-	T	40	1,0,0,39	TT	1	11	0,3,0,8	A->I	0.2727	5.11963e-06	1.99279e-05	intergenic	intergenic	intergenic	intergenic
1	19626242	-	T	33	0,0,1,32	TT	1	2	0,2,0,0	A->I	1	1e-05	3.22451e-05	intergenic	intergenic	intergenic	intergenic
1	19628381	-	T	26	1,0,1,24	TT	1	7	0,2,0,5	A->I	0.2857	0.0002078	0.0005511	intergenic	intergenic	intergenic	intergenic
1	19629300	-	T	20	0,1,0,19	TT	1	9	0,2,0,7	A->I	0.2222	0.00035473	0.00091499	intergenic	intergenic	intergenic	intergenic
1	19629678	-	T	40	0,0,0,40	TT	1	10	0,7,0,3	A->I	0.7	3.76332e-16	4.47674e-15	intergenic	intergenic	intergenic	intergenic
1	19629759	-	T	38	1,0,0,37	TT	1	10	0,3,0,7	A->I	0.3	3.73221e-06	1.46485e-05	intergenic	intergenic	intergenic	intergenic
1	19632060	-	T	43	0,0,0,43	TT	1	10	0,2,0,8	A->I	0.2	0.00044247	0.00112913	ENSG00000053371	AKR7A2	protein_coding	intron
1	19655630	+	A	48	47,0,0,1	AA	1	28	21,0,7,0	A->I	0.25	3.53373e-12	2.24483e-11	ENSG00000040487	PQLC2	protein_coding	exon
1	19925007	+	A	41	40,0,1,0	AA	1	8	5,0,3,0	A->I	0.375	1.74998e-06	6.43171e-06	ENSG00000270136,ENSG00000173436	MINOS1-NBL1,MINOS1	protein_coding,protein_coding	intron,intron
1	19925479	+	A	16	16,0,0,0	AA	1	7	5,0,2,0	A->I	0.2857	0.0002078	0.0005042	ENSG00000270136,ENSG00000173436	MINOS1-NBL1,MINOS1	protein_coding,protein_coding	intron,intron
1	19925651	+	A	45	45,0,0,0	AA	1	33	27,0,6,0	A->I	0.1818	1.02936e-09	5.32658e-09	ENSG00000270136,ENSG00000173436	MINOS1-NBL1,MINOS1	protein_coding,protein_coding	intron,intron
1	19925663	+	A	38	38,0,0,0	AA	1	31	29,0,2,0	A->I	0.0645	0.00437494	0.00926167	ENSG00000270136,ENSG00000173436	MINOS1-NBL1,MINOS1	protein_coding,protein_coding	intron,intron
1	19925668	+	A	42	42,0,0,0	AA	1	29	27,0,2,0	A->I	0.069	0.00383588	0.00816144	ENSG00000270136,ENSG00000173436	MINOS1-NBL1,MINOS1	protein_coding,protein_coding	intron,intron
1	19925753	+	A	31	31,0,0,0	AA	1	22	19,0,3,0	A->I	0.1364	4.65538e-05	0.00012682	ENSG00000270136,ENSG00000173436	MINOS1-NBL1,MINOS1	protein_coding,protein_coding	intron,intron
1	19925760	+	A	40	40,0,0,0	AA	1	15	13,0,2,0	A->I	0.1333	0.00102163	0.00229274	ENSG00000270136,ENSG00000173436	MINOS1-NBL1,MINOS1	protein_coding,protein_coding	intron,intron
1	19925786	+	A	52	51,0,0,1	AA	1	16	11,0,5,0	A->I	0.3125	1.34178e-09	6.91462e-09	ENSG00000270136,ENSG00000173436	MINOS1-NBL1,MINOS1	protein_coding,protein_coding	intron,intron
1	19925803	+	A	47	46,1,0,0	AA	1	13	11,0,2,0	A->I	0.1538	0.00076212	0.00173266	ENSG00000270136,ENSG00000173436	MINOS1-NBL1,MINOS1	protein_coding,protein_coding	intron,intron
1	19925827	+	A	49	49,0,0,0	AA	1	14	12,0,2,0	A->I	0.1429	0.00088728	0.00200378	ENSG00000270136,ENSG00000173436	MINOS1-NBL1,MINOS1	protein_coding,protein_coding	intron,intron
1	19925828	+	A	44	43,1,0,0	AA	1	15	9,0,6,0	A->I	0.4	4.88465e-12	3.08968e-11	ENSG00000270136,ENSG00000173436	MINOS1-NBL1,MINOS1	protein_coding,protein_coding	intron,intron
1	19927160	+	A	42	42,0,0,0	AA	1	15	11,0,4,0	A->I	0.2667	1.32751e-07	5.34189e-07	ENSG00000270136,ENSG00000173436	MINOS1-NBL1,MINOS1	protein_coding,protein_coding	intron,intron
1	19927173	+	A	42	42,0,0,0	AA	1	17	15,0,2,0	A->I	0.1176	0.0013177	0.00292449	ENSG00000270136,ENSG00000173436	MINOS1-NBL1,MINOS1	protein_coding,protein_coding	intron,intron
1	19927195	+	A	53	53,0,0,0	AA	1	12	8,0,4,0	A->I	0.3333	4.85074e-08	2.03396e-07	ENSG00000270136,ENSG00000173436	MINOS1-NBL1,MINOS1	protein_coding,protein_coding	intron,intron
1	19927293	+	A	44	43,0,0,1	AA	1	23	19,0,4,0	A->I	0.1739	8.43931e-07	3.19566e-06	ENSG00000270136,ENSG00000173436	MINOS1-NBL1,MINOS1	protein_coding,protein_coding	exon,exon
1	19927363	+	A	41	41,0,0,0	AA	1	34	31,0,3,0	A->I	0.0882	0.00017583	0.00043391	ENSG00000270136,ENSG00000173436	MINOS1-NBL1,MINOS1	protein_coding,protein_coding	exon,exon
1	19927866	+	A	36	35,1,0,0	AA	1	19	17,0,2,0	A->I	0.1053	0.00164986	0.00362995	ENSG00000270136,ENSG00000173436	MINOS1-NBL1,MINOS1	protein_coding,protein_coding	intron,intron
1	19927912	+	A	46	46,0,0,0	AA	1	21	11,0,10,0	A->I	0.4762	6.66134e-16	7.20053e-15	ENSG00000270136,ENSG00000173436	MINOS1-NBL1,MINOS1	protein_coding,protein_coding	intron,intron
1	19927914	+	A	44	44,0,0,0	AA	1	20	18,0,2,0	A->I	0.1	0.00182933	0.00400884	ENSG00000270136,ENSG00000173436	MINOS1-NBL1,MINOS1	protein_coding,protein_coding	intron,intron
1	19927954	+	A	14	14,0,0,0	AA	1	16	13,0,3,0	A->I	0.1875	1.7171e-05	5.00988e-05	ENSG00000270136,ENSG00000173436	MINOS1-NBL1,MINOS1	protein_coding,protein_coding	intron,intron
1	19927961	+	A	17	17,0,0,0	AA	1	16	5,0,11,0	A->I	0.6875	1.36138e-24	2.04426e-23	ENSG00000270136,ENSG00000173436	MINOS1-NBL1,MINOS1	protein_coding,protein_coding	intron,intron
1	19927997	+	A	30	29,0,1,0	AA	1	11	6,0,5,0	A->I	0.4545	1.43803e-10	7.74309e-10	ENSG00000270136,ENSG00000173436	MINOS1-NBL1,MINOS1	protein_coding,protein_coding	intron,intron
1	19928012	+	A	31	31,0,0,0	AA	1	16	8,0,8,0	A->I	0.5	6.66134e-16	7.20053e-15	ENSG00000270136,ENSG00000173436	MINOS1-NBL1,MINOS1	protein_coding,protein_coding	intron,intron
1	19929705	+	A	44	44,0,0,0	AA	1	8	6,0,2,0	A->I	0.25	0.00027648	0.00066072	ENSG00000270136,ENSG00000173436	MINOS1-NBL1,MINOS1	protein_coding,protein_coding	intron,intron
1	19932257	+	A	36	36,0,0,0	AA	1	17	14,0,3,0	A->I	0.1765	2.08011e-05	6.05011e-05	ENSG00000270136,ENSG00000173436	MINOS1-NBL1,MINOS1	protein_coding,protein_coding	intron,intron
1	19932283	+	A	38	38,0,0,0	AA	1	22	15,0,7,0	A->I	0.3182	5.18141e-13	3.40077e-12	ENSG00000270136,ENSG00000173436	MINOS1-NBL1,MINOS1	protein_coding,protein_coding	intron,intron
1	19932312	+	A	59	58,0,0,1	AA	1	22	20,0,2,0	A->I	0.0909	0.00221476	0.00481051	ENSG00000270136,ENSG00000173436	MINOS1-NBL1,MINOS1	protein_coding,protein_coding	intron,intron
1	19933161	+	A	33	33,0,0,0	AA	1	6	4,0,2,0	A->I	0.3333	0.00014874	0.00036784	ENSG00000270136,ENSG00000173436	MINOS1-NBL1,MINOS1	protein_coding,protein_coding	intron,intron
1	20010786	-	T	47	0,0,0,47	TT	1	6	0,2,0,4	A->I	0.3333	0.00014874	0.00040191	ENSG00000162542	TMCO4	protein_coding	intron
1	20010790	-	T	52	0,0,0,52	TT	1	6	0,3,0,3	A->I	0.5	6.27967e-07	2.59717e-06	ENSG00000162542	TMCO4	protein_coding	intron
1	20010822	-	T	46	0,0,0,46	TT	1	6	0,3,0,3	A->I	0.5	6.27967e-07	2.59717e-06	ENSG00000162542	TMCO4	protein_coding	intron
1	20010845	-	T	43	0,0,0,43	TT	1	6	0,3,0,3	A->I	0.5	6.27967e-07	2.59717e-06	ENSG00000162542	TMCO4	protein_coding	intron
1	20011652	-	T	46	0,0,0,46	TT	1	3	0,2,0,1	A->I	0.6667	2.99368e-05	8.99013e-05	ENSG00000162542	TMCO4	protein_coding	intron
1	20011757	-	T	51	1,0,0,50	TT	1	13	0,3,0,10	A->I	0.2308	8.83204e-06	3.40057e-05	ENSG00000162542	TMCO4	protein_coding	intron
1	20011819	-	C	29	0,29,0,0	CC	1	7	3,4,0,0	G->U	0.4286	1.09634e-06	4.45254e-06	ENSG00000162542	TMCO4	protein_coding	intron
1	20011821	-	G	29	0,0,29,0	GG	1	7	3,0,4,0	C->U	0.4286	1.09634e-06	4.45254e-06	ENSG00000162542	TMCO4	protein_coding	intron
1	20013839	-	T	38	0,0,0,38	TT	1	10	0,3,0,7	A->I	0.3	3.73221e-06	1.46485e-05	ENSG00000162542	TMCO4	protein_coding	intron
1	20068301	-	T	30	2,0,0,28	TT	1	2	0,2,0,0	A->I	1	1e-05	3.22451e-05	ENSG00000162542	TMCO4	protein_coding	intron
1	20068390	-	T	35	0,0,0,35	TT	1	4	0,2,0,2	A->I	0.5	5.97473e-05	0.00017151	ENSG00000162542	TMCO4	protein_coding	intron
1	20085473	-	T	29	0,0,0,29	TT	1	6	0,2,0,4	A->I	0.3333	0.00014874	0.00040191	ENSG00000162542	TMCO4	protein_coding	intron
1	20085495	-	T	31	0,0,0,31	TT	1	5	0,3,0,2	A->I	0.6	3.1473e-07	1.3364e-06	ENSG00000162542	TMCO4	protein_coding	intron
1	20086767	-	T	31	0,0,0,31	TT	1	11	0,2,0,9	A->I	0.1818	0.00053966	0.00136487	ENSG00000162542	TMCO4	protein_coding	intron
1	20086971	-	T	18	0,0,0,18	TT	1	6	0,3,0,3	A->I	0.5	6.27967e-07	2.59717e-06	ENSG00000162542	TMCO4	protein_coding	intron
1	20086987	-	T	22	0,0,0,22	TT	1	6	0,2,0,4	A->I	0.3333	0.00014874	0.00040191	ENSG00000162542	TMCO4	protein_coding	intron
1	20087048	-	T	26	0,0,0,26	TT	1	10	0,5,0,5	A->I	0.5	7.86454e-11	5.08596e-10	ENSG00000162542	TMCO4	protein_coding	intron
1	20089641	-	T	35	0,0,0,35	TT	1	7	0,3,0,4	A->I	0.4286	1.09634e-06	4.45254e-06	ENSG00000162542	TMCO4	protein_coding	intron
1	20089647	-	T	38	0,0,0,38	TT	1	9	0,7,0,2	A->I	0.7778	1.13213e-16	1.35727e-15	ENSG00000162542	TMCO4	protein_coding	intron
1	20089701	-	T	27	0,1,1,25	TT	1	8	0,2,0,6	A->I	0.25	0.00027648	0.00072196	ENSG00000162542	TMCO4	protein_coding	intron
1	20089725	-	T	29	0,0,1,28	TT	1	4	0,3,0,1	A->I	0.75	1.26191e-07	5.54745e-07	ENSG00000162542	TMCO4	protein_coding	intron
1	20091174	-	T	42	0,0,1,41	TT	1	6	0,4,0,2	A->I	0.6667	1.49242e-09	8.25244e-09	ENSG00000162542	TMCO4	protein_coding	intron
1	20091189	-	T	38	2,0,2,34	TT	1	5	0,2,0,3	A->I	0.4	9.9369e-05	0.00027535	ENSG00000162542	TMCO4	protein_coding	intron
1	20091224	-	T	36	0,1,0,35	TT	1	4	0,2,0,2	A->I	0.5	5.97473e-05	0.00017151	ENSG00000162542	TMCO4	protein_coding	intron
1	20091226	-	T	28	0,0,0,28	TT	1	3	0,2,0,1	A->I	0.6667	2.99368e-05	8.99013e-05	ENSG00000162542	TMCO4	protein_coding	intron
1	20091286	-	T	24	0,0,0,24	TT	1	6	0,3,0,3	A->I	0.5	6.27967e-07	2.59717e-06	ENSG00000162542	TMCO4	protein_coding	intron
1	20091291	-	T	26	0,0,0,26	TT	1	7	0,4,0,3	A->I	0.5714	3.47351e-09	1.88769e-08	ENSG00000162542	TMCO4	protein_coding	intron
1	20091309	-	T	34	0,0,0,34	TT	1	8	0,4,0,4	A->I	0.5	6.92944e-09	3.70111e-08	ENSG00000162542	TMCO4	protein_coding	intron
1	20099600	-	T	21	0,0,0,21	TT	1	6	0,2,0,4	A->I	0.3333	0.00014874	0.00040191	ENSG00000162542	TMCO4	protein_coding	intron
1	20099601	-	T	25	0,0,0,25	TT	1	6	0,2,0,4	A->I	0.3333	0.00014874	0.00040191	ENSG00000162542	TMCO4	protein_coding	intron
1	20099668	-	T	28	0,0,0,28	TT	1	6	0,4,0,2	A->I	0.6667	1.49242e-09	8.25244e-09	ENSG00000162542	TMCO4	protein_coding	intron
1	20102580	-	T	36	0,0,2,34	TT	1	5	0,2,0,3	A->I	0.4	9.9369e-05	0.00027535	ENSG00000162542	TMCO4	protein_coding	intron
1	20102614	-	T	23	0,0,0,23	TT	1	4	0,3,0,1	A->I	0.75	1.26191e-07	5.54745e-07	ENSG00000162542	TMCO4	protein_coding	intron
1	20103323	-	T	47	1,2,0,44	TT	1	2	0,2,0,0	A->I	1	1e-05	3.22451e-05	ENSG00000162542	TMCO4	protein_coding	intron
1	20103398	-	T	24	0,1,0,23	TT	1	4	0,3,0,1	A->I	0.75	1.26191e-07	5.54745e-07	ENSG00000162542	TMCO4	protein_coding	intron
1	20104418	-	T	27	0,0,0,27	TT	1	4	0,2,0,2	A->I	0.5	5.97473e-05	0.00017151	ENSG00000162542	TMCO4	protein_coding	intron
1	20104494	-	T	24	0,0,0,24	TT	1	9	0,2,0,7	A->I	0.2222	0.00035473	0.00091499	ENSG00000162542	TMCO4	protein_coding	intron
1	20104496	-	T	25	0,0,0,25	TT	1	8	0,7,0,1	A->I	0.875	2.52282e-17	3.07464e-16	ENSG00000162542	TMCO4	protein_coding	intron
1	20104528	-	T	22	0,0,0,22	TT	1	10	0,3,0,7	A->I	0.3	3.73221e-06	1.46485e-05	ENSG00000162542	TMCO4	protein_coding	intron
1	20237901	+	G	21	0,0,20,1	GG	1	11	0,0,9,2	G->U	0.1818	0.00053966	0.00124671	ENSG00000169914	OTUD3	protein_coding	exon
1	20972712	-	T	29	0,0,0,29	TT	1	6	0,2,0,4	A->I	0.3333	0.00014874	0.00040191	ENSG00000117242	PINK1-AS	antisense	intron
1	20972753	-	T	26	1,0,0,25	TT	1	5	0,2,0,3	A->I	0.4	9.9369e-05	0.00027535	ENSG00000117242	PINK1-AS	antisense	intron
1	20972783	-	T	39	2,0,0,37	TT	1	7	0,2,0,5	A->I	0.2857	0.0002078	0.0005511	ENSG00000117242	PINK1-AS	antisense	intron
1	20972904	-	T	23	0,1,0,22	TT	1	3	0,2,0,1	A->I	0.6667	2.99368e-05	8.99013e-05	ENSG00000117242	PINK1-AS	antisense	intron
1	20974408	-	T	37	0,0,0,37	TT	1	14	0,3,0,11	A->I	0.2143	1.12142e-05	3.60104e-05	ENSG00000117242	PINK1-AS	antisense	intron
1	20974417	-	T	36	1,0,0,35	TT	1	11	0,2,0,9	A->I	0.1818	0.00053966	0.00136487	ENSG00000117242	PINK1-AS	antisense	intron
1	20974434	-	T	24	0,0,0,24	TT	1	10	0,2,0,8	A->I	0.2	0.00044247	0.00112913	ENSG00000117242	PINK1-AS	antisense	intron
1	20975992	-	T	28	0,0,0,28	TT	1	18	0,8,0,10	A->I	0.4444	9.99201e-16	1.10971e-14	ENSG00000117242	PINK1-AS	antisense	exon
1	20976001	-	T	29	0,0,0,29	TT	1	24	0,2,0,22	A->I	0.0833	0.00263513	0.00624175	ENSG00000117242	PINK1-AS	antisense	exon
1	20976023	-	T	33	0,2,0,31	TT	1	17	0,13,0,4	A->I	0.7647	7.43821e-30	1.41839e-28	ENSG00000117242	PINK1-AS	antisense	exon
1	20976032	-	T	20	0,0,2,18	TT	0.9918	12	0,3,0,9	A->I	0.25	6.81e-06	2.63413e-05	ENSG00000117242	PINK1-AS	antisense	exon
1	20976040	-	T	23	1,0,0,22	TT	1	15	0,2,0,13	A->I	0.1333	0.00102163	0.00251406	ENSG00000117242	PINK1-AS	antisense	exon
1	20976075	-	T	21	0,0,0,21	TT	1	11	0,11,0,0	A->I	1	3.16228e-28	5.65757e-27	ENSG00000117242	PINK1-AS	antisense	exon
1	20976078	-	T	20	0,0,1,19	TT	1	12	0,12,0,0	A->I	1	1e-30	1.93039e-29	ENSG00000117242	PINK1-AS	antisense	exon
1	20976095	-	T	39	0,0,0,39	TT	1	20	0,5,0,15	A->I	0.25	4.71263e-09	2.55282e-08	ENSG00000117242	PINK1-AS	antisense	exon
1	20976109	-	T	33	0,1,0,32	TT	1	21	0,2,0,19	A->I	0.0952	0.00201765	0.00483186	ENSG00000117242	PINK1-AS	antisense	exon
1	20976110	-	T	25	1,0,0,24	TT	1	19	0,2,0,17	A->I	0.1053	0.00164986	0.00398203	ENSG00000117242	PINK1-AS	antisense	exon
1	20976118	-	T	28	0,0,0,28	TT	1	18	0,6,0,12	A->I	0.3333	1.79698e-11	1.20021e-10	ENSG00000117242	PINK1-AS	antisense	exon
1	20976134	-	T	29	0,0,1,28	TT	1	23	0,2,0,21	A->I	0.087	0.00242061	0.00575404	ENSG00000117242	PINK1-AS	antisense	exon
1	20976175	-	T	28	0,0,0,28	TT	1	17	0,2,0,15	A->I	0.1176	0.0013177	0.00320999	ENSG00000117242	PINK1-AS	antisense	exon
1	20976183	-	T	29	0,0,0,29	TT	1	20	0,3,0,17	A->I	0.15	3.46255e-05	0.0001037	ENSG00000117242	PINK1-AS	antisense	exon
1	20976211	-	T	14	0,0,0,14	TT	1	16	0,5,0,11	A->I	0.3125	1.34178e-09	7.53974e-09	ENSG00000117242	PINK1-AS	antisense	exon
1	20978590	-	T	40	0,0,0,40	TT	1	426	0,9,0,417	A->I	0.0211	1.1353e-05	3.64529e-05	ENSG00000117242,ENSG00000244038	PINK1-AS,DDOST	antisense,protein_coding	exon,exon
1	21075158	-	T	17	0,1,0,16	TT	0.9997	3	0,3,0,0	A->I	1	3.16228e-08	1.46201e-07	ENSG00000127483	HP1BP3	protein_coding	intron
1	21075952	-	T	46	1,0,1,44	TT	1	3	0,2,0,1	A->I	0.6667	2.99368e-05	8.99013e-05	ENSG00000127483	HP1BP3	protein_coding	intron
1	21076757	-	T	25	0,0,0,25	TT	1	5	0,2,0,3	A->I	0.4	9.9369e-05	0.00027535	ENSG00000127483	HP1BP3	protein_coding	intron
1	21077970	-	T	22	0,0,0,22	TT	1	21	0,2,0,19	A->I	0.0952	0.00201765	0.00483186	ENSG00000127483	HP1BP3	protein_coding	intron
1	21078055	-	T	39	0,0,0,39	TT	1	30	0,2,0,28	A->I	0.0667	0.00410127	0.009552	ENSG00000127483	HP1BP3	protein_coding	intron
1	21078070	-	T	27	0,0,0,27	TT	1	24	0,2,0,22	A->I	0.0833	0.00263513	0.00624175	ENSG00000127483	HP1BP3	protein_coding	intron
1	21078496	-	T	25	0,0,1,24	TT	1	7	0,3,0,4	A->I	0.4286	1.09634e-06	4.45254e-06	ENSG00000127483	HP1BP3	protein_coding	intron
1	21079056	-	T	38	0,0,0,38	TT	1	9	0,4,0,5	A->I	0.4444	1.24415e-08	6.56635e-08	ENSG00000127483	HP1BP3	protein_coding	intron
1	21081804	-	T	39	0,1,0,38	TT	1	139	0,55,0,84	A->I	0.3957	4.66294e-15	4.09498e-14	ENSG00000127483	HP1BP3	protein_coding	intron
1	21081816	-	T	43	0,0,0,43	TT	1	140	0,18,0,122	A->I	0.1286	4.55191e-15	4.0048e-14	ENSG00000127483	HP1BP3	protein_coding	intron
1	21081817	-	T	26	0,0,0,26	TT	1	143	0,21,0,122	A->I	0.1469	4.77396e-15	4.19095e-14	ENSG00000127483	HP1BP3	protein_coding	intron
1	21081826	-	T	41	0,0,0,41	TT	1	147	0,19,0,128	A->I	0.1293	4.66294e-15	4.09498e-14	ENSG00000127483	HP1BP3	protein_coding	intron
1	21081840	-	T	34	0,0,0,34	TT	1	120	0,17,0,103	A->I	0.1417	3.88578e-15	3.43339e-14	ENSG00000127483	HP1BP3	protein_coding	intron
1	21081843	-	T	41	0,0,0,41	TT	1	120	0,5,0,115	A->I	0.0417	4.45517e-05	0.00013306	ENSG00000127483	HP1BP3	protein_coding	intron
1	21081899	-	T	48	0,0,0,48	TT	1	91	0,22,0,69	A->I	0.2418	3.10862e-15	2.8013e-14	ENSG00000127483	HP1BP3	protein_coding	intron
1	21081900	-	A	41	41,0,0,0	AA	1	83	80,0,3,0	U->C	0.0361	0.00240575	0.00573612	ENSG00000127483	HP1BP3	protein_coding	intron
1	21081901	-	C	39	0,39,0,0	CC	1	86	0,82,4,0	G->C	0.0465	0.00017268	0.00046584	ENSG00000127483	HP1BP3	protein_coding	intron
1	21081936	-	T	36	0,1,1,34	TT	1	78	0,3,0,75	A->I	0.0385	0.00201541	0.00484	ENSG00000127483	HP1BP3	protein_coding	intron
1	21081956	-	T	39	0,0,0,39	TT	1	97	0,19,0,78	A->I	0.1959	2.9976e-15	2.70972e-14	ENSG00000127483	HP1BP3	protein_coding	intron
1	21081958	-	T	42	1,0,1,40	TT	1	101	0,37,0,64	A->I	0.3663	3.21965e-15	2.89195e-14	ENSG00000127483	HP1BP3	protein_coding	intron
1	21081959	-	T	42	1,0,0,41	TT	1	100	0,27,0,73	A->I	0.27	3.33067e-15	2.97868e-14	ENSG00000127483	HP1BP3	protein_coding	intron
1	21081968	-	T	45	0,0,1,44	TT	1	119	0,6,0,113	A->I	0.0504	2.55608e-06	1.0213e-05	ENSG00000127483	HP1BP3	protein_coding	intron
1	21081973	-	T	44	0,0,0,44	TT	1	121	0,3,0,118	A->I	0.0248	0.00689967	0.0157556	ENSG00000127483	HP1BP3	protein_coding	intron
1	21081981	-	T	40	0,1,0,39	TT	1	132	0,10,0,122	A->I	0.0758	2.19791e-11	1.46649e-10	ENSG00000127483	HP1BP3	protein_coding	intron
1	21081982	-	T	43	1,0,0,42	TT	1	138	0,23,0,115	A->I	0.1667	4.44089e-15	3.91189e-14	ENSG00000127483	HP1BP3	protein_coding	intron
1	21081985	-	T	41	0,0,0,41	TT	1	145	0,11,0,134	A->I	0.0759	2.17426e-12	1.5139e-11	ENSG00000127483	HP1BP3	protein_coding	intron
1	21081986	-	T	36	0,1,0,35	TT	1	141	0,11,0,130	A->I	0.078	1.59972e-12	1.13245e-11	ENSG00000127483	HP1BP3	protein_coding	intron
1	21082037	-	T	45	0,0,1,44	TT	1	141	0,5,0,136	A->I	0.0355	9.56625e-05	0.00027277	ENSG00000127483	HP1BP3	protein_coding	intron
1	21082042	-	T	32	1,0,1,30	TT	1	137	0,3,0,134	A->I	0.0219	0.00967715	0.0218352	ENSG00000127483	HP1BP3	protein_coding	intron
1	21082054	-	T	39	0,0,1,38	TT	1	141	0,15,0,126	A->I	0.1064	4.55191e-15	4.0048e-14	ENSG00000127483	HP1BP3	protein_coding	intron
1	21082062	-	T	38	0,0,0,38	TT	1	174	0,83,0,91	A->I	0.477	5.66214e-15	4.89438e-14	ENSG00000127483	HP1BP3	protein_coding	intron
1	21082066	-	T	30	0,0,0,30	TT	1	176	0,3,0,173	A->I	0.017	0.0188387	0.0413615	ENSG00000127483	HP1BP3	protein_coding	intron
1	21082987	-	T	34	0,0,0,34	TT	1	63	0,9,0,54	A->I	0.1429	6.43818e-13	4.59916e-12	ENSG00000127483	HP1BP3	protein_coding	intron
1	21083251	-	T	36	1,0,0,35	TT	1	104	0,63,0,41	A->I	0.6058	4.32132e-129	2.59639e-127	ENSG00000127483	HP1BP3	protein_coding	intron
1	21083256	-	T	39	0,1,1,37	TT	1	101	0,12,0,89	A->I	0.1188	4.10783e-15	3.62647e-14	ENSG00000127483	HP1BP3	protein_coding	intron
1	21083266	-	T	25	0,0,0,25	TT	1	91	0,7,0,84	A->I	0.0769	2.02894e-08	1.06514e-07	ENSG00000127483	HP1BP3	protein_coding	intron
1	21083274	-	T	36	0,1,0,35	TT	1	86	0,3,0,83	A->I	0.0349	0.00266083	0.00630139	ENSG00000127483	HP1BP3	protein_coding	intron
1	21083276	-	T	34	0,0,1,33	TT	1	84	0,49,0,35	A->I	0.5833	1.49578e-99	7.33645e-98	ENSG00000127483	HP1BP3	protein_coding	intron
1	21083277	-	T	27	0,0,0,27	TT	1	86	0,4,0,82	A->I	0.0465	0.00017268	0.00046584	ENSG00000127483	HP1BP3	protein_coding	intron
1	21083305	-	T	25	0,0,0,25	TT	1	70	0,5,0,65	A->I	0.0714	3.22543e-06	1.27573e-05	ENSG00000127483	HP1BP3	protein_coding	intron
1	21083311	-	T	26	0,0,1,25	TT	1	63	0,6,0,57	A->I	0.0952	5.82209e-08	2.65629e-07	ENSG00000127483	HP1BP3	protein_coding	intron
1	21083315	-	T	22	0,0,0,22	TT	1	66	0,2,0,64	A->I	0.0303	0.0187612	0.0412002	ENSG00000127483	HP1BP3	protein_coding	intron
1	21083337	-	T	26	0,0,2,24	TT	0.9999	78	0,12,0,66	A->I	0.1538	2.55351e-15	2.34026e-14	ENSG00000127483	HP1BP3	protein_coding	intron
1	21083340	-	T	32	0,0,1,31	TT	1	79	0,49,0,30	A->I	0.6203	1.59747e-101	7.95428e-100	ENSG00000127483	HP1BP3	protein_coding	intron
1	21083357	-	T	34	2,1,0,31	TT	1	76	0,3,0,73	A->I	0.0395	0.00187116	0.00449611	ENSG00000127483	HP1BP3	protein_coding	intron
1	21083405	-	T	29	1,1,0,27	TT	1	51	0,22,0,29	A->I	0.4314	1.55431e-15	1.50464e-14	ENSG00000127483	HP1BP3	protein_coding	intron
1	21083454	-	T	29	1,0,0,28	TT	1	55	0,4,0,51	A->I	0.0727	2.99827e-05	9.00129e-05	ENSG00000127483	HP1BP3	protein_coding	intron
1	21083470	-	T	29	1,0,0,28	TT	1	55	0,23,0,32	A->I	0.4182	1.88738e-15	1.78115e-14	ENSG00000127483	HP1BP3	protein_coding	intron
1	21083475	-	T	29	1,0,0,28	TT	1	60	0,10,0,50	A->I	0.1667	8.43769e-15	7.10781e-14	ENSG00000127483	HP1BP3	protein_coding	intron
1	21083476	-	T	23	0,0,1,22	TT	1	58	0,23,0,35	A->I	0.3966	1.77636e-15	1.69009e-14	ENSG00000127483	HP1BP3	protein_coding	intron
1	21083482	-	T	20	0,0,0,20	TT	1	58	0,4,0,54	A->I	0.069	3.70174e-05	0.0001108	ENSG00000127483	HP1BP3	protein_coding	intron
1	21084491	-	T	27	0,0,0,27	TT	1	2	0,2,0,0	A->I	1	1e-05	3.22451e-05	ENSG00000127483	HP1BP3	protein_coding	intron
1	21084556	-	T	18	0,0,0,18	TT	1	6	0,2,0,4	A->I	0.3333	0.00014874	0.00040191	ENSG00000127483	HP1BP3	protein_coding	intron
1	21085217	-	T	41	1,0,0,40	TT	1	12	0,5,0,7	A->I	0.4167	2.4587e-10	1.43227e-09	ENSG00000127483	HP1BP3	protein_coding	intron
1	21085223	-	T	40	1,0,0,39	TT	1	11	0,2,0,9	A->I	0.1818	0.00053966	0.00136487	ENSG00000127483	HP1BP3	protein_coding	intron
1	21085833	-	T	21	0,0,0,21	TT	1	5	0,2,0,3	A->I	0.4	9.9369e-05	0.00027535	ENSG00000127483	HP1BP3	protein_coding	intron
1	21086608	-	T	40	1,1,0,38	TT	1	8	0,3,0,5	A->I	0.375	1.74998e-06	7.0116e-06	ENSG00000127483	HP1BP3	protein_coding	intron
1	21086958	-	T	43	0,0,0,43	TT	1	22	0,6,0,16	A->I	0.2727	7.14442e-11	4.66081e-10	ENSG00000127483	HP1BP3	protein_coding	intron
1	21087217	-	T	18	1,0,0,17	TT	0.9998	2	0,2,0,0	A->I	1	1e-05	3.22451e-05	ENSG00000127483	HP1BP3	protein_coding	intron
1	21100753	-	T	33	0,0,0,33	TT	1	598	0,12,1,585	A->I	0.0201	7.11126e-07	2.93639e-06	ENSG00000127483	HP1BP3	protein_coding	exon
1	21100779	-	T	42	0,0,0,42	TT	1	715	0,27,0,688	A->I	0.0378	2.26485e-14	1.85143e-13	ENSG00000127483	HP1BP3	protein_coding	exon
1	21101368	-	T	35	0,1,0,34	TT	1	350	0,22,0,328	A->I	0.0629	1.19904e-14	9.94602e-14	ENSG00000127483	HP1BP3	protein_coding	exon
1	21101369	-	T	33	0,1,0,32	TT	1	345	0,26,0,319	A->I	0.0754	1.07692e-14	9.00657e-14	ENSG00000127483	HP1BP3	protein_coding	exon
1	21101377	-	T	25	0,0,0,25	TT	1	309	0,6,0,303	A->I	0.0194	0.00050964	0.00129878	ENSG00000127483	HP1BP3	protein_coding	exon
1	21108720	-	T	30	0,0,0,30	TT	1	10	0,5,0,5	A->I	0.5	7.86454e-11	5.08596e-10	ENSG00000127483	HP1BP3	protein_coding	intron
1	21108734	-	T	30	0,0,0,30	TT	1	13	0,7,0,6	A->I	0.5385	5.33701e-15	4.63557e-14	ENSG00000127483	HP1BP3	protein_coding	intron
1	21108832	-	T	35	0,0,1,34	TT	1	8	0,2,0,6	A->I	0.25	0.00027648	0.00072196	ENSG00000127483	HP1BP3	protein_coding	intron
1	21108833	-	T	31	0,1,0,30	TT	1	8	0,2,0,6	A->I	0.25	0.00027648	0.00072196	ENSG00000127483	HP1BP3	protein_coding	intron
1	21108842	-	T	32	0,0,0,32	TT	1	4	0,2,0,2	A->I	0.5	5.97473e-05	0.00017151	ENSG00000127483	HP1BP3	protein_coding	intron
1	21108976	-	T	12	0,0,0,12	TT	1	10	0,3,0,7	A->I	0.3	3.73221e-06	1.46485e-05	ENSG00000127483	HP1BP3	protein_coding	intron
1	21109310	-	T	27	0,0,0,27	TT	1	8	0,3,0,5	A->I	0.375	1.74998e-06	7.0116e-06	ENSG00000127483	HP1BP3	protein_coding	intron
1	21109591	-	T	27	0,1,0,26	TT	1	10	0,2,0,8	A->I	0.2	0.00044247	0.00112913	ENSG00000127483	HP1BP3	protein_coding	intron
1	21109779	-	T	30	0,0,0,30	TT	1	7	0,2,0,5	A->I	0.2857	0.0002078	0.0005511	ENSG00000127483	HP1BP3	protein_coding	intron
1	21109912	-	T	26	0,0,0,26	TT	1	7	0,3,0,4	A->I	0.4286	1.09634e-06	4.45254e-06	ENSG00000127483	HP1BP3	protein_coding	intron
1	21109929	-	T	37	0,1,0,36	TT	1	10	0,2,0,8	A->I	0.2	0.00044247	0.00112913	ENSG00000127483	HP1BP3	protein_coding	intron
1	21110579	-	T	36	0,0,0,36	TT	1	7	0,5,0,2	A->I	0.7143	6.60583e-12	4.50128e-11	ENSG00000127483	HP1BP3	protein_coding	intron
1	21110601	-	T	39	0,0,0,39	TT	1	9	0,2,0,7	A->I	0.2222	0.00035473	0.00091499	ENSG00000127483	HP1BP3	protein_coding	intron
1	21110690	-	T	32	0,0,0,32	TT	1	20	0,2,0,18	A->I	0.1	0.00182933	0.00439694	ENSG00000127483	HP1BP3	protein_coding	intron
1	21110729	-	T	35	0,0,0,35	TT	1	16	0,5,0,11	A->I	0.3125	1.34178e-09	7.53974e-09	ENSG00000127483	HP1BP3	protein_coding	intron
1	21110730	-	T	35	1,0,0,34	TT	1	19	0,2,0,17	A->I	0.1053	0.00164986	0.00398203	ENSG00000127483	HP1BP3	protein_coding	intron
1	21110742	-	T	34	0,1,0,33	TT	1	20	0,3,0,17	A->I	0.15	3.46255e-05	0.0001037	ENSG00000127483	HP1BP3	protein_coding	intron
1	21111492	-	T	34	0,0,0,34	TT	1	22	0,5,0,17	A->I	0.2273	7.96246e-09	4.24437e-08	ENSG00000127483	HP1BP3	protein_coding	intron
1	21111540	-	T	33	0,0,0,33	TT	1	21	0,4,0,17	A->I	0.1905	5.73296e-07	2.41638e-06	ENSG00000127483	HP1BP3	protein_coding	intron
1	21111554	-	T	34	0,0,0,34	TT	1	19	0,3,0,16	A->I	0.1579	2.95015e-05	9.33083e-05	ENSG00000127483	HP1BP3	protein_coding	intron
1	21111633	-	T	35	1,0,0,34	TT	1	12	0,2,0,10	A->I	0.1667	0.00064623	0.00162104	ENSG00000127483	HP1BP3	protein_coding	intron
1	21111654	-	T	35	0,0,0,35	TT	1	11	0,3,0,8	A->I	0.2727	5.11963e-06	1.99279e-05	ENSG00000127483	HP1BP3	protein_coding	intron
1	21111684	-	T	35	0,0,0,35	TT	1	12	0,3,0,9	A->I	0.25	6.81e-06	2.63413e-05	ENSG00000127483	HP1BP3	protein_coding	intron
1	21111700	-	C	14	1,13,0,0	CC	0.9996	9	2,7,0,0	G->U	0.2222	0.00035473	0.00091499	ENSG00000127483	HP1BP3	protein_coding	intron
1	21195949	-	T	31	0,0,0,31	TT	1	3	0,3,0,0	A->I	1	3.16228e-08	1.46201e-07	ENSG00000075151	EIF4G3	protein_coding	intron
1	21201732	-	T	32	0,0,0,32	TT	1	3	0,2,0,1	A->I	0.6667	2.99368e-05	8.99013e-05	ENSG00000075151	EIF4G3	protein_coding	intron
1	21201733	-	T	31	0,0,0,31	TT	1	3	0,2,0,1	A->I	0.6667	2.99368e-05	8.99013e-05	ENSG00000075151	EIF4G3	protein_coding	intron
1	21202239	-	T	43	0,0,0,43	TT	1	5	0,2,0,3	A->I	0.4	9.9369e-05	0.00027535	ENSG00000075151	EIF4G3	protein_coding	intron
1	21203468	-	T	39	0,1,0,38	TT	1	7	0,7,0,0	A->I	1	3.16228e-18	3.93579e-17	ENSG00000075151	EIF4G3	protein_coding	intron
1	21270924	-	T	26	1,0,0,25	TT	1	7	0,2,0,5	A->I	0.2857	0.0002078	0.0005511	ENSG00000075151	EIF4G3	protein_coding	intron
1	21270989	-	T	33	0,0,0,33	TT	1	4	0,2,0,2	A->I	0.5	5.97473e-05	0.00017151	ENSG00000075151	EIF4G3	protein_coding	intron
1	21272026	-	T	44	0,1,0,43	TT	1	6	0,2,0,4	A->I	0.3333	0.00014874	0.00040191	ENSG00000075151	EIF4G3	protein_coding	intron
1	21272070	-	T	41	0,0,0,41	TT	1	8	0,5,0,3	A->I	0.625	1.75691e-11	1.17639e-10	ENSG00000075151	EIF4G3	protein_coding	intron
1	21272158	-	T	47	0,1,0,46	TT	1	6	0,3,0,3	A->I	0.5	6.27967e-07	2.59717e-06	ENSG00000075151	EIF4G3	protein_coding	intron
1	21272184	-	T	45	0,0,0,45	TT	1	7	0,4,0,3	A->I	0.5714	3.47351e-09	1.88769e-08	ENSG00000075151	EIF4G3	protein_coding	intron
1	21336783	-	T	27	0,0,0,27	TT	1	2	0,2,0,0	A->I	1	1e-05	3.22451e-05	ENSG00000075151	EIF4G3	protein_coding	intron
1	21356646	-	T	40	0,0,0,40	TT	1	2	0,2,0,0	A->I	1	1e-05	3.22451e-05	ENSG00000075151	EIF4G3	protein_coding	intron
1	21440261	-	T	26	0,0,0,26	TT	1	6	0,2,0,4	A->I	0.3333	0.00014874	0.00040191	ENSG00000075151	EIF4G3	protein_coding	intron
1	21440274	-	T	44	1,0,0,43	TT	1	7	0,6,0,1	A->I	0.8571	6.98103e-15	5.93272e-14	ENSG00000075151	EIF4G3	protein_coding	intron
1	21440311	-	T	50	0,0,0,50	TT	1	7	0,2,0,5	A->I	0.2857	0.0002078	0.0005511	ENSG00000075151	EIF4G3	protein_coding	intron
1	21442283	-	T	37	0,0,0,37	TT	1	3	0,2,0,1	A->I	0.6667	2.99368e-05	8.99013e-05	ENSG00000075151	EIF4G3	protein_coding	intron
1	21442417	-	T	41	0,0,0,41	TT	1	2	0,2,0,0	A->I	1	1e-05	3.22451e-05	ENSG00000075151	EIF4G3	protein_coding	intron
1	21442489	-	T	37	0,0,0,37	TT	1	2	0,2,0,0	A->I	1	1e-05	3.22451e-05	ENSG00000075151	EIF4G3	protein_coding	intron
1	21442490	-	T	31	0,0,0,31	TT	1	2	0,2,0,0	A->I	1	1e-05	3.22451e-05	ENSG00000075151	EIF4G3	protein_coding	intron
1	21447667	-	T	28	0,1,0,27	TT	1	3	0,2,0,1	A->I	0.6667	2.99368e-05	8.99013e-05	ENSG00000075151	EIF4G3	protein_coding	intron
1	21447669	-	T	32	0,0,0,32	TT	1	3	0,2,0,1	A->I	0.6667	2.99368e-05	8.99013e-05	ENSG00000075151	EIF4G3	protein_coding	intron
1	21449890	-	T	43	0,0,0,43	TT	1	8	0,2,0,6	A->I	0.25	0.00027648	0.00072196	ENSG00000075151	EIF4G3	protein_coding	intron
1	21455551	-	T	28	0,0,1,27	TT	1	2	0,2,0,0	A->I	1	1e-05	3.22451e-05	ENSG00000075151	EIF4G3	protein_coding	intron
1	21455594	-	T	20	1,0,0,19	TT	1	2	0,2,0,0	A->I	1	1e-05	3.22451e-05	ENSG00000075151	EIF4G3	protein_coding	intron
[truncated: 147,712 more rows]

## Sheet: nonAluRepeat
Description: RNA-editing sites of the GM12878 human cell line indentified by RES-Scanner using raw RNA reads as inputs.
Chromosome_ID	Coordinate	Strand	Ref_base	Coverage(DNA)	DNA_BaseCount[A,C,G,T]	Bayesian_Genotype(DNA)	Bayesian_Posterior_Probability(DNA)	Coverage(RNA)	RNA_BaseCount[A,C,G,T]	RNA_Editing_Type	RNA_Editing_Level	P_value(RNA_editing)	FDR(RNA_editing)	Gene_ID	Gene_Name	Gene_Type	Gene_Feature
1	3777434	+	A	26	26,0,0,0	AA	1	13	10,0,3,0	A->I	0.2308	8.83204e-06	3.10695e-05	ENSG00000169598	DFFB	protein_coding	intron
1	6135795	+	A	42	42,0,0,0	AA	1	42	29,0,13,0	A->I	0.3095	1.33227e-15	1.21342e-14	ENSG00000069424	KCNAB2	protein_coding	intron
1	6135861	+	A	43	42,0,0,1	AA	1	64	55,0,9,0	A->I	0.1406	7.46736e-13	4.88806e-12	ENSG00000069424	KCNAB2	protein_coding	intron
1	7977952	-	T	27	0,0,0,27	TT	1	32	0,4,0,28	A->I	0.125	3.35013e-06	1.32426e-05	intergenic	intergenic	intergenic	intergenic
1	7985851	-	T	39	0,0,1,38	TT	1	11	0,3,0,8	A->I	0.2727	5.11963e-06	1.99279e-05	ENSG00000049249	TNFRSF9	protein_coding	intron
1	8056764	+	A	26	25,0,1,0	AA	1	6	2,0,4,0	A->I	0.6667	1.49242e-09	7.57774e-09	intergenic	intergenic	intergenic	intergenic
1	8056774	+	A	18	18,0,0,0	AA	1	5	2,0,3,0	A->I	0.6	3.1473e-07	1.22733e-06	intergenic	intergenic	intergenic	intergenic
1	8058097	+	A	44	42,2,0,0	AA	1	6	2,0,4,0	A->I	0.6667	1.49242e-09	7.57774e-09	intergenic	intergenic	intergenic	intergenic
1	8058134	+	A	41	39,0,0,2	AA	1	10	7,0,3,0	A->I	0.3	3.73221e-06	1.34214e-05	intergenic	intergenic	intergenic	intergenic
1	9231624	-	T	38	0,0,0,38	TT	1	16	0,10,0,6	A->I	0.625	7.87087e-22	1.1684e-20	intergenic	intergenic	intergenic	intergenic
1	9232964	-	T	38	0,0,0,38	TT	1	19	0,5,0,14	A->I	0.2632	3.5438e-09	1.92328e-08	intergenic	intergenic	intergenic	intergenic
1	11867857	+	A	45	45,0,0,0	AA	1	30	26,0,4,0	A->I	0.1333	2.56605e-06	9.3935e-06	ENSG00000011021	CLCN6	protein_coding	intron
1	21101899	-	T	31	0,0,0,31	TT	1	273	0,63,0,210	A->I	0.2308	8.54872e-15	7.19377e-14	ENSG00000127483	HP1BP3	protein_coding	intron
1	21101903	-	T	32	1,0,0,31	TT	1	270	0,205,0,65	A->I	0.7593	0	0	ENSG00000127483	HP1BP3	protein_coding	intron
1	21101917	-	T	28	0,0,0,28	TT	1	254	0,30,0,224	A->I	0.1181	7.88258e-15	6.6503e-14	ENSG00000127483	HP1BP3	protein_coding	intron
1	24761916	+	A	33	33,0,0,0	AA	1	4	0,0,4,0	A->I	1	1e-10	5.42596e-10	ENSG00000001461	NIPAL3	protein_coding	intron
1	24761995	+	A	53	52,1,0,0	AA	1	9	5,0,4,0	A->I	0.4444	1.24415e-08	5.99767e-08	ENSG00000001461	NIPAL3	protein_coding	intron
1	24762018	+	A	46	46,0,0,0	AA	1	12	7,0,5,0	A->I	0.4167	2.4587e-10	1.31459e-09	ENSG00000001461	NIPAL3	protein_coding	intron
1	24762028	+	A	46	46,0,0,0	AA	1	16	7,0,9,0	A->I	0.5625	3.54619e-19	4.45551e-18	ENSG00000001461	NIPAL3	protein_coding	intron
1	24762071	+	A	40	40,0,0,0	AA	1	12	8,0,4,0	A->I	0.3333	4.85074e-08	2.03396e-07	ENSG00000001461	NIPAL3	protein_coding	intron
1	33310358	+	A	15	15,0,0,0	AA	1	39	33,0,6,0	A->I	0.1538	2.98334e-09	1.50178e-08	ENSG00000116497	S100PBP	protein_coding	intron
1	33310360	+	A	14	14,0,0,0	AA	1	37	12,0,25,0	A->I	0.6757	5.64786e-54	1.54746e-52	ENSG00000116497	S100PBP	protein_coding	intron
1	33310410	+	A	21	21,0,0,0	AA	1	19	13,0,6,0	A->I	0.3158	2.61924e-11	1.60287e-10	ENSG00000116497	S100PBP	protein_coding	intron
1	36482083	-	T	23	0,0,0,23	TT	1	58	0,6,0,52	A->I	0.1034	3.51548e-08	1.61526e-07	intergenic	intergenic	intergenic	intergenic
1	40425409	+	A	53	53,0,0,0	AA	1	22	9,0,13,0	A->I	0.5909	1.5319e-27	2.51461e-26	ENSG00000168389	MFSD2A	protein_coding	intron
1	40425474	+	A	47	46,0,0,1	AA	1	21	12,0,9,0	A->I	0.4286	6.66134e-16	7.20053e-15	ENSG00000168389	MFSD2A	protein_coding	intron
1	40645313	+	A	48	48,0,0,0	AA	1	18	14,0,4,0	A->I	0.2222	2.95346e-07	1.17689e-06	ENSG00000117000	RLF	protein_coding	intron
1	40971950	-	T	49	0,0,1,48	TT	1	5	0,4,0,1	A->I	0.8	4.98735e-10	2.8352e-09	ENSG00000238287	RP11-656D10.3	antisense	intron
1	41630462	-	T	37	0,0,1,36	TT	1	35	0,7,0,28	A->I	0.2	1.96795e-11	1.3133e-10	ENSG00000010803	SCMH1	protein_coding	intron
1	41630538	-	T	48	0,0,0,48	TT	1	32	0,6,0,26	A->I	0.1875	8.4449e-10	4.77851e-09	ENSG00000010803	SCMH1	protein_coding	intron
1	41630542	-	T	46	0,0,0,46	TT	1	30	0,4,0,26	A->I	0.1333	2.56605e-06	1.02443e-05	ENSG00000010803	SCMH1	protein_coding	intron
1	41630545	-	T	46	0,0,0,46	TT	1	33	0,8,0,25	A->I	0.2424	1.30562e-13	1.02835e-12	ENSG00000010803	SCMH1	protein_coding	intron
1	41630546	-	T	46	0,0,0,46	TT	1	33	0,5,0,28	A->I	0.1515	6.97123e-08	3.17856e-07	ENSG00000010803	SCMH1	protein_coding	intron
1	41630615	-	T	30	0,0,0,30	TT	1	46	0,14,0,32	A->I	0.3043	1.66533e-15	1.59817e-14	ENSG00000010803	SCMH1	protein_coding	intron
1	41630666	-	T	29	0,0,0,29	TT	1	62	0,9,0,53	A->I	0.1452	5.53668e-13	3.95752e-12	ENSG00000010803	SCMH1	protein_coding	intron
1	41630670	-	T	28	0,0,0,28	TT	1	61	0,8,0,53	A->I	0.1311	2.53724e-11	1.69118e-10	ENSG00000010803	SCMH1	protein_coding	intron
1	41630991	-	T	42	0,0,0,42	TT	1	30	0,5,0,25	A->I	0.1667	4.219e-08	1.9353e-07	ENSG00000010803	SCMH1	protein_coding	intron
1	41631060	-	T	32	0,0,0,32	TT	1	29	0,4,0,25	A->I	0.1379	2.22954e-06	8.91173e-06	ENSG00000010803	SCMH1	protein_coding	intron
1	41631061	-	T	27	0,0,0,27	TT	1	29	0,4,0,25	A->I	0.1379	2.22954e-06	8.91173e-06	ENSG00000010803	SCMH1	protein_coding	intron
1	41631373	-	T	29	0,0,0,29	TT	1	42	0,9,0,33	A->I	0.2143	1.40998e-14	1.16489e-13	ENSG00000010803	SCMH1	protein_coding	intron
1	41631375	-	T	28	0,0,0,28	TT	1	44	0,8,0,36	A->I	0.1818	1.60294e-12	1.13439e-11	ENSG00000010803	SCMH1	protein_coding	intron
1	41632067	-	T	42	0,0,0,42	TT	1	36	0,4,0,32	A->I	0.1111	5.4326e-06	2.11325e-05	ENSG00000010803	SCMH1	protein_coding	intron
1	41632105	-	T	33	0,0,1,32	TT	1	28	0,5,0,23	A->I	0.1786	2.92503e-08	1.52106e-07	ENSG00000010803	SCMH1	protein_coding	intron
1	41632305	-	T	37	0,0,0,37	TT	1	29	0,3,0,26	A->I	0.1034	0.00010864	0.00030066	ENSG00000010803	SCMH1	protein_coding	intron
1	41632366	-	T	38	0,0,0,38	TT	1	35	0,6,0,29	A->I	0.1714	1.50039e-09	8.29206e-09	ENSG00000010803	SCMH1	protein_coding	intron
1	41632367	-	T	38	0,0,0,38	TT	1	36	0,5,0,31	A->I	0.1389	1.09862e-07	4.95778e-07	ENSG00000010803	SCMH1	protein_coding	intron
1	41637930	-	T	27	0,0,0,27	TT	1	21	0,8,0,13	A->I	0.381	2.66454e-15	2.42751e-14	ENSG00000010803	SCMH1	protein_coding	intron
1	41637943	-	T	27	0,0,0,27	TT	1	24	0,3,0,21	A->I	0.125	6.0896e-05	0.00017458	ENSG00000010803	SCMH1	protein_coding	intron
1	41638212	-	T	23	0,0,0,23	TT	1	23	0,3,0,20	A->I	0.1304	5.34103e-05	0.00015886	ENSG00000010803	SCMH1	protein_coding	intron
1	41638340	-	T	27	0,0,0,27	TT	1	41	0,12,0,29	A->I	0.2927	1.44329e-15	1.40377e-14	ENSG00000010803	SCMH1	protein_coding	intron
1	41638341	-	T	30	0,0,0,30	TT	1	40	0,4,0,36	A->I	0.1	8.34391e-06	3.22399e-05	ENSG00000010803	SCMH1	protein_coding	intron
1	41638458	-	T	36	0,0,0,36	TT	1	30	0,4,0,26	A->I	0.1333	2.56605e-06	1.02443e-05	ENSG00000010803	SCMH1	protein_coding	intron
1	41638461	-	T	34	0,0,0,34	TT	1	30	0,5,0,25	A->I	0.1667	4.219e-08	1.9353e-07	ENSG00000010803	SCMH1	protein_coding	intron
1	41638556	-	T	42	0,0,1,41	TT	1	61	0,20,0,41	A->I	0.3279	1.9984e-15	1.88272e-14	ENSG00000010803	SCMH1	protein_coding	intron
1	41639051	-	T	43	0,0,0,43	TT	1	70	0,12,0,58	A->I	0.1714	2.22045e-15	2.07134e-14	ENSG00000010803	SCMH1	protein_coding	intron
1	41639242	-	T	31	0,0,0,31	TT	1	56	0,7,0,49	A->I	0.125	6.40373e-10	3.62751e-09	ENSG00000010803	SCMH1	protein_coding	intron
1	41639353	-	T	34	0,0,0,34	TT	1	38	0,7,0,31	A->I	0.1842	3.66273e-11	2.43282e-10	ENSG00000010803	SCMH1	protein_coding	intron
1	41639359	-	T	37	0,0,0,37	TT	1	35	0,5,0,30	A->I	0.1429	9.48527e-08	4.29632e-07	ENSG00000010803	SCMH1	protein_coding	intron
1	41639397	-	T	37	0,0,0,37	TT	1	38	0,4,0,34	A->I	0.1053	6.77341e-06	2.63084e-05	ENSG00000010803	SCMH1	protein_coding	intron
1	41639722	-	T	29	0,0,0,29	TT	1	46	0,7,0,39	A->I	0.1522	1.51938e-10	8.91791e-10	ENSG00000010803	SCMH1	protein_coding	intron
1	41639846	-	T	35	0,0,0,35	TT	1	18	0,4,0,14	A->I	0.2222	2.95346e-07	1.28257e-06	ENSG00000010803	SCMH1	protein_coding	intron
1	41639854	-	T	34	0,1,0,33	TT	1	19	0,7,0,12	A->I	0.3684	1.54876e-13	1.2168e-12	ENSG00000010803	SCMH1	protein_coding	intron
1	41695623	-	T	40	0,0,1,39	TT	1	13	0,6,0,7	A->I	0.4615	1.68421e-12	1.18678e-11	ENSG00000010803	SCMH1	protein_coding	intron
1	41695703	-	T	39	0,0,0,39	TT	1	9	0,4,0,5	A->I	0.4444	1.24415e-08	6.56635e-08	ENSG00000010803	SCMH1	protein_coding	intron
1	41695719	-	T	42	0,0,0,42	TT	1	11	0,3,0,8	A->I	0.2727	5.11963e-06	1.99279e-05	ENSG00000010803	SCMH1	protein_coding	intron
1	41695776	-	T	61	0,0,0,61	TT	1	16	0,4,0,12	A->I	0.25	1.76554e-07	7.71021e-07	ENSG00000010803	SCMH1	protein_coding	intron
1	42453448	-	T	40	0,0,0,40	TT	1	7	0,4,0,3	A->I	0.5714	3.47351e-09	1.88769e-08	ENSG00000127124	HIVEP3	protein_coding	intron
1	44451922	+	A	46	46,0,0,0	AA	1	12	9,0,3,0	A->I	0.25	6.81e-06	2.41048e-05	ENSG00000117411	B4GALT2	protein_coding	intron
1	47116105	-	T	42	0,0,0,42	TT	1	15	0,5,0,10	A->I	0.3333	9.2491e-10	5.21882e-09	ENSG00000123472	ATPAF1	protein_coding	intron
1	47116117	-	T	42	0,0,0,42	TT	1	13	0,6,0,7	A->I	0.4615	1.68421e-12	1.18678e-11	ENSG00000123472	ATPAF1	protein_coding	intron
1	47116262	-	T	43	0,0,0,43	TT	1	7	0,3,0,4	A->I	0.4286	1.09634e-06	4.45254e-06	ENSG00000123472	ATPAF1	protein_coding	intron
1	52218157	+	A	54	52,1,1,0	AA	1	49	22,0,27,0	A->I	0.551	1.46953e-54	4.04309e-53	ENSG00000117859	OSBPL9	protein_coding	intron
1	52218190	+	A	42	42,0,0,0	AA	1	31	22,0,9,0	A->I	0.2903	1.66533e-15	1.48154e-14	ENSG00000117859	OSBPL9	protein_coding	exon
1	52218194	+	A	43	43,0,0,0	AA	1	28	22,0,6,0	A->I	0.2143	3.54916e-10	1.89335e-09	ENSG00000117859	OSBPL9	protein_coding	exon
1	52218207	+	A	34	34,0,0,0	AA	1	32	24,0,8,0	A->I	0.25	9.92539e-14	7.1732e-13	ENSG00000117859	OSBPL9	protein_coding	exon
1	52218219	+	A	30	30,0,0,0	AA	1	35	10,0,25,0	A->I	0.7143	5.63117e-55	1.55317e-53	ENSG00000117859	OSBPL9	protein_coding	exon
1	52218246	+	A	44	44,0,0,0	AA	1	31	27,0,4,0	A->I	0.129	2.93878e-06	1.06549e-05	ENSG00000117859	OSBPL9	protein_coding	exon
1	52220809	+	A	32	31,0,1,0	AA	1	36	27,0,9,0	A->I	0.25	3.9968e-15	3.26662e-14	ENSG00000117859	OSBPL9	protein_coding	intron
1	52220810	+	A	38	36,0,2,0	AA	1	32	20,0,12,0	A->I	0.375	9.99201e-16	1.03564e-14	ENSG00000117859	OSBPL9	protein_coding	intron
1	52220917	+	A	40	40,0,0,0	AA	1	26	23,0,3,0	A->I	0.1154	7.78568e-05	0.00020319	ENSG00000117859	OSBPL9	protein_coding	intron
1	53346569	+	A	38	36,0,2,0	AA	1	18	12,0,6,0	A->I	0.3333	1.79698e-11	1.10325e-10	ENSG00000203995	ZYG11A	protein_coding	intron
1	54321468	-	C	70	0,69,0,1	CC	1	29	3,26,0,0	G->U	0.1034	0.00010864	0.00030066	ENSG00000058799	YIPF1	protein_coding	intron
1	55096534	+	T	44	0,0,1,43	TT	1	8	0,7,0,1	U->C	0.875	2.52282e-17	2.8837e-16	ENSG00000162390	ACOT11	protein_coding	exon
1	55100362	+	C	21	0,21,0,0	CC	1	10	7,3,0,0	C->A	0.7	3.76332e-16	4.19314e-15	ENSG00000162390	ACOT11	protein_coding	exon
1	56395938	-	T	35	0,0,0,35	TT	1	7	0,3,0,4	A->I	0.4286	1.09634e-06	4.45254e-06	ENSG00000230250	RP11-90C4.2	lincRNA	intron
1	56521226	-	T	25	0,0,0,25	TT	1	27	0,3,0,24	A->I	0.1111	8.73819e-05	0.00024927	intergenic	intergenic	intergenic	intergenic
1	56698951	-	T	50	0,0,0,50	TT	1	6	0,3,0,3	A->I	0.5	6.27967e-07	2.59717e-06	intergenic	intergenic	intergenic	intergenic
1	63887018	+	A	39	38,0,0,1	AA	1	15	12,0,3,0	A->I	0.2	1.39845e-05	4.09262e-05	ENSG00000088035	ALG6	protein_coding	intron
1	63887021	+	A	44	44,0,0,0	AA	1	15	12,0,3,0	A->I	0.2	1.39845e-05	4.09262e-05	ENSG00000088035	ALG6	protein_coding	intron
1	63887057	+	A	38	37,0,0,1	AA	1	20	17,0,3,0	A->I	0.15	3.46255e-05	9.46789e-05	ENSG00000088035	ALG6	protein_coding	intron
1	63889452	+	A	19	19,0,0,0	AA	1	33	28,0,5,0	A->I	0.1515	6.97123e-08	2.91591e-07	ENSG00000088035	ALG6	protein_coding	intron
1	63889455	+	A	17	17,0,0,0	AA	1	30	22,0,8,0	A->I	0.2667	5.58442e-14	4.10079e-13	ENSG00000088035	ALG6	protein_coding	intron
1	63889507	+	A	40	40,0,0,0	AA	1	28	25,0,3,0	A->I	0.1071	9.76365e-05	0.00025411	ENSG00000088035	ALG6	protein_coding	intron
1	64056013	-	T	36	0,0,0,36	TT	1	47	0,12,0,35	A->I	0.2553	1.44329e-15	1.40377e-14	ENSG00000142856	ITGB3BP	protein_coding	intron
1	64056085	-	T	35	0,0,1,34	TT	1	39	0,21,0,18	A->I	0.5385	1.86754e-42	4.7345e-41	ENSG00000142856	ITGB3BP	protein_coding	intron
1	64056089	-	T	32	1,0,0,31	TT	1	42	0,11,0,31	A->I	0.2619	1.33227e-15	1.30547e-14	ENSG00000142856	ITGB3BP	protein_coding	intron
1	64056412	-	T	28	0,0,0,28	TT	1	39	0,5,0,34	A->I	0.1282	1.66466e-07	7.2842e-07	ENSG00000142856	ITGB3BP	protein_coding	intron
1	64056426	-	T	18	0,0,0,18	TT	1	37	0,9,0,28	A->I	0.2432	4.88498e-15	4.28267e-14	ENSG00000142856	ITGB3BP	protein_coding	intron
1	64056428	-	T	23	0,0,0,23	TT	1	37	0,8,0,29	A->I	0.2162	3.57048e-13	2.57123e-12	ENSG00000142856	ITGB3BP	protein_coding	intron
1	64056458	-	T	36	0,0,0,36	TT	1	29	0,4,0,25	A->I	0.1379	2.22954e-06	8.91173e-06	ENSG00000142856	ITGB3BP	protein_coding	intron
1	64056461	-	T	42	0,0,0,42	TT	1	30	0,4,0,26	A->I	0.1333	2.56605e-06	1.02443e-05	ENSG00000142856	ITGB3BP	protein_coding	intron
1	64056473	-	T	36	0,0,0,36	TT	1	35	0,28,0,7	A->I	0.8	6.58211e-64	2.31837e-62	ENSG00000142856	ITGB3BP	protein_coding	intron
1	64056476	-	T	39	0,0,0,39	TT	1	36	0,4,0,32	A->I	0.1111	5.4326e-06	2.11325e-05	ENSG00000142856	ITGB3BP	protein_coding	intron
1	64056493	-	T	31	0,0,0,31	TT	1	39	0,6,0,33	A->I	0.1538	2.98334e-09	1.63997e-08	ENSG00000142856	ITGB3BP	protein_coding	intron
1	67388959	-	T	54	0,0,0,54	TT	1	3	0,3,0,0	A->I	1	3.16228e-08	1.46201e-07	ENSG00000152763	WDR78	protein_coding	intron
1	85412419	-	T	36	0,0,0,36	TT	1	73	0,25,0,48	A->I	0.3425	2.55351e-15	2.34026e-14	ENSG00000153898	MCOLN2	protein_coding	intron
1	86844287	-	T	36	0,0,0,36	TT	1	3	0,3,0,0	A->I	1	3.16228e-08	1.46201e-07	ENSG00000122417	ODF2L	protein_coding	intron
1	89242145	+	A	29	29,0,0,0	AA	1	3	0,0,3,0	A->I	1	3.16228e-08	1.3428e-07	ENSG00000065243	PKN2	protein_coding	intron
1	90731407	-	T	43	1,0,0,42	TT	1	4	0,3,0,1	A->I	0.75	1.26191e-07	5.54745e-07	intergenic	intergenic	intergenic	intergenic
1	91449876	-	T	40	0,0,0,40	TT	1	7	0,3,0,4	A->I	0.4286	1.09634e-06	4.45254e-06	ENSG00000122482	ZNF644	protein_coding	intron
1	91455375	-	T	44	0,0,0,44	TT	1	21	0,4,0,17	A->I	0.1905	5.73296e-07	2.41638e-06	ENSG00000122482	ZNF644	protein_coding	intron
1	93715163	+	A	33	33,0,0,0	AA	1	15	7,0,8,0	A->I	0.5333	6.30946e-17	7.13446e-16	ENSG00000122483	CCDC18	protein_coding	intron
1	93715229	+	A	36	36,0,0,0	AA	1	7	1,0,6,0	A->I	0.8571	6.98103e-15	5.46626e-14	ENSG00000122483	CCDC18	protein_coding	intron
1	93715665	+	A	30	30,0,0,0	AA	1	14	11,0,3,0	A->I	0.2143	1.12142e-05	3.29453e-05	ENSG00000122483	CCDC18	protein_coding	intron
1	93715732	+	A	36	36,0,0,0	AA	1	11	6,0,5,0	A->I	0.4545	1.43803e-10	7.74309e-10	ENSG00000122483	CCDC18	protein_coding	intron
1	93729423	-	T	41	0,0,0,41	TT	1	5	0,3,0,2	A->I	0.6	3.1473e-07	1.3364e-06	ENSG00000223745	RP4-717I23.3	processed_transcript	intron
1	97631457	-	T	34	0,0,0,34	TT	1	6	0,4,0,2	A->I	0.6667	1.49242e-09	8.25244e-09	ENSG00000188641	DPYD	protein_coding	intron
1	97746020	+	A	29	28,0,0,1	AA	1	29	26,0,3,0	A->I	0.1034	0.00010864	0.00027515	ENSG00000232878	DPYD-AS1	antisense	intron
1	97746027	+	A	22	21,1,0,0	AA	1	50	37,0,13,0	A->I	0.26	1.66533e-15	1.48154e-14	ENSG00000232878	DPYD-AS1	antisense	intron
1	97746029	+	A	38	38,0,0,0	AA	1	50	45,0,5,0	A->I	0.1	5.95113e-07	2.3031e-06	ENSG00000232878	DPYD-AS1	antisense	intron
1	97746034	+	A	38	38,0,0,0	AA	1	47	34,0,13,0	A->I	0.2766	1.44329e-15	1.30041e-14	ENSG00000232878	DPYD-AS1	antisense	intron
1	97746080	+	A	38	38,0,0,0	AA	1	20	13,0,7,0	A->I	0.35	2.37144e-13	1.68936e-12	ENSG00000232878	DPYD-AS1	antisense	intron
1	97748474	+	A	43	43,0,0,0	AA	1	86	24,0,62,0	A->I	0.7209	1.15136e-134	6.80453e-133	ENSG00000232878	DPYD-AS1	antisense	intron
1	97748554	+	A	43	43,0,0,0	AA	1	61	39,0,22,0	A->I	0.3607	1.9984e-15	1.75266e-14	ENSG00000232878	DPYD-AS1	antisense	intron
1	97788665	+	A	13	13,0,0,0	AA	1	5	2,0,3,0	A->I	0.6	3.1473e-07	1.22733e-06	intergenic	intergenic	intergenic	intergenic
1	101349065	-	T	45	0,0,0,45	TT	1	28	0,3,0,25	A->I	0.1071	9.76365e-05	0.00027811	ENSG00000162694	EXTL2	protein_coding	intron
1	101354052	-	T	47	0,0,0,47	TT	1	56	0,14,0,42	A->I	0.25	1.77636e-15	1.69009e-14	ENSG00000162694	EXTL2	protein_coding	exon
1	101541113	+	A	45	45,0,0,0	AA	1	31	27,0,4,0	A->I	0.129	2.93878e-06	1.06549e-05	ENSG00000233184	RP11-421L21.3	antisense	exon
1	101541153	+	A	62	61,0,1,0	AA	1	27	19,0,8,0	A->I	0.2963	2.20934e-14	1.65822e-13	ENSG00000233184	RP11-421L21.3	antisense	exon
1	101541172	+	A	49	49,0,0,0	AA	1	23	14,0,9,0	A->I	0.3913	7.77156e-16	8.21301e-15	ENSG00000233184	RP11-421L21.3	antisense	exon
1	101542221	+	A	39	39,0,0,0	AA	1	12	8,0,4,0	A->I	0.3333	4.85074e-08	2.03396e-07	ENSG00000233184	RP11-421L21.3	antisense	intron
1	101542249	+	A	40	39,0,0,1	AA	1	10	2,0,8,0	A->I	0.8	4.47474e-19	5.58402e-18	ENSG00000233184	RP11-421L21.3	antisense	intron
1	101766945	-	T	45	1,0,2,42	TT	1	15	0,0,3,12	A->C	0.2	1.39845e-05	4.4735e-05	intergenic	intergenic	intergenic	intergenic
1	110139749	+	A	35	35,0,0,0	AA	1	4	1,0,3,0	A->I	0.75	1.26191e-07	5.09463e-07	ENSG00000225113	RP5-1160K1.3	antisense	intron
1	113504513	+	A	37	37,0,0,0	AA	1	39	32,0,7,0	A->I	0.1795	4.45158e-11	2.68722e-10	ENSG00000226419	SLC16A1-AS1	antisense	intron
1	113504536	+	A	47	47,0,0,0	AA	1	41	31,0,10,0	A->I	0.2439	1.55431e-15	1.39457e-14	ENSG00000226419	SLC16A1-AS1	antisense	intron
1	113504549	+	A	41	41,0,0,0	AA	1	40	19,0,21,0	A->I	0.525	3.91979e-42	8.90874e-41	ENSG00000226419	SLC16A1-AS1	antisense	intron
1	113504580	+	A	47	47,0,0,0	AA	1	37	33,0,4,0	A->I	0.1081	6.07574e-06	2.16422e-05	ENSG00000226419	SLC16A1-AS1	antisense	intron
1	113505736	+	A	32	32,0,0,0	AA	1	32	23,0,9,0	A->I	0.2812	1.77636e-15	1.57144e-14	ENSG00000226419	SLC16A1-AS1	antisense	intron
1	113505785	+	A	38	38,0,0,0	AA	1	22	14,0,8,0	A->I	0.3636	3.88578e-15	3.18255e-14	ENSG00000226419	SLC16A1-AS1	antisense	intron
1	149818489	-	T	15	0,0,0,15	TT	1	15	0,3,0,12	A->I	0.2	1.39845e-05	4.4735e-05	ENSG00000261716	RP11-196G18.22	sense_overlapping	exon
1	149818508	-	T	32	0,0,0,32	TT	1	16	0,7,0,9	A->I	0.4375	3.58602e-14	2.88273e-13	ENSG00000261716	RP11-196G18.22	sense_overlapping	exon
1	149819554	-	T	37	0,0,0,37	TT	1	41	0,20,0,21	A->I	0.4878	1.44329e-15	1.40377e-14	ENSG00000261716	RP11-196G18.22	sense_overlapping	exon
1	150073899	+	A	39	38,0,1,0	AA	1	15	10,0,5,0	A->I	0.3333	9.2491e-10	4.78983e-09	ENSG00000136631	VPS45	protein_coding	intron
1	150073924	+	A	33	33,0,0,0	AA	1	17	12,0,5,0	A->I	0.2941	1.89585e-09	9.58356e-09	ENSG00000136631	VPS45	protein_coding	intron
1	150073925	+	A	35	35,0,0,0	AA	1	18	6,0,12,0	A->I	0.6667	1.82412e-26	2.94469e-25	ENSG00000136631	VPS45	protein_coding	intron
1	150074736	+	A	43	43,0,0,0	AA	1	23	20,0,3,0	A->I	0.1304	5.34103e-05	0.00014516	ENSG00000136631	VPS45	protein_coding	intron
1	150074738	+	A	44	44,0,0,0	AA	1	22	8,0,14,0	A->I	0.6364	3.12298e-30	5.5056e-29	ENSG00000136631	VPS45	protein_coding	intron
1	150074892	+	A	62	61,0,1,0	AA	1	32	28,0,4,0	A->I	0.125	3.35013e-06	1.2133e-05	ENSG00000136631	VPS45	protein_coding	intron
1	150076363	+	A	40	40,0,0,0	AA	1	81	71,0,10,0	A->I	0.1235	1.55542e-13	1.12082e-12	ENSG00000136631	VPS45	protein_coding	intron
1	150076364	+	A	43	43,0,0,0	AA	1	81	49,0,32,0	A->I	0.3951	2.33147e-15	2.00809e-14	ENSG00000136631	VPS45	protein_coding	intron
1	150076374	+	A	41	41,0,0,0	AA	1	72	26,0,46,0	A->I	0.6389	2.54569e-96	1.10884e-94	ENSG00000136631	VPS45	protein_coding	intron
1	150076377	+	A	41	41,0,0,0	AA	1	77	58,0,19,0	A->I	0.2468	2.44249e-15	2.08932e-14	ENSG00000136631	VPS45	protein_coding	intron
1	150076381	+	A	45	45,0,0,0	AA	1	71	46,0,25,0	A->I	0.3521	2.10942e-15	1.83473e-14	ENSG00000136631	VPS45	protein_coding	intron
1	150076384	+	A	41	41,0,0,0	AA	1	69	55,0,14,0	A->I	0.2029	2.44249e-15	2.08932e-14	ENSG00000136631	VPS45	protein_coding	intron
1	150076446	+	A	42	42,0,0,0	AA	1	84	27,0,57,0	A->I	0.6786	2.18353e-121	1.18091e-119	ENSG00000136631	VPS45	protein_coding	intron
1	150076447	+	A	41	41,0,0,0	AA	1	77	44,0,33,0	A->I	0.4286	2.44249e-15	2.08932e-14	ENSG00000136631	VPS45	protein_coding	intron
1	150076470	+	A	28	28,0,0,0	AA	1	78	16,0,62,0	A->I	0.7949	1.6362e-139	9.99077e-138	ENSG00000136631	VPS45	protein_coding	intron
1	150076499	+	A	43	43,0,0,0	AA	1	63	39,0,24,0	A->I	0.381	2.10942e-15	1.83473e-14	ENSG00000136631	VPS45	protein_coding	intron
1	150076515	+	A	36	36,0,0,0	AA	1	70	56,0,14,0	A->I	0.2	2.22045e-15	1.92296e-14	ENSG00000136631	VPS45	protein_coding	intron
1	150076541	+	A	37	37,0,0,0	AA	1	66	47,0,19,0	A->I	0.2879	2.22045e-15	1.92296e-14	ENSG00000136631	VPS45	protein_coding	intron
1	150076583	+	A	53	52,0,0,1	AA	1	54	22,0,32,0	A->I	0.5926	7.2952e-66	2.37384e-64	ENSG00000136631	VPS45	protein_coding	intron
1	150076646	+	A	39	39,0,0,0	AA	1	63	54,0,9,0	A->I	0.1429	6.43818e-13	4.22271e-12	ENSG00000136631	VPS45	protein_coding	intron
1	150077102	+	A	42	42,0,0,0	AA	1	35	27,0,8,0	A->I	0.2286	2.1938e-13	1.56584e-12	ENSG00000136631	VPS45	protein_coding	intron
1	150077108	+	A	40	40,0,0,0	AA	1	30	16,0,14,0	A->I	0.4667	7.77156e-16	8.21301e-15	ENSG00000136631	VPS45	protein_coding	intron
1	150077153	+	A	41	40,0,0,1	AA	1	45	31,0,14,0	A->I	0.3111	1.33227e-15	1.21342e-14	ENSG00000136631	VPS45	protein_coding	intron
1	150077158	+	A	40	38,0,1,1	AA	1	45	20,0,25,0	A->I	0.5556	9.43174e-51	2.49346e-49	ENSG00000136631	VPS45	protein_coding	intron
1	156145708	+	G	44	1,0,43,0	GG	1	13	0,0,10,3	G->U	0.2308	8.83204e-06	3.10695e-05	ENSG00000196189	SEMA4A	protein_coding	intron
1	161745410	+	A	36	36,0,0,0	AA	1	11	4,0,7,0	A->I	0.6364	1.03205e-15	9.87926e-15	ENSG00000118217	ATF6	protein_coding	intron
1	161745481	+	A	34	34,0,0,0	AA	1	11	7,0,4,0	A->I	0.3636	3.24202e-08	1.36894e-07	ENSG00000118217	ATF6	protein_coding	intron
1	161745526	+	A	45	45,0,0,0	AA	1	13	10,0,3,0	A->I	0.2308	8.83204e-06	3.10695e-05	ENSG00000118217	ATF6	protein_coding	intron
1	163280897	-	T	44	0,0,0,44	TT	1	6	0,3,0,3	A->I	0.5	6.27967e-07	2.59717e-06	ENSG00000232995,ENSG00000143248	RP11-267N12.3,RGS5	antisense,protein_coding	intron,intron
1	163282128	-	T	38	0,0,0,38	TT	1	8	0,3,0,5	A->I	0.375	1.74998e-06	7.0116e-06	ENSG00000232995,ENSG00000143248	RP11-267N12.3,RGS5	antisense,protein_coding	intron,intron
1	163282129	-	T	38	0,0,0,38	TT	1	8	0,7,0,1	A->I	0.875	2.52282e-17	3.07464e-16	ENSG00000232995,ENSG00000143248	RP11-267N12.3,RGS5	antisense,protein_coding	intron,intron
1	163282130	-	T	40	0,0,0,40	TT	1	8	0,6,0,2	A->I	0.75	2.78484e-14	2.25274e-13	ENSG00000232995,ENSG00000143248	RP11-267N12.3,RGS5	antisense,protein_coding	intron,intron
1	163282151	-	T	30	0,0,0,30	TT	1	10	0,3,0,7	A->I	0.3	3.73221e-06	1.46485e-05	ENSG00000232995,ENSG00000143248	RP11-267N12.3,RGS5	antisense,protein_coding	intron,intron
1	167212497	+	A	34	34,0,0,0	AA	1	8	2,0,6,0	A->I	0.75	2.78484e-14	2.06767e-13	ENSG00000143190	POU2F1	protein_coding	intron
1	167212539	+	A	35	35,0,0,0	AA	1	12	8,0,4,0	A->I	0.3333	4.85074e-08	2.03396e-07	ENSG00000143190	POU2F1	protein_coding	intron
1	168531703	+	A	41	41,0,0,0	AA	1	7	4,0,3,0	A->I	0.4286	1.09634e-06	4.08696e-06	intergenic	intergenic	intergenic	intergenic
1	168532010	+	A	38	38,0,0,0	AA	1	7	4,0,3,0	A->I	0.4286	1.09634e-06	4.08696e-06	intergenic	intergenic	intergenic	intergenic
1	168532089	+	A	54	54,0,0,0	AA	1	7	3,0,4,0	A->I	0.5714	3.47351e-09	1.7261e-08	intergenic	intergenic	intergenic	intergenic
1	168542745	+	A	33	32,0,1,0	AA	1	19	15,0,4,0	A->I	0.2105	3.7316e-07	1.45169e-06	intergenic	intergenic	intergenic	intergenic
1	168542833	+	A	42	40,1,0,1	AA	1	11	8,0,3,0	A->I	0.2727	5.11963e-06	1.82788e-05	intergenic	intergenic	intergenic	intergenic
1	168542910	+	A	53	53,0,0,0	AA	1	9	5,0,4,0	A->I	0.4444	1.24415e-08	5.99767e-08	intergenic	intergenic	intergenic	intergenic
1	168543080	+	A	46	46,0,0,0	AA	1	6	1,0,5,0	A->I	0.8333	1.89237e-12	1.21061e-11	intergenic	intergenic	intergenic	intergenic
1	171456279	+	A	42	42,0,0,0	AA	1	24	10,0,14,0	A->I	0.5833	1.90414e-29	3.33116e-28	ENSG00000117523	PRRC2C	protein_coding	intron
1	171456792	+	A	36	36,0,0,0	AA	1	14	7,0,7,0	A->I	0.5	1.11022e-14	8.51312e-14	ENSG00000117523	PRRC2C	protein_coding	intron
1	171456877	+	A	41	41,0,0,0	AA	1	12	6,0,6,0	A->I	0.5	9.09384e-13	5.92288e-12	ENSG00000117523	PRRC2C	protein_coding	intron
1	171456888	+	A	41	41,0,0,0	AA	1	14	11,0,3,0	A->I	0.2143	1.12142e-05	3.29453e-05	ENSG00000117523	PRRC2C	protein_coding	intron
1	172694110	+	A	45	45,0,0,0	AA	1	4	0,0,4,0	A->I	1	1e-10	5.42596e-10	intergenic	intergenic	intergenic	intergenic
1	173437753	-	T	57	0,0,1,56	TT	1	6	0,5,0,1	A->I	0.8333	1.89237e-12	1.3194e-11	intergenic	intergenic	intergenic	intergenic
1	187262825	+	A	20	20,0,0,0	AA	1	5	2,0,3,0	A->I	0.6	3.1473e-07	1.22733e-06	ENSG00000236030	LINC01036	lincRNA	intron
1	187379435	+	A	34	33,1,0,0	AA	1	4	1,0,3,0	A->I	0.75	1.26191e-07	5.09463e-07	intergenic	intergenic	intergenic	intergenic
1	187415007	+	C	24	0,24,0,0	CC	1	4	0,0,0,4	C->U	1	1e-10	5.42596e-10	ENSG00000231599	LINC01037	lincRNA	intron
1	192528660	-	T	36	0,0,0,36	TT	1	26	0,5,0,21	A->I	0.1923	1.9681e-08	1.0338e-07	ENSG00000232498	RP5-1011O1.2	antisense	intron
1	192528690	-	T	54	0,0,0,54	TT	1	17	0,8,0,9	A->I	0.4706	6.66134e-16	7.72655e-15	ENSG00000232498	RP5-1011O1.2	antisense	intron
1	192590017	+	A	43	43,0,0,0	AA	1	23	20,0,3,0	A->I	0.1304	5.34103e-05	0.00014516	intergenic	intergenic	intergenic	intergenic
1	198235070	+	A	33	32,0,0,1	AA	1	11	6,0,5,0	A->I	0.4545	1.43803e-10	7.74309e-10	ENSG00000151414	NEK7	protein_coding	intron
1	198235848	+	A	26	26,0,0,0	AA	1	10	7,0,3,0	A->I	0.3	3.73221e-06	1.34214e-05	ENSG00000151414	NEK7	protein_coding	intron
1	201484448	+	A	35	34,0,0,1	AA	1	49	43,0,6,0	A->I	0.1224	1.24451e-08	5.99813e-08	ENSG00000224536	RP11-134G8.7	antisense	intron
1	201484623	+	A	30	30,0,0,0	AA	1	27	15,0,12,0	A->I	0.4444	1.11022e-15	1.05106e-14	ENSG00000224536	RP11-134G8.7	antisense	intron
1	201484656	+	A	25	25,0,0,0	AA	1	30	22,0,8,0	A->I	0.2667	5.58442e-14	4.10079e-13	ENSG00000224536	RP11-134G8.7	antisense	intron
1	201484669	+	A	35	35,0,0,0	AA	1	41	24,0,17,0	A->I	0.4146	1.44329e-15	1.30041e-14	ENSG00000224536	RP11-134G8.7	antisense	intron
1	201484696	+	A	29	28,1,0,0	AA	1	38	34,0,4,0	A->I	0.1053	6.77341e-06	2.40989e-05	ENSG00000224536	RP11-134G8.7	antisense	intron
1	201484714	+	A	34	32,0,0,2	AA	1	37	32,0,5,0	A->I	0.1351	1.26694e-07	5.11244e-07	ENSG00000224536	RP11-134G8.7	antisense	intron
1	201484762	+	A	56	56,0,0,0	AA	1	37	33,0,4,0	A->I	0.1081	6.07574e-06	2.16422e-05	ENSG00000224536	RP11-134G8.7	antisense	intron
1	201484766	+	A	49	49,0,0,0	AA	1	38	33,0,5,0	A->I	0.1316	1.45506e-07	5.85055e-07	ENSG00000224536	RP11-134G8.7	antisense	intron
1	201484784	+	A	36	35,1,0,0	AA	1	40	26,0,14,0	A->I	0.35	1.33227e-15	1.21342e-14	ENSG00000224536	RP11-134G8.7	antisense	intron
1	201484891	+	A	32	32,0,0,0	AA	1	32	27,0,5,0	A->I	0.1562	5.93058e-08	2.48329e-07	ENSG00000224536	RP11-134G8.7	antisense	intron
1	201484898	+	A	37	37,0,0,0	AA	1	32	15,0,17,0	A->I	0.5312	1.71049e-34	3.40407e-33	ENSG00000224536	RP11-134G8.7	antisense	intron
1	201484907	+	A	27	27,0,0,0	AA	1	32	12,0,20,0	A->I	0.625	2.17767e-42	4.95442e-41	ENSG00000224536	RP11-134G8.7	antisense	intron
1	201484908	+	A	27	27,0,0,0	AA	1	36	11,0,25,0	A->I	0.6944	1.83733e-54	5.04663e-53	ENSG00000224536	RP11-134G8.7	antisense	intron
1	201484973	+	A	33	33,0,0,0	AA	1	18	11,0,7,0	A->I	0.3889	9.81437e-14	7.09606e-13	ENSG00000224536	RP11-134G8.7	antisense	intron
1	201484979	+	A	39	39,0,0,0	AA	1	22	13,0,9,0	A->I	0.4091	7.77156e-16	8.21301e-15	ENSG00000224536	RP11-134G8.7	antisense	intron
1	201484980	+	A	40	40,0,0,0	AA	1	23	16,0,7,0	A->I	0.3043	7.42406e-13	4.86067e-12	ENSG00000224536	RP11-134G8.7	antisense	intron
1	201484981	+	A	40	40,0,0,0	AA	1	23	12,0,11,0	A->I	0.4783	7.77156e-16	8.21301e-15	ENSG00000224536	RP11-134G8.7	antisense	intron
1	201485036	+	A	30	30,0,0,0	AA	1	17	14,0,3,0	A->I	0.1765	2.08011e-05	6.05011e-05	ENSG00000224536	RP11-134G8.7	antisense	intron
1	201485056	+	A	31	31,0,0,0	AA	1	18	15,0,3,0	A->I	0.1667	2.49023e-05	7.21855e-05	ENSG00000224536	RP11-134G8.7	antisense	intron
1	201485075	+	A	29	29,0,0,0	AA	1	35	2,0,33,0	A->I	0.9429	1.87002e-80	6.95625e-79	ENSG00000224536	RP11-134G8.7	antisense	intron
1	201485111	+	A	33	33,0,0,0	AA	1	44	30,0,14,0	A->I	0.3182	1.33227e-15	1.21342e-14	ENSG00000224536	RP11-134G8.7	antisense	intron
1	201485114	+	A	33	33,0,0,0	AA	1	50	45,0,5,0	A->I	0.1	5.95113e-07	2.3031e-06	ENSG00000224536	RP11-134G8.7	antisense	intron
1	201486312	+	A	40	40,0,0,0	AA	1	52	33,0,19,0	A->I	0.3654	1.66533e-15	1.48154e-14	ENSG00000224536	RP11-134G8.7	antisense	intron
1	201486319	+	A	45	45,0,0,0	AA	1	50	35,0,15,0	A->I	0.3	1.66533e-15	1.48154e-14	ENSG00000224536	RP11-134G8.7	antisense	intron
1	201486322	+	A	48	47,0,1,0	AA	1	51	44,0,7,0	A->I	0.1373	3.24131e-10	1.73066e-09	ENSG00000224536	RP11-134G8.7	antisense	intron
1	201486324	+	A	45	45,0,0,0	AA	1	50	44,0,6,0	A->I	0.12	1.4104e-08	6.78282e-08	ENSG00000224536	RP11-134G8.7	antisense	intron
1	201486372	+	A	46	46,0,0,0	AA	1	62	54,0,8,0	A->I	0.129	2.90493e-11	1.77672e-10	ENSG00000224536	RP11-134G8.7	antisense	intron
1	201486379	+	A	45	45,0,0,0	AA	1	60	20,0,40,0	A->I	0.6667	3.94064e-85	1.53571e-83	ENSG00000224536	RP11-134G8.7	antisense	intron
1	201486380	+	A	44	43,0,0,1	AA	1	58	11,0,47,0	A->I	0.8103	6.95878e-107	3.29069e-105	ENSG00000224536	RP11-134G8.7	antisense	intron
1	201486438	+	A	50	48,1,0,1	AA	1	74	66,0,8,0	A->I	0.1081	1.25191e-10	6.79004e-10	ENSG00000224536	RP11-134G8.7	antisense	intron
1	201486440	+	A	40	39,0,1,0	AA	1	72	44,0,28,0	A->I	0.3889	2.33147e-15	2.00809e-14	ENSG00000224536	RP11-134G8.7	antisense	intron
1	201486445	+	A	33	32,0,1,0	AA	1	71	29,0,42,0	A->I	0.5915	6.25872e-86	2.48589e-84	ENSG00000224536	RP11-134G8.7	antisense	intron
1	201486527	+	A	40	40,0,0,0	AA	1	36	27,0,9,0	A->I	0.25	3.9968e-15	3.26662e-14	ENSG00000224536	RP11-134G8.7	antisense	intron
1	201486528	+	A	45	45,0,0,0	AA	1	36	26,0,10,0	A->I	0.2778	1.22125e-15	1.13365e-14	ENSG00000224536	RP11-134G8.7	antisense	intron
1	201486900	+	A	31	31,0,0,0	AA	1	43	13,0,30,0	A->I	0.6977	3.51481e-65	1.11203e-63	ENSG00000224536	RP11-134G8.7	antisense	intron
1	201486908	+	A	40	40,0,0,0	AA	1	44	22,0,22,0	A->I	0.5	1.33227e-15	1.21342e-14	ENSG00000224536	RP11-134G8.7	antisense	intron
1	201486988	+	A	23	23,0,0,0	AA	1	77	55,0,22,0	A->I	0.2857	2.44249e-15	2.08932e-14	ENSG00000224536	RP11-134G8.7	antisense	intron
1	201486998	+	A	30	30,0,0,0	AA	1	69	55,0,14,0	A->I	0.2029	2.44249e-15	2.08932e-14	ENSG00000224536	RP11-134G8.7	antisense	intron
1	201487001	+	A	27	27,0,0,0	AA	1	59	40,0,19,0	A->I	0.322	1.77636e-15	1.57144e-14	ENSG00000224536	RP11-134G8.7	antisense	intron
1	201487087	+	A	30	30,0,0,0	AA	1	63	30,0,33,0	A->I	0.5238	2.48223e-65	7.86091e-64	ENSG00000224536	RP11-134G8.7	antisense	intron
1	201487146	+	A	34	34,0,0,0	AA	1	15	11,0,4,0	A->I	0.2667	1.32751e-07	5.34189e-07	ENSG00000224536	RP11-134G8.7	antisense	intron
1	201487247	+	A	39	38,1,0,0	AA	1	20	11,0,9,0	A->I	0.45	6.66134e-16	7.20053e-15	ENSG00000224536	RP11-134G8.7	antisense	intron
1	201487274	+	A	48	47,0,1,0	AA	1	22	7,0,15,0	A->I	0.6818	5.28215e-33	9.97286e-32	ENSG00000224536	RP11-134G8.7	antisense	intron
1	201487280	+	A	56	55,0,1,0	AA	1	25	22,0,3,0	A->I	0.12	6.90364e-05	0.0001805	ENSG00000224536	RP11-134G8.7	antisense	intron
1	205833796	+	A	41	41,0,0,0	AA	1	6	1,0,5,0	A->I	0.8333	1.89237e-12	1.21061e-11	intergenic	intergenic	intergenic	intergenic
1	205833844	+	A	29	29,0,0,0	AA	1	4	1,0,3,0	A->I	0.75	1.26191e-07	5.09463e-07	intergenic	intergenic	intergenic	intergenic
1	205846761	+	A	46	46,0,0,0	AA	1	8	5,0,3,0	A->I	0.375	1.74998e-06	6.43171e-06	intergenic	intergenic	intergenic	intergenic
1	206814642	+	A	40	40,0,0,0	AA	1	12	9,0,3,0	A->I	0.25	6.81e-06	2.41048e-05	ENSG00000143479	DYRK3	protein_coding	intron
1	207079170	-	T	46	0,0,0,46	TT	1	33	0,6,0,27	A->I	0.1818	1.02936e-09	5.80455e-09	ENSG00000162894	FAIM3	protein_coding	intron
1	207080344	-	T	28	0,0,1,27	TT	1	14	0,8,0,6	A->I	0.5714	2.95271e-17	3.58341e-16	ENSG00000162894	FAIM3	protein_coding	intron
1	210690880	+	A	52	52,0,0,0	AA	1	13	7,0,6,0	A->I	0.4615	1.68421e-12	1.08933e-11	ENSG00000054392	HHAT	protein_coding	intron
1	210690930	+	A	32	32,0,0,0	AA	1	11	6,0,5,0	A->I	0.4545	1.43803e-10	7.74309e-10	ENSG00000054392	HHAT	protein_coding	intron
1	210691491	+	A	44	44,0,0,0	AA	1	21	18,0,3,0	A->I	0.1429	4.03009e-05	0.00010997	ENSG00000054392	HHAT	protein_coding	intron
1	212257195	+	A	46	46,0,0,0	AA	1	9	5,0,4,0	A->I	0.4444	1.24415e-08	5.99767e-08	ENSG00000143476	DTL	protein_coding	intron
1	220378407	-	T	49	0,0,0,49	TT	1	5	0,4,0,1	A->I	0.8	4.98735e-10	2.8352e-09	ENSG00000118873	RAB3GAP2	protein_coding	intron
1	220437025	-	T	51	0,0,0,51	TT	1	7	0,5,0,2	A->I	0.7143	6.60583e-12	4.50128e-11	ENSG00000118873	RAB3GAP2	protein_coding	intron
1	221280369	+	A	34	34,0,0,0	AA	1	30	21,0,9,0	A->I	0.3	1.22125e-15	1.13365e-14	intergenic	intergenic	intergenic	intergenic
1	221280372	+	A	26	26,0,0,0	AA	1	28	9,0,19,0	A->I	0.6786	2.12581e-41	4.79037e-40	intergenic	intergenic	intergenic	intergenic
1	221280374	+	A	24	24,0,0,0	AA	1	27	12,0,15,0	A->I	0.5556	5.30486e-31	9.76528e-30	intergenic	intergenic	intergenic	intergenic
1	221280433	+	A	46	46,0,0,0	AA	1	23	19,0,4,0	A->I	0.1739	8.43931e-07	3.19566e-06	intergenic	intergenic	intergenic	intergenic
1	221280445	+	A	51	50,1,0,0	AA	1	22	11,0,11,0	A->I	0.5	7.77156e-16	8.21301e-15	intergenic	intergenic	intergenic	intergenic
1	221280493	+	A	37	37,0,0,0	AA	1	28	25,0,3,0	A->I	0.1071	9.76365e-05	0.00025411	intergenic	intergenic	intergenic	intergenic
1	221281951	+	A	45	45,0,0,0	AA	1	7	1,0,6,0	A->I	0.8571	6.98103e-15	5.46626e-14	intergenic	intergenic	intergenic	intergenic
1	221282016	+	A	31	31,0,0,0	AA	1	4	0,0,4,0	A->I	1	1e-10	5.42596e-10	intergenic	intergenic	intergenic	intergenic
1	223306586	-	T	44	0,0,0,44	TT	1	18	0,15,0,3	A->I	0.8333	2.55754e-35	5.57432e-34	ENSG00000187554	TLR5	protein_coding	intron
1	223306633	-	T	46	1,0,0,45	TT	1	9	0,5,0,4	A->I	0.5556	3.94264e-11	2.58799e-10	ENSG00000187554	TLR5	protein_coding	intron
1	224192629	+	A	58	58,0,0,0	AA	1	107	25,0,82,0	A->I	0.7664	1.53826e-181	1.17816e-179	ENSG00000185495	RP11-504P24.4	lincRNA	intron
1	224192645	+	A	46	45,0,1,0	AA	1	94	80,0,14,0	A->I	0.1489	3.10862e-15	2.58438e-14	ENSG00000185495	RP11-504P24.4	lincRNA	intron
1	224192683	+	A	27	27,0,0,0	AA	1	224	105,0,119,0	A->I	0.5312	2.11128e-232	2.03899e-230	ENSG00000185495	RP11-504P24.4	lincRNA	intron
1	224192693	+	A	39	39,0,0,0	AA	1	227	110,0,117,0	A->I	0.5154	2.29383e-226	2.15864e-224	ENSG00000185495	RP11-504P24.4	lincRNA	intron
1	229688534	-	T	54	0,0,0,54	TT	1	8	0,6,0,2	A->I	0.75	2.78484e-14	2.25274e-13	ENSG00000135776	ABCB10	protein_coding	intron
1	229688535	-	T	45	0,0,0,45	TT	1	8	0,7,0,1	A->I	0.875	2.52282e-17	3.07464e-16	ENSG00000135776	ABCB10	protein_coding	intron
1	229689526	-	T	39	0,0,0,39	TT	1	3	0,3,0,0	A->I	1	3.16228e-08	1.46201e-07	ENSG00000135776	ABCB10	protein_coding	intron
1	236431155	-	T	35	0,0,0,35	TT	1	15	0,5,0,10	A->I	0.3333	9.2491e-10	5.21882e-09	ENSG00000086619	ERO1LB	protein_coding	intron
1	236431159	-	T	36	0,0,0,36	TT	1	14	0,3,0,11	A->I	0.2143	1.12142e-05	3.60104e-05	ENSG00000086619	ERO1LB	protein_coding	intron
1	236431160	-	T	31	0,0,0,31	TT	1	14	0,3,0,11	A->I	0.2143	1.12142e-05	3.60104e-05	ENSG00000086619	ERO1LB	protein_coding	intron
1	236431197	-	T	44	0,1,2,41	TT	1	19	0,3,0,16	A->I	0.1579	2.95015e-05	9.33083e-05	ENSG00000086619	ERO1LB	protein_coding	intron
1	236981511	+	A	55	55,0,0,0	AA	1	6	2,0,4,0	A->I	0.6667	1.49242e-09	7.57774e-09	ENSG00000116984	MTR	protein_coding	intron
1	238251473	+	A	38	37,0,1,0	AA	1	8	3,0,5,0	A->I	0.625	1.75691e-11	1.08055e-10	intergenic	intergenic	intergenic	intergenic
1	238689669	+	A	36	36,0,0,0	AA	1	4	1,0,3,0	A->I	0.75	1.26191e-07	5.09463e-07	ENSG00000231877	RP11-177F15.1	lincRNA	intron
1	238689808	+	A	27	27,0,0,0	AA	1	6	0,0,6,0	A->I	1	1e-15	9.63371e-15	ENSG00000231877	RP11-177F15.1	lincRNA	intron
1	238689817	+	A	26	26,0,0,0	AA	1	6	3,0,3,0	A->I	0.5	6.27967e-07	2.38716e-06	ENSG00000231877	RP11-177F15.1	lincRNA	intron
1	247477071	-	T	44	0,0,0,44	TT	1	44	0,5,0,39	A->I	0.1136	3.09888e-07	1.34474e-06	ENSG00000162714	ZNF496	protein_coding	exon
1	247477072	-	T	39	0,0,0,39	TT	1	45	0,5,0,40	A->I	0.1111	3.47708e-07	1.47582e-06	ENSG00000162714	ZNF496	protein_coding	exon
1	248627560	-	T	59	0,0,1,58	TT	1	17	0,6,0,11	A->I	0.3529	1.20125e-11	8.12935e-11	intergenic	intergenic	intergenic	intergenic
1	248627797	-	T	93	0,0,0,93	TT	1	47	0,8,0,39	A->I	0.1702	2.8193e-12	1.95962e-11	intergenic	intergenic	intergenic	intergenic
1	248628110	-	T	75	0,0,0,75	TT	1	32	0,5,0,27	A->I	0.1562	5.93058e-08	2.7051e-07	intergenic	intergenic	intergenic	intergenic
1	248628126	-	T	57	0,0,0,57	TT	1	37	0,4,0,33	A->I	0.1081	6.07574e-06	2.36177e-05	intergenic	intergenic	intergenic	intergenic
1	248630753	-	T	94	1,0,0,93	TT	1	65	0,21,0,44	A->I	0.3231	2.22045e-15	2.07134e-14	intergenic	intergenic	intergenic	intergenic
1	248630760	-	T	89	0,0,0,89	TT	1	65	0,24,0,41	A->I	0.3692	2.22045e-15	2.07134e-14	intergenic	intergenic	intergenic	intergenic
1	248630859	+	A	82	81,0,0,1	AA	1	31	27,0,4,0	A->I	0.129	2.93878e-06	1.06549e-05	intergenic	intergenic	intergenic	intergenic
1	248630880	-	T	83	0,0,0,83	TT	1	40	0,7,0,33	A->I	0.175	5.38093e-11	3.51991e-10	intergenic	intergenic	intergenic	intergenic
1	248630946	-	T	89	1,0,0,88	TT	1	21	0,8,0,13	A->I	0.381	2.66454e-15	2.42751e-14	intergenic	intergenic	intergenic	intergenic
1	248689524	-	T	34	0,0,0,34	TT	1	62	0,23,0,39	A->I	0.371	2.10942e-15	1.97544e-14	intergenic	intergenic	intergenic	intergenic
1	248689544	-	T	40	0,0,0,40	TT	1	50	0,10,0,40	A->I	0.2	2.55351e-15	2.34026e-14	intergenic	intergenic	intergenic	intergenic
1	248689546	-	T	41	0,0,0,41	TT	1	51	0,7,0,44	A->I	0.1373	3.24131e-10	1.88558e-09	intergenic	intergenic	intergenic	intergenic
1	248690648	-	T	59	1,0,0,58	TT	1	58	0,10,0,48	A->I	0.1724	6.32827e-15	5.44213e-14	intergenic	intergenic	intergenic	intergenic
1	249135718	+	A	34	34,0,0,0	AA	1	8	5,0,3,0	A->I	0.375	1.74998e-06	6.43171e-06	ENSG00000171161	ZNF672	protein_coding	intron
2	7295788	+	A	45	45,0,0,0	AA	1	6	2,0,4,0	A->I	0.6667	1.49242e-09	7.0472e-09	intergenic	intergenic	intergenic	intergenic
2	8481026	-	T	42	0,0,0,42	TT	1	8	0,6,0,2	A->I	0.75	2.78484e-14	2.00506e-13	ENSG00000236790	LINC00299	lincRNA	intron
2	8481094	-	T	42	0,0,0,42	TT	1	21	0,3,0,18	A->I	0.1429	4.03009e-05	0.00010095	ENSG00000236790	LINC00299	lincRNA	intron
2	8481202	-	T	37	0,0,0,37	TT	1	28	0,3,0,25	A->I	0.1071	9.76365e-05	0.00023294	ENSG00000236790	LINC00299	lincRNA	intron
2	8481205	-	T	37	0,0,0,37	TT	1	27	0,11,0,16	A->I	0.4074	1.11022e-15	9.90796e-15	ENSG00000236790	LINC00299	lincRNA	intron
2	8481235	-	T	35	0,0,1,34	TT	1	22	0,3,0,19	A->I	0.1364	4.65538e-05	0.00011639	ENSG00000236790	LINC00299	lincRNA	intron
2	8481317	-	T	45	0,0,0,45	TT	1	16	0,8,0,8	A->I	0.5	6.66134e-16	6.931e-15	ENSG00000236790	LINC00299	lincRNA	intron
2	8484003	-	T	49	0,0,0,49	TT	1	11	0,4,0,7	A->I	0.3636	3.24202e-08	1.26653e-07	ENSG00000236790	LINC00299	lincRNA	intron
2	8484292	-	T	41	0,1,1,39	TT	1	42	0,20,0,22	A->I	0.4762	1.33227e-15	1.14883e-14	ENSG00000236790	LINC00299	lincRNA	intron
2	8497985	-	T	44	0,0,0,44	TT	1	14	0,8,0,6	A->I	0.5714	2.95271e-17	3.25369e-16	ENSG00000236790	LINC00299	lincRNA	intron
2	8497988	-	T	44	0,0,0,44	TT	1	15	0,14,0,1	A->I	0.9333	1.49557e-34	3.21078e-33	ENSG00000236790	LINC00299	lincRNA	intron
2	8498000	-	T	43	0,0,0,43	TT	1	14	0,10,0,4	A->I	0.7143	9.89539e-23	1.40004e-21	ENSG00000236790	LINC00299	lincRNA	intron
2	8586637	-	T	17	0,0,0,17	TT	1	8	0,5,0,3	A->I	0.625	1.75691e-11	1.03179e-10	intergenic	intergenic	intergenic	intergenic
2	8586875	-	T	42	0,0,0,42	TT	1	12	0,3,0,9	A->I	0.25	6.81e-06	2.23756e-05	intergenic	intergenic	intergenic	intergenic
2	8586980	-	T	48	1,1,2,44	TT	1	13	0,4,0,9	A->I	0.3077	6.98891e-08	2.69577e-07	intergenic	intergenic	intergenic	intergenic
2	8587060	-	T	64	0,0,0,64	TT	1	13	0,8,0,5	A->I	0.6154	1.26901e-17	1.41887e-16	intergenic	intergenic	intergenic	intergenic
2	8588273	-	T	38	0,0,0,38	TT	1	21	0,10,0,11	A->I	0.4762	6.66134e-16	6.931e-15	intergenic	intergenic	intergenic	intergenic
2	8588285	-	T	39	0,0,0,39	TT	1	22	0,5,0,17	A->I	0.2273	7.96246e-09	3.63906e-08	intergenic	intergenic	intergenic	intergenic
2	8588539	-	T	29	0,0,0,29	TT	1	4	0,3,0,1	A->I	0.75	1.26191e-07	4.70816e-07	intergenic	intergenic	intergenic	intergenic
2	8702373	-	T	28	0,0,0,28	TT	1	7	0,3,0,4	A->I	0.4286	1.09634e-06	3.7877e-06	ENSG00000236008,ENSG00000231435	AC011747.4,AC011747.3	lincRNA,lincRNA	exon,intron
2	8702454	-	T	48	0,1,0,47	TT	1	7	0,3,0,4	A->I	0.4286	1.09634e-06	3.7877e-06	ENSG00000236008,ENSG00000231435	AC011747.4,AC011747.3	lincRNA,lincRNA	exon,intron
2	10301726	+	A	53	51,1,1,0	AA	1	46	39,0,7,0	A->I	0.1522	1.51938e-10	7.66009e-10	ENSG00000163009	C2orf48	protein_coding	intron
2	11611006	+	A	42	42,0,0,0	AA	1	5	2,0,3,0	A->I	0.6	3.1473e-07	1.1124e-06	intergenic	intergenic	intergenic	intergenic
2	12227370	+	A	50	50,0,0,0	AA	1	16	11,0,5,0	A->I	0.3125	1.34178e-09	6.45719e-09	ENSG00000224184	AC096559.1	lincRNA	intron
2	12227382	+	A	53	52,1,0,0	AA	1	15	11,0,4,0	A->I	0.2667	1.32751e-07	4.85021e-07	ENSG00000224184	AC096559.1	lincRNA	intron
2	12364812	+	A	52	52,0,0,0	AA	1	6	2,0,4,0	A->I	0.6667	1.49242e-09	7.0472e-09	ENSG00000224184	AC096559.1	lincRNA	intron
2	12365579	+	A	37	37,0,0,0	AA	1	4	0,0,4,0	A->I	1	1e-10	5.07879e-10	ENSG00000224184	AC096559.1	lincRNA	intron
2	12366173	+	A	47	47,0,0,0	AA	1	12	8,0,4,0	A->I	0.3333	4.85074e-08	1.85488e-07	ENSG00000224184	AC096559.1	lincRNA	intron
2	12366188	+	A	42	42,0,0,0	AA	1	11	3,0,8,0	A->I	0.7273	1.63613e-18	1.93776e-17	ENSG00000224184	AC096559.1	lincRNA	intron
2	12366189	+	A	54	54,0,0,0	AA	1	11	5,0,6,0	A->I	0.5455	4.55773e-13	2.83213e-12	ENSG00000224184	AC096559.1	lincRNA	intron
2	12366340	+	A	26	25,0,0,1	AA	1	9	3,0,6,0	A->I	0.6667	8.33188e-14	5.75558e-13	ENSG00000224184	AC096559.1	lincRNA	intron
2	15662064	-	T	27	0,0,0,27	TT	1	4	0,3,0,1	A->I	0.75	1.26191e-07	4.70816e-07	ENSG00000151779	NBAS	protein_coding	intron
2	24068179	-	T	34	0,0,0,34	TT	1	9	0,3,0,6	A->I	0.3333	2.61875e-06	8.80808e-06	ENSG00000119778	ATAD2B	protein_coding	intron
2	24754033	+	A	39	39,0,0,0	AA	1	7	4,0,3,0	A->I	0.4286	1.09634e-06	3.69556e-06	ENSG00000084676	NCOA1	protein_coding	intron
2	28250578	+	A	45	45,0,0,0	AA	1	5	1,0,4,0	A->I	0.8	4.98735e-10	2.42877e-09	ENSG00000158019	BRE	protein_coding	intron
2	32068696	-	T	52	1,0,1,50	TT	1	5	0,4,0,1	A->I	0.8	4.98735e-10	2.44595e-09	intergenic	intergenic	intergenic	intergenic
2	32534395	+	A	43	42,1,0,0	AA	1	16	7,0,9,0	A->I	0.5625	3.54619e-19	4.27352e-18	ENSG00000119820	YIPF4	protein_coding	exon
2	33938760	+	A	36	36,0,0,0	AA	1	5	1,0,4,0	A->I	0.8	4.98735e-10	2.42877e-09	ENSG00000203386	AC009499.1	lincRNA	intron
2	33938764	+	A	33	33,0,0,0	AA	1	5	0,0,5,0	A->I	1	3.16228e-13	1.98472e-12	ENSG00000203386	AC009499.1	lincRNA	intron
2	34081329	+	A	32	31,0,1,0	AA	1	6	1,0,5,0	A->I	0.8333	1.89237e-12	1.14287e-11	ENSG00000203386	AC009499.1	lincRNA	intron
2	34311831	+	A	26	26,0,0,0	AA	1	8	5,0,3,0	A->I	0.375	1.74998e-06	5.8138e-06	ENSG00000203386	AC009499.1	lincRNA	intron
2	37338420	-	T	43	0,0,0,43	TT	1	27	0,3,0,24	A->I	0.1111	8.73819e-05	0.00020866	ENSG00000055332	EIF2AK2	protein_coding	intron
2	37380852	-	T	45	0,0,0,45	TT	1	21	0,7,0,14	A->I	0.3333	3.54383e-13	2.26257e-12	ENSG00000055332	EIF2AK2	protein_coding	intron
2	37381097	-	T	45	1,0,0,44	TT	1	20	0,3,0,17	A->I	0.15	3.46255e-05	8.68786e-05	ENSG00000055332	EIF2AK2	protein_coding	intron
2	43060030	+	A	46	46,0,0,0	AA	1	10	4,0,6,0	A->I	0.6	2.07733e-13	1.41423e-12	intergenic	intergenic	intergenic	intergenic
2	43060034	+	A	47	47,0,0,0	AA	1	10	7,0,3,0	A->I	0.3	3.73221e-06	1.2165e-05	intergenic	intergenic	intergenic	intergenic
2	46788227	+	A	16	15,1,0,0	AA	0.9999	5	2,0,3,0	A->I	0.6	3.1473e-07	1.1124e-06	ENSG00000119729	RHOQ	protein_coding	intron
2	47185134	+	A	56	56,0,0,0	AA	1	13	10,0,3,0	A->I	0.2308	8.83204e-06	2.82524e-05	ENSG00000068724	TTC7A	protein_coding	intron
2	57546009	-	T	29	0,0,1,28	TT	1	3	0,3,0,0	A->I	1	3.16228e-08	1.24136e-07	intergenic	intergenic	intergenic	intergenic
2	57876026	+	A	51	51,0,0,0	AA	1	11	7,0,4,0	A->I	0.3636	3.24202e-08	1.24848e-07	intergenic	intergenic	intergenic	intergenic
2	61161112	+	A	30	30,0,0,0	AA	1	33	29,0,4,0	A->I	0.1212	3.8026e-06	1.23871e-05	intergenic	intergenic	intergenic	intergenic
2	61161149	+	A	24	23,0,0,1	AA	1	27	20,0,7,0	A->I	0.2593	2.65787e-12	1.60045e-11	intergenic	intergenic	intergenic	intergenic
2	62329807	-	T	39	2,0,0,37	TT	1	85	0,16,0,69	A->I	0.1882	2.55351e-15	2.07432e-14	ENSG00000229839	AC018462.2	antisense	intron
2	62330050	-	T	37	1,0,0,36	TT	1	44	0,7,0,37	A->I	0.1591	1.09383e-10	5.61173e-10	ENSG00000229839	AC018462.2	antisense	intron
2	62338657	-	T	27	0,0,0,27	TT	1	31	0,9,0,22	A->I	0.2903	1.66533e-15	1.40703e-14	ENSG00000229839	AC018462.2	antisense	intron
2	62338683	-	T	33	0,0,0,33	TT	1	41	0,9,0,32	A->I	0.2195	1.15463e-14	8.59725e-14	ENSG00000229839	AC018462.2	antisense	intron
2	63407258	-	T	31	0,0,0,31	TT	1	4	0,4,0,0	A->I	1	1e-10	5.13138e-10	ENSG00000143951	WDPCP	protein_coding	intron
2	63407263	-	T	24	0,0,0,24	TT	1	4	0,4,0,0	A->I	1	1e-10	5.13138e-10	ENSG00000143951	WDPCP	protein_coding	intron
2	63783120	-	T	44	0,0,0,44	TT	1	12	0,4,0,8	A->I	0.3333	4.85074e-08	1.88111e-07	ENSG00000143951	WDPCP	protein_coding	intron
2	63783179	-	T	49	0,0,0,49	TT	1	10	0,5,0,5	A->I	0.5	7.86454e-11	4.47377e-10	ENSG00000143951	WDPCP	protein_coding	intron
2	63783204	-	T	53	0,0,0,53	TT	1	16	0,10,0,6	A->I	0.625	7.87087e-22	1.09186e-20	ENSG00000143951	WDPCP	protein_coding	intron
2	63783794	-	T	35	0,0,0,35	TT	1	8	0,3,0,5	A->I	0.375	1.74998e-06	5.9563e-06	ENSG00000143951	WDPCP	protein_coding	intron
2	63783795	-	T	37	0,0,0,37	TT	1	8	0,6,0,2	A->I	0.75	2.78484e-14	2.00506e-13	ENSG00000143951	WDPCP	protein_coding	intron
2	64475850	+	A	47	47,0,0,0	AA	1	6	2,0,4,0	A->I	0.6667	1.49242e-09	7.0472e-09	ENSG00000225889	AC074289.1	antisense	intron
2	65449418	-	T	39	0,0,0,39	TT	1	13	0,7,0,6	A->I	0.5385	5.33701e-15	4.12364e-14	intergenic	intergenic	intergenic	intergenic
2	70133492	+	A	40	40,0,0,0	AA	1	28	23,0,5,0	A->I	0.1786	2.92503e-08	1.2895e-07	ENSG00000059728	MXD1	protein_coding	intron
2	70140322	+	G	36	0,0,36,0	GG	1	29	0,0,26,3	G->U	0.1034	0.00010864	0.00024362	ENSG00000059728	MXD1	protein_coding	intron
2	70246759	-	T	44	0,0,0,44	TT	1	13	0,5,0,8	A->I	0.3846	3.98487e-10	1.9937e-09	ENSG00000179818	PCBP1-AS1	antisense	intron
2	70246783	-	T	45	0,0,0,45	TT	1	10	0,7,0,3	A->I	0.7	3.76332e-16	4.03297e-15	ENSG00000179818	PCBP1-AS1	antisense	intron
2	70248330	-	T	35	0,0,0,35	TT	1	15	0,7,0,8	A->I	0.4667	2.03171e-14	1.48361e-13	ENSG00000179818	PCBP1-AS1	antisense	intron
2	70248331	-	T	35	0,0,0,35	TT	1	16	0,9,0,7	A->I	0.5625	3.54619e-19	4.35966e-18	ENSG00000179818	PCBP1-AS1	antisense	intron
2	71606909	+	A	31	30,0,1,0	AA	1	18	6,0,12,0	A->I	0.6667	1.82412e-26	2.92503e-25	ENSG00000075292	ZNF638	protein_coding	exon
2	74080092	+	A	27	26,0,1,0	AA	1	4	1,0,3,0	A->I	0.75	1.26191e-07	4.62219e-07	ENSG00000124356	STAMBP	protein_coding	intron
2	75605826	-	T	43	0,0,0,43	TT	1	4	0,4,0,0	A->I	1	1e-10	5.13138e-10	intergenic	intergenic	intergenic	intergenic
2	75626668	-	T	45	0,0,0,45	TT	1	13	0,6,0,7	A->I	0.4615	1.68421e-12	1.04543e-11	intergenic	intergenic	intergenic	intergenic
2	75626709	-	T	38	1,0,0,37	TT	1	17	0,10,0,7	A->I	0.5882	1.906e-21	2.61536e-20	intergenic	intergenic	intergenic	intergenic
2	75626876	-	T	37	0,0,0,37	TT	1	14	0,7,0,7	A->I	0.5	1.11022e-14	8.28323e-14	intergenic	intergenic	intergenic	intergenic
2	75626879	-	T	36	0,0,0,36	TT	1	15	0,5,0,10	A->I	0.3333	9.2491e-10	4.4944e-09	intergenic	intergenic	intergenic	intergenic
2	75629203	-	T	16	0,0,0,16	TT	1	11	0,5,0,6	A->I	0.4545	1.43803e-10	7.31611e-10	intergenic	intergenic	intergenic	intergenic
2	75629834	-	T	46	0,0,0,46	TT	1	8	0,4,0,4	A->I	0.5	6.92944e-09	3.1703e-08	intergenic	intergenic	intergenic	intergenic
2	75629840	-	T	47	0,0,0,47	TT	1	10	0,5,0,5	A->I	0.5	7.86454e-11	4.47377e-10	intergenic	intergenic	intergenic	intergenic
2	75641075	-	T	35	1,0,0,34	TT	1	27	0,3,0,24	A->I	0.1111	8.73819e-05	0.00020866	intergenic	intergenic	intergenic	intergenic
2	75893968	+	A	35	34,1,0,0	AA	1	8	5,0,3,0	A->I	0.375	1.74998e-06	5.8138e-06	ENSG00000115364	MRPL19	protein_coding	intron
2	75894091	+	A	39	39,0,0,0	AA	1	21	16,0,5,0	A->I	0.2381	6.16904e-09	2.83023e-08	ENSG00000115364	MRPL19	protein_coding	intron
2	75894144	+	A	47	47,0,0,0	AA	1	12	8,0,4,0	A->I	0.3333	4.85074e-08	1.85488e-07	ENSG00000115364	MRPL19	protein_coding	intron
2	75894229	+	A	41	41,0,0,0	AA	1	16	12,0,4,0	A->I	0.25	1.76554e-07	6.43651e-07	ENSG00000115364	MRPL19	protein_coding	intron
2	75894273	+	A	29	29,0,0,0	AA	1	32	28,0,4,0	A->I	0.125	3.35013e-06	1.09984e-05	ENSG00000115364	MRPL19	protein_coding	intron
2	75894274	+	A	26	26,0,0,0	AA	1	30	21,0,9,0	A->I	0.3	1.22125e-15	1.04995e-14	ENSG00000115364	MRPL19	protein_coding	intron
2	75894331	+	A	40	39,0,1,0	AA	1	27	17,0,10,0	A->I	0.3704	1.11022e-15	9.70568e-15	ENSG00000115364	MRPL19	protein_coding	intron
2	75894338	+	A	44	43,0,0,1	AA	1	30	20,0,10,0	A->I	0.3333	7.77156e-16	7.68901e-15	ENSG00000115364	MRPL19	protein_coding	intron
2	75894362	+	A	31	31,0,0,0	AA	1	37	27,0,10,0	A->I	0.2703	1.33227e-15	1.12571e-14	ENSG00000115364	MRPL19	protein_coding	intron
2	75895085	+	A	35	35,0,0,0	AA	1	40	36,0,4,0	A->I	0.1	8.34391e-06	2.68015e-05	ENSG00000115364	MRPL19	protein_coding	intron
2	75895106	+	A	35	35,0,0,0	AA	1	38	26,0,12,0	A->I	0.3158	1.33227e-15	1.12571e-14	ENSG00000115364	MRPL19	protein_coding	intron
2	75895123	+	A	36	36,0,0,0	AA	1	32	27,0,5,0	A->I	0.1562	5.93058e-08	2.26481e-07	ENSG00000115364	MRPL19	protein_coding	intron
2	75895174	+	A	27	26,0,0,1	AA	1	16	5,0,11,0	A->I	0.6875	1.36138e-24	2.01784e-23	ENSG00000115364	MRPL19	protein_coding	intron
2	75895182	+	A	38	37,0,0,1	AA	1	15	2,0,13,0	A->I	0.8667	3.30092e-31	6.1162e-30	ENSG00000115364	MRPL19	protein_coding	intron
2	75895394	+	A	23	23,0,0,0	AA	1	31	26,0,5,0	A->I	0.1613	5.01712e-08	1.91757e-07	ENSG00000115364	MRPL19	protein_coding	intron
2	75895395	+	A	26	26,0,0,0	AA	1	32	25,0,7,0	A->I	0.2188	9.93272e-12	5.81811e-11	ENSG00000115364	MRPL19	protein_coding	intron
2	75895444	+	A	44	44,0,0,0	AA	1	29	20,0,9,0	A->I	0.3103	1.22125e-15	1.04995e-14	ENSG00000115364	MRPL19	protein_coding	intron
2	75895464	+	A	52	52,0,0,0	AA	1	25	21,0,4,0	A->I	0.16	1.19954e-06	4.03799e-06	ENSG00000115364	MRPL19	protein_coding	intron
2	75895606	+	A	25	25,0,0,0	AA	1	29	21,0,8,0	A->I	0.2759	4.14113e-14	2.90809e-13	ENSG00000115364	MRPL19	protein_coding	intron
2	75895620	+	A	23	23,0,0,0	AA	1	30	26,0,4,0	A->I	0.1333	2.56605e-06	8.49932e-06	ENSG00000115364	MRPL19	protein_coding	intron
2	75895623	+	A	27	27,0,0,0	AA	1	34	24,0,10,0	A->I	0.2941	1.11022e-15	9.70568e-15	ENSG00000115364	MRPL19	protein_coding	intron
2	75895637	+	A	40	40,0,0,0	AA	1	38	25,0,13,0	A->I	0.3421	1.33227e-15	1.12571e-14	ENSG00000115364	MRPL19	protein_coding	intron
2	75914569	-	T	61	0,0,0,61	TT	1	16	0,8,0,8	A->I	0.5	6.66134e-16	6.931e-15	ENSG00000005436	GCFC2	protein_coding	intron
2	75914572	-	T	60	0,0,0,60	TT	1	15	0,6,0,9	A->I	0.4	4.88465e-12	2.9622e-11	ENSG00000005436	GCFC2	protein_coding	intron
2	85274515	+	A	40	40,0,0,0	AA	1	9	6,0,3,0	A->I	0.3333	2.61875e-06	8.60912e-06	ENSG00000176407	KCMF1	protein_coding	intron
2	85274958	+	A	41	40,1,0,0	AA	1	15	12,0,3,0	A->I	0.2	1.39845e-05	3.63455e-05	ENSG00000176407	KCMF1	protein_coding	intron
2	89017078	+	A	44	44,0,0,0	AA	1	4	0,0,4,0	A->I	1	1e-10	5.07879e-10	ENSG00000153574	RPIA	protein_coding	intron
2	95436183	-	T	54	0,1,0,53	TT	1	5	0,4,0,1	A->I	0.8	4.98735e-10	2.44595e-09	intergenic	intergenic	intergenic	intergenic
2	95811170	-	T	43	1,0,0,42	TT	1	10	0,10,0,0	A->I	1	1e-25	1.59692e-24	ENSG00000144029	MRPS5	protein_coding	intron
2	95811840	-	T	48	0,0,0,48	TT	1	6	0,5,0,1	A->I	0.8333	1.89237e-12	1.16103e-11	ENSG00000144029	MRPS5	protein_coding	intron
2	95891030	+	A	32	32,0,0,0	AA	1	7	2,0,5,0	A->I	0.7143	6.60583e-12	3.88302e-11	intergenic	intergenic	intergenic	intergenic
2	95891078	+	A	40	40,0,0,0	AA	1	10	3,0,7,0	A->I	0.7	3.76332e-16	3.92511e-15	intergenic	intergenic	intergenic	intergenic
2	96481129	-	T	38	0,1,1,36	TT	1	52	0,10,0,42	A->I	0.1923	2.9976e-15	2.4042e-14	ENSG00000232931	LINC00342	lincRNA	exon
2	96491176	-	T	37	0,0,0,37	TT	1	50	0,8,0,42	A->I	0.16	4.77218e-12	2.90282e-11	intergenic	intergenic	intergenic	intergenic
2	96491189	-	T	42	0,0,0,42	TT	1	49	0,6,0,43	A->I	0.1224	1.24451e-08	5.61797e-08	intergenic	intergenic	intergenic	intergenic
2	96495185	-	T	35	0,0,1,34	TT	1	34	0,5,0,29	A->I	0.1471	8.15167e-08	3.14124e-07	intergenic	intergenic	intergenic	intergenic
2	96495278	-	T	40	0,0,0,40	TT	1	29	0,3,0,26	A->I	0.1034	0.00010864	0.00025183	intergenic	intergenic	intergenic	intergenic
2	96495309	-	T	30	0,0,0,30	TT	1	47	0,6,0,41	A->I	0.1277	9.60798e-09	4.38801e-08	intergenic	intergenic	intergenic	intergenic
2	96495420	-	T	33	0,0,0,33	TT	1	11	0,3,0,8	A->I	0.2727	5.11963e-06	1.69234e-05	intergenic	intergenic	intergenic	intergenic
2	96495454	-	T	37	0,1,0,36	TT	1	12	0,3,0,9	A->I	0.25	6.81e-06	2.23756e-05	intergenic	intergenic	intergenic	intergenic
2	96495477	-	T	43	0,0,0,43	TT	1	21	0,7,0,14	A->I	0.3333	3.54383e-13	2.26257e-12	intergenic	intergenic	intergenic	intergenic
2	96495480	-	T	49	0,1,0,48	TT	1	22	0,11,0,11	A->I	0.5	7.77156e-16	7.87757e-15	intergenic	intergenic	intergenic	intergenic
2	96495498	-	T	48	0,0,0,48	TT	1	20	0,17,0,3	A->I	0.85	3.57279e-40	8.73297e-39	intergenic	intergenic	intergenic	intergenic
2	96495505	-	T	52	1,0,0,51	TT	1	19	0,4,0,15	A->I	0.2105	3.7316e-07	1.34447e-06	intergenic	intergenic	intergenic	intergenic
2	96495564	-	T	40	0,0,0,40	TT	1	20	0,3,0,17	A->I	0.15	3.46255e-05	8.68786e-05	intergenic	intergenic	intergenic	intergenic
2	96495565	-	T	33	0,0,0,33	TT	1	23	0,20,0,3	A->I	0.8696	1.75505e-47	5.02655e-46	intergenic	intergenic	intergenic	intergenic
2	96495593	-	T	33	0,1,0,32	TT	1	18	0,11,0,7	A->I	0.6111	9.86121e-24	1.51147e-22	intergenic	intergenic	intergenic	intergenic
2	96495643	-	T	30	0,0,1,29	TT	1	11	0,6,0,5	A->I	0.5455	4.55773e-13	2.88681e-12	intergenic	intergenic	intergenic	intergenic
2	96495663	-	T	41	0,0,1,40	TT	1	11	0,6,0,5	A->I	0.5455	4.55773e-13	2.88681e-12	intergenic	intergenic	intergenic	intergenic
2	96495791	-	T	51	0,0,1,50	TT	1	5	0,4,0,1	A->I	0.8	4.98735e-10	2.44595e-09	intergenic	intergenic	intergenic	intergenic
2	96495864	-	T	32	0,0,1,31	TT	1	31	0,19,0,12	A->I	0.6129	4.30438e-40	1.04915e-38	intergenic	intergenic	intergenic	intergenic
2	96495895	-	T	46	0,0,0,46	TT	1	28	0,9,0,19	A->I	0.3214	1.22125e-15	1.07344e-14	intergenic	intergenic	intergenic	intergenic
2	96495898	-	T	47	0,0,0,47	TT	1	27	0,6,0,21	A->I	0.2222	2.7962e-10	1.40891e-09	intergenic	intergenic	intergenic	intergenic
2	96495900	-	T	41	0,0,0,41	TT	1	26	0,7,0,19	A->I	0.2692	1.9742e-12	1.20995e-11	intergenic	intergenic	intergenic	intergenic
2	96496092	-	T	46	0,0,0,46	TT	1	23	0,5,0,18	A->I	0.2174	1.01475e-08	4.62748e-08	intergenic	intergenic	intergenic	intergenic
2	96496199	-	T	33	0,0,0,33	TT	1	23	0,5,0,18	A->I	0.2174	1.01475e-08	4.62748e-08	intergenic	intergenic	intergenic	intergenic
2	96496466	-	T	50	0,1,0,49	TT	1	10	0,8,0,2	A->I	0.8	4.47474e-19	5.47008e-18	intergenic	intergenic	intergenic	intergenic
2	96496484	-	T	49	0,0,0,49	TT	1	15	0,8,0,7	A->I	0.5333	6.30946e-17	6.89838e-16	intergenic	intergenic	intergenic	intergenic
2	96496488	-	T	47	0,0,0,47	TT	1	17	0,4,0,13	A->I	0.2353	2.30295e-07	8.52785e-07	intergenic	intergenic	intergenic	intergenic
2	96496491	-	T	43	0,0,0,43	TT	1	21	0,19,0,2	A->I	0.9048	6.60094e-46	1.86379e-44	intergenic	intergenic	intergenic	intergenic
2	96496824	-	T	48	1,1,0,46	TT	1	85	0,10,0,75	A->I	0.1176	2.54796e-13	1.76281e-12	intergenic	intergenic	intergenic	intergenic
2	96496852	-	T	38	0,0,0,38	TT	1	69	0,47,0,22	A->I	0.6812	1.73877e-100	1.01562e-98	intergenic	intergenic	intergenic	intergenic
2	96496888	-	T	39	0,0,0,39	TT	1	20	0,12,0,8	A->I	0.6	1.23058e-25	1.95014e-24	intergenic	intergenic	intergenic	intergenic
2	96497026	-	T	34	0,0,0,34	TT	1	4	0,4,0,0	A->I	1	1e-10	5.13138e-10	intergenic	intergenic	intergenic	intergenic
2	96497130	-	T	32	0,0,0,32	TT	1	6	0,4,0,2	A->I	0.6667	1.49242e-09	7.10695e-09	intergenic	intergenic	intergenic	intergenic
2	96497138	-	T	23	0,0,0,23	TT	1	6	0,4,0,2	A->I	0.6667	1.49242e-09	7.10695e-09	intergenic	intergenic	intergenic	intergenic
2	96497142	-	T	21	0,0,0,21	TT	1	5	0,3,0,2	A->I	0.6	3.1473e-07	1.13648e-06	intergenic	intergenic	intergenic	intergenic
2	96497340	-	T	15	0,0,0,15	TT	1	6	0,4,0,2	A->I	0.6667	1.49242e-09	7.10695e-09	intergenic	intergenic	intergenic	intergenic
2	96497387	-	T	24	0,0,0,24	TT	1	22	0,13,0,9	A->I	0.5909	1.5319e-27	2.65919e-26	intergenic	intergenic	intergenic	intergenic
2	96497398	-	T	28	0,0,0,28	TT	1	26	0,6,0,20	A->I	0.2308	2.18072e-10	1.10707e-09	intergenic	intergenic	intergenic	intergenic
2	96497451	-	T	32	0,0,0,32	TT	1	9	0,7,0,2	A->I	0.7778	1.13213e-16	1.22719e-15	intergenic	intergenic	intergenic	intergenic
2	96497488	-	T	37	1,0,0,36	TT	1	7	0,6,0,1	A->I	0.8571	6.98103e-15	5.28293e-14	intergenic	intergenic	intergenic	intergenic
2	96497591	-	T	36	0,2,0,34	TT	1	12	0,5,0,7	A->I	0.4167	2.4587e-10	1.23994e-09	intergenic	intergenic	intergenic	intergenic
2	96497608	-	T	28	0,0,0,28	TT	1	9	0,5,0,4	A->I	0.5556	3.94264e-11	2.27598e-10	intergenic	intergenic	intergenic	intergenic
2	96499447	-	T	28	1,0,0,27	TT	1	24	0,8,0,16	A->I	0.3333	7.77156e-15	5.85129e-14	intergenic	intergenic	intergenic	intergenic
2	96499541	-	T	16	0,1,0,15	TT	0.9997	11	0,3,0,8	A->I	0.2727	5.11963e-06	1.69234e-05	intergenic	intergenic	intergenic	intergenic
2	96499725	-	T	15	0,0,0,15	TT	1	11	0,3,0,8	A->I	0.2727	5.11963e-06	1.69234e-05	intergenic	intergenic	intergenic	intergenic
2	96499776	-	T	18	0,0,0,18	TT	1	24	0,3,0,21	A->I	0.125	6.0896e-05	0.00014607	intergenic	intergenic	intergenic	intergenic
2	96501902	-	T	33	0,1,0,32	TT	1	5	0,3,0,2	A->I	0.6	3.1473e-07	1.13648e-06	intergenic	intergenic	intergenic	intergenic
2	96501924	-	T	32	0,0,1,31	TT	1	9	0,3,0,6	A->I	0.3333	2.61875e-06	8.80808e-06	intergenic	intergenic	intergenic	intergenic
2	96502492	-	T	39	0,0,0,39	TT	1	25	0,5,0,20	A->I	0.2	1.59381e-08	7.17665e-08	intergenic	intergenic	intergenic	intergenic
2	96502536	-	T	23	0,0,0,23	TT	1	13	0,3,0,10	A->I	0.2308	8.83204e-06	2.8884e-05	intergenic	intergenic	intergenic	intergenic
2	97298306	-	T	37	0,0,0,37	TT	1	19	0,4,0,15	A->I	0.2105	3.7316e-07	1.34447e-06	ENSG00000114982	KANSL3	protein_coding	intron
2	97298341	-	T	38	1,0,0,37	TT	1	25	0,4,0,21	A->I	0.16	1.19954e-06	4.13736e-06	ENSG00000114982	KANSL3	protein_coding	intron
2	97298370	-	T	38	0,0,0,38	TT	1	29	0,6,0,23	A->I	0.2069	4.46291e-10	2.22965e-09	ENSG00000114982	KANSL3	protein_coding	intron
2	97298372	-	T	37	0,0,0,37	TT	1	30	0,17,0,13	A->I	0.5667	3.64271e-35	7.87251e-34	ENSG00000114982	KANSL3	protein_coding	intron
2	97300834	-	T	40	0,0,0,40	TT	1	10	0,5,0,5	A->I	0.5	7.86454e-11	4.47377e-10	ENSG00000114982	KANSL3	protein_coding	intron
2	97300868	-	T	62	0,0,0,62	TT	1	9	0,6,0,3	A->I	0.6667	8.33188e-14	5.86693e-13	ENSG00000114982	KANSL3	protein_coding	intron
2	97300879	-	T	60	0,0,0,60	TT	1	9	0,5,0,4	A->I	0.5556	3.94264e-11	2.27598e-10	ENSG00000114982	KANSL3	protein_coding	intron
2	98106878	-	T	42	0,0,0,42	TT	1	7	0,4,0,3	A->I	0.5714	3.47351e-09	1.61538e-08	intergenic	intergenic	intergenic	intergenic
2	98281093	+	A	26	26,0,0,0	AA	1	17	12,0,5,0	A->I	0.2941	1.89585e-09	8.92235e-09	ENSG00000228486	LINC01125	antisense	intron
2	98281099	+	A	27	27,0,0,0	AA	1	15	8,0,7,0	A->I	0.4667	2.03171e-14	1.45762e-13	ENSG00000228486	LINC01125	antisense	intron
2	98281171	+	A	20	20,0,0,0	AA	1	10	7,0,3,0	A->I	0.3	3.73221e-06	1.2165e-05	ENSG00000228486	LINC01125	antisense	intron
2	99214867	+	A	53	53,0,0,0	AA	1	18	9,0,9,0	A->I	0.5	5.55112e-16	5.77662e-15	intergenic	intergenic	intergenic	intergenic
2	102461937	+	A	44	42,0,2,0	AA	1	13	8,0,5,0	A->I	0.3846	3.98487e-10	1.98357e-09	ENSG00000071054	MAP4K4	protein_coding	intron
2	102461951	+	A	49	48,0,1,0	AA	1	12	9,0,3,0	A->I	0.25	6.81e-06	2.18949e-05	ENSG00000071054	MAP4K4	protein_coding	intron
2	102464521	+	A	33	33,0,0,0	AA	1	12	7,0,5,0	A->I	0.4167	2.4587e-10	1.23045e-09	ENSG00000071054	MAP4K4	protein_coding	intron
2	102464530	+	A	39	39,0,0,0	AA	1	13	8,0,5,0	A->I	0.3846	3.98487e-10	1.98357e-09	ENSG00000071054	MAP4K4	protein_coding	intron
2	112985380	-	T	34	0,0,0,34	TT	1	4	0,3,0,1	A->I	0.75	1.26191e-07	4.70816e-07	ENSG00000144161	ZC3H8	protein_coding	intron
2	114025654	+	A	31	30,0,0,1	AA	1	13	10,0,3,0	A->I	0.2308	8.83204e-06	2.82524e-05	ENSG00000189223	PAX8-AS1	processed_transcript	exon
2	114498972	-	T	46	0,0,0,46	TT	1	15	0,7,0,8	A->I	0.4667	2.03171e-14	1.48361e-13	ENSG00000115084	SLC35F5	protein_coding	intron
2	123523930	+	A	57	57,0,0,0	AA	1	23	19,0,4,0	A->I	0.1739	8.43931e-07	2.89491e-06	intergenic	intergenic	intergenic	intergenic
2	123526993	+	A	27	27,0,0,0	AA	1	42	36,0,6,0	A->I	0.1429	4.75792e-09	2.18795e-08	intergenic	intergenic	intergenic	intergenic
2	123528470	+	A	39	38,0,0,1	AA	1	14	11,0,3,0	A->I	0.2143	1.12142e-05	2.92489e-05	intergenic	intergenic	intergenic	intergenic
2	123535710	+	A	28	28,0,0,0	AA	1	9	6,0,3,0	A->I	0.3333	2.61875e-06	8.60912e-06	intergenic	intergenic	intergenic	intergenic
2	123586810	+	A	31	30,1,0,0	AA	1	27	21,0,6,0	A->I	0.2222	2.7962e-10	1.39871e-09	intergenic	intergenic	intergenic	intergenic
2	132393580	+	A	32	32,0,0,0	AA	1	5	2,0,3,0	A->I	0.6	3.1473e-07	1.1124e-06	intergenic	intergenic	intergenic	intergenic
2	135950057	-	T	45	0,0,0,45	TT	1	8	0,6,0,2	A->I	0.75	2.78484e-14	2.00506e-13	ENSG00000121988	ZRANB3	protein_coding	intron
2	136666479	-	T	39	1,1,0,37	TT	1	28	0,4,0,24	A->I	0.1429	1.92688e-06	6.55065e-06	ENSG00000115866	DARS	protein_coding	intron
2	138548747	+	A	29	29,0,0,0	AA	1	12	9,0,3,0	A->I	0.25	6.81e-06	2.18949e-05	intergenic	intergenic	intergenic	intergenic
2	144103753	+	A	50	47,0,0,3	AA	1	40	32,0,0,8	A->U	0.2	7.04214e-13	4.36754e-12	ENSG00000075884	ARHGAP15	protein_coding	intron
2	147063665	-	T	38	0,0,1,37	TT	1	9	0,0,4,5	A->C	0.4444	1.24415e-08	5.61777e-08	intergenic	intergenic	intergenic	intergenic
2	147231058	-	T	52	0,1,0,51	TT	1	35	0,4,0,31	A->I	0.1143	4.84118e-06	1.60839e-05	intergenic	intergenic	intergenic	intergenic
2	147231254	-	T	30	0,0,0,30	TT	1	5	0,3,0,2	A->I	0.6	3.1473e-07	1.13648e-06	intergenic	intergenic	intergenic	intergenic
2	147231306	-	T	42	0,0,0,42	TT	1	12	0,7,0,5	A->I	0.5833	2.47007e-15	2.01379e-14	intergenic	intergenic	intergenic	intergenic
2	147271969	-	T	75	0,0,0,75	TT	1	20	0,6,0,14	A->I	0.3	3.7316e-11	2.17595e-10	intergenic	intergenic	intergenic	intergenic
2	147275547	-	T	51	0,1,0,50	TT	1	11	0,9,0,2	A->I	0.8182	1.72937e-21	2.38181e-20	intergenic	intergenic	intergenic	intergenic
2	147278688	-	T	43	0,0,0,43	TT	1	21	0,4,0,17	A->I	0.1905	5.73296e-07	2.05513e-06	intergenic	intergenic	intergenic	intergenic
2	147278695	-	T	40	0,1,0,39	TT	1	30	0,20,0,10	A->I	0.6667	2.91523e-43	7.77416e-42	intergenic	intergenic	intergenic	intergenic
2	147278730	-	T	35	0,0,0,35	TT	1	27	0,9,0,18	A->I	0.3333	1.22125e-15	1.07344e-14	intergenic	intergenic	intergenic	intergenic
2	147505636	-	T	40	1,0,0,39	TT	1	10	0,8,0,2	A->I	0.8	4.47474e-19	5.47008e-18	intergenic	intergenic	intergenic	intergenic
2	147505727	-	T	49	0,0,0,49	TT	1	10	0,7,0,3	A->I	0.7	3.76332e-16	4.03297e-15	intergenic	intergenic	intergenic	intergenic
2	147505859	-	T	37	0,0,0,37	TT	1	19	0,8,0,11	A->I	0.4211	1.44329e-15	1.23248e-14	intergenic	intergenic	intergenic	intergenic
2	147622750	-	T	51	0,0,0,51	TT	1	16	0,5,0,11	A->I	0.3125	1.34178e-09	6.49333e-09	intergenic	intergenic	intergenic	intergenic
2	147622791	-	T	45	1,0,0,44	TT	1	17	0,8,0,9	A->I	0.4706	6.66134e-16	6.931e-15	intergenic	intergenic	intergenic	intergenic
2	147622792	-	T	40	0,0,0,40	TT	1	16	0,3,0,13	A->I	0.1875	1.7171e-05	4.59368e-05	intergenic	intergenic	intergenic	intergenic
2	147622937	-	T	52	0,0,0,52	TT	1	31	0,10,0,21	A->I	0.3226	1.11022e-15	9.90796e-15	intergenic	intergenic	intergenic	intergenic
2	147623045	-	T	49	1,0,0,48	TT	1	33	0,11,0,22	A->I	0.3333	1.22125e-15	1.07344e-14	intergenic	intergenic	intergenic	intergenic
2	153523248	-	T	52	0,0,0,52	TT	1	27	0,4,0,23	A->I	0.1481	1.65579e-06	5.69097e-06	ENSG00000196504	PRPF40A	protein_coding	intron
2	158199630	-	T	38	0,1,0,37	TT	1	19	0,4,0,15	A->I	0.2105	3.7316e-07	1.34447e-06	intergenic	intergenic	intergenic	intergenic
2	158199709	-	T	35	0,0,0,35	TT	1	10	0,9,0,1	A->I	0.9	3.15328e-22	4.39426e-21	intergenic	intergenic	intergenic	intergenic
2	158199746	-	T	37	0,0,0,37	TT	1	13	0,6,0,7	A->I	0.4615	1.68421e-12	1.04543e-11	intergenic	intergenic	intergenic	intergenic
2	158199808	-	T	28	0,0,0,28	TT	1	14	0,6,0,8	A->I	0.4286	2.93898e-12	1.7915e-11	intergenic	intergenic	intergenic	intergenic
2	158199849	-	T	40	1,0,0,39	TT	1	21	0,5,0,16	A->I	0.2381	6.16904e-09	2.85336e-08	intergenic	intergenic	intergenic	intergenic
2	158199901	-	T	45	1,0,0,44	TT	1	30	0,10,0,20	A->I	0.3333	7.77156e-16	7.87757e-15	intergenic	intergenic	intergenic	intergenic
2	158199917	-	T	53	1,0,0,52	TT	1	26	0,4,0,22	A->I	0.1538	1.41406e-06	4.86819e-06	intergenic	intergenic	intergenic	intergenic
2	158199949	-	T	51	0,0,0,51	TT	1	18	0,7,0,11	A->I	0.3889	9.81437e-14	6.88652e-13	intergenic	intergenic	intergenic	intergenic
2	158201897	-	T	41	1,0,0,40	TT	1	5	0,4,0,1	A->I	0.8	4.98735e-10	2.44595e-09	intergenic	intergenic	intergenic	intergenic
2	158201955	-	T	45	0,1,0,44	TT	1	16	0,3,0,13	A->I	0.1875	1.7171e-05	4.59368e-05	intergenic	intergenic	intergenic	intergenic
2	158210336	-	T	51	0,0,0,51	TT	1	9	0,4,0,5	A->I	0.4444	1.24415e-08	5.61777e-08	intergenic	intergenic	intergenic	intergenic
2	158210425	-	T	50	0,0,0,50	TT	1	5	0,4,0,1	A->I	0.8	4.98735e-10	2.44595e-09	intergenic	intergenic	intergenic	intergenic
2	158210461	-	T	28	1,0,0,27	TT	1	12	0,5,0,7	A->I	0.4167	2.4587e-10	1.23994e-09	intergenic	intergenic	intergenic	intergenic
2	158210619	-	T	30	2,0,0,28	TT	1	5	0,4,0,1	A->I	0.8	4.98735e-10	2.44595e-09	intergenic	intergenic	intergenic	intergenic
2	158219376	-	T	36	0,0,0,36	TT	1	4	0,3,0,1	A->I	0.75	1.26191e-07	4.70816e-07	intergenic	intergenic	intergenic	intergenic
2	166716415	-	T	38	0,0,0,38	TT	1	4	0,3,0,1	A->I	0.75	1.26191e-07	4.70816e-07	ENSG00000123607	TTC21B	protein_coding	intron
2	166716444	-	T	33	0,0,0,33	TT	1	6	0,3,0,3	A->I	0.5	6.27967e-07	2.20973e-06	ENSG00000123607	TTC21B	protein_coding	intron
2	170559721	+	A	43	43,0,0,0	AA	1	19	13,0,6,0	A->I	0.3158	2.61924e-11	1.50194e-10	ENSG00000213160	KLHL23	protein_coding	intron
2	170560885	+	A	67	66,0,0,1	AA	1	26	23,0,3,0	A->I	0.1154	7.78568e-05	0.00018042	ENSG00000213160	KLHL23	protein_coding	intron
2	170560922	+	A	44	44,0,0,0	AA	1	27	22,0,5,0	A->I	0.1852	2.40904e-08	1.06347e-07	ENSG00000213160	KLHL23	protein_coding	intron
2	172101741	-	T	49	0,0,0,49	TT	1	3	0,3,0,0	A->I	1	3.16228e-08	1.24136e-07	intergenic	intergenic	intergenic	intergenic
2	172103472	-	T	53	1,0,0,52	TT	1	5	0,4,0,1	A->I	0.8	4.98735e-10	2.44595e-09	intergenic	intergenic	intergenic	intergenic
2	173437689	+	A	43	43,0,0,0	AA	1	20	17,0,3,0	A->I	0.15	3.46255e-05	8.40914e-05	ENSG00000152256	PDK1	protein_coding	intron
2	176789478	-	T	20	0,0,0,20	TT	1	76	0,40,0,36	A->I	0.5263	5.55824e-79	2.59725e-77	ENSG00000144320	KIAA1715	protein_coding	exon
2	176791181	-	T	45	0,0,0,45	TT	1	89	0,24,0,65	A->I	0.2697	2.77556e-15	2.2344e-14	ENSG00000144320	KIAA1715	protein_coding	exon
2	176791182	-	T	38	0,0,0,38	TT	1	94	0,32,0,62	A->I	0.3404	3.10862e-15	2.48786e-14	ENSG00000144320	KIAA1715	protein_coding	exon
2	186632681	-	T	40	0,0,0,40	TT	1	6	0,3,0,3	A->I	0.5	6.27967e-07	2.20973e-06	intergenic	intergenic	intergenic	intergenic
2	186633998	-	T	54	0,0,0,54	TT	1	5	0,3,0,2	A->I	0.6	3.1473e-07	1.13648e-06	intergenic	intergenic	intergenic	intergenic
2	186822916	-	T	38	0,0,0,38	TT	1	10	0,3,0,7	A->I	0.3	3.73221e-06	1.24322e-05	intergenic	intergenic	intergenic	intergenic
2	186823524	-	T	22	0,0,0,22	TT	1	9	0,3,0,6	A->I	0.3333	2.61875e-06	8.80808e-06	intergenic	intergenic	intergenic	intergenic
2	186824123	-	T	48	0,1,0,47	TT	1	14	0,7,0,7	A->I	0.5	1.11022e-14	8.28323e-14	intergenic	intergenic	intergenic	intergenic
2	186839109	-	T	44	0,0,0,44	TT	1	6	0,4,0,2	A->I	0.6667	1.49242e-09	7.10695e-09	intergenic	intergenic	intergenic	intergenic
2	187292926	-	T	49	0,0,0,49	TT	1	6	0,4,0,2	A->I	0.6667	1.49242e-09	7.10695e-09	intergenic	intergenic	intergenic	intergenic
2	187299885	-	T	45	0,0,0,45	TT	1	6	0,4,0,2	A->I	0.6667	1.49242e-09	7.10695e-09	intergenic	intergenic	intergenic	intergenic
2	187493271	+	A	41	41,0,0,0	AA	1	21	15,0,6,0	A->I	0.2857	5.21007e-11	2.94768e-10	ENSG00000138448	ITGAV	protein_coding	intron
2	187493272	+	A	42	42,0,0,0	AA	1	21	8,0,13,0	A->I	0.619	6.28531e-28	1.02762e-26	ENSG00000138448	ITGAV	protein_coding	intron
2	187493291	+	A	38	38,0,0,0	AA	1	29	25,0,4,0	A->I	0.1379	2.22954e-06	7.39316e-06	ENSG00000138448	ITGAV	protein_coding	intron
2	187493294	+	A	39	39,0,0,0	AA	1	30	27,0,3,0	A->I	0.1	0.00012043	0.00026982	ENSG00000138448	ITGAV	protein_coding	intron
2	187493588	+	A	43	43,0,0,0	AA	1	13	1,0,12,0	A->I	0.9231	1.29621e-29	2.25592e-28	ENSG00000138448	ITGAV	protein_coding	intron
2	191016006	-	T	48	0,0,0,48	TT	1	4	0,4,0,0	A->I	1	1e-10	5.13138e-10	intergenic	intergenic	intergenic	intergenic
2	191016025	-	T	35	0,1,0,34	TT	1	5	0,5,0,0	A->I	1	3.16228e-13	2.02196e-12	intergenic	intergenic	intergenic	intergenic
2	191782553	+	A	31	31,0,0,0	AA	1	56	50,0,6,0	A->I	0.1071	2.83534e-08	1.25076e-07	ENSG00000115419	GLS	protein_coding	intron
2	192566418	+	A	48	48,0,0,0	AA	1	8	3,0,5,0	A->I	0.625	1.75691e-11	1.01221e-10	intergenic	intergenic	intergenic	intergenic
2	200771775	-	T	33	0,0,0,33	TT	1	4	0,3,0,1	A->I	0.75	1.26191e-07	4.70816e-07	ENSG00000232732	AC073043.1	processed_transcript	intron
2	200771907	-	T	38	0,0,0,38	TT	1	9	0,3,0,6	A->I	0.3333	2.61875e-06	8.80808e-06	ENSG00000232732	AC073043.1	processed_transcript	intron
2	202639946	-	T	27	0,0,0,27	TT	1	8	0,7,0,1	A->I	0.875	2.52282e-17	2.79662e-16	ENSG00000003393	ALS2	protein_coding	intron
2	209172805	+	A	28	28,0,0,0	AA	1	22	12,0,10,0	A->I	0.4545	7.77156e-16	7.68901e-15	ENSG00000115020	PIKFYVE	protein_coding	intron
2	210867822	+	A	32	32,0,0,0	AA	1	29	23,0,6,0	A->I	0.2069	4.46291e-10	2.21972e-09	ENSG00000197713	RPE	protein_coding	intron
2	213846038	-	T	38	0,0,0,38	TT	1	7	0,3,0,4	A->I	0.4286	1.09634e-06	3.7877e-06	ENSG00000273118	AC079610.1	sense_overlapping	intron
2	213846053	-	T	29	0,0,0,29	TT	1	8	0,5,0,3	A->I	0.625	1.75691e-11	1.03179e-10	ENSG00000273118	AC079610.1	sense_overlapping	intron
2	217389515	+	A	37	37,0,0,0	AA	1	5	1,0,4,0	A->I	0.8	4.98735e-10	2.42877e-09	ENSG00000197756	RPL37A	protein_coding	intron
2	220235077	-	T	45	2,0,0,43	TT	1	12	0,4,0,8	A->I	0.3333	4.85074e-08	1.88111e-07	intergenic	intergenic	intergenic	intergenic
2	220236605	-	T	46	0,0,0,46	TT	1	12	0,6,0,6	A->I	0.5	9.09384e-13	5.70419e-12	intergenic	intergenic	intergenic	intergenic
2	220236695	-	T	49	0,0,0,49	TT	1	14	0,6,0,8	A->I	0.4286	2.93898e-12	1.7915e-11	intergenic	intergenic	intergenic	intergenic
2	224714256	-	T	30	0,0,0,30	TT	1	5	0,3,0,2	A->I	0.6	3.1473e-07	1.13648e-06	intergenic	intergenic	intergenic	intergenic
2	228326481	-	T	46	0,0,0,46	TT	1	6	0,3,0,3	A->I	0.5	6.27967e-07	2.20973e-06	intergenic	intergenic	intergenic	intergenic
2	228326544	-	T	51	0,0,0,51	TT	1	8	0,5,0,3	A->I	0.625	1.75691e-11	1.03179e-10	intergenic	intergenic	intergenic	intergenic
2	231124712	+	A	37	37,0,0,0	AA	1	12	6,0,6,0	A->I	0.5	9.09384e-13	5.60213e-12	ENSG00000079263	SP140	protein_coding	intron
2	231124720	+	A	41	40,0,1,0	AA	1	12	6,0,6,0	A->I	0.5	9.09384e-13	5.60213e-12	ENSG00000079263	SP140	protein_coding	intron
2	231382830	+	A	41	41,0,0,0	AA	1	10	6,0,4,0	A->I	0.4	2.06833e-08	9.13508e-08	ENSG00000067066	SP100	protein_coding	intron
2	231382888	+	A	33	33,0,0,0	AA	1	14	11,0,3,0	A->I	0.2143	1.12142e-05	2.92489e-05	ENSG00000067066	SP100	protein_coding	intron
2	231382889	+	A	29	29,0,0,0	AA	1	14	11,0,3,0	A->I	0.2143	1.12142e-05	2.92489e-05	ENSG00000067066	SP100	protein_coding	intron
2	231389246	+	A	22	22,0,0,0	AA	1	11	7,0,4,0	A->I	0.3636	3.24202e-08	1.24848e-07	ENSG00000067066	SP100	protein_coding	intron
2	231389250	+	A	21	21,0,0,0	AA	1	12	4,0,8,0	A->I	0.6667	4.89458e-18	5.32073e-17	ENSG00000067066	SP100	protein_coding	intron
2	231389359	+	A	36	36,0,0,0	AA	1	11	6,0,5,0	A->I	0.4545	1.43803e-10	7.2526e-10	ENSG00000067066	SP100	protein_coding	intron
2	231389365	+	A	33	33,0,0,0	AA	1	11	3,0,8,0	A->I	0.7273	1.63613e-18	1.93776e-17	ENSG00000067066	SP100	protein_coding	intron
2	231389521	+	A	40	40,0,0,0	AA	1	6	2,0,4,0	A->I	0.6667	1.49242e-09	7.0472e-09	ENSG00000067066	SP100	protein_coding	intron
2	237448383	+	A	47	47,0,0,0	AA	1	18	15,0,3,0	A->I	0.1667	2.49023e-05	6.42503e-05	intergenic	intergenic	intergenic	intergenic
2	237450391	+	A	38	38,0,0,0	AA	1	21	17,0,4,0	A->I	0.1905	5.73296e-07	2.01657e-06	intergenic	intergenic	intergenic	intergenic
2	237450468	+	A	46	46,0,0,0	AA	1	16	13,0,3,0	A->I	0.1875	1.7171e-05	4.45156e-05	intergenic	intergenic	intergenic	intergenic
3	4802992	+	A	26	26,0,0,0	AA	1	92	67,0,25,0	A->I	0.2717	2.88658e-15	2.26398e-14	ENSG00000150995	ITPR1	protein_coding	intron
3	4803042	+	A	45	45,0,0,0	AA	1	177	120,0,57,0	A->I	0.322	6.10623e-15	4.56118e-14	ENSG00000150995	ITPR1	protein_coding	intron
3	4803045	+	A	41	41,0,0,0	AA	1	178	115,0,63,0	A->I	0.3539	5.77316e-15	4.32549e-14	ENSG00000150995	ITPR1	protein_coding	intron
3	4803069	+	A	50	47,2,1,0	AA	1	202	164,0,38,0	A->I	0.1881	5.9952e-15	4.48277e-14	ENSG00000150995	ITPR1	protein_coding	intron
3	4803092	+	A	45	45,0,0,0	AA	1	154	107,0,47,0	A->I	0.3052	4.66294e-15	3.55485e-14	ENSG00000150995	ITPR1	protein_coding	intron
3	4803127	+	A	37	36,1,0,0	AA	1	216	194,0,22,0	A->I	0.1019	6.77236e-15	5.03757e-14	ENSG00000150995	ITPR1	protein_coding	intron
3	4803137	+	A	23	22,0,1,0	AA	1	251	198,0,53,0	A->I	0.2112	8.43769e-15	6.17291e-14	ENSG00000150995	ITPR1	protein_coding	intron
3	4804640	+	A	44	44,0,0,0	AA	1	144	103,0,41,0	A->I	0.2847	4.55191e-15	3.47797e-14	ENSG00000150995	ITPR1	protein_coding	intron
3	4804660	+	A	41	41,0,0,0	AA	1	130	111,0,19,0	A->I	0.1462	4.44089e-15	3.39782e-14	ENSG00000150995	ITPR1	protein_coding	intron
3	8812916	-	T	42	1,0,0,41	TT	1	4	0,4,0,0	A->I	1	1e-10	5.12249e-10	intergenic	intergenic	intergenic	intergenic
3	10193358	+	A	32	32,0,0,0	AA	1	624	550,0,74,0	A->I	0.1186	1.88738e-14	1.34575e-13	ENSG00000134086	VHL	protein_coding	exon
3	10348288	+	A	33	33,0,0,0	AA	1	10	7,0,3,0	A->I	0.3	3.73221e-06	1.24885e-05	intergenic	intergenic	intergenic	intergenic
3	10348412	+	A	45	45,0,0,0	AA	1	14	10,0,4,0	A->I	0.2857	9.75975e-08	3.7619e-07	intergenic	intergenic	intergenic	intergenic
3	10348491	+	A	44	43,0,0,1	AA	1	14	5,0,9,0	A->I	0.6429	6.24131e-20	7.58178e-19	intergenic	intergenic	intergenic	intergenic
3	10349199	+	A	33	31,0,2,0	AA	1	9	4,0,5,0	A->I	0.5556	3.94264e-11	2.24542e-10	intergenic	intergenic	intergenic	intergenic
3	10349226	+	A	33	32,0,1,0	AA	1	14	8,0,6,0	A->I	0.4286	2.93898e-12	1.76745e-11	intergenic	intergenic	intergenic	intergenic
3	10349309	-	T	42	0,0,1,41	TT	1	8	0,3,0,5	A->I	0.375	1.74998e-06	6.01641e-06	ENSG00000157020	SEC13	protein_coding	intron
3	10349317	+	A	43	42,1,0,0	AA	1	20	11,0,9,0	A->I	0.45	6.66134e-16	6.68241e-15	intergenic	intergenic	intergenic	intergenic
3	10349324	+	A	40	39,1,0,0	AA	1	24	19,0,5,0	A->I	0.2083	1.27841e-08	5.77138e-08	intergenic	intergenic	intergenic	intergenic
3	14196246	-	T	33	0,0,0,33	TT	1	49	0,8,0,41	A->I	0.1633	4.02034e-12	2.42088e-11	ENSG00000154767	XPC	protein_coding	intron
3	14196261	-	T	28	0,0,0,28	TT	1	37	0,32,0,5	A->I	0.8649	4.29255e-75	1.74064e-73	ENSG00000154767	XPC	protein_coding	intron
3	15721397	-	T	18	0,0,0,18	TT	1	12	0,3,0,9	A->I	0.25	6.81e-06	2.25694e-05	ENSG00000206560	ANKRD28	protein_coding	intron
3	15721469	-	T	31	0,0,0,31	TT	1	14	0,11,0,3	A->I	0.7857	1.14109e-25	1.717e-24	ENSG00000206560	ANKRD28	protein_coding	intron
3	15721474	-	T	23	0,0,0,23	TT	1	11	0,6,0,5	A->I	0.5455	4.55773e-13	2.85373e-12	ENSG00000206560	ANKRD28	protein_coding	intron
3	15721524	-	T	34	0,0,0,34	TT	1	8	0,4,0,4	A->I	0.5	6.92944e-09	3.20341e-08	ENSG00000206560	ANKRD28	protein_coding	intron
3	15722649	-	T	45	0,0,0,45	TT	1	47	0,7,0,40	A->I	0.1489	1.78034e-10	9.04638e-10	ENSG00000206560	ANKRD28	protein_coding	intron
3	15722671	-	T	41	0,0,0,41	TT	1	45	0,8,0,37	A->I	0.1778	1.94378e-12	1.17717e-11	ENSG00000206560	ANKRD28	protein_coding	intron
3	15722674	-	T	38	0,0,1,37	TT	1	47	0,6,0,41	A->I	0.1277	9.60798e-09	4.43356e-08	ENSG00000206560	ANKRD28	protein_coding	intron
3	15722679	-	T	38	1,0,0,37	TT	1	44	0,14,0,30	A->I	0.3182	1.33227e-15	1.16688e-14	ENSG00000206560	ANKRD28	protein_coding	intron
3	15722682	-	T	40	0,0,0,40	TT	1	46	0,10,0,36	A->I	0.2174	1.9984e-15	1.68631e-14	ENSG00000206560	ANKRD28	protein_coding	intron
3	15722683	-	T	38	0,0,0,38	TT	1	42	0,15,0,27	A->I	0.3571	1.33227e-15	1.16688e-14	ENSG00000206560	ANKRD28	protein_coding	intron
3	15722684	-	T	39	0,0,0,39	TT	1	43	0,19,0,24	A->I	0.4419	1.33227e-15	1.16688e-14	ENSG00000206560	ANKRD28	protein_coding	intron
3	15722703	-	T	36	0,0,0,36	TT	1	39	0,6,0,33	A->I	0.1538	2.98334e-09	1.41945e-08	ENSG00000206560	ANKRD28	protein_coding	intron
3	15722780	-	T	29	0,0,0,29	TT	1	21	0,3,0,18	A->I	0.1429	4.03009e-05	0.00010202	ENSG00000206560	ANKRD28	protein_coding	intron
3	15738671	-	T	40	0,0,0,40	TT	1	21	0,5,0,16	A->I	0.2381	6.16904e-09	2.87942e-08	ENSG00000206560	ANKRD28	protein_coding	intron
3	15741846	-	T	29	0,0,0,29	TT	1	24	0,4,0,20	A->I	0.1667	1.01016e-06	3.56984e-06	ENSG00000206560	ANKRD28	protein_coding	intron
3	28376518	-	T	41	0,0,0,41	TT	1	19	0,12,0,7	A->I	0.6316	4.93674e-26	7.87126e-25	ENSG00000163512	AZI2	protein_coding	intron
3	28376573	-	T	41	0,0,0,41	TT	1	29	0,23,0,6	A->I	0.7931	1.47504e-52	4.2762e-51	ENSG00000163512	AZI2	protein_coding	intron
3	31106498	-	T	45	0,1,0,44	TT	1	11	0,5,0,6	A->I	0.4545	1.43803e-10	7.31847e-10	intergenic	intergenic	intergenic	intergenic
3	32210595	+	C	24	0,24,0,0	CC	1	12	0,0,12,0	C->G	1	1e-30	1.82641e-29	intergenic	intergenic	intergenic	intergenic
3	33547167	-	T	33	0,1,0,32	TT	1	17	0,4,0,13	A->I	0.2353	2.30295e-07	8.63384e-07	ENSG00000163539	CLASP2	protein_coding	intron
3	33582627	-	T	55	0,0,0,55	TT	1	7	0,3,0,4	A->I	0.4286	1.09634e-06	3.82297e-06	ENSG00000163539	CLASP2	protein_coding	intron
3	36923653	-	T	25	0,0,0,25	TT	1	7	0,4,0,3	A->I	0.5714	3.47351e-09	1.63047e-08	ENSG00000168016	TRANK1	protein_coding	intron
3	36929433	-	T	43	0,0,0,43	TT	1	12	0,9,0,3	A->I	0.75	6.89778e-21	9.08584e-20	ENSG00000168016	TRANK1	protein_coding	intron
3	36929739	-	T	40	0,0,0,40	TT	1	6	0,4,0,2	A->I	0.6667	1.49242e-09	7.14567e-09	ENSG00000168016	TRANK1	protein_coding	intron
3	37016472	-	T	31	0,0,0,31	TT	1	12	0,6,0,6	A->I	0.5	9.09384e-13	5.64416e-12	intergenic	intergenic	intergenic	intergenic
3	37016499	-	T	39	1,0,0,38	TT	1	12	0,3,0,9	A->I	0.25	6.81e-06	2.25694e-05	intergenic	intergenic	intergenic	intergenic
3	37024433	-	T	36	0,0,0,36	TT	1	12	0,4,0,8	A->I	0.3333	4.85074e-08	1.91706e-07	intergenic	intergenic	intergenic	intergenic
3	37024451	-	T	43	0,0,0,43	TT	1	11	0,3,0,8	A->I	0.2727	5.11963e-06	1.70731e-05	intergenic	intergenic	intergenic	intergenic
3	37312349	+	A	32	32,0,0,0	AA	1	5	2,0,3,0	A->I	0.6	3.1473e-07	1.13435e-06	ENSG00000144674	GOLGA4	protein_coding	intron
3	38176069	-	T	60	0,0,0,60	TT	1	32	0,6,0,26	A->I	0.1875	8.4449e-10	4.14244e-09	ENSG00000060971	ACAA1	protein_coding	intron
3	38176094	-	T	43	0,0,0,43	TT	1	31	0,4,0,27	A->I	0.129	2.93878e-06	9.98042e-06	ENSG00000060971	ACAA1	protein_coding	intron
3	38176095	-	T	40	0,0,0,40	TT	1	31	0,4,0,27	A->I	0.129	2.93878e-06	9.98042e-06	ENSG00000060971	ACAA1	protein_coding	intron
3	38458305	+	A	55	55,0,0,0	AA	1	16	11,0,5,0	A->I	0.3125	1.34178e-09	6.50596e-09	ENSG00000093217	XYLB	protein_coding	intron
3	38458311	+	A	46	46,0,0,0	AA	1	17	11,0,6,0	A->I	0.3529	1.20125e-11	7.04006e-11	ENSG00000093217	XYLB	protein_coding	intron
3	38458351	+	A	48	48,0,0,0	AA	1	16	11,0,5,0	A->I	0.3125	1.34178e-09	6.50596e-09	ENSG00000093217	XYLB	protein_coding	intron
3	38458352	+	A	51	51,0,0,0	AA	1	16	0,0,16,0	A->I	1	1e-40	2.41304e-39	ENSG00000093217	XYLB	protein_coding	intron
3	38458364	+	A	37	37,0,0,0	AA	1	17	11,0,6,0	A->I	0.3529	1.20125e-11	7.04006e-11	ENSG00000093217	XYLB	protein_coding	intron
3	39375005	+	A	61	60,0,0,1	AA	1	131	91,0,40,0	A->I	0.3053	4.44089e-15	3.39782e-14	ENSG00000179934	CCR8	protein_coding	exon
3	39375039	+	A	44	44,0,0,0	AA	1	169	108,0,61,0	A->I	0.3609	5.66214e-15	4.24374e-14	ENSG00000179934	CCR8	protein_coding	exon
3	39375040	+	A	46	46,0,0,0	AA	1	171	114,0,57,0	A->I	0.3333	5.10703e-15	3.87345e-14	ENSG00000179934	CCR8	protein_coding	exon
3	39375041	+	A	46	46,0,0,0	AA	1	168	123,0,45,0	A->I	0.2679	5.21805e-15	3.95361e-14	ENSG00000179934	CCR8	protein_coding	exon
3	39375047	+	A	44	44,0,0,0	AA	1	168	145,0,23,0	A->I	0.1369	5.21805e-15	3.95361e-14	ENSG00000179934	CCR8	protein_coding	exon
3	39375114	+	A	37	36,0,0,1	AA	1	167	128,0,39,0	A->I	0.2335	5.10703e-15	3.87345e-14	ENSG00000179934	CCR8	protein_coding	exon
3	39375119	+	A	36	35,1,0,0	AA	1	169	66,0,103,0	A->I	0.6095	2.03604e-210	1.94409e-208	ENSG00000179934	CCR8	protein_coding	exon
3	39375120	+	A	37	36,1,0,0	AA	1	171	132,0,39,0	A->I	0.2281	5.10703e-15	3.87345e-14	ENSG00000179934	CCR8	protein_coding	exon
3	39375201	+	A	41	41,0,0,0	AA	1	91	46,0,45,0	A->I	0.4945	3.10862e-15	2.43084e-14	intergenic	intergenic	intergenic	intergenic
3	39375219	+	A	35	35,0,0,0	AA	1	125	103,0,22,0	A->I	0.176	3.77476e-15	2.91072e-14	intergenic	intergenic	intergenic	intergenic
3	39375936	+	A	40	38,1,0,1	AA	1	129	61,0,68,0	A->I	0.5271	3.26662e-133	2.12978e-131	intergenic	intergenic	intergenic	intergenic
3	39375998	+	A	36	35,0,0,1	AA	1	103	75,0,28,0	A->I	0.2718	3.21965e-15	2.51146e-14	intergenic	intergenic	intergenic	intergenic
3	39376000	+	A	47	46,0,0,1	AA	1	96	28,0,68,0	A->I	0.7083	1.20176e-146	8.51004e-145	intergenic	intergenic	intergenic	intergenic
3	39376033	+	A	54	53,0,1,0	AA	1	93	80,0,13,0	A->I	0.1398	2.88658e-15	2.26398e-14	intergenic	intergenic	intergenic	intergenic
3	39376036	+	A	48	48,0,0,0	AA	1	89	79,0,10,0	A->I	0.1124	4.07896e-13	2.55619e-12	intergenic	intergenic	intergenic	intergenic
3	39376178	+	A	42	42,0,0,0	AA	1	112	51,0,61,0	A->I	0.5446	6.76537e-121	4.04828e-119	intergenic	intergenic	intergenic	intergenic
3	42817831	-	T	32	0,0,0,32	TT	1	4	0,4,0,0	A->I	1	1e-10	5.12249e-10	ENSG00000181061	HIGD1A	protein_coding	intron
3	44414875	+	A	32	32,0,0,0	AA	1	7	4,0,3,0	A->I	0.4286	1.09634e-06	3.79344e-06	ENSG00000179152	TCAIM	protein_coding	intron
3	44440315	+	A	39	39,0,0,0	AA	1	5	2,0,3,0	A->I	0.6	3.1473e-07	1.13435e-06	ENSG00000179152	TCAIM	protein_coding	intron
3	45634033	-	T	34	0,0,0,34	TT	1	14	0,3,0,11	A->I	0.2143	1.12142e-05	3.05283e-05	intergenic	intergenic	intergenic	intergenic
3	47372178	+	A	40	39,1,0,0	AA	1	8	5,0,3,0	A->I	0.375	1.74998e-06	5.97778e-06	ENSG00000114648	KLHL18	protein_coding	intron
3	49359800	-	T	48	0,1,1,46	TT	1	90	0,15,0,75	A->I	0.1667	2.88658e-15	2.34188e-14	ENSG00000114316	USP4	protein_coding	intron
3	60244628	-	T	29	0,0,0,29	TT	1	4	0,3,0,1	A->I	0.75	1.26191e-07	4.77346e-07	ENSG00000189283	FHIT	protein_coding	intron
3	60247728	-	T	41	0,0,0,41	TT	1	4	0,4,0,0	A->I	1	1e-10	5.12249e-10	ENSG00000189283	FHIT	protein_coding	intron
3	60721854	-	T	43	0,0,0,43	TT	1	3	0,3,0,0	A->I	1	3.16228e-08	1.25885e-07	ENSG00000189283	FHIT	protein_coding	intron
3	60722290	-	T	58	1,0,0,57	TT	1	10	0,3,0,7	A->I	0.3	3.73221e-06	1.25633e-05	ENSG00000189283	FHIT	protein_coding	intron
3	66441729	-	T	32	0,0,0,32	TT	1	4	0,3,0,1	A->I	0.75	1.26191e-07	4.77346e-07	ENSG00000144749	LRIG1	protein_coding	intron
3	66441940	-	T	36	0,0,0,36	TT	1	6	0,6,0,0	A->I	1	1e-15	9.1888e-15	ENSG00000144749	LRIG1	protein_coding	intron
3	72092355	-	T	57	0,0,0,57	TT	1	10	0,10,0,0	A->I	1	1e-25	1.51171e-24	ENSG00000241163	LINC00877	lincRNA	intron
3	72133414	-	T	40	0,0,0,40	TT	1	14	0,4,0,10	A->I	0.2857	9.75975e-08	3.81371e-07	ENSG00000241163	LINC00877	lincRNA	intron
3	89320063	+	A	29	29,0,0,0	AA	1	3	0,0,3,0	A->I	1	3.16228e-08	1.24329e-07	ENSG00000044524	EPHA3	protein_coding	intron
3	89508260	+	A	49	49,0,0,0	AA	1	16	10,0,6,0	A->I	0.375	7.79421e-12	4.58544e-11	ENSG00000044524	EPHA3	protein_coding	intron
3	89508676	+	G	22	1,0,21,0	GG	1	17	0,3,14,0	G->C	0.1765	2.08011e-05	5.61645e-05	ENSG00000044524	EPHA3	protein_coding	intron
3	93808753	+	A	38	38,0,0,0	AA	1	13	5,0,8,0	A->I	0.6154	1.26901e-17	1.35966e-16	ENSG00000178694	NSUN3	protein_coding	intron
3	97970968	+	A	33	33,0,0,0	AA	1	14	11,0,3,0	A->I	0.2143	1.12142e-05	3.05222e-05	ENSG00000251088	RP11-325B23.2	lincRNA	intron
3	98000033	+	A	41	41,0,0,0	AA	1	12	9,0,3,0	A->I	0.25	6.81e-06	2.24873e-05	ENSG00000251088	RP11-325B23.2	lincRNA	intron
3	98005489	+	A	35	35,0,0,0	AA	1	8	4,0,4,0	A->I	0.5	6.92944e-09	3.17445e-08	ENSG00000251088	RP11-325B23.2	lincRNA	intron
3	98278982	-	T	48	0,0,0,48	TT	1	22	0,5,0,17	A->I	0.2273	7.96246e-09	3.6776e-08	ENSG00000080819	CPOX	protein_coding	intron
3	98278985	-	T	54	0,0,0,54	TT	1	22	0,9,0,13	A->I	0.4091	7.77156e-16	7.85398e-15	ENSG00000080819	CPOX	protein_coding	intron
3	98278989	-	T	49	0,0,0,49	TT	1	23	0,11,0,12	A->I	0.4783	7.77156e-16	7.85398e-15	ENSG00000080819	CPOX	protein_coding	intron
3	98279011	-	T	45	0,0,0,45	TT	1	19	0,4,0,15	A->I	0.2105	3.7316e-07	1.35561e-06	ENSG00000080819	CPOX	protein_coding	intron
3	98279065	-	T	33	0,0,0,33	TT	1	18	0,11,0,7	A->I	0.6111	9.86121e-24	1.43581e-22	ENSG00000080819	CPOX	protein_coding	intron
3	101111930	-	T	27	0,1,0,26	TT	1	4	0,3,0,1	A->I	0.75	1.26191e-07	4.77346e-07	ENSG00000138468	SENP7	protein_coding	intron
3	105915086	-	T	26	0,0,0,26	TT	1	16	0,4,0,12	A->I	0.25	1.76554e-07	6.63714e-07	intergenic	intergenic	intergenic	intergenic
3	105915974	-	T	50	1,0,1,48	TT	1	13	0,4,0,9	A->I	0.3077	6.98891e-08	2.7449e-07	intergenic	intergenic	intergenic	intergenic
3	105937393	-	T	36	0,0,0,36	TT	1	13	0,4,0,9	A->I	0.3077	6.98891e-08	2.7449e-07	intergenic	intergenic	intergenic	intergenic
3	105943082	-	T	26	0,0,0,26	TT	1	23	0,15,0,8	A->I	0.6522	1.51412e-32	2.87139e-31	intergenic	intergenic	intergenic	intergenic
3	105943155	-	T	38	0,0,0,38	TT	1	23	0,3,0,20	A->I	0.1304	5.34103e-05	0.00013479	intergenic	intergenic	intergenic	intergenic
3	105943164	-	T	33	0,0,0,33	TT	1	23	0,5,0,18	A->I	0.2174	1.01475e-08	4.67633e-08	intergenic	intergenic	intergenic	intergenic
3	105943173	-	T	39	0,0,0,39	TT	1	23	0,3,0,20	A->I	0.1304	5.34103e-05	0.00013479	intergenic	intergenic	intergenic	intergenic
3	105946429	-	T	32	0,0,0,32	TT	1	7	0,3,0,4	A->I	0.4286	1.09634e-06	3.82297e-06	intergenic	intergenic	intergenic	intergenic
3	105946530	-	T	36	0,0,0,36	TT	1	18	0,4,0,14	A->I	0.2222	2.95346e-07	1.10407e-06	intergenic	intergenic	intergenic	intergenic
3	105946531	-	T	35	0,0,0,35	TT	1	19	0,6,0,13	A->I	0.3158	2.61924e-11	1.50942e-10	intergenic	intergenic	intergenic	intergenic
3	105946602	-	T	57	0,1,0,56	TT	1	22	0,7,0,15	A->I	0.3182	5.18141e-13	3.23933e-12	intergenic	intergenic	intergenic	intergenic
3	105946603	-	T	56	0,2,0,54	TT	1	22	0,8,0,14	A->I	0.3636	3.88578e-15	3.06873e-14	intergenic	intergenic	intergenic	intergenic
3	105946669	-	T	39	0,0,0,39	TT	1	12	0,4,0,8	A->I	0.3333	4.85074e-08	1.91706e-07	intergenic	intergenic	intergenic	intergenic
3	105946677	-	T	37	1,0,0,36	TT	1	14	0,4,0,10	A->I	0.2857	9.75975e-08	3.81371e-07	intergenic	intergenic	intergenic	intergenic
3	105950910	-	T	47	0,0,0,47	TT	1	12	0,3,0,9	A->I	0.25	6.81e-06	2.25694e-05	intergenic	intergenic	intergenic	intergenic
3	105951004	-	T	46	0,0,0,46	TT	1	21	0,7,0,14	A->I	0.3333	3.54383e-13	2.23957e-12	intergenic	intergenic	intergenic	intergenic
3	105951035	-	T	48	1,0,0,47	TT	1	21	0,4,0,17	A->I	0.1905	5.73296e-07	2.07437e-06	intergenic	intergenic	intergenic	intergenic
3	105951084	-	T	43	0,0,0,43	TT	1	20	0,8,0,12	A->I	0.4	1.88738e-15	1.5944e-14	intergenic	intergenic	intergenic	intergenic
3	105951226	-	T	37	0,0,0,37	TT	1	27	0,6,0,21	A->I	0.2222	2.7962e-10	1.41261e-09	intergenic	intergenic	intergenic	intergenic
3	105989305	+	A	35	35,0,0,0	AA	1	25	22,0,3,0	A->I	0.12	6.90364e-05	0.00016795	intergenic	intergenic	intergenic	intergenic
3	108257891	-	T	31	0,0,0,31	TT	1	10	0,3,0,7	A->I	0.3	3.73221e-06	1.25633e-05	intergenic	intergenic	intergenic	intergenic
3	108410304	+	A	52	52,0,0,0	AA	1	58	50,0,8,0	A->I	0.1379	1.66552e-11	9.74812e-11	ENSG00000198919	DZIP3	protein_coding	intron
3	108410305	+	A	63	63,0,0,0	AA	1	57	36,0,21,0	A->I	0.3684	1.88738e-15	1.53031e-14	ENSG00000198919	DZIP3	protein_coding	intron
3	112145386	-	T	27	0,0,0,27	TT	1	49	0,5,0,44	A->I	0.102	5.37012e-07	1.94618e-06	intergenic	intergenic	intergenic	intergenic
3	112145452	-	T	34	0,0,0,34	TT	1	60	0,12,0,48	A->I	0.2	1.88738e-15	1.5944e-14	intergenic	intergenic	intergenic	intergenic
3	112169157	-	T	45	0,1,0,44	TT	1	26	0,3,0,23	A->I	0.1154	7.78568e-05	0.00018824	intergenic	intergenic	intergenic	intergenic
3	113309340	+	A	33	33,0,0,0	AA	1	42	36,0,6,0	A->I	0.1429	4.75792e-09	2.20859e-08	ENSG00000072858	SIDT1	protein_coding	intron
3	117941319	-	T	35	0,0,0,35	TT	1	8	0,7,0,1	A->I	0.875	2.52282e-17	2.7488e-16	ENSG00000243276	RP11-384F7.1	lincRNA	intron
3	117941476	-	T	39	0,0,0,39	TT	1	9	0,3,0,6	A->I	0.3333	2.61875e-06	8.9009e-06	ENSG00000243276	RP11-384F7.1	lincRNA	intron
3	118172187	-	T	37	0,0,0,37	TT	1	4	0,4,0,0	A->I	1	1e-10	5.12249e-10	ENSG00000243276	RP11-384F7.1	lincRNA	intron
3	118494677	-	T	48	0,0,0,48	TT	1	16	0,5,0,11	A->I	0.3125	1.34178e-09	6.54295e-09	intergenic	intergenic	intergenic	intergenic
3	118494801	-	T	49	0,0,0,49	TT	1	11	0,6,0,5	A->I	0.5455	4.55773e-13	2.85373e-12	intergenic	intergenic	intergenic	intergenic
3	119296922	+	A	39	39,0,0,0	AA	1	69	62,0,7,0	A->I	0.1014	2.87391e-09	1.36167e-08	intergenic	intergenic	intergenic	intergenic
3	119597244	-	T	51	0,0,0,51	TT	1	15	0,3,0,12	A->I	0.2	1.39845e-05	3.79315e-05	ENSG00000082701	GSK3B	protein_coding	intron
3	119597248	-	T	48	0,0,0,48	TT	1	15	0,9,0,6	A->I	0.6	1.55589e-19	1.8997e-18	ENSG00000082701	GSK3B	protein_coding	intron
3	121170498	-	T	45	0,0,0,45	TT	1	5	0,3,0,2	A->I	0.6	3.1473e-07	1.14517e-06	ENSG00000051341	POLQ	protein_coding	intron
3	121551994	-	T	40	0,0,0,40	TT	1	160	0,29,0,131	A->I	0.1812	5.21805e-15	4.06089e-14	ENSG00000173226	IQCB1	protein_coding	intron
3	121552036	-	T	49	0,0,0,49	TT	1	105	0,32,0,73	A->I	0.3048	3.33067e-15	2.67165e-14	ENSG00000173226	IQCB1	protein_coding	intron
3	121552039	-	T	43	0,0,0,43	TT	1	111	0,20,0,91	A->I	0.1802	3.44169e-15	2.75293e-14	ENSG00000173226	IQCB1	protein_coding	intron
3	121552736	-	T	45	0,0,0,45	TT	1	30	0,3,0,27	A->I	0.1	0.00012043	0.00028284	ENSG00000173226	IQCB1	protein_coding	intron
3	121552759	-	T	56	0,0,0,56	TT	1	36	0,30,0,6	A->I	0.8333	1.9123e-69	7.32946e-68	ENSG00000173226	IQCB1	protein_coding	intron
3	121552773	-	T	45	0,0,0,45	TT	1	64	0,30,0,34	A->I	0.4688	2.10942e-15	1.76524e-14	ENSG00000173226	IQCB1	protein_coding	intron
3	121552780	-	T	46	0,0,0,46	TT	1	76	0,17,0,59	A->I	0.2237	2.66454e-15	2.17532e-14	ENSG00000173226	IQCB1	protein_coding	intron
3	121680856	+	A	26	25,0,0,1	AA	1	6	3,0,3,0	A->I	0.5	6.27967e-07	2.21056e-06	intergenic	intergenic	intergenic	intergenic
3	121693961	-	T	39	0,0,0,39	TT	1	15	0,4,0,11	A->I	0.2667	1.32751e-07	5.0091e-07	intergenic	intergenic	intergenic	intergenic
3	121753599	-	T	52	1,1,0,50	TT	1	21	0,7,0,14	A->I	0.3333	3.54383e-13	2.23957e-12	intergenic	intergenic	intergenic	intergenic
3	121754364	-	T	42	0,0,0,42	TT	1	15	0,4,0,11	A->I	0.2667	1.32751e-07	5.0091e-07	intergenic	intergenic	intergenic	intergenic
3	121754441	-	T	42	0,0,0,42	TT	1	15	0,6,0,9	A->I	0.4	4.88465e-12	2.93047e-11	intergenic	intergenic	intergenic	intergenic
3	121835268	+	A	40	39,0,0,1	AA	1	34	30,0,4,0	A->I	0.1176	4.29875e-06	1.43658e-05	ENSG00000114013	CD86	protein_coding	intron
3	122113667	+	C	23	0,23,0,0	CC	1	22	4,18,0,0	C->A	0.1818	6.98925e-07	2.45722e-06	ENSG00000114023	FAM162A	protein_coding	intron
3	122117900	+	A	45	45,0,0,0	AA	1	41	35,0,6,0	A->I	0.1463	4.08928e-09	1.9006e-08	ENSG00000114023	FAM162A	protein_coding	intron
3	122117996	+	A	40	40,0,0,0	AA	1	24	11,0,13,0	A->I	0.5417	7.64227e-27	1.25071e-25	ENSG00000114023	FAM162A	protein_coding	intron
3	122118030	+	A	49	48,0,1,0	AA	1	27	9,0,18,0	A->I	0.6667	4.56196e-39	1.07626e-37	ENSG00000114023	FAM162A	protein_coding	intron
3	122118099	+	A	39	39,0,0,0	AA	1	23	9,0,14,0	A->I	0.6087	7.95739e-30	1.42982e-28	ENSG00000114023	FAM162A	protein_coding	intron
3	122118127	+	A	38	38,0,0,0	AA	1	24	19,0,5,0	A->I	0.2083	1.27841e-08	5.77138e-08	ENSG00000114023	FAM162A	protein_coding	intron
3	122118390	+	A	57	57,0,0,0	AA	1	25	22,0,3,0	A->I	0.12	6.90364e-05	0.00016795	ENSG00000114023	FAM162A	protein_coding	intron
3	122119008	+	A	49	48,0,0,1	AA	1	17	13,0,4,0	A->I	0.2353	2.30295e-07	8.5259e-07	ENSG00000114023	FAM162A	protein_coding	intron
3	122154532	+	A	37	37,0,0,0	AA	1	17	14,0,3,0	A->I	0.1765	2.08011e-05	5.61645e-05	ENSG00000272758	RP11-299J3.8	antisense	intron
3	122276695	-	T	45	0,0,0,45	TT	1	124	0,34,0,90	A->I	0.2742	3.88578e-15	3.06873e-14	ENSG00000138496	PARP9	protein_coding	intron
3	122276736	-	T	49	0,0,0,49	TT	1	101	0,40,0,61	A->I	0.396	3.21965e-15	2.59496e-14	ENSG00000138496	PARP9	protein_coding	intron
3	123224147	-	T	38	0,0,0,38	TT	1	6	0,3,0,3	A->I	0.5	6.27967e-07	2.22838e-06	ENSG00000206527	PTPLB	protein_coding	intron
3	123224148	-	T	38	0,0,0,38	TT	1	5	0,3,0,2	A->I	0.6	3.1473e-07	1.14517e-06	ENSG00000206527	PTPLB	protein_coding	intron
3	123310914	+	A	43	43,0,0,0	AA	1	11	8,0,3,0	A->I	0.2727	5.11963e-06	1.70194e-05	ENSG00000239523	MYLK-AS1	antisense	intron
3	128596908	-	T	27	0,0,0,27	TT	1	8	0,6,0,2	A->I	0.75	2.78484e-14	1.9989e-13	intergenic	intergenic	intergenic	intergenic
3	129097610	-	T	48	0,0,0,48	TT	1	8	0,4,0,4	A->I	0.5	6.92944e-09	3.20341e-08	intergenic	intergenic	intergenic	intergenic
3	129097776	-	T	40	0,0,0,40	TT	1	6	0,4,0,2	A->I	0.6667	1.49242e-09	7.14567e-09	intergenic	intergenic	intergenic	intergenic
3	129098760	-	T	33	0,0,0,33	TT	1	5	0,3,0,2	A->I	0.6	3.1473e-07	1.14517e-06	intergenic	intergenic	intergenic	intergenic
3	129107352	-	T	31	2,0,0,29	TT	1	115	50,0,0,65	A->U	0.4348	3.55271e-15	2.83276e-14	ENSG00000251474	RPL32P3	pseudogene	intron
3	130594342	+	A	39	38,0,0,1	AA	1	9	6,0,3,0	A->I	0.3333	2.61875e-06	8.84404e-06	ENSG00000017260	ATP2C1	protein_coding	intron
3	130704838	+	A	44	44,0,0,0	AA	1	14	10,0,4,0	A->I	0.2857	9.75975e-08	3.7619e-07	ENSG00000017260	ATP2C1	protein_coding	intron
3	131206275	-	T	37	0,0,0,37	TT	1	22	0,3,0,19	A->I	0.1364	4.65538e-05	0.00011763	ENSG00000114686	MRPL3	protein_coding	exon
3	131206292	-	T	18	1,0,0,17	TT	1	21	0,7,0,14	A->I	0.3333	3.54383e-13	2.23957e-12	ENSG00000114686	MRPL3	protein_coding	exon
3	132288704	-	T	36	0,0,0,36	TT	1	15	0,6,0,9	A->I	0.4	4.88465e-12	2.93047e-11	ENSG00000113971,ENSG00000240303	NPHP3,ACAD11	protein_coding,protein_coding	intron,intron
3	132393164	+	A	35	35,0,0,0	AA	1	19	15,0,4,0	A->I	0.2105	3.7316e-07	1.34265e-06	ENSG00000081307	UBA5	protein_coding	intron
3	141607544	+	A	31	30,0,0,1	AA	1	7	1,0,6,0	A->I	0.8571	6.98103e-15	5.1488e-14	ENSG00000069849	ATP1B3	protein_coding	intron
3	146260039	-	T	34	0,0,0,34	TT	1	13	0,8,0,5	A->I	0.6154	1.26901e-17	1.39506e-16	ENSG00000188313	PLSCR1	protein_coding	intron
3	146260848	-	T	36	0,0,0,36	TT	1	43	0,5,0,38	A->I	0.1163	2.75397e-07	1.03179e-06	ENSG00000188313	PLSCR1	protein_coding	intron
3	146260903	-	T	43	0,1,0,42	TT	1	74	0,44,0,30	A->I	0.5946	4.27508e-90	2.04345e-88	ENSG00000188313	PLSCR1	protein_coding	intron
3	146260963	-	T	48	1,0,0,47	TT	1	65	0,10,0,55	A->I	0.1538	1.74305e-14	1.2757e-13	ENSG00000188313	PLSCR1	protein_coding	intron
3	148704941	-	C	22	0,22,0,0	CC	1	5	0,0,0,5	G->A	1	3.16228e-13	2.00234e-12	ENSG00000241627	UBQLN4P1	pseudogene	exon
3	165247768	+	A	33	33,0,0,0	AA	1	6	3,0,3,0	A->I	0.5	6.27967e-07	2.21056e-06	ENSG00000244128	RP11-85M11.2	lincRNA	intron
3	165249825	+	A	31	31,0,0,0	AA	1	8	4,0,4,0	A->I	0.5	6.92944e-09	3.17445e-08	ENSG00000244128	RP11-85M11.2	lincRNA	intron
3	166564113	-	T	47	1,0,0,46	TT	1	4	0,3,0,1	A->I	0.75	1.26191e-07	4.77346e-07	intergenic	intergenic	intergenic	intergenic
3	168431573	+	A	37	35,0,2,0	AA	1	7	3,0,4,0	A->I	0.5714	3.47351e-09	1.61711e-08	ENSG00000206120	EGFEM1P	pseudogene	intron
3	168439034	+	A	54	54,0,0,0	AA	1	14	9,0,5,0	A->I	0.3571	6.18235e-10	3.02209e-09	ENSG00000206120	EGFEM1P	pseudogene	intron
3	168550395	+	A	39	39,0,0,0	AA	1	18	13,0,5,0	A->I	0.2778	2.61811e-09	1.24126e-08	intergenic	intergenic	intergenic	intergenic
3	168593855	+	A	15	15,0,0,0	AA	1	6	3,0,3,0	A->I	0.5	6.27967e-07	2.21056e-06	intergenic	intergenic	intergenic	intergenic
3	178665396	-	T	28	1,0,0,27	TT	1	5	0,3,0,2	A->I	0.6	3.1473e-07	1.14517e-06	intergenic	intergenic	intergenic	intergenic
3	178665418	-	T	33	0,0,0,33	TT	1	5	0,4,0,1	A->I	0.8	4.98735e-10	2.45996e-09	intergenic	intergenic	intergenic	intergenic
3	178667752	-	T	46	0,0,0,46	TT	1	20	0,4,0,16	A->I	0.2	4.65272e-07	1.68659e-06	intergenic	intergenic	intergenic	intergenic
3	178670318	-	T	21	1,0,0,20	TT	1	26	0,6,0,20	A->I	0.2308	2.18072e-10	1.10697e-09	intergenic	intergenic	intergenic	intergenic
3	179092102	+	A	19	19,0,0,0	AA	1	17	11,0,6,0	A->I	0.3529	1.20125e-11	7.04006e-11	ENSG00000171109	MFN1	protein_coding	intron
3	179092117	+	A	17	17,0,0,0	AA	1	13	9,0,4,0	A->I	0.3077	6.98891e-08	2.70421e-07	ENSG00000171109	MFN1	protein_coding	intron
3	179807947	+	A	43	43,0,0,0	AA	1	4	1,0,3,0	A->I	0.75	1.26191e-07	4.71108e-07	intergenic	intergenic	intergenic	intergenic
3	182844721	-	T	41	0,0,0,41	TT	1	28	0,4,0,24	A->I	0.1429	1.92688e-06	6.61507e-06	ENSG00000078081	LAMP3	protein_coding	intron
3	189862393	+	A	50	49,0,0,1	AA	1	23	17,0,6,0	A->I	0.2609	9.63978e-11	5.41574e-10	ENSG00000225764	LEPREL1-AS1	antisense	intron
3	189862402	+	A	55	55,0,0,0	AA	1	26	14,0,12,0	A->I	0.4615	6.66134e-16	6.68241e-15	ENSG00000225764	LEPREL1-AS1	antisense	exon
3	190127037	+	A	76	76,0,0,0	AA	1	14	9,0,5,0	A->I	0.3571	6.18235e-10	3.02209e-09	ENSG00000113946	CLDN16	protein_coding	intron
3	190127069	+	A	40	40,0,0,0	AA	1	10	6,0,4,0	A->I	0.4	2.06833e-08	9.2379e-08	ENSG00000113946	CLDN16	protein_coding	intron
3	190127095	+	A	36	36,0,0,0	AA	1	9	5,0,4,0	A->I	0.4444	1.24415e-08	5.62584e-08	ENSG00000113946	CLDN16	protein_coding	intron
3	196126852	-	T	57	0,0,0,57	TT	1	31	0,12,0,19	A->I	0.3871	1.11022e-15	1.00333e-14	ENSG00000163960	UBXN7	protein_coding	intron
3	196126876	-	T	41	1,0,0,40	TT	1	19	0,3,0,16	A->I	0.1579	2.95015e-05	7.92347e-05	ENSG00000163960	UBXN7	protein_coding	intron
3	196126878	-	T	40	0,0,1,39	TT	1	20	0,3,0,17	A->I	0.15	3.46255e-05	8.78283e-05	ENSG00000163960	UBXN7	protein_coding	intron
3	196126913	-	T	32	0,0,0,32	TT	1	17	0,3,0,14	A->I	0.1765	2.08011e-05	5.60761e-05	ENSG00000163960	UBXN7	protein_coding	intron
3	196126953	-	T	42	1,0,1,40	TT	1	17	0,3,0,14	A->I	0.1765	2.08011e-05	5.60761e-05	ENSG00000163960	UBXN7	protein_coding	intron
3	197002735	-	T	30	0,0,0,30	TT	1	11	0,3,0,8	A->I	0.2727	5.11963e-06	1.70731e-05	ENSG00000075711	DLG1	protein_coding	intron
3	197002776	-	T	28	0,0,0,28	TT	1	10	0,6,0,4	A->I	0.6	2.07733e-13	1.42642e-12	ENSG00000075711	DLG1	protein_coding	intron
3	197002837	-	T	37	0,0,0,37	TT	1	4	0,3,0,1	A->I	0.75	1.26191e-07	4.77346e-07	ENSG00000075711	DLG1	protein_coding	intron
3	197006846	-	T	34	1,0,0,33	TT	1	3	0,3,0,0	A->I	1	3.16228e-08	1.25885e-07	ENSG00000075711	DLG1	protein_coding	intron
4	3508633	-	T	28	0,0,0,28	TT	1	9	0,4,0,5	A->I	0.4444	1.24415e-08	5.07857e-08	ENSG00000163956	LRPAP1	protein_coding	exon
4	4553973	+	A	42	42,0,0,0	AA	1	21	15,0,6,0	A->I	0.2857	5.21007e-11	2.5808e-10	ENSG00000247708	STX18-AS1	antisense	intron
4	5592746	-	T	41	0,1,0,40	TT	1	4	0,3,0,1	A->I	0.75	1.26191e-07	4.24297e-07	ENSG00000173040	EVC2	protein_coding	intron
4	9039742	-	T	37	0,1,0,36	TT	1	5	0,4,0,1	A->I	0.8	4.98735e-10	2.20579e-09	intergenic	intergenic	intergenic	intergenic
4	10792568	+	A	59	58,0,0,1	AA	1	32	26,0,6,0	A->I	0.1875	8.4449e-10	3.51841e-09	intergenic	intergenic	intergenic	intergenic
4	10795061	+	A	51	50,1,0,0	AA	1	27	24,0,3,0	A->I	0.1111	8.73819e-05	0.00017409	intergenic	intergenic	intergenic	intergenic
4	10795176	+	A	35	33,0,1,1	AA	1	31	27,0,4,0	A->I	0.129	2.93878e-06	8.38158e-06	intergenic	intergenic	intergenic	intergenic
4	10795247	+	A	47	47,0,0,0	AA	1	23	17,0,6,0	A->I	0.2609	9.63978e-11	4.72064e-10	intergenic	intergenic	intergenic	intergenic
4	10800513	+	A	44	44,0,0,0	AA	1	37	31,0,6,0	A->I	0.1622	2.13733e-09	8.6711e-09	intergenic	intergenic	intergenic	intergenic
4	10800523	+	A	37	37,0,0,0	AA	1	32	27,0,5,0	A->I	0.1562	5.93058e-08	1.94228e-07	intergenic	intergenic	intergenic	intergenic
4	10800590	+	A	37	37,0,0,0	AA	1	44	37,0,7,0	A->I	0.1591	1.09383e-10	4.74272e-10	intergenic	intergenic	intergenic	intergenic
4	10800694	+	A	65	65,0,0,0	AA	1	48	38,0,10,0	A->I	0.2083	2.10942e-15	1.47444e-14	intergenic	intergenic	intergenic	intergenic
4	10800902	+	A	44	43,0,1,0	AA	1	37	31,0,6,0	A->I	0.1622	2.13733e-09	8.6711e-09	intergenic	intergenic	intergenic	intergenic
4	22702614	-	T	40	0,0,1,39	TT	1	18	0,3,0,15	A->I	0.1667	2.49023e-05	5.97285e-05	intergenic	intergenic	intergenic	intergenic
4	22726748	-	T	41	0,2,0,39	TT	1	51	0,34,0,17	A->I	0.6667	1.40184e-72	4.84493e-71	intergenic	intergenic	intergenic	intergenic
4	22730710	-	T	12	0,0,0,12	TT	1	39	0,12,0,27	A->I	0.3077	1.22125e-15	9.57946e-15	intergenic	intergenic	intergenic	intergenic
4	26774692	+	A	33	33,0,0,0	AA	1	6	2,0,4,0	A->I	0.6667	1.49242e-09	6.07707e-09	intergenic	intergenic	intergenic	intergenic
4	30548207	-	T	39	0,0,0,39	TT	1	8	0,3,0,5	A->I	0.375	1.74998e-06	5.38921e-06	intergenic	intergenic	intergenic	intergenic
4	30548212	-	T	32	0,0,0,32	TT	1	8	0,3,0,5	A->I	0.375	1.74998e-06	5.38921e-06	intergenic	intergenic	intergenic	intergenic
4	30548348	-	T	43	0,0,0,43	TT	1	6	0,5,0,1	A->I	0.8333	1.89237e-12	1.03512e-11	intergenic	intergenic	intergenic	intergenic
4	30612528	-	T	50	0,0,0,50	TT	1	13	0,4,0,9	A->I	0.3077	6.98891e-08	2.4294e-07	intergenic	intergenic	intergenic	intergenic
4	30613381	-	T	45	0,1,0,44	TT	1	7	0,3,0,4	A->I	0.4286	1.09634e-06	3.42014e-06	intergenic	intergenic	intergenic	intergenic
4	30613387	-	T	45	0,0,0,45	TT	1	7	0,3,0,4	A->I	0.4286	1.09634e-06	3.42014e-06	intergenic	intergenic	intergenic	intergenic
4	37872342	+	A	39	39,0,0,0	AA	1	60	50,0,10,0	A->I	0.1667	8.43769e-15	5.45556e-14	intergenic	intergenic	intergenic	intergenic
4	37872444	+	A	21	21,0,0,0	AA	1	10	7,0,3,0	A->I	0.3	3.73221e-06	1.05708e-05	intergenic	intergenic	intergenic	intergenic
4	37872739	+	A	52	52,0,0,0	AA	1	37	27,0,10,0	A->I	0.2703	1.33227e-15	9.71402e-15	intergenic	intergenic	intergenic	intergenic
4	37872807	+	A	45	45,0,0,0	AA	1	41	26,0,15,0	A->I	0.3659	1.44329e-15	1.04335e-14	intergenic	intergenic	intergenic	intergenic
4	37872808	+	A	47	47,0,0,0	AA	1	41	29,0,12,0	A->I	0.2927	1.44329e-15	1.04335e-14	intergenic	intergenic	intergenic	intergenic
4	37873745	+	A	56	56,0,0,0	AA	1	33	19,0,14,0	A->I	0.4242	1.22125e-15	9.06353e-15	intergenic	intergenic	intergenic	intergenic
4	37873758	+	A	37	37,0,0,0	AA	1	28	24,0,4,0	A->I	0.1429	1.92688e-06	5.57524e-06	intergenic	intergenic	intergenic	intergenic
4	39017467	-	T	45	0,0,0,45	TT	1	14	0,6,0,8	A->I	0.4286	2.93898e-12	1.60022e-11	ENSG00000121895	TMEM156	protein_coding	intron
4	39018432	-	T	32	1,0,0,31	TT	1	9	0,3,0,6	A->I	0.3333	2.61875e-06	7.99177e-06	ENSG00000121895	TMEM156	protein_coding	intron
4	39018449	-	T	28	1,0,0,27	TT	1	13	0,6,0,7	A->I	0.4615	1.68421e-12	9.33225e-12	ENSG00000121895	TMEM156	protein_coding	intron
4	39532474	+	A	31	31,0,0,0	AA	1	23	19,0,4,0	A->I	0.1739	8.43931e-07	2.5106e-06	ENSG00000249348	UGDH-AS1	antisense	intron
4	39532539	+	A	26	26,0,0,0	AA	1	18	12,0,6,0	A->I	0.3333	1.79698e-11	9.06249e-11	ENSG00000249348	UGDH-AS1	antisense	intron
4	39534647	+	A	44	44,0,0,0	AA	1	19	13,0,6,0	A->I	0.3158	2.61924e-11	1.31804e-10	ENSG00000249348	UGDH-AS1	antisense	intron
4	39534661	+	A	39	38,0,0,1	AA	1	19	14,0,5,0	A->I	0.2632	3.5438e-09	1.40885e-08	ENSG00000249348	UGDH-AS1	antisense	intron
4	47872154	-	T	17	0,0,0,17	TT	1	4	0,3,0,1	A->I	0.75	1.26191e-07	4.24297e-07	ENSG00000170448	NFXL1	protein_coding	intron
4	53528730	+	A	42	41,0,0,1	AA	1	5	0,0,5,0	A->I	1	3.16228e-13	1.72594e-12	intergenic	intergenic	intergenic	intergenic
4	53531395	+	A	31	31,0,0,0	AA	1	3	0,0,3,0	A->I	1	3.16228e-08	1.04633e-07	intergenic	intergenic	intergenic	intergenic
4	54320935	+	A	46	46,0,0,0	AA	1	4	1,0,3,0	A->I	0.75	1.26191e-07	3.97465e-07	ENSG00000145216	FIP1L1	protein_coding	intron
4	56277505	+	A	40	40,0,0,0	AA	1	19	16,0,3,0	A->I	0.1579	2.95015e-05	6.50536e-05	ENSG00000134851	TMEM165	protein_coding	intron
4	56793607	-	T	57	0,0,0,57	TT	1	4	0,3,0,1	A->I	0.75	1.26191e-07	4.24297e-07	intergenic	intergenic	intergenic	intergenic
4	68319714	-	T	34	0,0,0,34	TT	1	4	0,3,0,1	A->I	0.75	1.26191e-07	4.24297e-07	ENSG00000250075	RP11-584P21.2	lincRNA	intron
4	74044315	-	T	26	0,0,0,26	TT	1	14	0,4,0,10	A->I	0.2857	9.75975e-08	3.38337e-07	ENSG00000132466	ANKRD17	protein_coding	intron
4	76457057	+	A	29	29,0,0,0	AA	1	12	3,0,9,0	A->I	0.75	6.89778e-21	7.8878e-20	ENSG00000174796	THAP6	protein_coding	intron
4	76460409	+	A	40	40,0,0,0	AA	1	17	14,0,3,0	A->I	0.1765	2.08011e-05	4.60849e-05	ENSG00000174796	THAP6	protein_coding	intron
4	76460413	+	A	35	35,0,0,0	AA	1	17	11,0,6,0	A->I	0.3529	1.20125e-11	6.14365e-11	ENSG00000174796	THAP6	protein_coding	intron
4	76460465	+	A	33	33,0,0,0	AA	1	11	5,0,6,0	A->I	0.5455	4.55773e-13	2.46581e-12	ENSG00000174796	THAP6	protein_coding	intron
4	76462628	+	A	42	40,2,0,0	AA	1	17	8,0,9,0	A->I	0.5294	7.51422e-19	7.74707e-18	ENSG00000174796	THAP6	protein_coding	intron
4	88113739	-	T	40	0,0,0,40	TT	1	9	0,3,0,6	A->I	0.3333	2.61875e-06	7.99177e-06	ENSG00000145332	KLHL8	protein_coding	intron
4	88113998	-	T	48	0,0,0,48	TT	1	6	0,3,0,3	A->I	0.5	6.27967e-07	1.99486e-06	ENSG00000145332	KLHL8	protein_coding	intron
4	88946901	+	A	24	24,0,0,0	AA	1	9	2,0,7,0	A->I	0.7778	1.13213e-16	1.0247e-15	ENSG00000118762	PKD2	protein_coding	intron
4	88947064	+	A	33	31,1,1,0	AA	1	4	1,0,3,0	A->I	0.75	1.26191e-07	3.97465e-07	ENSG00000118762	PKD2	protein_coding	intron
4	88952199	+	A	35	35,0,0,0	AA	1	6	3,0,3,0	A->I	0.5	6.27967e-07	1.87165e-06	ENSG00000118762	PKD2	protein_coding	intron
4	89353289	-	T	46	1,0,0,45	TT	1	10	0,4,0,6	A->I	0.4	2.06833e-08	8.36508e-08	intergenic	intergenic	intergenic	intergenic
4	89353322	-	T	52	0,0,0,52	TT	1	7	0,4,0,3	A->I	0.5714	3.47351e-09	1.45957e-08	intergenic	intergenic	intergenic	intergenic
4	89603503	+	A	19	19,0,0,0	AA	1	7	1,0,6,0	A->I	0.8571	6.98103e-15	4.53686e-14	ENSG00000138641	HERC3	protein_coding	intron
4	89606416	+	A	44	43,0,0,1	AA	1	11	8,0,3,0	A->I	0.2727	5.11963e-06	1.44086e-05	ENSG00000138641	HERC3	protein_coding	intron
4	89606417	+	A	50	49,0,0,1	AA	1	11	8,0,3,0	A->I	0.2727	5.11963e-06	1.44086e-05	ENSG00000138641	HERC3	protein_coding	intron
4	92247494	-	T	41	0,0,0,41	TT	1	22	0,4,0,18	A->I	0.1818	6.98925e-07	2.21661e-06	intergenic	intergenic	intergenic	intergenic
4	92247642	-	T	34	1,0,0,33	TT	1	8	0,3,0,5	A->I	0.375	1.74998e-06	5.38921e-06	intergenic	intergenic	intergenic	intergenic
4	92249405	-	T	41	0,0,0,41	TT	1	5	0,5,0,0	A->I	1	3.16228e-13	1.79396e-12	intergenic	intergenic	intergenic	intergenic
4	92249406	-	T	44	0,1,0,43	TT	1	4	0,4,0,0	A->I	1	1e-10	4.59405e-10	intergenic	intergenic	intergenic	intergenic
4	92249484	-	T	26	0,0,0,26	TT	1	11	0,6,0,5	A->I	0.5455	4.55773e-13	2.56289e-12	intergenic	intergenic	intergenic	intergenic
4	92249495	-	T	34	0,0,0,34	TT	1	13	0,9,0,4	A->I	0.6923	2.2354e-20	2.42267e-19	intergenic	intergenic	intergenic	intergenic
4	92249531	-	T	38	0,0,0,38	TT	1	9	0,4,0,5	A->I	0.4444	1.24415e-08	5.07857e-08	intergenic	intergenic	intergenic	intergenic
4	92250151	-	T	53	0,0,0,53	TT	1	10	0,7,0,3	A->I	0.7	3.76332e-16	3.50813e-15	intergenic	intergenic	intergenic	intergenic
4	92250216	-	T	27	0,0,0,27	TT	1	8	0,4,0,4	A->I	0.5	6.92944e-09	2.85973e-08	intergenic	intergenic	intergenic	intergenic
4	92250267	-	T	21	0,0,0,21	TT	1	5	0,5,0,0	A->I	1	3.16228e-13	1.79396e-12	intergenic	intergenic	intergenic	intergenic
4	94171386	-	T	44	0,0,1,43	TT	1	7	0,3,0,4	A->I	0.4286	1.09634e-06	3.42014e-06	intergenic	intergenic	intergenic	intergenic
4	94171642	-	T	18	0,0,0,18	TT	1	12	0,4,0,8	A->I	0.3333	4.85074e-08	1.6942e-07	intergenic	intergenic	intergenic	intergenic
4	94172931	-	T	35	0,0,0,35	TT	1	6	0,6,0,0	A->I	1	1e-15	8.03688e-15	intergenic	intergenic	intergenic	intergenic
4	103491467	+	A	39	38,1,0,0	AA	1	9	2,0,7,0	A->I	0.7778	1.13213e-16	1.0247e-15	ENSG00000109320	NFKB1	protein_coding	intron
4	103491632	+	A	36	35,0,0,1	AA	1	16	12,0,4,0	A->I	0.25	1.76554e-07	5.53344e-07	ENSG00000109320	NFKB1	protein_coding	intron
4	106334615	-	T	17	0,0,0,17	TT	1	18	0,3,0,15	A->I	0.1667	2.49023e-05	5.97285e-05	ENSG00000138777	PPA2	protein_coding	intron
4	107166551	-	T	30	0,0,0,30	TT	1	7	0,4,0,3	A->I	0.5714	3.47351e-09	1.45957e-08	ENSG00000145348	TBCK	protein_coding	intron
4	107166611	-	T	29	0,0,0,29	TT	1	12	0,8,0,4	A->I	0.6667	4.89458e-18	4.74853e-17	ENSG00000145348	TBCK	protein_coding	intron
4	107166612	-	T	39	1,0,0,38	TT	1	12	0,10,0,2	A->I	0.8333	6.56211e-24	8.45725e-23	ENSG00000145348	TBCK	protein_coding	intron
4	107268025	+	A	35	34,0,1,0	AA	1	10	3,0,7,0	A->I	0.7	3.76332e-16	3.37011e-15	ENSG00000164022	AIMP1	protein_coding	intron
4	120384100	+	G	20	0,0,20,0	GG	1	102	57,0,45,0	G->A	0.5588	5.45181e-114	2.90977e-112	ENSG00000245958	RP11-33B1.1	pseudogene	exon
4	120455522	+	A	44	44,0,0,0	AA	1	28	16,0,12,0	A->I	0.4286	9.99201e-16	8.31913e-15	ENSG00000245958	RP11-33B1.1	pseudogene	intron
4	120458401	+	A	41	41,0,0,0	AA	1	46	22,0,24,0	A->I	0.5217	7.37988e-48	1.71332e-46	ENSG00000245958	RP11-33B1.1	pseudogene	intron
4	120458455	+	A	47	45,0,1,1	AA	1	31	25,0,6,0	A->I	0.1935	6.88011e-10	2.8693e-09	ENSG00000245958	RP11-33B1.1	pseudogene	intron
4	120458481	+	A	47	46,0,0,1	AA	1	24	19,0,5,0	A->I	0.2083	1.27841e-08	4.94588e-08	ENSG00000245958	RP11-33B1.1	pseudogene	intron
4	129416450	+	A	45	45,0,0,0	AA	1	8	5,0,3,0	A->I	0.375	1.74998e-06	5.06571e-06	ENSG00000251432	RP11-420A23.1	lincRNA	intron
4	151707317	-	T	43	1,0,0,42	TT	1	6	0,5,0,1	A->I	0.8333	1.89237e-12	1.03512e-11	ENSG00000198589	LRBA	protein_coding	intron
4	152301874	-	T	27	0,0,0,27	TT	1	3	0,3,0,0	A->I	1	3.16228e-08	1.115e-07	intergenic	intergenic	intergenic	intergenic
4	152324004	-	T	62	0,0,0,62	TT	1	38	0,4,0,34	A->I	0.1053	6.77341e-06	2.03434e-05	intergenic	intergenic	intergenic	intergenic
4	152324005	-	T	55	0,0,0,55	TT	1	37	0,9,0,28	A->I	0.2432	4.88498e-15	3.40034e-14	intergenic	intergenic	intergenic	intergenic
4	153341122	-	T	20	0,0,0,20	TT	1	19	0,3,0,16	A->I	0.1579	2.95015e-05	7.06384e-05	ENSG00000109670	FBXW7	protein_coding	intron
4	153343023	-	T	45	0,0,0,45	TT	1	22	0,3,0,19	A->I	0.1364	4.65538e-05	0.00010503	ENSG00000109670	FBXW7	protein_coding	intron
4	153343106	-	T	37	0,0,0,37	TT	1	22	0,5,0,17	A->I	0.2273	7.96246e-09	3.28208e-08	ENSG00000109670	FBXW7	protein_coding	intron
4	169924586	-	T	54	0,0,0,54	TT	1	19	0,7,0,12	A->I	0.3684	1.54876e-13	9.62883e-13	ENSG00000145439	CBR4	protein_coding	intron
4	169924681	-	T	40	0,1,0,39	TT	1	9	0,6,0,3	A->I	0.6667	8.33188e-14	5.21592e-13	ENSG00000145439	CBR4	protein_coding	intron
4	173908408	-	T	30	0,0,0,30	TT	1	8	0,4,0,4	A->I	0.5	6.92944e-09	2.85973e-08	intergenic	intergenic	intergenic	intergenic
4	173910698	-	T	41	0,1,0,40	TT	1	11	0,3,0,8	A->I	0.2727	5.11963e-06	1.54005e-05	intergenic	intergenic	intergenic	intergenic
4	177252238	+	A	24	24,0,0,0	AA	1	143	100,0,43,0	A->I	0.3007	4.77396e-15	3.16665e-14	ENSG00000129128	SPCS3	protein_coding	exon
4	180017281	+	A	37	37,0,0,0	AA	1	10	5,0,5,0	A->I	0.5	7.86454e-11	3.85428e-10	intergenic	intergenic	intergenic	intergenic
4	180017471	+	A	29	29,0,0,0	AA	1	4	1,0,3,0	A->I	0.75	1.26191e-07	3.97465e-07	intergenic	intergenic	intergenic	intergenic
4	180017551	+	A	43	43,0,0,0	AA	1	3	0,0,3,0	A->I	1	3.16228e-08	1.04633e-07	intergenic	intergenic	intergenic	intergenic
4	180067782	+	A	48	48,0,0,0	AA	1	29	26,0,3,0	A->I	0.1034	0.00010864	0.00021053	intergenic	intergenic	intergenic	intergenic
4	180067783	+	A	48	48,0,0,0	AA	1	29	26,0,3,0	A->I	0.1034	0.00010864	0.00021053	intergenic	intergenic	intergenic	intergenic
4	180247076	+	A	27	27,0,0,0	AA	1	3	0,0,3,0	A->I	1	3.16228e-08	1.04633e-07	intergenic	intergenic	intergenic	intergenic
4	185230559	-	G	65	1,0,64,0	GG	1	91	23,0,68,0	C->U	0.2527	3.10862e-15	2.21864e-14	intergenic	intergenic	intergenic	intergenic
4	185254741	-	T	25	0,0,0,25	TT	1	12	0,3,0,9	A->I	0.25	6.81e-06	2.03499e-05	intergenic	intergenic	intergenic	intergenic
4	185255292	-	T	44	0,0,1,43	TT	1	27	0,22,0,5	A->I	0.8148	7.95164e-51	2.02582e-49	intergenic	intergenic	intergenic	intergenic
4	185255350	-	T	50	0,0,0,50	TT	1	32	0,4,0,28	A->I	0.125	3.35013e-06	1.02045e-05	intergenic	intergenic	intergenic	intergenic
4	186361324	+	G	36	0,0,36,0	GG	1	25	0,0,22,3	G->U	0.12	6.90364e-05	0.00013783	ENSG00000205129	C4orf47	protein_coding	intron
5	10211885	-	T	35	0,0,1,34	TT	1	12	0,6,0,6	A->I	0.5	9.09384e-13	5.54301e-12	intergenic	intergenic	intergenic	intergenic
5	10211898	-	T	32	0,0,0,32	TT	1	14	0,8,0,6	A->I	0.5714	2.95271e-17	3.13181e-16	intergenic	intergenic	intergenic	intergenic
5	10211904	-	T	35	1,0,0,34	TT	1	14	0,8,0,6	A->I	0.5714	2.95271e-17	3.13181e-16	intergenic	intergenic	intergenic	intergenic
5	10211914	-	T	39	0,0,0,39	TT	1	15	0,3,0,12	A->I	0.2	1.39845e-05	3.67654e-05	intergenic	intergenic	intergenic	intergenic
5	10223890	-	T	48	0,1,0,47	TT	1	17	0,5,0,12	A->I	0.2941	1.89585e-09	8.8147e-09	intergenic	intergenic	intergenic	intergenic
5	10223898	-	T	40	0,1,0,39	TT	1	14	0,3,0,11	A->I	0.2143	1.12142e-05	2.96059e-05	intergenic	intergenic	intergenic	intergenic
5	10225751	-	T	36	0,0,0,36	TT	1	30	0,4,0,26	A->I	0.1333	2.56605e-06	8.54575e-06	intergenic	intergenic	intergenic	intergenic
5	18708156	-	T	48	0,0,0,48	TT	1	28	0,4,0,24	A->I	0.1429	1.92688e-06	6.4296e-06	ENSG00000248693	CTD-2023M8.1	lincRNA	intron
5	18708274	-	T	48	0,0,0,48	TT	1	14	0,7,0,7	A->I	0.5	1.11022e-14	8.0794e-14	ENSG00000248693	CTD-2023M8.1	lincRNA	intron
5	18708291	-	T	48	0,0,0,48	TT	1	14	0,6,0,8	A->I	0.4286	2.93898e-12	1.74549e-11	ENSG00000248693	CTD-2023M8.1	lincRNA	intron
5	18711483	-	T	48	0,0,0,48	TT	1	13	0,9,0,4	A->I	0.6923	2.2354e-20	2.72565e-19	ENSG00000248693	CTD-2023M8.1	lincRNA	intron
5	18711538	-	T	49	1,1,0,47	TT	1	17	0,7,0,10	A->I	0.4118	6.02851e-14	4.2006e-13	ENSG00000248693	CTD-2023M8.1	lincRNA	intron
5	18711555	-	T	44	1,0,0,43	TT	1	20	0,8,0,12	A->I	0.4	1.88738e-15	1.55036e-14	ENSG00000248693	CTD-2023M8.1	lincRNA	intron
5	18711598	-	T	33	0,0,0,33	TT	1	14	0,3,0,11	A->I	0.2143	1.12142e-05	2.96059e-05	ENSG00000248693	CTD-2023M8.1	lincRNA	intron
5	18711806	-	T	47	0,1,0,46	TT	1	27	0,6,0,21	A->I	0.2222	2.7962e-10	1.38649e-09	ENSG00000248693	CTD-2023M8.1	lincRNA	intron
5	18711824	-	T	39	1,0,0,38	TT	1	23	0,3,0,20	A->I	0.1304	5.34103e-05	0.0001305	ENSG00000248693	CTD-2023M8.1	lincRNA	intron
5	18712043	-	T	42	0,0,1,41	TT	1	25	0,10,0,15	A->I	0.4	8.88178e-16	8.65756e-15	ENSG00000248693	CTD-2023M8.1	lincRNA	intron
5	18712053	-	T	47	0,0,0,47	TT	1	26	0,4,0,22	A->I	0.1538	1.41406e-06	4.76121e-06	ENSG00000248693	CTD-2023M8.1	lincRNA	intron
5	18712993	-	T	38	0,0,0,38	TT	1	15	0,5,0,10	A->I	0.3333	9.2491e-10	4.40741e-09	ENSG00000248693	CTD-2023M8.1	lincRNA	intron
5	18713195	-	T	38	0,0,0,38	TT	1	12	0,3,0,9	A->I	0.25	6.81e-06	2.20178e-05	ENSG00000248693	CTD-2023M8.1	lincRNA	intron
5	18713312	-	T	48	0,1,0,47	TT	1	13	0,4,0,9	A->I	0.3077	6.98891e-08	2.65037e-07	ENSG00000248693	CTD-2023M8.1	lincRNA	intron
5	32228742	-	T	13	0,0,0,13	TT	1	23	0,3,0,20	A->I	0.1304	5.34103e-05	0.0001305	ENSG00000150712	MTMR12	protein_coding	exon
5	32432431	-	T	41	0,0,0,41	TT	1	13	0,3,0,10	A->I	0.2308	8.83204e-06	2.84212e-05	ENSG00000056097	ZFR	protein_coding	intron
5	32432434	-	T	46	0,0,0,46	TT	1	11	0,3,0,8	A->I	0.2727	5.11963e-06	1.66539e-05	ENSG00000056097	ZFR	protein_coding	intron
5	32432436	-	T	44	0,0,0,44	TT	1	13	0,4,0,9	A->I	0.3077	6.98891e-08	2.65037e-07	ENSG00000056097	ZFR	protein_coding	intron
5	34048749	-	T	42	0,0,0,42	TT	1	5	0,4,0,1	A->I	0.8	4.98735e-10	2.39623e-09	ENSG00000273294	RP11-1084J3.4	protein_coding	intron
5	36220896	-	T	36	0,0,0,36	TT	1	27	0,7,0,20	A->I	0.2593	2.65787e-12	1.58403e-11	ENSG00000152620	NADK2	protein_coding	intron
5	36221377	-	T	41	0,0,0,41	TT	1	26	0,9,0,17	A->I	0.3462	7.77156e-16	7.62603e-15	ENSG00000152620	NADK2	protein_coding	intron
5	43580757	-	T	68	1,2,0,65	TT	1	13	0,4,0,9	A->I	0.3077	6.98891e-08	2.65037e-07	ENSG00000248092	NNT-AS1	antisense	intron
5	51354239	+	A	46	44,0,0,2	AA	1	13	9,0,4,0	A->I	0.3077	6.98891e-08	2.64926e-07	ENSG00000248789	CTD-2203A3.1	protein_coding	intron
5	51364777	+	A	37	37,0,0,0	AA	1	11	6,0,5,0	A->I	0.4545	1.43803e-10	7.12507e-10	ENSG00000248789	CTD-2203A3.1	protein_coding	intron
5	52955856	+	A	31	31,0,0,0	AA	1	12	8,0,4,0	A->I	0.3333	4.85074e-08	1.84864e-07	ENSG00000164258	NDUFS4	protein_coding	intron
5	56222557	+	A	34	34,0,0,0	AA	1	6	2,0,4,0	A->I	0.6667	1.49242e-09	6.93602e-09	intergenic	intergenic	intergenic	intergenic
5	56222558	+	A	35	35,0,0,0	AA	1	6	2,0,4,0	A->I	0.6667	1.49242e-09	6.93602e-09	intergenic	intergenic	intergenic	intergenic
5	56222898	-	T	42	0,0,0,42	TT	1	8	0,5,0,3	A->I	0.625	1.75691e-11	1.0036e-10	ENSG00000155545	MIER3	protein_coding	intron
5	56223002	+	A	30	30,0,0,0	AA	1	7	0,0,7,0	A->I	1	3.16228e-18	3.37481e-17	intergenic	intergenic	intergenic	intergenic
5	56223054	-	T	33	0,0,0,33	TT	1	24	0,13,0,11	A->I	0.5417	7.64227e-27	1.21441e-25	ENSG00000155545	MIER3	protein_coding	intron
5	56223055	-	T	32	0,0,0,32	TT	1	23	0,5,0,18	A->I	0.2174	1.01475e-08	4.54189e-08	ENSG00000155545	MIER3	protein_coding	intron
5	56223065	-	T	30	0,0,0,30	TT	1	19	0,11,0,8	A->I	0.5789	2.33525e-23	3.36232e-22	ENSG00000155545	MIER3	protein_coding	intron
5	56223112	-	T	43	0,0,0,43	TT	1	11	0,4,0,7	A->I	0.3636	3.24202e-08	1.24555e-07	ENSG00000155545	MIER3	protein_coding	intron
5	56223212	+	A	23	23,0,0,0	AA	1	5	2,0,3,0	A->I	0.6	3.1473e-07	1.1088e-06	intergenic	intergenic	intergenic	intergenic
5	56223566	+	A	40	40,0,0,0	AA	1	12	5,0,7,0	A->I	0.5833	2.47007e-15	1.9356e-14	intergenic	intergenic	intergenic	intergenic
5	56223571	+	A	42	42,0,0,0	AA	1	13	3,0,10,0	A->I	0.7692	2.83541e-23	3.94717e-22	intergenic	intergenic	intergenic	intergenic
5	56223598	-	T	46	0,0,0,46	TT	1	11	0,3,0,8	A->I	0.2727	5.11963e-06	1.66539e-05	ENSG00000155545	MIER3	protein_coding	intron
5	56223620	+	A	44	44,0,0,0	AA	1	11	8,0,3,0	A->I	0.2727	5.11963e-06	1.6614e-05	intergenic	intergenic	intergenic	intergenic
5	56223625	+	A	50	50,0,0,0	AA	1	10	2,0,8,0	A->I	0.8	4.47474e-19	5.13827e-18	intergenic	intergenic	intergenic	intergenic
5	56223652	+	A	50	50,0,0,0	AA	1	10	4,0,6,0	A->I	0.6	2.07733e-13	1.37973e-12	intergenic	intergenic	intergenic	intergenic
5	56223790	-	T	37	0,0,0,37	TT	1	10	0,3,0,7	A->I	0.3	3.73221e-06	1.22324e-05	ENSG00000155545	MIER3	protein_coding	intron
5	56224017	+	A	49	49,0,0,0	AA	1	4	0,0,4,0	A->I	1	1e-10	4.99723e-10	ENSG00000271828	CTD-2310F14.1	antisense	exon
5	61617306	+	A	40	39,1,0,0	AA	1	30	20,0,10,0	A->I	0.3333	7.77156e-16	7.54292e-15	ENSG00000068796	KIF2A	protein_coding	intron
5	61617332	+	A	47	47,0,0,0	AA	1	29	26,0,3,0	A->I	0.1034	0.00010864	0.00024684	ENSG00000068796	KIF2A	protein_coding	intron
5	64145252	+	A	38	38,0,0,0	AA	1	7	3,0,4,0	A->I	0.5714	3.47351e-09	1.57996e-08	ENSG00000153015	CWC27	protein_coding	intron
5	64145309	+	A	49	49,0,0,0	AA	1	6	3,0,3,0	A->I	0.5	6.27967e-07	2.15681e-06	ENSG00000153015	CWC27	protein_coding	intron
5	64149469	+	A	36	35,0,1,0	AA	1	8	5,0,3,0	A->I	0.375	1.74998e-06	5.82924e-06	ENSG00000153015	CWC27	protein_coding	intron
5	64831496	-	T	53	0,0,0,53	TT	1	38	0,34,0,4	A->I	0.8947	7.29122e-81	2.84376e-79	ENSG00000123219	CENPK	protein_coding	intron
5	64831499	-	T	48	0,0,0,48	TT	1	34	0,26,0,8	A->I	0.7647	1.77186e-58	5.30559e-57	ENSG00000123219	CENPK	protein_coding	intron
5	64831518	-	T	55	0,0,0,55	TT	1	24	0,4,0,20	A->I	0.1667	1.01016e-06	3.45834e-06	ENSG00000123219	CENPK	protein_coding	intron
5	64831524	-	T	53	0,0,0,53	TT	1	22	0,6,0,16	A->I	0.2727	7.14442e-11	3.98938e-10	ENSG00000123219	CENPK	protein_coding	intron
5	64833047	-	T	31	0,0,0,31	TT	1	22	0,20,0,2	A->I	0.9091	2.29611e-48	5.93521e-47	ENSG00000123219	CENPK	protein_coding	intron
5	64833066	-	T	32	0,0,0,32	TT	1	21	0,19,0,2	A->I	0.9048	6.60094e-46	1.61676e-44	ENSG00000123219	CENPK	protein_coding	intron
5	68395082	+	A	35	35,0,0,0	AA	1	29	25,0,4,0	A->I	0.1379	2.22954e-06	7.40889e-06	ENSG00000145740	SLC30A5	protein_coding	intron
5	68395187	+	A	49	49,0,0,0	AA	1	16	13,0,3,0	A->I	0.1875	1.7171e-05	4.52279e-05	ENSG00000145740	SLC30A5	protein_coding	intron
5	79402605	-	T	32	0,1,0,31	TT	1	4	0,3,0,1	A->I	0.75	1.26191e-07	4.6107e-07	intergenic	intergenic	intergenic	intergenic
5	79907573	-	T	28	0,0,0,28	TT	1	4	0,3,0,1	A->I	0.75	1.26191e-07	4.6107e-07	ENSG00000251221	CTC-325J23.3	lincRNA	intron
5	86001650	+	A	43	43,0,0,0	AA	1	4	0,0,4,0	A->I	1	1e-10	4.99723e-10	intergenic	intergenic	intergenic	intergenic
5	86141837	+	A	27	27,0,0,0	AA	1	3	0,0,3,0	A->I	1	3.16228e-08	1.2197e-07	intergenic	intergenic	intergenic	intergenic
5	86616395	-	T	52	1,0,0,51	TT	1	12	0,7,0,5	A->I	0.5833	2.47007e-15	1.98301e-14	intergenic	intergenic	intergenic	intergenic
5	86618432	-	T	31	0,0,0,31	TT	1	6	0,3,0,3	A->I	0.5	6.27967e-07	2.15755e-06	intergenic	intergenic	intergenic	intergenic
5	90684256	+	A	56	56,0,0,0	AA	1	8	4,0,4,0	A->I	0.5	6.92944e-09	3.09848e-08	intergenic	intergenic	intergenic	intergenic
5	90722730	+	A	33	32,0,1,0	AA	1	4	1,0,3,0	A->I	0.75	1.26191e-07	4.60005e-07	intergenic	intergenic	intergenic	intergenic
5	90722731	+	A	39	38,1,0,0	AA	1	4	1,0,3,0	A->I	0.75	1.26191e-07	4.60005e-07	intergenic	intergenic	intergenic	intergenic
5	91553395	+	A	39	38,0,0,1	AA	1	5	2,0,3,0	A->I	0.6	3.1473e-07	1.1088e-06	ENSG00000250049	RP11-348J24.2	lincRNA	intron
5	96781372	+	A	44	44,0,0,0	AA	1	4	1,0,3,0	A->I	0.75	1.26191e-07	4.60005e-07	intergenic	intergenic	intergenic	intergenic
5	100289137	+	A	38	38,0,0,0	AA	1	7	4,0,3,0	A->I	0.4286	1.09634e-06	3.70627e-06	intergenic	intergenic	intergenic	intergenic
5	100290439	+	A	52	52,0,0,0	AA	1	12	3,0,9,0	A->I	0.75	6.89778e-21	8.68837e-20	intergenic	intergenic	intergenic	intergenic
5	114542386	-	T	24	0,0,0,24	TT	1	20	0,4,0,16	A->I	0.2	4.65272e-07	1.63001e-06	intergenic	intergenic	intergenic	intergenic
5	114542413	-	T	32	0,0,0,32	TT	1	12	0,3,0,9	A->I	0.25	6.81e-06	2.20178e-05	intergenic	intergenic	intergenic	intergenic
5	114542421	-	T	32	0,0,0,32	TT	1	11	0,9,0,2	A->I	0.8182	1.72937e-21	2.29184e-20	intergenic	intergenic	intergenic	intergenic
5	114542424	-	T	33	0,0,0,33	TT	1	13	0,11,0,2	A->I	0.8462	2.4523e-26	3.85905e-25	intergenic	intergenic	intergenic	intergenic
5	120536006	+	A	43	43,0,0,0	AA	1	5	2,0,3,0	A->I	0.6	3.1473e-07	1.1088e-06	ENSG00000229855	CTC-546K23.1	lincRNA	intron
5	121366385	+	A	60	60,0,0,0	AA	1	68	59,0,9,0	A->I	0.1324	1.3195e-12	7.9804e-12	ENSG00000151304	SRFBP1	protein_coding	intron
5	121366418	+	A	37	37,0,0,0	AA	1	80	71,0,9,0	A->I	0.1125	5.99376e-12	3.51501e-11	ENSG00000151304	SRFBP1	protein_coding	intron
5	121367099	+	A	38	38,0,0,0	AA	1	29	7,0,22,0	A->I	0.7586	1.52803e-49	4.12866e-48	ENSG00000151304	SRFBP1	protein_coding	intron
5	121370412	+	G	15	0,0,15,0	GG	1	13	0,0,10,3	G->U	0.2308	8.83204e-06	2.83556e-05	ENSG00000151304	SRFBP1	protein_coding	intron
5	127494494	+	A	63	61,0,0,2	AA	1	4	1,0,3,0	A->I	0.75	1.26191e-07	4.60005e-07	ENSG00000064651	SLC12A2	protein_coding	intron
5	130746634	-	T	43	0,0,0,43	TT	1	5	0,4,0,1	A->I	0.8	4.98735e-10	2.39623e-09	intergenic	intergenic	intergenic	intergenic
5	131794362	+	A	51	51,0,0,0	AA	1	127	112,0,15,0	A->I	0.1181	3.88578e-15	2.91051e-14	ENSG00000197536	C5orf56	protein_coding	intron
5	131797236	+	A	44	44,0,0,0	AA	1	71	60,0,11,0	A->I	0.1549	2.77556e-15	2.14292e-14	ENSG00000197536	C5orf56	protein_coding	exon
5	131804838	+	A	40	40,0,0,0	AA	1	49	37,0,12,0	A->I	0.2449	1.66533e-15	1.3614e-14	ENSG00000197536	C5orf56	protein_coding	intron
5	131810135	+	A	41	41,0,0,0	AA	1	75	67,0,8,0	A->I	0.1067	1.39746e-10	6.97476e-10	ENSG00000197536	C5orf56	protein_coding	intron
5	131810204	+	A	28	28,0,0,0	AA	1	99	89,0,10,0	A->I	0.101	1.20937e-12	7.31798e-12	ENSG00000197536	C5orf56	protein_coding	intron
5	131810231	+	A	28	27,1,0,0	AA	1	79	66,0,13,0	A->I	0.1646	2.66454e-15	2.06205e-14	ENSG00000197536	C5orf56	protein_coding	intron
5	131810252	+	A	34	34,0,0,0	AA	1	66	57,0,9,0	A->I	0.1364	9.97313e-13	6.04293e-12	ENSG00000197536	C5orf56	protein_coding	intron
5	131810329	+	A	40	39,0,0,1	AA	1	114	97,0,17,0	A->I	0.1491	3.66374e-15	2.75849e-14	ENSG00000197536	C5orf56	protein_coding	intron
5	131810330	+	A	45	45,0,0,0	AA	1	120	103,0,17,0	A->I	0.1417	3.88578e-15	2.91051e-14	ENSG00000197536	C5orf56	protein_coding	intron
5	138622674	+	A	29	28,0,1,0	AA	1	21	10,0,11,0	A->I	0.5238	1.08348e-22	1.41557e-21	ENSG00000015479	MATR3	protein_coding	intron
5	138918575	+	A	39	39,0,0,0	AA	1	49	42,0,7,0	A->I	0.1429	2.41827e-10	1.19507e-09	ENSG00000131508	UBE2D2	protein_coding	intron
5	139327393	-	T	62	0,0,0,62	TT	1	4	0,4,0,0	A->I	1	1e-10	5.0528e-10	ENSG00000158458	NRG2	protein_coding	intron
5	139382572	-	T	34	0,0,0,34	TT	1	7	0,5,0,2	A->I	0.7143	6.60583e-12	3.85053e-11	ENSG00000158458	NRG2	protein_coding	intron
5	139382606	-	T	43	0,0,0,43	TT	1	7	0,3,0,4	A->I	0.4286	1.09634e-06	3.70114e-06	ENSG00000158458	NRG2	protein_coding	intron
5	150035632	+	A	26	26,0,0,0	AA	1	27	23,0,4,0	A->I	0.1481	1.65579e-06	5.57771e-06	ENSG00000171992	SYNPO	protein_coding	intron
5	153807690	-	T	36	0,0,0,36	TT	1	15	0,7,0,8	A->I	0.4667	2.03171e-14	1.4528e-13	ENSG00000245275	SAP30L-AS1	antisense	intron
5	153807805	-	T	46	0,0,0,46	TT	1	21	0,8,0,13	A->I	0.381	2.66454e-15	2.12034e-14	ENSG00000245275	SAP30L-AS1	antisense	intron
5	153807811	-	T	39	0,0,0,39	TT	1	18	0,10,0,8	A->I	0.5556	4.27618e-21	5.62586e-20	ENSG00000245275	SAP30L-AS1	antisense	intron
5	156327550	-	T	49	0,0,0,49	TT	1	9	0,3,0,6	A->I	0.3333	2.61875e-06	8.65854e-06	intergenic	intergenic	intergenic	intergenic
5	156345921	-	T	53	0,0,0,53	TT	1	20	0,7,0,13	A->I	0.35	2.37144e-13	1.60063e-12	intergenic	intergenic	intergenic	intergenic
5	156904831	-	T	28	0,0,0,28	TT	1	362	0,63,0,299	A->I	0.174	1.17684e-14	8.53594e-14	ENSG00000135074	ADAM19	protein_coding	exon
5	156904950	-	T	41	0,0,0,41	TT	1	435	0,53,0,382	A->I	0.1218	1.34337e-14	9.70502e-14	ENSG00000135074	ADAM19	protein_coding	exon
5	156905556	-	T	40	1,0,0,39	TT	1	143	0,16,0,127	A->I	0.1119	4.77396e-15	3.67554e-14	ENSG00000135074	ADAM19	protein_coding	exon
5	156905560	-	T	43	0,0,1,42	TT	1	140	0,47,0,93	A->I	0.3357	4.55191e-15	3.51689e-14	ENSG00000135074	ADAM19	protein_coding	exon
5	159910098	+	C	38	0,38,0,0	CC	1	89	10,79,0,0	C->A	0.1124	4.07896e-13	2.51583e-12	ENSG00000253522	MIR146A	lincRNA	intron
5	167923103	+	A	20	20,0,0,0	AA	1	40	36,0,4,0	A->I	0.1	8.34391e-06	2.68696e-05	ENSG00000113643	RARS	protein_coding	intron
5	169280030	+	A	38	36,1,1,0	AA	1	9	3,0,6,0	A->I	0.6667	8.33188e-14	5.61024e-13	ENSG00000134516	DOCK2	protein_coding	intron
5	169280220	+	A	55	55,0,0,0	AA	1	10	5,0,5,0	A->I	0.5	7.86454e-11	4.32496e-10	ENSG00000134516	DOCK2	protein_coding	intron
5	176480828	+	A	47	47,0,0,0	AA	1	25	18,0,7,0	A->I	0.28	1.44706e-12	8.74167e-12	ENSG00000113761	ZNF346	protein_coding	intron
5	177043696	-	C	48	0,46,0,2	CC	1	18	3,15,0,0	G->U	0.1667	2.49023e-05	6.49364e-05	intergenic	intergenic	intergenic	intergenic
5	178245828	-	T	47	0,0,0,47	TT	1	6	0,5,0,1	A->I	0.8333	1.89237e-12	1.13065e-11	intergenic	intergenic	intergenic	intergenic
5	178245968	-	T	27	0,0,0,27	TT	1	14	0,14,0,0	A->I	1	1e-35	1.94889e-34	intergenic	intergenic	intergenic	intergenic
5	178245969	-	T	29	0,0,0,29	TT	1	14	0,12,0,2	A->I	0.8571	9.04695e-29	1.53415e-27	intergenic	intergenic	intergenic	intergenic
5	178245970	-	T	28	0,0,0,28	TT	1	15	0,15,0,0	A->I	1	3.16228e-38	6.48709e-37	intergenic	intergenic	intergenic	intergenic
5	180262080	+	A	48	48,0,0,0	AA	1	138	23,0,115,0	A->I	0.8333	2.69134e-262	3.34106e-260	ENSG00000245060	LINC00847	lincRNA	exon
5	180262372	+	A	41	41,0,0,0	AA	1	117	101,0,16,0	A->I	0.1368	3.66374e-15	2.75849e-14	ENSG00000245060	LINC00847	lincRNA	exon
5	180262373	+	A	44	44,0,0,0	AA	1	122	82,0,40,0	A->I	0.3279	3.66374e-15	2.75849e-14	ENSG00000245060	LINC00847	lincRNA	exon
6	2215568	-	T	39	0,0,1,38	TT	1	4	0,3,0,1	A->I	0.75	1.26191e-07	4.58342e-07	ENSG00000112699	GMDS	protein_coding	intron
6	2215569	-	T	41	0,0,0,41	TT	1	4	0,3,0,1	A->I	0.75	1.26191e-07	4.58342e-07	ENSG00000112699	GMDS	protein_coding	intron
6	2215570	-	T	37	0,0,0,37	TT	1	4	0,3,0,1	A->I	0.75	1.26191e-07	4.58342e-07	ENSG00000112699	GMDS	protein_coding	intron
6	2258597	+	A	48	48,0,0,0	AA	1	8	3,0,5,0	A->I	0.625	1.75691e-11	9.77066e-11	ENSG00000250903	GMDS-AS1	lincRNA	intron
6	6381024	-	T	57	0,0,0,57	TT	1	13	0,9,0,4	A->I	0.6923	2.2354e-20	2.60573e-19	ENSG00000216863	LY86-AS1	antisense	intron
6	6381183	-	T	36	0,0,0,36	TT	1	7	0,3,0,4	A->I	0.4286	1.09634e-06	3.68365e-06	ENSG00000216863	LY86-AS1	antisense	intron
6	6381230	-	T	27	0,0,0,27	TT	1	9	0,4,0,5	A->I	0.4444	1.24415e-08	5.46939e-08	ENSG00000216863	LY86-AS1	antisense	intron
6	6382830	-	T	36	0,0,0,36	TT	1	10	0,9,0,1	A->I	0.9	3.15328e-22	4.04884e-21	ENSG00000216863	LY86-AS1	antisense	intron
6	6382941	-	T	46	0,0,0,46	TT	1	16	0,7,0,9	A->I	0.4375	3.58602e-14	2.46544e-13	ENSG00000216863	LY86-AS1	antisense	intron
6	6478535	-	T	42	0,0,0,42	TT	1	10	0,3,0,7	A->I	0.3	3.73221e-06	1.21729e-05	ENSG00000216863	LY86-AS1	antisense	intron
6	6478542	-	T	45	0,0,0,45	TT	1	10	0,3,0,7	A->I	0.3	3.73221e-06	1.21729e-05	ENSG00000216863	LY86-AS1	antisense	intron
6	6490055	-	T	39	0,0,0,39	TT	1	13	0,4,0,9	A->I	0.3077	6.98891e-08	2.64329e-07	ENSG00000216863	LY86-AS1	antisense	intron
6	11361026	-	T	46	0,1,0,45	TT	1	9	0,5,0,4	A->I	0.5556	3.94264e-11	2.17283e-10	ENSG00000111859	NEDD9	protein_coding	intron
6	11361037	-	T	48	0,1,0,47	TT	1	9	0,5,0,4	A->I	0.5556	3.94264e-11	2.17283e-10	ENSG00000111859	NEDD9	protein_coding	intron
6	11361569	-	T	33	0,0,0,33	TT	1	10	0,3,0,7	A->I	0.3	3.73221e-06	1.21729e-05	ENSG00000111859	NEDD9	protein_coding	intron
6	11361754	-	T	33	0,0,0,33	TT	1	16	0,3,0,13	A->I	0.1875	1.7171e-05	4.50846e-05	ENSG00000111859	NEDD9	protein_coding	intron
6	11361811	-	T	36	0,1,0,35	TT	1	17	0,13,0,4	A->I	0.7647	7.43821e-30	1.22411e-28	ENSG00000111859	NEDD9	protein_coding	intron
6	12155510	+	A	46	46,0,0,0	AA	1	14	10,0,4,0	A->I	0.2857	9.75975e-08	3.41576e-07	ENSG00000095951	HIVEP1	protein_coding	intron
6	14460476	+	A	44	44,0,0,0	AA	1	9	1,0,8,0	A->I	0.8889	8.9747e-20	1.07788e-18	intergenic	intergenic	intergenic	intergenic
6	14460613	+	A	41	41,0,0,0	AA	1	5	1,0,4,0	A->I	0.8	4.98735e-10	2.28548e-09	intergenic	intergenic	intergenic	intergenic
6	15742466	+	A	31	31,0,0,0	AA	1	34	30,0,4,0	A->I	0.1176	4.29875e-06	1.30324e-05	intergenic	intergenic	intergenic	intergenic
6	15742481	+	A	43	43,0,0,0	AA	1	30	25,0,5,0	A->I	0.1667	4.219e-08	1.49516e-07	intergenic	intergenic	intergenic	intergenic
6	24969598	-	T	33	0,0,0,33	TT	1	4	0,3,0,1	A->I	0.75	1.26191e-07	4.58342e-07	ENSG00000111913	FAM65B	protein_coding	intron
6	26554384	+	A	25	24,0,1,0	AA	1	36	27,0,9,0	A->I	0.25	3.9968e-15	2.97058e-14	intergenic	intergenic	intergenic	intergenic
6	27205389	-	T	27	1,0,0,26	TT	1	61	0,17,0,44	A->I	0.2787	1.9984e-15	1.60537e-14	intergenic	intergenic	intergenic	intergenic
6	27365290	-	T	30	0,0,0,30	TT	1	3	0,3,0,0	A->I	1	3.16228e-08	1.21437e-07	intergenic	intergenic	intergenic	intergenic
6	27656001	+	A	36	36,0,0,0	AA	1	29	22,0,7,0	A->I	0.2414	4.64484e-12	2.67839e-11	intergenic	intergenic	intergenic	intergenic
6	36649966	+	A	44	43,0,1,0	AA	1	176	144,0,32,0	A->I	0.1818	5.9952e-15	4.34595e-14	ENSG00000124762	CDKN1A	protein_coding	intron
6	37519499	-	T	44	0,0,0,44	TT	1	9	0,3,0,6	A->I	0.3333	2.61875e-06	8.60301e-06	intergenic	intergenic	intergenic	intergenic
6	39906784	-	T	42	0,0,0,42	TT	1	7	0,4,0,3	A->I	0.5714	3.47351e-09	1.57678e-08	intergenic	intergenic	intergenic	intergenic
6	40027479	-	T	51	0,1,0,50	TT	1	8	0,4,0,4	A->I	0.5	6.92944e-09	3.08833e-08	intergenic	intergenic	intergenic	intergenic
6	40027594	-	T	34	1,0,0,33	TT	1	7	0,4,0,3	A->I	0.5714	3.47351e-09	1.57678e-08	intergenic	intergenic	intergenic	intergenic
6	40027607	-	T	36	0,0,0,36	TT	1	7	0,4,0,3	A->I	0.5714	3.47351e-09	1.57678e-08	intergenic	intergenic	intergenic	intergenic
6	40031523	-	T	82	2,0,0,80	TT	1	8	0,4,0,4	A->I	0.5	6.92944e-09	3.08833e-08	intergenic	intergenic	intergenic	intergenic
6	43289827	-	T	40	0,0,0,40	TT	1	9	0,3,0,6	A->I	0.3333	2.61875e-06	8.60301e-06	ENSG00000171467	ZNF318	protein_coding	intron
6	52326210	+	A	49	48,0,1,0	AA	1	11	7,0,4,0	A->I	0.3636	3.24202e-08	1.15109e-07	ENSG00000096093	EFHC1	protein_coding	intron
6	52326281	+	A	59	56,2,0,1	AA	1	9	5,0,4,0	A->I	0.4444	1.24415e-08	5.26661e-08	ENSG00000096093	EFHC1	protein_coding	intron
6	52326306	+	A	57	56,0,0,1	AA	1	8	5,0,3,0	A->I	0.375	1.74998e-06	5.40144e-06	ENSG00000096093	EFHC1	protein_coding	intron
6	52955801	+	A	29	29,0,0,0	AA	1	22	15,0,7,0	A->I	0.3182	5.18141e-13	3.08594e-12	ENSG00000112146,ENSG00000242865	FBXO9,RN7SL244P	protein_coding,misc_RNA	exon,exon
6	52955802	+	A	31	31,0,0,0	AA	1	21	17,0,4,0	A->I	0.1905	5.73296e-07	1.86156e-06	ENSG00000112146,ENSG00000242865	FBXO9,RN7SL244P	protein_coding,misc_RNA	exon,exon
6	56920980	+	A	27	27,0,0,0	AA	1	13	5,0,8,0	A->I	0.6154	1.26901e-17	1.36191e-16	intergenic	intergenic	intergenic	intergenic
6	64443281	+	A	35	34,1,0,0	AA	1	3	0,0,3,0	A->I	1	3.16228e-08	1.12948e-07	ENSG00000118482	PHF3	protein_coding	intron
6	64443381	+	A	37	35,1,0,1	AA	1	4	0,0,4,0	A->I	1	1e-10	4.7678e-10	ENSG00000118482	PHF3	protein_coding	intron
6	73352890	+	A	40	39,0,1,0	AA	1	39	35,0,4,0	A->I	0.1026	7.52849e-06	2.25372e-05	ENSG00000185760,ENSG00000233844	KCNQ5,KCNQ5-IT1	protein_coding,sense_intronic	intron,intron
6	73352923	+	A	38	38,0,0,0	AA	1	46	31,0,15,0	A->I	0.3261	1.66533e-15	1.33749e-14	ENSG00000185760,ENSG00000233844	KCNQ5,KCNQ5-IT1	protein_coding,sense_intronic	intron,intron
6	73352926	+	A	37	36,0,0,1	AA	1	46	24,0,22,0	A->I	0.4783	1.66533e-15	1.33749e-14	ENSG00000185760,ENSG00000233844	KCNQ5,KCNQ5-IT1	protein_coding,sense_intronic	intron,intron
6	73352949	+	A	40	39,0,1,0	AA	1	46	38,0,8,0	A->I	0.1739	2.34646e-12	1.36042e-11	ENSG00000185760,ENSG00000233844	KCNQ5,KCNQ5-IT1	protein_coding,sense_intronic	intron,intron
6	73501659	+	A	50	50,0,0,0	AA	1	14	9,0,5,0	A->I	0.3571	6.18235e-10	2.82436e-09	ENSG00000185760	KCNQ5	protein_coding	intron
6	73549895	+	A	37	37,0,0,0	AA	1	14	9,0,5,0	A->I	0.3571	6.18235e-10	2.82436e-09	ENSG00000185760	KCNQ5	protein_coding	intron
6	73553749	+	A	39	39,0,0,0	AA	1	10	2,0,8,0	A->I	0.8	4.47474e-19	5.29588e-18	ENSG00000185760	KCNQ5	protein_coding	intron
6	73553802	+	A	42	42,0,0,0	AA	1	8	4,0,4,0	A->I	0.5	6.92944e-09	2.97394e-08	ENSG00000185760	KCNQ5	protein_coding	intron
6	73557933	+	A	36	36,0,0,0	AA	1	19	15,0,4,0	A->I	0.2105	3.7316e-07	1.21575e-06	ENSG00000185760	KCNQ5	protein_coding	intron
6	73557972	+	A	48	47,0,1,0	AA	1	19	13,0,6,0	A->I	0.3158	2.61924e-11	1.44836e-10	ENSG00000185760	KCNQ5	protein_coding	intron
6	73558048	+	A	24	24,0,0,0	AA	1	24	5,0,19,0	A->I	0.7917	1.32403e-43	3.406e-42	ENSG00000185760	KCNQ5	protein_coding	intron
6	73562026	+	A	48	47,0,1,0	AA	1	16	9,0,7,0	A->I	0.4375	3.58602e-14	2.44215e-13	ENSG00000185760	KCNQ5	protein_coding	intron
6	74143976	-	T	41	0,0,0,41	TT	1	12	0,6,0,6	A->I	0.5	9.09384e-13	5.47676e-12	ENSG00000164430	MB21D1	protein_coding	intron
6	75270145	+	A	47	46,0,1,0	AA	1	4	1,0,3,0	A->I	0.75	1.26191e-07	4.26963e-07	ENSG00000223786	RP11-554D15.1	lincRNA	intron
6	75328440	+	A	45	45,0,0,0	AA	1	5	0,0,5,0	A->I	1	3.16228e-13	1.90637e-12	ENSG00000223786	RP11-554D15.1	lincRNA	intron
6	75328621	+	A	44	44,0,0,0	AA	1	8	0,0,8,0	A->I	1	1e-20	1.22212e-19	ENSG00000223786	RP11-554D15.1	lincRNA	intron
6	75328622	+	A	50	50,0,0,0	AA	1	8	2,0,6,0	A->I	0.75	2.78484e-14	1.90758e-13	ENSG00000223786	RP11-554D15.1	lincRNA	intron
6	75331986	+	A	33	33,0,0,0	AA	1	8	5,0,3,0	A->I	0.375	1.74998e-06	5.40144e-06	ENSG00000223786	RP11-554D15.1	lincRNA	intron
6	75332133	+	A	52	51,0,1,0	AA	1	7	3,0,4,0	A->I	0.5714	3.47351e-09	1.51535e-08	ENSG00000223786	RP11-554D15.1	lincRNA	intron
6	75333887	+	A	37	37,0,0,0	AA	1	3	0,0,3,0	A->I	1	3.16228e-08	1.12948e-07	ENSG00000223786	RP11-554D15.1	lincRNA	intron
6	77743786	-	T	34	0,0,0,34	TT	1	5	0,3,0,2	A->I	0.6	3.1473e-07	1.10243e-06	intergenic	intergenic	intergenic	intergenic
6	77780564	-	T	47	0,0,0,47	TT	1	8	0,4,0,4	A->I	0.5	6.92944e-09	3.08833e-08	intergenic	intergenic	intergenic	intergenic
6	77833969	-	T	35	0,0,0,35	TT	1	3	0,3,0,0	A->I	1	3.16228e-08	1.21437e-07	intergenic	intergenic	intergenic	intergenic
6	83742900	-	T	40	0,0,0,40	TT	1	4	0,3,0,1	A->I	0.75	1.26191e-07	4.58342e-07	ENSG00000118420	UBE3D	protein_coding	intron
6	83743220	-	T	30	0,0,0,30	TT	1	5	0,3,0,2	A->I	0.6	3.1473e-07	1.10243e-06	ENSG00000118420	UBE3D	protein_coding	intron
6	83743321	-	T	43	1,0,0,42	TT	1	10	0,4,0,6	A->I	0.4	2.06833e-08	8.99866e-08	ENSG00000118420	UBE3D	protein_coding	intron
6	83743348	-	T	37	0,0,0,37	TT	1	8	0,5,0,3	A->I	0.625	1.75691e-11	9.86197e-11	ENSG00000118420	UBE3D	protein_coding	intron
6	83743398	-	T	34	0,1,0,33	TT	1	5	0,5,0,0	A->I	1	3.16228e-13	1.94416e-12	ENSG00000118420	UBE3D	protein_coding	intron
6	96046256	+	T	31	0,0,1,30	TT	1	9	0,0,3,6	U->G	0.3333	2.61875e-06	8.00252e-06	ENSG00000172469	MANEA	protein_coding	intron
6	97642390	-	T	44	0,0,2,42	TT	1	3	0,3,0,0	A->I	1	3.16228e-08	1.21437e-07	ENSG00000146263	MMS22L	protein_coding	intron
6	99869608	-	T	38	2,0,0,36	TT	1	18	0,5,0,13	A->I	0.2778	2.61811e-09	1.20834e-08	ENSG00000132424	PNISR	protein_coding	intron
6	103614860	-	T	38	0,0,0,38	TT	1	4	0,3,0,1	A->I	0.75	1.26191e-07	4.58342e-07	intergenic	intergenic	intergenic	intergenic
6	103616969	-	T	42	0,0,0,42	TT	1	7	0,4,0,3	A->I	0.5714	3.47351e-09	1.57678e-08	intergenic	intergenic	intergenic	intergenic
6	103622344	-	T	38	0,0,0,38	TT	1	9	0,4,0,5	A->I	0.4444	1.24415e-08	5.46939e-08	intergenic	intergenic	intergenic	intergenic
6	103622350	-	T	36	0,0,0,36	TT	1	8	0,5,0,3	A->I	0.625	1.75691e-11	9.86197e-11	intergenic	intergenic	intergenic	intergenic
6	103622374	-	T	51	0,0,0,51	TT	1	18	0,4,0,14	A->I	0.2222	2.95346e-07	1.06223e-06	intergenic	intergenic	intergenic	intergenic
6	103622412	-	T	38	0,0,1,37	TT	1	28	0,9,0,19	A->I	0.3214	1.22125e-15	1.02718e-14	intergenic	intergenic	intergenic	intergenic
6	103622419	-	T	36	0,1,0,35	TT	1	28	0,4,0,24	A->I	0.1429	1.92688e-06	6.38538e-06	intergenic	intergenic	intergenic	intergenic
6	103622455	-	T	55	0,0,1,54	TT	1	30	0,7,0,23	A->I	0.2333	6.04128e-12	3.50626e-11	intergenic	intergenic	intergenic	intergenic
6	103622484	-	T	47	0,0,0,47	TT	1	23	0,6,0,17	A->I	0.2609	9.63978e-11	5.25387e-10	intergenic	intergenic	intergenic	intergenic
6	106941252	-	T	35	0,0,0,35	TT	1	9	0,5,0,4	A->I	0.5556	3.94264e-11	2.17283e-10	intergenic	intergenic	intergenic	intergenic
6	106941291	-	T	35	0,0,0,35	TT	1	13	0,7,0,6	A->I	0.5385	5.33701e-15	3.96196e-14	intergenic	intergenic	intergenic	intergenic
6	106941489	-	T	55	0,1,0,54	TT	1	11	0,4,0,7	A->I	0.3636	3.24202e-08	1.23893e-07	intergenic	intergenic	intergenic	intergenic
6	106942041	-	T	36	1,0,0,35	TT	1	7	0,4,0,3	A->I	0.5714	3.47351e-09	1.57678e-08	intergenic	intergenic	intergenic	intergenic
6	106948138	-	T	40	0,0,0,40	TT	1	6	0,3,0,3	A->I	0.5	6.27967e-07	2.14502e-06	intergenic	intergenic	intergenic	intergenic
6	107354187	+	A	43	43,0,0,0	AA	1	4	1,0,3,0	A->I	0.75	1.26191e-07	4.26963e-07	ENSG00000130349	C6orf203	protein_coding	intron
6	107354230	+	A	46	45,1,0,0	AA	1	3	0,0,3,0	A->I	1	3.16228e-08	1.12948e-07	ENSG00000130349	C6orf203	protein_coding	intron
6	110940076	-	T	40	0,0,0,40	TT	1	3	0,3,0,0	A->I	1	3.16228e-08	1.21437e-07	ENSG00000155111	CDK19	protein_coding	intron
6	111599652	+	A	34	32,1,1,0	AA	1	132	78,0,54,0	A->I	0.4091	4.32987e-15	3.21043e-14	ENSG00000230177	RP5-1112D6.4	antisense	exon
6	111599727	+	A	26	26,0,0,0	AA	1	115	97,0,18,0	A->I	0.1565	3.55271e-15	2.65849e-14	ENSG00000230177	RP5-1112D6.4	antisense	exon
6	111599885	+	A	25	25,0,0,0	AA	1	74	66,0,8,0	A->I	0.1081	1.25191e-10	5.96385e-10	ENSG00000230177	RP5-1112D6.4	antisense	exon
6	111599969	+	A	52	52,0,0,0	AA	1	35	30,0,5,0	A->I	0.1429	9.48527e-08	3.3279e-07	intergenic	intergenic	intergenic	intergenic
6	111612421	+	A	28	28,0,0,0	AA	1	9	2,0,7,0	A->I	0.7778	1.13213e-16	1.18153e-15	intergenic	intergenic	intergenic	intergenic
6	111637048	-	T	52	0,0,0,52	TT	1	15	0,4,0,11	A->I	0.2667	1.32751e-07	4.80854e-07	ENSG00000009413	REV3L	protein_coding	intron
6	111687478	-	T	52	0,0,0,52	TT	1	5	0,0,5,0	A->C	1	3.16228e-13	1.94416e-12	ENSG00000009413	REV3L	protein_coding	intron
6	111809266	+	A	47	47,0,0,0	AA	1	17	14,0,3,0	A->I	0.1765	2.08011e-05	4.87725e-05	ENSG00000231889	TRAF3IP2-AS1	antisense	intron
6	116481151	+	A	20	20,0,0,0	AA	1	13	9,0,4,0	A->I	0.3077	6.98891e-08	2.45483e-07	ENSG00000178425	NT5DC1	protein_coding	intron
6	116481192	+	A	43	43,0,0,0	AA	1	10	5,0,5,0	A->I	0.5	7.86454e-11	4.25227e-10	ENSG00000178425	NT5DC1	protein_coding	intron
6	117034251	+	G	24	0,0,24,0	GG	1	15	5,0,10,0	G->A	0.3333	9.2491e-10	4.21015e-09	ENSG00000196911	KPNA5	protein_coding	intron
6	117980292	-	T	46	1,0,2,43	TT	1	14	0,8,0,6	A->I	0.5714	2.95271e-17	3.03057e-16	intergenic	intergenic	intergenic	intergenic
6	117980293	-	T	40	1,0,0,39	TT	1	14	0,4,0,10	A->I	0.2857	9.75975e-08	3.68077e-07	intergenic	intergenic	intergenic	intergenic
6	121413014	-	T	45	1,0,0,44	TT	1	7	0,4,0,3	A->I	0.5714	3.47351e-09	1.57678e-08	ENSG00000146350	TBC1D32	protein_coding	intron
6	121413035	-	T	42	0,0,0,42	TT	1	11	0,3,0,8	A->I	0.2727	5.11963e-06	1.65961e-05	ENSG00000146350	TBC1D32	protein_coding	intron
6	126394932	+	A	43	43,0,0,0	AA	1	7	4,0,3,0	A->I	0.4286	1.09634e-06	3.4302e-06	intergenic	intergenic	intergenic	intergenic
6	126396503	+	A	28	28,0,0,0	AA	1	9	4,0,5,0	A->I	0.5556	3.94264e-11	2.15257e-10	intergenic	intergenic	intergenic	intergenic
6	126405512	+	A	23	23,0,0,0	AA	1	16	12,0,4,0	A->I	0.25	1.76554e-07	5.93594e-07	intergenic	intergenic	intergenic	intergenic
6	126507104	+	A	32	32,0,0,0	AA	1	5	1,0,4,0	A->I	0.8	4.98735e-10	2.28548e-09	ENSG00000231842	RP11-527F13.1	lincRNA	intron
6	127627638	-	T	44	0,0,0,44	TT	1	6	0,4,0,2	A->I	0.6667	1.49242e-09	6.91755e-09	ENSG00000093144	ECHDC1	protein_coding	intron
6	127630866	-	T	32	0,0,0,32	TT	1	11	0,3,0,8	A->I	0.2727	5.11963e-06	1.65961e-05	ENSG00000093144	ECHDC1	protein_coding	intron
6	130593042	+	A	57	56,1,0,0	AA	1	44	38,0,6,0	A->I	0.1364	6.36797e-09	2.76288e-08	intergenic	intergenic	intergenic	intergenic
6	130598368	+	A	41	41,0,0,0	AA	1	6	1,0,5,0	A->I	0.8333	1.89237e-12	1.09789e-11	intergenic	intergenic	intergenic	intergenic
6	130598480	+	A	33	33,0,0,0	AA	1	6	1,0,5,0	A->I	0.8333	1.89237e-12	1.09789e-11	intergenic	intergenic	intergenic	intergenic
6	130598997	+	A	36	36,0,0,0	AA	1	7	4,0,3,0	A->I	0.4286	1.09634e-06	3.4302e-06	intergenic	intergenic	intergenic	intergenic
6	136557403	-	T	42	0,0,1,41	TT	1	18	0,4,0,14	A->I	0.2222	2.95346e-07	1.06223e-06	ENSG00000146410	MTFR2	protein_coding	intron
6	136912163	-	T	46	0,0,1,45	TT	1	7	0,3,0,4	A->I	0.4286	1.09634e-06	3.68365e-06	ENSG00000197442	MAP3K5	protein_coding	intron
6	137520396	-	T	10	0,0,0,10	TT	1	74	0,15,0,59	A->I	0.2027	2.44249e-15	1.92759e-14	ENSG00000027697	IFNGR1	protein_coding	intron
6	141193172	-	T	36	0,0,0,36	TT	1	15	0,13,0,2	A->I	0.8667	3.30092e-31	5.66456e-30	intergenic	intergenic	intergenic	intergenic
6	141193205	-	T	29	0,0,0,29	TT	1	14	0,8,0,6	A->I	0.5714	2.95271e-17	3.03057e-16	intergenic	intergenic	intergenic	intergenic
6	141193261	-	T	36	0,0,0,36	TT	1	6	0,4,0,2	A->I	0.6667	1.49242e-09	6.91755e-09	intergenic	intergenic	intergenic	intergenic
6	141193308	-	T	35	0,0,0,35	TT	1	3	0,3,0,0	A->I	1	3.16228e-08	1.21437e-07	intergenic	intergenic	intergenic	intergenic
6	143077259	-	T	31	0,0,0,31	TT	1	14	0,4,0,10	A->I	0.2857	9.75975e-08	3.68077e-07	ENSG00000010818	HIVEP2	protein_coding	intron
6	143077279	-	T	37	0,0,0,37	TT	1	12	0,5,0,7	A->I	0.4167	2.4587e-10	1.20653e-09	ENSG00000010818	HIVEP2	protein_coding	intron
6	143078145	-	T	42	0,0,0,42	TT	1	8	0,3,0,5	A->I	0.375	1.74998e-06	5.80475e-06	ENSG00000010818	HIVEP2	protein_coding	intron
6	149235722	+	A	34	33,0,0,1	AA	1	9	6,0,3,0	A->I	0.3333	2.61875e-06	8.00252e-06	ENSG00000111962	UST	protein_coding	intron
6	159130721	+	A	41	41,0,0,0	AA	1	15	11,0,4,0	A->I	0.2667	1.32751e-07	4.47825e-07	ENSG00000164674	SYTL3	protein_coding	intron
6	170167879	+	G	41	1,0,40,0	GG	1	38	7,0,31,0	G->A	0.1842	3.66273e-11	2.02242e-10	ENSG00000130023	ERMARD	protein_coding	exon
7	6679985	+	A	28	28,0,0,0	AA	1	11	4,0,7,0	A->I	0.6364	1.03205e-15	7.97035e-15	ENSG00000205903	ZNF316	pseudogene	intron
7	6680449	+	A	35	35,0,0,0	AA	1	5	1,0,4,0	A->I	0.8	4.98735e-10	2.05914e-09	ENSG00000205903	ZNF316	pseudogene	intron
7	12391630	-	T	38	1,0,0,37	TT	1	7	0,3,0,4	A->I	0.4286	1.09634e-06	3.4194e-06	ENSG00000146530	VWDE	protein_coding	intron
7	12392984	-	T	29	0,0,0,29	TT	1	4	0,4,0,0	A->I	1	1e-10	4.70473e-10	ENSG00000146530	VWDE	protein_coding	intron
7	19858898	-	T	29	0,0,0,29	TT	1	4	0,3,0,1	A->I	0.75	1.26191e-07	4.27252e-07	intergenic	intergenic	intergenic	intergenic
7	19859215	-	T	34	0,0,0,34	TT	1	4	0,3,0,1	A->I	0.75	1.26191e-07	4.27252e-07	intergenic	intergenic	intergenic	intergenic
7	20035104	-	T	43	1,0,0,42	TT	1	10	0,4,0,6	A->I	0.4	2.06833e-08	8.46927e-08	ENSG00000243004	AC005062.2	sense_overlapping	intron
7	20040124	-	T	43	1,0,0,42	TT	1	7	0,3,0,4	A->I	0.4286	1.09634e-06	3.4194e-06	ENSG00000243004	AC005062.2	sense_overlapping	intron
7	20040147	-	T	36	0,0,0,36	TT	1	9	0,4,0,5	A->I	0.4444	1.24415e-08	5.14839e-08	ENSG00000243004	AC005062.2	sense_overlapping	intron
7	20386691	+	A	42	42,0,0,0	AA	1	11	8,0,3,0	A->I	0.2727	5.11963e-06	1.40923e-05	ENSG00000105855	ITGB8	protein_coding	intron
7	23448759	-	T	52	0,0,0,52	TT	1	11	0,3,0,8	A->I	0.2727	5.11963e-06	1.53502e-05	ENSG00000136231	IGF2BP3	protein_coding	intron
7	27860422	+	A	27	27,0,0,0	AA	1	14	9,0,5,0	A->I	0.3571	6.18235e-10	2.54017e-09	ENSG00000106052	TAX1BP1	protein_coding	intron
7	27860508	+	A	33	33,0,0,0	AA	1	11	2,0,9,0	A->I	0.8182	1.72937e-21	1.95377e-20	ENSG00000106052	TAX1BP1	protein_coding	intron
7	27860557	+	A	50	49,0,0,1	AA	1	15	2,0,13,0	A->I	0.8667	3.30092e-31	5.14032e-30	ENSG00000106052	TAX1BP1	protein_coding	intron
7	27861769	+	A	36	36,0,0,0	AA	1	10	4,0,6,0	A->I	0.6	2.07733e-13	1.18842e-12	ENSG00000106052	TAX1BP1	protein_coding	intron
7	27861810	+	A	42	42,0,0,0	AA	1	15	8,0,7,0	A->I	0.4667	2.03171e-14	1.22877e-13	ENSG00000106052	TAX1BP1	protein_coding	intron
7	28682608	+	C	59	0,55,0,4	CC	1	7	0,3,0,4	C->U	0.5714	3.47351e-09	1.35636e-08	ENSG00000146592	CREB5	protein_coding	intron
7	30431759	+	C	11	0,11,0,0	CC	1	21	3,18,0,0	C->A	0.1429	4.03009e-05	8.50957e-05	ENSG00000180233	ZNRF2	protein_coding	intron
7	32559619	+	A	41	41,0,0,0	AA	1	11	3,0,8,0	A->I	0.7273	1.63613e-18	1.64767e-17	ENSG00000105778	AVL9	protein_coding	intron
7	32559626	+	A	34	34,0,0,0	AA	1	11	8,0,3,0	A->I	0.2727	5.11963e-06	1.40923e-05	ENSG00000105778	AVL9	protein_coding	intron
7	34440698	-	T	25	0,0,0,25	TT	1	13	0,4,0,9	A->I	0.3077	6.98891e-08	2.4598e-07	ENSG00000197085	NPSR1-AS1	processed_transcript	intron
7	35933155	+	A	38	38,0,0,0	AA	1	30	25,0,5,0	A->I	0.1667	4.219e-08	1.38894e-07	ENSG00000122545	2015-09-07	protein_coding	intron
7	35933156	+	A	41	41,0,0,0	AA	1	28	22,0,6,0	A->I	0.2143	3.54916e-10	1.50206e-09	ENSG00000122545	2015-09-07	protein_coding	intron
7	37808753	-	T	35	0,0,0,35	TT	1	22	0,6,0,16	A->I	0.2727	7.14442e-11	3.791e-10	intergenic	intergenic	intergenic	intergenic
7	37808761	-	T	29	0,0,0,29	TT	1	22	0,9,0,13	A->I	0.4091	7.77156e-16	7.33839e-15	intergenic	intergenic	intergenic	intergenic
7	37808797	-	T	37	0,0,0,37	TT	1	13	0,12,0,1	A->I	0.9231	1.29621e-29	2.18931e-28	intergenic	intergenic	intergenic	intergenic
7	37808815	-	T	45	0,0,0,45	TT	1	16	0,4,0,12	A->I	0.25	1.76554e-07	5.94123e-07	intergenic	intergenic	intergenic	intergenic
7	37884197	+	A	47	47,0,0,0	AA	1	9	6,0,3,0	A->I	0.3333	2.61875e-06	7.33987e-06	ENSG00000086289	EPDR1	protein_coding	intron
7	37884304	+	A	42	42,0,0,0	AA	1	5	0,0,5,0	A->I	1	3.16228e-13	1.68791e-12	ENSG00000086289	EPDR1	protein_coding	intron
7	38259382	+	A	32	32,0,0,0	AA	1	16	5,0,11,0	A->I	0.6875	1.36138e-24	1.68752e-23	ENSG00000010270	STARD3NL	protein_coding	intron
7	38260999	+	A	46	46,0,0,0	AA	1	40	34,0,6,0	A->I	0.15	3.50032e-09	1.36601e-08	ENSG00000010270	STARD3NL	protein_coding	intron
7	38261009	+	A	45	45,0,0,0	AA	1	43	36,0,7,0	A->I	0.1628	9.2236e-11	4.33958e-10	ENSG00000010270	STARD3NL	protein_coding	intron
7	38261010	+	A	46	46,0,0,0	AA	1	44	28,0,16,0	A->I	0.3636	1.33227e-15	9.77865e-15	ENSG00000010270	STARD3NL	protein_coding	intron
7	50506203	-	T	63	0,0,0,63	TT	1	32	0,9,0,23	A->I	0.2812	1.77636e-15	1.38578e-14	intergenic	intergenic	intergenic	intergenic
7	50506821	-	T	50	0,0,0,50	TT	1	29	0,7,0,22	A->I	0.2414	4.64484e-12	2.62558e-11	intergenic	intergenic	intergenic	intergenic
7	55521986	-	T	28	0,0,1,27	TT	1	80	0,17,0,63	A->I	0.2125	2.66454e-15	2.00474e-14	ENSG00000154978	VOPP1	protein_coding	intron
7	55522351	-	T	42	0,0,0,42	TT	1	105	0,15,0,90	A->I	0.1429	3.33067e-15	2.47744e-14	ENSG00000154978	VOPP1	protein_coding	intron
7	55522466	-	T	50	1,0,0,49	TT	1	28	0,7,0,21	A->I	0.25	3.53373e-12	1.99951e-11	ENSG00000154978	VOPP1	protein_coding	intron
7	55522719	-	T	60	0,0,0,60	TT	1	95	0,12,0,83	A->I	0.1263	3.66374e-15	2.71157e-14	ENSG00000154978	VOPP1	protein_coding	intron
7	55523108	-	T	33	0,0,0,33	TT	1	76	0,8,0,68	A->I	0.1053	1.55749e-10	7.26079e-10	ENSG00000154978	VOPP1	protein_coding	intron
7	55523237	-	T	50	0,0,1,49	TT	1	40	0,8,0,32	A->I	0.2	7.04214e-13	4.11802e-12	ENSG00000154978	VOPP1	protein_coding	intron
7	55523482	-	T	32	0,0,0,32	TT	1	63	0,9,0,54	A->I	0.1429	6.43818e-13	3.7664e-12	ENSG00000154978	VOPP1	protein_coding	intron
7	55523904	-	T	32	0,0,0,32	TT	1	60	0,12,0,48	A->I	0.2	1.88738e-15	1.46225e-14	ENSG00000154978	VOPP1	protein_coding	intron
7	55523911	-	T	37	0,0,0,37	TT	1	74	0,20,0,54	A->I	0.2703	2.44249e-15	1.86056e-14	ENSG00000154978	VOPP1	protein_coding	intron
7	55524054	-	T	53	1,0,0,52	TT	1	74	0,13,0,61	A->I	0.1757	2.44249e-15	1.86056e-14	ENSG00000154978	VOPP1	protein_coding	intron
7	55524193	-	T	53	0,0,0,53	TT	1	108	0,18,0,90	A->I	0.1667	3.44169e-15	2.55665e-14	ENSG00000154978	VOPP1	protein_coding	intron
7	55525113	-	T	44	0,0,0,44	TT	1	104	0,17,0,87	A->I	0.1635	3.33067e-15	2.47744e-14	ENSG00000154978	VOPP1	protein_coding	intron
7	55525241	-	T	57	0,0,0,57	TT	1	76	0,13,0,63	A->I	0.1711	2.66454e-15	2.00474e-14	ENSG00000154978	VOPP1	protein_coding	intron
7	55525290	-	T	46	0,0,0,46	TT	1	48	0,13,0,35	A->I	0.2708	1.55431e-15	1.23064e-14	ENSG00000154978	VOPP1	protein_coding	intron
7	55525535	-	T	50	0,0,0,50	TT	1	44	0,5,0,39	A->I	0.1136	3.09888e-07	1.03772e-06	ENSG00000154978	VOPP1	protein_coding	intron
7	55525637	-	T	33	0,0,0,33	TT	1	30	0,3,0,27	A->I	0.1	0.00012043	0.00024368	ENSG00000154978	VOPP1	protein_coding	intron
7	55525638	-	T	33	0,0,0,33	TT	1	29	0,4,0,25	A->I	0.1379	2.22954e-06	6.85201e-06	ENSG00000154978	VOPP1	protein_coding	intron
[truncated: 1,593 more rows]

## Sheet: nonRepeat
Description: RNA-editing sites of the GM12878 human cell line indentified by RES-Scanner using raw RNA reads as inputs.
[truncated: 1,345 more rows]
